# Supplementary material for: Coinhibition of topoisomerase 1 and BRD4-mediated pause release selectively kills pancreatic cancer via readthrough transcription
Source: Sci Adv. 2023 Oct 13;9(41):eadg5109. doi: 10.1126/sciadv.adg5109 (PMC10575591; doi:10.1126/sciadv.adg5109)
Supplement: Supplementary file 2 — Tables S1 to S6 [file sciadv.adg5109_tables_s1_to_s6.zip]

Archive with 6 entries (6 files):
- adg5109_Table_S1.xlsx
- adg5109_Table_S2.xlsx
- adg5109_Table_S3.xlsx
- adg5109_Table_S4.xlsx
- adg5109_Table_S5.xlsx
- adg5109_Table_S6.xlsx
