# Supplementary material for: Coinhibition of topoisomerase 1 and BRD4-mediated pause release selectively kills pancreatic cancer via readthrough transcription
Source: Sci Adv. 2023 Oct 13;9(41):eadg5109. doi: 10.1126/sciadv.adg5109 (PMC10575591; doi:10.1126/sciadv.adg5109)
Supplement: Supplementary file 2 — Tables S1 to S6 [file sciadv.adg5109_tables_s1_to_s6.zip › adg5109_Table_S2.xlsx]

## Sheet: Table_S2
Gene_symbol	Gene_ID	Chr	Start	End	Length	Strand	DMSO_1_RPKM	DMSO_2_RPKM	DMSO_3_RPKM	DMSO_mean_RPKM	SN38_1_RPKM	SN38_2_RPKM	SN38_3_RPKM	SN38_mean_RPKM	JQ1_1_RPKM	JQ1_2_RPKM	JQ1_3_RPKM	JQ1_mean_RPKM	SN38+JQ1_1_RPKM	SN38+JQ1_2_RPKM	SN38+JQ1_3_RPKM	SN38+JQ1_mean_RPKM	SN38vsDMSO_logFC	SN38vsDMSO_P.Value	SN38vsDMSO_adj.P.Val	JQ1vsDMSO_logFC	JQ1vsDMSO_P.Value	JQ1vsDMSO_adj.P.Val	SN38+JQ1vsDMSO_logFC	SN38+JQ1vsDMSO_P.Value	SN38+JQ1vsDMSO_adj.P.Val
WASH7P	ENSG00000227232.5	chr1	14404	29570	15167	-	3.8192	3.95584	4.25833	4.01112	4.18441	3.33243	3.45472	3.65719	2.95639	3.4193	2.96684	3.11418	3.35469	3.2241	3.1558	3.24486	-0.325292	0.138855	0.637899	-0.818848	0.00250297	0.0465693	-0.686238	0.00765666	0.0546305
AL627309.1	ENSG00000238009.6	chr1	89295	133723	44429	-	-0.4115	-0.414666	0.2133	-0.204289	-0.512947	-1.23955	-0.221684	-0.65806	0.205573	-0.0987295	-0.609837	-0.167665	-0.279107	-0.446094	-0.139068	-0.28809	-0.469369	0.218129	0.725942	0.0628599	0.863433	0.959187	6.44447e-06	0.999986	0.999986
AL627309.5	ENSG00000241860.7	chr1	141474	173862	32389	-	0.422141	0.436261	0.381396	0.413266	0.0849231	-0.625189	0.770442	0.0767255	0.345131	-0.269849	0.0707172	0.0486664	-0.875777	-0.492704	-0.11277	-0.49375	-0.286574	0.381872	0.84039	-0.282125	0.412365	0.730767	-0.88656	0.0266672	0.12562
WASH9P	ENSG00000279457.4	chr1	185217	195411	10195	-	3.81712	3.23121	3.83576	3.62803	3.84968	3.65673	3.49694	3.66778	2.96766	3.15079	2.73692	2.95179	3.26474	3.20069	3.27077	3.2454	0.0109954	0.948184	0.991596	-0.6821	0.00200297	0.0408862	-0.375811	0.0512613	0.18597
AP006222.1	ENSG00000228463.10	chr1	257864	359681	101818	-	0.369572	0.673698	1.17838	0.740552	0.872974	0.445921	0.37374	0.564212	1.28148	0.988132	0.343862	0.871158	1.20299	1.04927	1.26727	1.17318	-0.120707	0.637972	0.928736	0.206705	0.428714	0.743914	0.552689	0.0420174	0.164376
AL732372.2	ENSG00000237094.12	chr1	365389	522928	157540	-	0.935689	1.21052	0.666393	0.937534	0.965273	-0.121525	1.01921	0.620987	0.490753	0.687199	0.733131	0.637027	0.376183	0.40752	0.532636	0.43878	-0.242774	0.392476	0.843987	-0.152051	0.60467	0.854409	-0.386021	0.20941	0.440695
AL669831.3	ENSG00000230021.10	chr1	586071	827796	241726	-	0.917168	0.244898	0.423328	0.528465	0.453733	1.67153	1.21854	1.1146	0.383921	0.660809	0.854798	0.633176	0.768872	0.76342	0.947558	0.826617	0.585934	0.0809399	0.538454	0.138203	0.688624	0.892498	0.294355	0.388943	0.625769
LINC01409	ENSG00000237491.10	chr1	778747	810065	31319	+	-0.450998	-1.82027	-0.0833694	-0.784881	0.174049	-0.476508	-0.843831	-0.382096	-0.23058	-0.0494646	-0.662528	-0.314191	0.541761	0.0792862	0.96027	0.527106	0.198802	0.580254	0.911605	0.319966	0.392954	0.717982	1.23258	0.00244273	0.0254655
LINC01128	ENSG00000228794.10	chr1	825138	859446	34309	+	-1.47083	-2.48808	-1.86011	-1.93967	-0.967919	-1.29516	-1.20148	-1.15485	-1.79546	-0.915246	-1.3706	-1.36044	-0.452421	-0.390295	-0.447545	-0.430087	0.692911	0.0229486	0.340619	0.551674	0.0757347	0.320953	1.47586	6.03834e-05	0.00213933
NOC2L	ENSG00000188976.11	chr1	944203	959309	15107	-	3.4081	3.4515	3.33658	3.39873	3.44756	3.20145	3.54563	3.39821	3.34942	3.25679	3.29936	3.30186	3.57442	3.14143	3.2624	3.32608	0.0449916	0.764766	0.959407	-0.00834162	0.956576	0.988522	0.0197774	0.897214	0.954613
PLEKHN1	ENSG00000187583.11	chr1	966482	975865	9384	+	0.355659	0.225204	0.558379	0.379747	0.122914	0.0770817	-0.374298	-0.0581006	-0.216415	-0.335178	-0.575004	-0.375532	-0.868057	-1.07668	-1.12702	-1.02392	-0.462762	0.0824797	0.542349	-0.767123	0.0148349	0.13077	-1.46269	0.000313226	0.00624223
AGRN	ENSG00000188157.15	chr1	1020120	1056118	35999	+	3.81262	3.10211	2.98051	3.29842	3.41767	2.51215	4.02788	3.31923	3.5174	3.66073	3.70793	3.62869	4.00115	3.56977	3.99409	3.855	0.0407803	0.892372	0.984446	0.395751	0.202484	0.539065	0.620123	0.053651	0.191475
C1orf159	ENSG00000131591.18	chr1	1081818	1116361	34544	-	-0.0981892	-0.507563	0.183264	-0.140829	0.187254	-0.367374	0.299061	0.039647	-0.415882	-1.20854	-1.04392	-0.889448	-0.923651	-1.09735	-1.24777	-1.08959	0.161479	0.543532	0.898791	-0.803604	0.0205095	0.158439	-0.98032	0.00805838	0.056537
UBE2J2	ENSG00000160087.21	chr1	1253909	1273864	19956	-	2.70647	2.26938	2.45178	2.47588	2.54349	2.19735	2.4942	2.41168	2.04275	2.25882	2.09618	2.13259	1.8209	1.65976	1.83444	1.7717	-0.0579256	0.707879	0.945809	-0.292272	0.0839021	0.339919	-0.661869	0.00099416	0.0138033
ACAP3	ENSG00000131584.19	chr1	1292390	1309609	17220	-	0.829082	-0.419158	0.385107	0.26501	0.332807	-0.322429	0.797381	0.269253	0.0379021	0.654909	0.261527	0.318113	0.882232	0.510612	0.910715	0.767853	-0.115351	0.71021	0.946708	-0.0160186	0.960151	0.989661	0.444123	0.163953	0.382425
DVL1	ENSG00000107404.20	chr1	1335276	1349418	14143	-	3.84936	3.53231	3.5863	3.65599	3.54684	3.15014	3.84658	3.51452	3.03998	3.4974	3.30711	3.28149	3.39923	3.20987	2.83664	3.14858	-0.11632	0.581727	0.911734	-0.303473	0.174413	0.50087	-0.444962	0.05549	0.195591
CCNL2	ENSG00000221978.12	chr1	1385711	1399335	13625	-	2.33484	2.61556	2.82332	2.59124	3.18605	2.66582	2.94657	2.93282	2.80271	2.88168	2.58163	2.75534	3.32293	2.60207	3.36514	3.09671	0.39598	0.0577097	0.484503	0.259618	0.208288	0.54717	0.619423	0.00620301	0.0481605
ATAD3B	ENSG00000160072.20	chr1	1471765	1497848	26084	+	2.89246	2.98895	2.97757	2.95299	2.89067	2.50117	3.29941	2.89708	2.61114	2.89653	2.91048	2.80605	2.96383	2.78733	2.81913	2.85676	-0.00813502	0.96642	0.993826	-0.0509456	0.796372	0.935593	-0.00931948	0.962235	0.985231
ATAD3A	ENSG00000197785.14	chr1	1512162	1534685	22524	+	4.04524	4.03518	3.78969	3.9567	4.02775	3.53274	4.22806	3.92952	3.69146	3.83012	3.84094	3.78751	3.96163	3.71228	3.72254	3.79882	0.0174424	0.923998	0.988685	-0.0775233	0.679758	0.889724	-0.0704735	0.707221	0.853818
SSU72	ENSG00000160075.12	chr1	1541673	1574863	33191	-	3.47512	3.60421	3.44236	3.50723	3.66288	3.60107	3.45514	3.57303	3.30075	3.31692	3.37748	3.33172	3.21894	3.62872	3.29583	3.38116	0.112967	0.47292	0.873378	-0.0826634	0.60452	0.854409	-0.0500808	0.752721	0.882628
CDK11B	ENSG00000248333.9	chr1	1635225	1659012	23788	-	2.45	2.79774	3.08752	2.77842	3.17149	2.24882	2.46647	2.62893	2.89499	2.76682	2.06075	2.57419	2.68687	2.08643	2.4639	2.4124	-0.0990908	0.702458	0.944682	-0.125759	0.638133	0.871484	-0.242266	0.375313	0.614792
SLC35E2B	ENSG00000189339.12	chr1	1659529	1692795	33267	-	0.426198	-0.472499	-0.0241089	-0.0234701	0.555979	-0.211736	0.402985	0.249076	-0.0321325	-0.0578429	0.267746	0.0592568	0.352652	-0.11947	0.818771	0.350651	0.188133	0.493292	0.877277	0.0738568	0.797989	0.935647	0.365485	0.204589	0.4349
SLC35E2A	ENSG00000215790.8	chr1	1724838	1745992	21155	-	-0.220513	-1.06841	-0.553896	-0.614274	0.0716762	-0.387826	0.232497	-0.0278845	-0.368548	-0.58392	0.0762005	-0.292089	-0.216887	0.232131	0.941649	0.318964	0.535343	0.205051	0.717424	0.349855	0.43508	0.749476	0.896262	0.0434362	0.16752
NADK	ENSG00000008130.15	chr1	1751232	1780457	29226	-	3.14066	2.91546	3.05952	3.03855	3.27421	2.8094	3.0371	3.04024	3.04827	2.91398	2.85046	2.93757	2.95041	2.74101	2.86986	2.85376	0.0255149	0.852285	0.97749	-0.0336263	0.810589	0.941234	-0.115732	0.416179	0.647989
GNB1	ENSG00000078369.18	chr1	1785285	1891117	105833	-	4.84062	4.80287	4.9062	4.84989	4.93586	4.8024	4.78854	4.84227	4.75977	4.74586	4.98319	4.8296	4.73819	4.82463	4.82822	4.79701	0.0267469	0.834366	0.974674	0.0590391	0.646596	0.876582	0.0210139	0.870026	0.940227
PRKCZ	ENSG00000067606.17	chr1	2050411	2185395	134985	+	0.342346	0.156433	0.0102826	0.169687	0.199542	0.0958394	0.512312	0.269231	0.104945	0.0116607	0.067519	0.0613748	-0.0570362	-0.201768	0.132204	-0.0422	0.139517	0.494942	0.878282	-0.0352937	0.870273	0.960803	-0.147271	0.503936	0.716576
FAAP20	ENSG00000162585.17	chr1	2184461	2212720	28260	-	0.431661	0.552449	0.0828895	0.355666	0.244502	0.434714	-0.0204337	0.219594	-0.185046	-0.075227	0.216833	-0.01448	-0.105007	-0.407653	-0.118297	-0.210319	-0.0655954	0.745093	0.955556	-0.232984	0.285426	0.631117	-0.451654	0.0529957	0.189903
SKI	ENSG00000157933.10	chr1	2228319	2310213	81895	+	2.28223	1.86472	1.53597	1.89431	1.72244	0.88773	2.31109	1.64042	2.90174	2.69921	2.84061	2.81385	2.83463	2.93189	3.14724	2.97125	-0.23364	0.442819	0.86187	0.992633	0.00351329	0.056697	1.14075	0.00116466	0.0153357
MORN1	ENSG00000116151.14	chr1	2321253	2391707	70455	-	-1.44381	-1.22204	-2.02007	-1.56198	-1.20881	-1.73267	-0.733405	-1.22496	-1.73218	-1.78332	-2.00914	-1.84155	-1.37153	-1.83643	-1.66949	-1.62582	0.454355	0.180088	0.686136	-0.180359	0.631051	0.869441	0.0986478	0.785497	0.899456
RER1	ENSG00000157916.20	chr1	2391775	2405442	13668	+	3.70776	3.11992	3.44751	3.42506	3.65991	3.67406	3.35982	3.5646	3.41988	3.25848	3.54785	3.40874	3.69345	3.11605	3.53941	3.44964	0.147981	0.376078	0.835642	0.0407158	0.808935	0.940638	0.0845515	0.616284	0.794665
PANK4	ENSG00000157881.16	chr1	2508537	2526597	18061	-	0.961962	0.825643	0.840783	0.876129	1.11243	1.14321	1.15511	1.13691	0.817523	0.428796	0.133816	0.460045	0.199352	0.446224	0.305735	0.317104	0.303259	0.138715	0.637899	-0.391878	0.0905437	0.35519	-0.531341	0.0294215	0.133363
PRDM16	ENSG00000142611.17	chr1	3069168	3438621	369454	+	0.0524204	-0.496193	0.290141	-0.0512108	0.290911	-0.441455	-0.270355	-0.140299	-0.585885	-0.403229	-0.46739	-0.485501	-0.812469	-0.286248	-0.274854	-0.457857	-0.150343	0.527125	0.892579	-0.430234	0.109161	0.391999	-0.463158	0.0857098	0.258864
ARHGEF16	ENSG00000130762.15	chr1	3454665	3481113	26449	+	2.37611	2.57393	2.27984	2.40996	2.27176	1.9915	2.55216	2.27181	1.94037	1.75639	2.08295	1.92657	1.83032	1.47714	1.82734	1.7116	-0.0709899	0.704619	0.945251	-0.369386	0.0735805	0.316174	-0.588872	0.00869336	0.0590995
MEGF6	ENSG00000162591.16	chr1	3487951	3611508	123558	-	0.867777	0.789833	1.4086	1.02207	1.21623	-0.304025	0.945276	0.619162	1.01441	1.08245	0.463218	0.853361	1.41442	0.897075	1.09384	1.13511	-0.405802	0.222461	0.725942	-0.126618	0.701447	0.897755	0.195887	0.546578	0.749725
WRAP73	ENSG00000116213.16	chr1	3630767	3652761	21995	-	0.425478	-0.057152	-0.339117	0.00973633	0.606276	0.397661	0.481141	0.495026	-0.498975	-0.327541	-0.273753	-0.366756	-0.236656	-1.07883	0.112499	-0.400996	0.485629	0.0649509	0.501811	-0.33705	0.243529	0.587682	-0.342922	0.238116	0.475709
TP73	ENSG00000078900.15	chr1	3652516	3736201	83686	+	-0.57583	-1.07677	-1.00713	-0.886578	-0.513372	-1.90481	-0.860044	-1.09274	-1.42042	-1.7646	-1.71117	-1.63206	-1.41016	-1.30698	-1.80188	-1.50634	-0.309603	0.399077	0.845348	-0.816397	0.0661282	0.298728	-0.682786	0.110839	0.301982
LRRC47	ENSG00000130764.10	chr1	3778559	3796498	17940	-	2.32999	1.23875	2.10333	1.89069	2.50224	1.84903	2.10484	2.15204	1.65949	1.83862	1.64078	1.71296	2.08987	1.8398	1.74429	1.89132	0.174535	0.428259	0.85587	-0.217825	0.352783	0.688369	-0.0349188	0.878203	0.944859
CEP104	ENSG00000116198.14	chr1	3812086	3857396	45311	-	1.37114	1.37728	1.59706	1.44849	1.44805	1.3628	1.55641	1.45575	1.62155	1.68672	1.90613	1.73813	1.95056	1.73034	1.57812	1.75301	0.0492854	0.769228	0.960485	0.383569	0.0355501	0.216841	0.389293	0.033194	0.143365
DFFB	ENSG00000169598.17	chr1	3857267	3885429	28163	+	0.063176	-0.974613	-0.374281	-0.428573	-0.76109	-1.19313	-1.014	-0.989404	-1.05316	-1.25671	-2.03808	-1.44931	-1.24874	-1.98605	-1.46719	-1.56733	-0.780783	0.0427192	0.437458	-1.34643	0.00476264	0.0673396	-1.33502	0.00570251	0.0455
NPHP4	ENSG00000131697.18	chr1	5862811	5992473	129663	-	-1.21865	-2.74113	-1.74119	-1.90033	-1.47371	-2.40004	-1.39487	-1.75621	-1.54328	-0.947504	-1.21045	-1.23374	-1.77131	-2.05232	-1.55996	-1.79453	-0.0721987	0.846645	0.9762	0.561606	0.141974	0.451555	-0.0386561	0.92183	0.964599
KCNAB2	ENSG00000069424.15	chr1	5990927	6101193	110267	+	-2.34015	-3.92168	-3.39122	-3.21768	-2.26949	-3.17272	-3.09869	-2.84697	-2.34433	-3.1212	-3.46713	-2.97756	-3.29982	-3.61287	-2.7025	-3.20506	0.140387	0.758921	0.95828	0.0116459	0.980911	0.995809	-0.150985	0.763719	0.888291
CHD5	ENSG00000116254.18	chr1	6101787	6180321	78535	-	-2.81407	-2.08308	-2.78841	-2.56185	-3.15053	-3.50272	-2.39709	-3.01678	-2.8266	-3.24919	-2.57677	-2.88418	-2.31975	-1.77239	-2.13286	-2.075	-0.392566	0.421806	0.8556	-0.127323	0.798092	0.935647	0.707014	0.126589	0.327431
RNF207	ENSG00000158286.13	chr1	6205475	6221299	15825	+	1.44472	1.51891	1.5405	1.50138	1.48824	0.719428	1.35224	1.18663	0.606898	0.268392	0.0734092	0.316233	0.938609	-0.0772482	0.868451	0.576604	-0.273705	0.251597	0.749166	-1.13858	0.000569693	0.0192261	-0.79059	0.00697045	0.0514412
ICMT	ENSG00000116237.16	chr1	6221193	6235972	14780	-	4.45568	4.02646	3.81918	4.10044	4.45849	4.34152	4.159	4.31967	4.05203	3.93121	4.26873	4.08399	4.06625	4.12726	4.09971	4.09774	0.246506	0.153164	0.653822	0.0587609	0.728492	0.90919	0.0619868	0.714333	0.858852
ACOT7	ENSG00000097021.20	chr1	6264269	6393767	129499	-	3.71679	3.16017	3.56705	3.48134	3.66468	3.58186	3.59921	3.61525	3.67645	3.57146	4.01063	3.75285	3.79824	3.87359	3.5144	3.72874	0.137541	0.448781	0.862902	0.32983	0.0854124	0.343096	0.286133	0.131412	0.335033
ESPN	ENSG00000187017.17	chr1	6424776	6461367	36592	+	-1.18874	-0.64461	-0.624216	-0.81919	-1.16394	-1.35182	-0.24658	-0.920783	-1.3384	-0.5972	-0.865426	-0.933677	-0.427791	-0.560833	-0.373184	-0.453936	0.0531325	0.883423	0.983508	0.0914309	0.811518	0.941898	0.568064	0.128989	0.330863
PLEKHG5	ENSG00000171680.23	chr1	6467122	6520074	52953	-	-1.51365	-1.31093	-1.91245	-1.57901	-1.08618	-1.8515	-0.469907	-1.13586	-1.11974	-2.27426	-1.36553	-1.58651	-0.798136	-1.46321	-0.889197	-1.05018	0.562376	0.228121	0.729117	0.121799	0.81008	0.941234	0.748764	0.126665	0.327537
NOL9	ENSG00000162408.11	chr1	6521347	6554513	33167	-	1.97742	1.28033	1.58758	1.61511	1.79427	1.23888	1.81463	1.61593	1.27206	1.16582	1.44584	1.29457	1.38068	1.77771	1.07206	1.41015	-0.0206338	0.929179	0.988792	-0.288617	0.246152	0.590708	-0.210099	0.389874	0.625914
KLHL21	ENSG00000162413.16	chr1	6590724	6614607	23884	-	2.0465	1.09782	1.67545	1.60659	2.00376	0.879055	2.296	1.72627	2.1383	2.10583	2.09231	2.11214	2.83425	2.64519	2.92577	2.80174	0.0672204	0.823133	0.971128	0.505225	0.108866	0.391999	1.19718	0.000841771	0.0123162
DNAJC11	ENSG00000007923.16	chr1	6634168	6701924	67757	-	3.03102	2.65943	2.74388	2.81144	3.12636	2.51042	3.04997	2.89558	2.70981	2.71717	2.83122	2.75273	2.76424	2.73928	2.657	2.72017	0.100001	0.564553	0.907053	0.00767218	0.965452	0.990364	-0.0361598	0.838684	0.927558
CAMTA1	ENSG00000171735.19	chr1	6785454	7769706	984253	+	-0.574258	0.359531	-0.0945742	-0.1031	0.40317	-0.0623833	-0.234437	0.03545	0.199344	0.189283	0.109968	0.166198	0.275295	0.104426	0.520434	0.300052	0.308552	0.208585	0.720778	0.502998	0.0543714	0.272751	0.640789	0.016795	0.0922228
VAMP3	ENSG00000049245.13	chr1	7771296	7781432	10137	+	4.24939	3.55462	3.93712	3.91371	4.26138	4.23698	3.93048	4.14294	4.24505	4.25578	4.17282	4.22455	4.21223	4.03909	4.30125	4.18419	0.224206	0.15735	0.660172	0.35091	0.0364972	0.22114	0.309039	0.0617761	0.210248
PER3	ENSG00000049246.14	chr1	7784320	7845177	60858	+	0.304793	-0.142457	0.513518	0.225285	0.301757	0.581481	0.658919	0.514053	0.341934	0.247904	0.0158779	0.201905	0.0826566	0.452911	0.846733	0.460767	0.287529	0.236633	0.736254	-0.0171007	0.946174	0.986723	0.229597	0.359414	0.601974
PARK7	ENSG00000116288.13	chr1	7954291	7985505	31215	+	5.25009	5.2094	5.42313	5.2942	5.51471	5.68165	4.88378	5.36005	5.32093	5.29427	5.28212	5.29911	5.49993	5.34213	5.17383	5.33863	0.0992106	0.583241	0.912425	0.0832443	0.647863	0.87678	0.119401	0.513791	0.724634
ERRFI1	ENSG00000116285.13	chr1	8004404	8026309	21906	-	3.58048	3.3856	3.46811	3.47806	3.32106	2.96997	2.90151	3.06418	3.92642	3.6224	3.8356	3.79481	4.03735	3.91799	4.15839	4.03791	-0.391546	0.0131302	0.271435	0.392173	0.0121907	0.11558	0.632629	0.000322793	0.00637793
RERE	ENSG00000142599.19	chr1	8352397	8848921	496525	-	1.49618	1.47148	1.45255	1.4734	1.07867	0.553588	1.4146	1.01562	1.03084	1.21971	0.958773	1.06977	0.501763	0.977526	0.661452	0.71358	-0.417832	0.0654864	0.501811	-0.322757	0.152889	0.468472	-0.706802	0.00563533	0.0452164
ENO1	ENSG00000074800.16	chr1	8861000	8879190	18191	-	7.19133	7.13608	6.98399	7.1038	7.23487	7.60387	7.21063	7.34979	7.03453	7.01245	7.36694	7.13797	7.06685	7.22444	7.0346	7.10863	0.280286	0.109771	0.59961	0.112417	0.506564	0.801539	0.078885	0.639946	0.809741
GPR157	ENSG00000180758.12	chr1	9100305	9129102	28798	-	0.243363	0.622082	-0.174162	0.230428	0.30285	-0.148205	0.406889	0.187178	0.478765	0.197817	0.648386	0.441656	0.288703	0.848054	0.605981	0.580913	0.0737894	0.796246	0.965891	0.406561	0.17531	0.50251	0.477021	0.110993	0.302224
MIR34AHG	ENSG00000228526.7	chr1	9148011	9198906	50896	-	0.591128	0.54605	0.856317	0.664498	0.571528	-0.0419341	0.979403	0.502999	-0.687882	-0.655243	-1.18935	-0.844157	-1.44251	-0.427375	-1.36279	-1.07756	-0.125719	0.6506	0.9325	-1.51365	0.000451705	0.0165751	-1.82451	0.000117937	0.00322653
H6PD	ENSG00000049239.13	chr1	9234774	9271337	36564	+	0.254693	0.074363	-0.197173	0.0439611	0.212628	-0.798655	0.0409059	-0.181707	-0.423776	0.228179	-0.301501	-0.165699	-0.584452	0.221129	-0.0840926	-0.149139	-0.217328	0.47713	0.873378	-0.13737	0.665369	0.88373	-0.189887	0.550451	0.751627
SPSB1	ENSG00000171621.14	chr1	9292894	9369532	76639	+	0.831353	-0.0791166	0.637646	0.463294	0.796822	1.37606	1.03108	1.06799	0.839662	1.04927	1.08496	0.991296	1.31732	1.49428	1.64482	1.48547	0.545799	0.0571932	0.482983	0.512991	0.0840225	0.33996	0.980039	0.00215663	0.0234598
SLC25A33	ENSG00000171612.7	chr1	9539465	9585173	45709	+	1.09665	1.07869	1.00374	1.05969	1.52591	1.42812	1.14111	1.36505	1.71592	1.59344	1.65676	1.65537	1.89198	1.27107	2.08242	1.74849	0.355949	0.108304	0.597489	0.706003	0.00439893	0.0647795	0.824153	0.00131887	0.0165701
TMEM201	ENSG00000188807.13	chr1	9588911	9614877	25967	+	-0.0698263	0.296921	-0.692506	-0.155137	0.0109878	-0.207321	0.358553	0.0540732	-1.03265	-0.545966	-0.263697	-0.614104	-0.327987	0.0305101	-0.240634	-0.17937	0.348693	0.24716	0.74407	-0.25317	0.454026	0.761527	0.103423	0.743573	0.878026
CLSTN1	ENSG00000171603.18	chr1	9728926	9823984	95059	-	4.40255	4.0468	4.28378	4.24438	4.29485	3.76944	4.28402	4.11611	4.28887	4.29387	4.34336	4.3087	4.30532	4.23617	4.31088	4.28412	-0.105133	0.482668	0.874785	0.133339	0.377966	0.708423	0.103843	0.490483	0.706828
CTNNBIP1	ENSG00000178585.15	chr1	9848276	9910336	62061	-	2.79465	2.59246	2.7958	2.72764	2.81005	2.6955	2.60787	2.70447	2.67458	2.88603	2.79546	2.78536	2.93972	2.78119	2.50043	2.74045	-0.000744058	0.996388	0.999448	0.13126	0.438416	0.752	0.0779914	0.644084	0.812549
LZIC	ENSG00000162441.12	chr1	9922113	9943407	21295	-	2.64816	2.71446	2.99057	2.7844	3.10618	3.03964	2.50615	2.88399	2.80377	2.60616	2.59799	2.66931	2.73078	2.53975	2.87961	2.71671	0.137264	0.417093	0.85318	-0.032856	0.848747	0.953973	0.0165944	0.923086	0.96504
NMNAT1	ENSG00000173614.14	chr1	9943428	9985501	42074	+	0.357425	0.403733	0.600059	0.453739	0.505164	0.641694	0.518977	0.555278	0.28656	0.400131	0.0998241	0.262172	0.0506819	0.584012	0.119114	0.251269	0.164653	0.474384	0.873378	-0.113168	0.648432	0.87678	-0.167343	0.502693	0.715248
UBE4B	ENSG00000130939.20	chr1	10032832	10181239	148408	+	1.83605	1.98855	1.33961	1.7214	1.91708	1.35189	1.69177	1.65358	1.27949	1.51269	1.7665	1.51956	1.2994	1.74045	1.61389	1.55125	-0.00356947	0.987111	0.99816	-0.0750044	0.741824	0.914132	-0.0807072	0.722748	0.864474
KIF1B	ENSG00000054523.18	chr1	10210570	10381603	171034	+	0.966677	1.0618	0.848676	0.959051	0.815898	0.206125	1.06714	0.696388	1.47275	1.43884	1.59631	1.50263	0.859019	1.22848	1.26803	1.11851	-0.210856	0.33869	0.813255	0.648617	0.00750157	0.0890462	0.240779	0.277349	0.520198
PGD	ENSG00000142657.21	chr1	10398592	10420511	21920	+	4.66222	4.62935	4.84219	4.71126	4.91769	4.96378	4.38629	4.75592	5.12851	5.05256	4.98447	5.05518	5.12208	4.89559	5.18602	5.0679	0.0784336	0.600422	0.918397	0.422512	0.0115646	0.112923	0.434369	0.00982419	0.0641609
DFFA	ENSG00000160049.12	chr1	10456522	10472529	16008	-	2.57808	2.67933	2.49276	2.58339	2.72805	2.65338	2.61566	2.6657	2.28869	2.29422	2.43898	2.34063	2.31473	2.25044	2.08416	2.21644	0.134827	0.364305	0.83076	-0.143163	0.352227	0.688156	-0.2794	0.0824444	0.253234
PEX14	ENSG00000142655.13	chr1	10472288	10630758	158471	+	1.87429	1.74312	1.8025	1.80664	1.39104	0.90062	0.998963	1.09687	1.19834	1.21947	1.04855	1.15545	0.780684	1.19027	0.771995	0.914316	-0.716344	0.00266893	0.118446	-0.601291	0.0115341	0.112923	-0.890157	0.000926496	0.0132008
CASZ1	ENSG00000130940.15	chr1	10636604	10796650	160047	-	1.11388	1.19313	1.02047	1.10916	0.573016	-0.0620394	0.766859	0.425945	0.00437008	-0.0788072	0.218106	0.0478896	-0.000820844	-0.182774	0.307025	0.0411435	-0.637091	0.00777612	0.208199	-0.959266	0.000639203	0.0203825	-0.983189	0.000520161	0.00883226
SRM	ENSG00000116649.10	chr1	11054584	11060020	5437	-	3.38709	3.07938	2.92858	3.13168	3.30089	2.93907	3.31602	3.18533	2.40683	2.55175	2.97921	2.64593	3.03505	3.35928	3.04643	3.14692	0.0748101	0.726165	0.949953	-0.393876	0.102322	0.37873	0.0553673	0.801688	0.906815
EXOSC10	ENSG00000171824.14	chr1	11066618	11099869	33252	-	3.08571	2.83842	3.337	3.08705	3.46898	3.13952	2.99128	3.19993	2.55652	2.73677	2.41389	2.56906	2.57559	2.79685	2.40356	2.592	0.130973	0.43826	0.861298	-0.4591	0.0175054	0.143759	-0.445684	0.0203794	0.105278
MTOR	ENSG00000198793.13	chr1	11106535	11262551	156017	-	2.93606	2.74723	2.71021	2.79783	2.73397	2.18817	3.08293	2.66836	2.6915	2.64384	2.80326	2.71287	2.71318	2.72703	2.73748	2.7259	-0.0957773	0.620558	0.924617	-0.00549187	0.977493	0.994449	-0.000814239	0.996663	0.998583
UBIAD1	ENSG00000120942.14	chr1	11273198	11296049	22852	+	1.45744	1.22277	0.533782	1.07133	1.27019	1.15278	1.63161	1.35152	0.354364	0.999347	0.832352	0.728688	0.976944	0.9403	0.599449	0.838898	0.330259	0.228582	0.729117	-0.245024	0.410921	0.729746	-0.166347	0.569552	0.763081
FBXO2	ENSG00000116661.11	chr1	11637018	11655785	18768	-	1.81404	1.21399	1.91676	1.64827	2.03158	2.23295	1.37513	1.87989	1.84592	1.97183	1.87002	1.89592	1.75475	2.11723	1.589	1.82033	0.186287	0.466364	0.870469	0.259603	0.330043	0.669204	0.145709	0.583088	0.773002
MTHFR	ENSG00000177000.13	chr1	11785723	11806455	20733	-	1.14176	0.276426	0.452472	0.623553	0.951834	0.0464928	1.32153	0.773285	1.08437	0.82567	1.21245	1.04083	1.4226	0.600705	1.34142	1.12157	0.11079	0.727532	0.950882	0.435056	0.187635	0.520229	0.530032	0.111975	0.303586
CLCN6	ENSG00000011021.23	chr1	11806096	11848079	41984	+	0.897039	0.488529	0.268726	0.551431	0.190686	-0.77199	-0.173814	-0.251706	-0.430344	-1.23197	-0.840105	-0.834139	-0.856894	-1.36433	-0.512789	-0.911339	-0.842472	0.00582585	0.183237	-1.39621	0.000352151	0.0146024	-1.43697	0.000306829	0.00616202
KIAA2013	ENSG00000116685.16	chr1	11919591	11926428	6838	-	3.70505	3.32761	3.57143	3.5347	3.64151	3.06579	3.70686	3.47139	3.40697	3.40384	3.47269	3.42784	3.46528	3.27425	3.40542	3.38165	-0.0493977	0.773415	0.961777	-0.0450082	0.797361	0.935634	-0.0961239	0.585926	0.775116
PLOD1	ENSG00000083444.17	chr1	11934205	11975538	41334	+	3.77529	3.49017	3.2613	3.50892	3.69968	3.53919	3.66232	3.63373	3.50612	3.46892	3.86523	3.61342	3.49148	3.5847	3.39247	3.48955	0.156127	0.370678	0.832437	0.187848	0.291207	0.636834	0.0459656	0.79358	0.902587
MFN2	ENSG00000116688.18	chr1	11980181	12015211	35031	+	3.11215	2.98905	2.99348	3.03156	3.13279	2.88056	3.07646	3.02993	2.64926	2.54316	2.88367	2.69203	2.58196	2.76452	2.80935	2.71861	0.0332583	0.818316	0.970926	-0.25563	0.0989373	0.373349	-0.244898	0.112443	0.303845
TNFRSF1B	ENSG00000028137.19	chr1	12166991	12209228	42238	+	0.00642363	-0.434661	-0.0868033	-0.17168	0.862803	-0.0535266	0.939429	0.582902	0.392654	-0.567372	0.0608583	-0.0379533	0.452014	0.674871	0.181795	0.436227	0.755655	0.0495306	0.463704	0.155281	0.699863	0.897526	0.630667	0.111339	0.302843
VPS13D	ENSG00000048707.15	chr1	12230030	12512047	282018	+	2.2392	1.98988	1.71057	1.97989	1.73139	1.31437	2.23447	1.76008	1.34365	1.45777	1.83861	1.54668	1.28269	1.5062	1.1456	1.3115	-0.183447	0.446581	0.862762	-0.344223	0.171603	0.497433	-0.604706	0.0246162	0.119239
DHRS3	ENSG00000162496.9	chr1	12567910	12618210	50301	-	3.35477	3.17291	2.9913	3.173	3.31098	2.89865	3.35301	3.18755	2.94485	2.75652	3.13728	2.94621	2.81298	2.86399	2.65507	2.77735	0.0500288	0.783779	0.963164	-0.1403	0.459972	0.765543	-0.329755	0.0980348	0.281705
PRDM2	ENSG00000116731.22	chr1	13700198	13825079	124882	+	1.52746	1.47963	1.56569	1.52426	1.73493	1.45176	1.88288	1.68986	2.15085	2.19394	1.98686	2.11055	1.64962	1.73492	2.0207	1.80175	0.207332	0.211054	0.721701	0.669311	0.000749305	0.0226432	0.353027	0.0444868	0.169497
KAZN	ENSG00000189337.17	chr1	13892792	15118043	1225252	+	-1.57123	-1.2855	-1.34312	-1.39995	-1.88293	-2.02256	-1.40872	-1.7714	-1.84631	-1.65223	-2.06337	-1.85397	-1.8952	-1.77367	-1.88816	-1.85234	-0.283972	0.293602	0.783568	-0.358626	0.219664	0.562901	-0.360643	0.216869	0.449739
TMEM51-AS1	ENSG00000175147.13	chr1	15111815	15153618	41804	-	0.735823	0.658574	0.189947	0.528115	0.216851	-0.251613	0.563165	0.176135	-0.285549	-0.697026	-0.686603	-0.556392	-0.77365	-0.839559	-0.225994	-0.613068	-0.301973	0.221102	0.725942	-1.02738	0.00156996	0.0356801	-1.07718	0.00114587	0.0152021
TMEM51	ENSG00000171729.14	chr1	15152532	15220478	67947	+	3.15533	3.22765	3.62281	3.33526	2.45564	2.74311	1.965	2.38792	2.97201	3.07942	2.75045	2.93396	1.87047	2.18926	1.91392	1.99121	-0.924314	0.000607401	0.0556969	-0.328477	0.142751	0.452525	-1.31454	5.07628e-05	0.00196403
FHAD1	ENSG00000142621.19	chr1	15247272	15400283	153012	+	-2.25792	-2.42629	-2.19574	-2.29332	-2.48739	-2.91943	-3.32606	-2.91096	-2.61786	-2.82617	-3.42504	-2.95636	-3.3738	-3.41962	-4.2386	-3.67734	-0.742252	0.0658696	0.502485	-0.763666	0.0753433	0.320239	-1.59094	0.00333453	0.0319527
EFHD2	ENSG00000142634.13	chr1	15409888	15430339	20452	+	5.23518	5.214	5.24334	5.23084	5.27747	5.35121	5.3249	5.31786	5.14795	5.13794	5.18639	5.15743	5.11188	5.13239	5.1086	5.11762	0.12602	0.327858	0.808436	0.00921635	0.942676	0.985698	-0.0374036	0.771058	0.892253
CASP9	ENSG00000132906.18	chr1	15490832	15526534	35703	-	0.134003	0.00104641	-0.491421	-0.118791	0.545392	-0.17361	0.561913	0.311231	0.202992	0.207369	0.110872	0.173745	0.539609	0.296442	-0.0225944	0.271152	0.476366	0.117003	0.612628	0.385423	0.222315	0.56452	0.495653	0.118702	0.314288
DNAJC16	ENSG00000116138.13	chr1	15526813	15592379	65567	+	1.45133	1.14217	0.732706	1.10874	0.905904	0.850672	0.947835	0.90147	0.617649	0.929856	1.28953	0.94568	0.676855	1.08126	0.934774	0.897629	-0.17833	0.445144	0.862129	-0.0613978	0.796596	0.935634	-0.170434	0.479533	0.699407
DDI2	ENSG00000197312.12	chr1	15617458	15669044	51587	+	1.8461	1.63772	1.40026	1.62802	1.77801	1.58911	2.13529	1.83414	2.19033	1.92544	2.02439	2.04672	2.08973	1.89041	2.28796	2.08937	0.245868	0.192695	0.700849	0.497671	0.015353	0.133681	0.540726	0.00941669	0.0624685
PLEKHM2	ENSG00000116786.13	chr1	15684320	15734769	50450	+	2.50191	2.47784	2.24272	2.40749	2.66405	2.0631	2.92695	2.55136	2.58791	2.49973	2.54076	2.5428	2.75871	2.297	2.46732	2.50768	0.195866	0.370158	0.832437	0.23187	0.302009	0.647073	0.204219	0.362587	0.604496
FBLIM1	ENSG00000162458.13	chr1	15756607	15786594	29988	+	2.45088	2.66375	1.52417	2.21293	2.26818	1.76174	2.22594	2.08529	1.23833	0.966359	1.17332	1.126	0.911333	1.10019	1.48993	1.16715	-0.0365004	0.888384	0.98372	-0.962395	0.00458028	0.0660746	-0.948502	0.00489717	0.041709
SPEN	ENSG00000065526.12	chr1	15836095	15940456	104362	+	2.49898	2.67533	2.39135	2.52189	2.2454	1.91173	2.53573	2.23095	2.3227	2.51872	2.48983	2.44375	1.59964	2.42959	2.21777	2.08233	-0.239802	0.29489	0.783568	0.0190231	0.933004	0.981561	-0.372702	0.119053	0.314588
ZBTB17	ENSG00000116809.12	chr1	15941869	15976132	34264	-	1.02666	1.48637	1.27032	1.26112	1.30477	1.05286	1.2248	1.19414	0.226212	0.939092	0.927376	0.69756	0.489959	0.281168	-0.488132	0.0943318	0.0425673	0.86812	0.981143	-0.380167	0.192647	0.525956	-1.04872	0.00372583	0.0345095
EPHA2	ENSG00000142627.13	chr1	16124337	16156069	31733	-	5.06932	4.88233	4.63971	4.86379	4.35965	3.85998	4.56235	4.26066	4.94102	4.83558	4.86896	4.88185	4.86328	4.76246	4.90047	4.84207	-0.567737	0.00482538	0.168726	0.0982796	0.575157	0.844203	0.0553361	0.75169	0.882088
FBXO42	ENSG00000037637.11	chr1	16246840	16352480	105641	-	0.923114	0.399068	0.600293	0.640825	0.677273	0.10856	0.696467	0.4941	0.417624	0.58601	0.834001	0.612545	0.363658	0.860749	0.74573	0.656712	-0.166268	0.472972	0.873378	0.0255042	0.913862	0.975356	0.0103064	0.965013	0.986673
SZRD1	ENSG00000055070.17	chr1	16352575	16398145	45571	+	4.05924	3.8602	3.59015	3.83653	4.08998	3.81074	4.11132	4.00401	3.94084	3.86975	4.18536	3.99865	3.7757	4.00083	3.8255	3.86734	0.203966	0.243392	0.742003	0.247329	0.166243	0.490113	0.0994508	0.569044	0.762933
NECAP2	ENSG00000157191.20	chr1	16440721	16460078	19358	+	1.36847	1.53877	1.40691	1.43805	1.85817	1.6676	1.35214	1.62597	1.30146	1.33447	1.54332	1.39308	1.02318	1.17074	0.918862	1.03759	0.253182	0.176652	0.680341	0.0832378	0.662878	0.88373	-0.313842	0.125834	0.326209
CROCCP3	ENSG00000080947.15	chr1	16467436	16499257	31822	-	-0.728487	-0.775423	-0.389136	-0.631015	-0.816152	-1.60784	-0.494693	-0.972896	-1.58155	-1.43739	-1.35928	-1.45941	-1.23207	-0.619939	-0.815074	-0.889027	-0.337304	0.31794	0.800784	-0.786622	0.0535157	0.271602	-0.260905	0.456773	0.679846
NBPF1	ENSG00000219481.10	chr1	16562319	16613562	51244	-	2.42355	2.59571	2.34546	2.4549	2.19335	1.94638	2.24188	2.1272	2.41407	2.19533	2.31842	2.30927	2.19797	2.04579	2.24851	2.16409	-0.276738	0.070971	0.516341	-0.0508648	0.728708	0.90919	-0.199027	0.189429	0.416266
CROCCP2	ENSG00000215908.10	chr1	16618253	16657232	38980	-	0.350551	0.924585	1.28469	0.853275	0.989404	0.0534011	1.15316	0.731988	-0.176695	0.284379	0.333554	0.147079	0.498728	-0.467785	0.318454	0.116466	-0.0150239	0.963807	0.993256	-0.531647	0.166336	0.490113	-0.538478	0.16318	0.381524
CROCC	ENSG00000058453.17	chr1	16740273	16972964	232692	+	-0.890216	-0.642395	-0.700017	-0.744209	-0.674672	-1.5876	-0.449469	-0.903915	-0.839471	-0.784193	-1.17127	-0.931643	-0.743971	-1.29614	-0.46054	-0.83355	-0.0907554	0.777745	0.962772	-0.0873288	0.797264	0.935634	0.0703644	0.833756	0.924762
ATP13A2	ENSG00000159363.19	chr1	16985958	17011928	25971	-	1.24933	1.12625	0.82015	1.06524	0.926359	0.542441	1.67131	1.0467	1.37037	1.21819	1.57816	1.38891	1.2366	1.57963	1.28063	1.36562	0.0347387	0.905475	0.987055	0.431488	0.157465	0.475976	0.362235	0.231755	0.468526
SDHB	ENSG00000117118.10	chr1	17018722	17054032	35311	-	4.75856	4.85406	4.95661	4.85641	5.08331	5.2348	4.44816	4.92209	5.08741	4.76063	4.68214	4.8434	4.9112	4.67659	4.86978	4.81919	0.106777	0.560366	0.905892	0.0676367	0.715612	0.904149	0.0486591	0.793273	0.902587
PADI1	ENSG00000142623.11	chr1	17205128	17246007	40880	+	-0.5187	0.104911	-0.316004	-0.243264	-0.206414	-0.910063	-0.769831	-0.628769	-0.955571	-0.574022	-0.619584	-0.716393	-1.10208	-1.40151	-1.33702	-1.28021	-0.294649	0.311915	0.798528	-0.279891	0.370278	0.700196	-0.915079	0.0152643	0.0865203
RCC2	ENSG00000179051.14	chr1	17406760	17439677	32918	-	4.72651	4.32344	4.09854	4.38283	4.65648	3.81996	4.69159	4.38934	4.30774	4.07146	4.37309	4.25076	4.28464	4.03583	4.5875	4.30266	0.0337229	0.880293	0.982948	-0.0575976	0.79992	0.936146	-0.00806399	0.971634	0.988271
ARHGEF10L	ENSG00000074964.17	chr1	17539698	17697874	158177	+	0.0335988	0.241312	-0.0374766	0.0791448	-0.559753	-0.368486	0.170306	-0.252644	-0.88848	-0.626126	-0.51531	-0.676639	-0.949262	-0.972494	-0.720727	-0.880828	-0.233951	0.349436	0.821951	-0.625506	0.0352885	0.216128	-0.882653	0.00650206	0.049526
ALDH4A1	ENSG00000159423.17	chr1	18871430	18902724	31295	-	1.46177	0.842253	0.185069	0.829698	0.696917	0.432242	1.19428	0.77448	1.02508	0.451759	0.85391	0.776917	1.17192	0.833207	0.56348	0.856201	-0.0713336	0.835671	0.975122	-0.032843	0.927352	0.980138	0.0606763	0.865022	0.938212
IFFO2	ENSG00000169991.11	chr1	18904280	18956676	52397	-	2.83309	2.91384	2.96215	2.90303	2.47666	1.37397	2.5477	2.13278	2.88466	2.93867	2.80878	2.87737	2.80072	2.73696	2.81895	2.78554	-0.735168	0.00650165	0.195398	0.0627944	0.788304	0.932879	-0.0333819	0.886871	0.949288
UBR4	ENSG00000127481.15	chr1	19074510	19210266	135757	-	3.12928	2.75363	2.56673	2.81655	2.70554	2.48599	3.38185	2.8578	2.90816	3.02694	3.44022	3.12511	2.76015	3.09289	3.03499	2.96268	0.0742221	0.758889	0.95828	0.386601	0.124754	0.423744	0.216376	0.377913	0.616738
EMC1	ENSG00000127463.15	chr1	19215660	19251527	35868	-	2.11337	2.11556	1.17376	1.80089	2.00302	1.94991	2.20009	2.05101	1.92928	1.67377	2.13058	1.91121	1.87907	1.67423	1.87112	1.80814	0.318709	0.183884	0.691771	0.226572	0.349413	0.685617	0.113515	0.637225	0.807512
MRTO4	ENSG00000053372.5	chr1	19251805	19260128	8324	+	3.86339	3.92114	4.03371	3.93941	4.23078	4.33997	3.88772	4.15282	3.8732	3.84668	3.75151	3.8238	3.88683	3.89011	3.50378	3.76024	0.257896	0.141333	0.637899	-0.0299399	0.863901	0.959233	-0.0995857	0.571844	0.76447
AKR7A2	ENSG00000053371.12	chr1	19303965	19312146	8182	-	3.66218	3.52848	3.40023	3.5303	3.86985	4.16467	4.03525	4.02326	3.77687	3.92759	4.02171	3.90872	4.15737	3.84483	3.88366	3.96195	0.541351	0.00657405	0.195398	0.473	0.0169181	0.141066	0.520614	0.00967145	0.0635621
SLC66A1	ENSG00000040487.13	chr1	19312326	19329300	16975	+	0.942169	-0.173113	0.152593	0.307216	0.54603	0.609712	0.770148	0.641963	0.601539	0.588014	0.408835	0.532796	0.472196	0.513312	0.673958	0.553156	0.229916	0.430605	0.856773	0.137985	0.653759	0.879329	0.153946	0.616025	0.794621
CAPZB	ENSG00000077549.19	chr1	19338775	19485539	146765	-	2.17757	2.28124	1.97787	2.14556	2.18212	1.27318	2.18912	1.88148	2.05703	1.97188	2.08305	2.03732	1.85645	2.04457	2.02793	1.97632	-0.219111	0.307869	0.794925	-0.015325	0.942604	0.985698	-0.0871519	0.683774	0.838242
MICOS10	ENSG00000173436.15	chr1	19484403	19629821	145419	+	0.383347	0.154324	1.00392	0.513863	1.12465	1.00177	0.246102	0.79084	0.669776	0.695315	0.416499	0.593863	0.555205	0.767363	0.0639009	0.462157	0.267188	0.355962	0.826595	0.116311	0.701264	0.897755	-0.032715	0.915147	0.96224
TMCO4	ENSG00000162542.13	chr1	19682213	19799945	117733	-	2.08558	2.18907	2.28489	2.18652	2.20298	1.982	1.93038	2.03845	1.48786	1.65639	1.9634	1.70255	1.74174	1.47963	1.75293	1.6581	-0.0995248	0.561403	0.905985	-0.36566	0.0577642	0.280097	-0.433317	0.028482	0.130784
OTUD3	ENSG00000169914.6	chr1	19882395	19912945	30551	+	0.388187	0.170819	0.487938	0.348981	0.834396	0.687472	0.975014	0.832294	1.15665	0.91313	1.12921	1.06633	1.55596	1.73715	1.94276	1.74529	0.513376	0.0194972	0.320933	0.796485	0.00115784	0.0290149	1.46578	1.4677e-06	0.000188497
PINK1-AS	ENSG00000117242.7	chr1	20642657	20652193	9537	-	1.41735	1.08146	0.486642	0.995151	1.1441	0.908189	1.26205	1.10478	0.734312	0.579969	1.41062	0.908301	1.03448	1.19993	1.69497	1.30979	0.133928	0.651553	0.932937	0.0261064	0.933773	0.981874	0.363971	0.238726	0.47637
DDOST	ENSG00000244038.11	chr1	20651767	20661544	9778	-	5.38968	4.98561	4.832	5.0691	5.21037	5.17472	4.95702	5.11404	5.11453	4.99867	5.19997	5.10439	5.26012	4.94142	5.38112	5.19422	0.0727964	0.64015	0.928772	0.109035	0.489615	0.789308	0.197069	0.21922	0.452685
HP1BP3	ENSG00000127483.19	chr1	20740266	20787323	47058	-	3.62716	3.46665	3.44444	3.51275	3.6167	3.41037	3.47218	3.49975	3.83682	3.72896	3.61349	3.72642	3.58494	3.54262	3.73725	3.6216	0.02094	0.862782	0.979755	0.290728	0.0279	0.187313	0.183349	0.14638	0.356203
EIF4G3	ENSG00000075151.21	chr1	20806292	21176888	370597	-	1.97873	2.27878	2.23271	2.16341	1.82779	1.873	2.09622	1.93234	2.10259	2.14827	1.93426	2.06171	1.81984	1.96474	1.73211	1.8389	-0.166912	0.332432	0.812694	-0.00145655	0.993237	0.998584	-0.233429	0.192024	0.419673
ECE1	ENSG00000117298.16	chr1	21217247	21345572	128326	-	3.56728	3.57403	3.26121	3.46751	3.30189	2.82439	3.53894	3.22174	3.36425	3.39982	3.56971	3.44459	3.45287	3.49314	3.25844	3.40148	-0.201082	0.303498	0.788406	0.0695578	0.71938	0.906034	0.015345	0.936811	0.973329
NBPF2P	ENSG00000227001.3	chr1	21424625	21427967	3343	-	2.08341	2.6095	2.17533	2.28941	1.78852	2.54945	2.65195	2.32997	1.49646	2.31692	2.43157	2.08165	1.30087	1.48943	1.68212	1.49081	0.223563	0.541788	0.897975	0.0255727	0.948785	0.987525	-0.731886	0.11035	0.301207
NBPF3	ENSG00000142794.19	chr1	21440128	21485005	44878	+	1.22878	1.11655	1.00358	1.1163	0.598011	0.923598	1.07854	0.866715	0.495248	0.655954	0.868427	0.67321	0.815083	0.272641	0.985026	0.690916	-0.19924	0.355681	0.826378	-0.343731	0.141534	0.451066	-0.327626	0.159174	0.375003
RAP1GAP	ENSG00000076864.19	chr1	21596215	21669363	73149	-	1.82822	1.74665	1.57011	1.715	1.68479	1.28943	1.74488	1.57304	1.37313	1.62909	1.79225	1.59816	1.6568	1.54555	1.4094	1.53725	-0.100237	0.601461	0.918461	-0.0113668	0.95387	0.988522	-0.0964408	0.626809	0.800789
USP48	ENSG00000090686.16	chr1	21678298	21783606	105309	-	2.27667	1.77607	2.1726	2.07511	2.36645	2.10984	2.00224	2.15951	2.37873	2.51425	2.20935	2.36744	2.14504	2.16232	2.3354	2.21425	0.0874336	0.551554	0.903247	0.339798	0.0332649	0.208704	0.1827	0.229802	0.466617
HSPG2	ENSG00000142798.20	chr1	21822244	21937310	115067	-	4.46791	3.95989	3.59231	4.0067	3.86991	2.99744	4.87461	3.91399	4.0667	4.06704	4.29997	4.14457	4.18247	4.2562	4.33805	4.25891	-0.060703	0.860253	0.979027	0.213762	0.538315	0.820291	0.323574	0.35521	0.598075
CDC42	ENSG00000070831.17	chr1	22025511	22101360	75850	+	3.37466	3.1328	3.16979	3.22575	3.47381	3.5138	2.99069	3.3261	3.4296	3.33101	3.31264	3.35775	3.36398	3.09167	3.56306	3.33957	0.131666	0.374864	0.835069	0.207185	0.172131	0.49787	0.18755	0.214085	0.446268
ZBTB40	ENSG00000184677.18	chr1	22428838	22531157	102320	+	1.92083	1.56656	1.44141	1.64293	1.42168	1.00652	1.6446	1.3576	0.824148	0.693224	0.977852	0.831741	0.536153	0.534801	0.851935	0.640963	-0.264142	0.18978	0.698048	-0.74255	0.00248869	0.0464908	-0.956965	0.000354452	0.00675797
EPHB2	ENSG00000133216.17	chr1	22710839	22921500	210662	+	-0.39664	-1.24713	-0.556146	-0.733304	-0.702781	-0.944182	-0.384156	-0.67704	0.0941345	-0.0125794	-0.0533445	0.00940353	-0.177462	-0.203934	-0.034428	-0.138608	-0.0164573	0.942749	0.991012	0.720649	0.00520687	0.0711731	0.564098	0.0232809	0.115431
KDM1A	ENSG00000004487.17	chr1	23019443	23083689	64247	+	3.39735	3.33315	3.20191	3.31081	3.50861	3.62007	3.34872	3.49247	3.09612	3.22095	3.44301	3.25336	3.33044	3.14153	3.15546	3.20914	0.222729	0.154381	0.65613	0.0352713	0.819914	0.945001	-0.0201973	0.896418	0.95448
LUZP1	ENSG00000169641.13	chr1	23084023	23177808	93786	-	1.91144	1.30449	2.02787	1.74793	1.71795	0.922558	1.85135	1.49728	2.69254	2.54816	2.63606	2.62559	2.34162	2.1455	2.35394	2.28035	-0.26627	0.240038	0.738195	0.915521	0.000598257	0.0197822	0.566963	0.0184252	0.0984841
HNRNPR	ENSG00000125944.21	chr1	23303771	23344336	40566	-	3.45304	3.36896	4.07672	3.63291	3.68415	3.67869	3.14814	3.50366	3.55079	3.52234	3.03631	3.36981	3.44968	3.34139	3.58901	3.46003	-0.105232	0.587086	0.912621	-0.20058	0.312133	0.653656	-0.107079	0.584202	0.773696
ASAP3	ENSG00000088280.19	chr1	23428563	23484568	56006	-	-1.56685	-2.12503	-1.97308	-1.88832	-1.61518	-1.88676	-1.09033	-1.53076	-1.25768	-1.466	-1.5598	-1.42783	-2.01363	-1.60813	-0.722529	-1.4481	0.355719	0.447675	0.862864	0.506208	0.298811	0.644681	0.42756	0.379646	0.617723
E2F2	ENSG00000007968.7	chr1	23506438	23531233	24796	-	1.13448	1.21797	0.468855	0.940433	1.29726	0.549558	1.38646	1.07776	-1.55025	-1.45552	-1.3174	-1.44106	-0.959676	-1.11874	-1.36459	-1.14767	0.211832	0.42005	0.854233	-2.38136	2.85465e-05	0.00300311	-2.07493	6.10084e-05	0.00215322
RPL11	ENSG00000142676.14	chr1	23691742	23696835	5094	+	6.16988	6.2193	6.60976	6.33298	6.61318	7.05681	5.78327	6.48442	6.34446	6.46476	6.34456	6.38459	6.43293	6.33304	6.17161	6.31253	0.18443	0.444293	0.862129	0.128855	0.592592	0.851726	0.0535531	0.823435	0.91938
ELOA	ENSG00000011007.12	chr1	23743155	23762059	18905	+	3.31345	3.09781	3.08877	3.16667	3.47512	3.26968	3.31668	3.35383	3.03893	3.16908	3.08261	3.09687	3.22468	3.08004	3.16314	3.15595	0.217159	0.105749	0.592102	0.00530296	0.967922	0.990969	0.0602886	0.647877	0.815423
PITHD1	ENSG00000057757.10	chr1	23778418	23788232	9815	+	3.42976	3.15178	3.31741	3.29965	3.8774	3.46051	3.4381	3.592	3.93581	3.78195	3.83111	3.84962	4.03339	4.01124	4.02215	4.02226	0.30796	0.0549921	0.475971	0.617007	0.000878054	0.024906	0.785209	8.82716e-05	0.00272052
HMGCL	ENSG00000117305.15	chr1	23801885	23838620	36736	-	0.865295	0.675575	0.940236	0.827035	0.918598	1.16016	0.616884	0.898546	0.594275	0.80066	0.745858	0.713598	0.754429	0.762512	0.520439	0.679127	0.0924065	0.646877	0.9325	-0.0408936	0.847832	0.953741	-0.098911	0.644899	0.813122
FUCA1	ENSG00000179163.12	chr1	23845077	23868290	23214	-	2.5382	2.26431	2.57021	2.45757	2.97333	3.05095	2.00574	2.67667	2.77904	2.68645	2.69026	2.71858	3.16131	2.94208	3.30247	3.13529	0.216812	0.385702	0.842142	0.319658	0.220463	0.563258	0.744628	0.00777311	0.0550298
PNRC2	ENSG00000189266.13	chr1	23956839	23963462	6624	+	3.70703	4.04916	4.71458	4.15692	4.17635	3.96955	3.2344	3.79343	4.3303	4.32486	3.5417	4.06562	4.42716	3.80265	4.6278	4.28587	-0.324034	0.28043	0.771766	-0.0163343	0.956079	0.988522	0.234753	0.429336	0.65932
SRSF10	ENSG00000188529.15	chr1	23964347	23980927	16581	-	2.71156	2.42993	3.11097	2.75082	2.96923	3.00121	2.52612	2.83219	2.82216	2.92925	2.39859	2.71667	2.90456	2.44783	2.91436	2.75558	0.0991026	0.59348	0.915115	0.0216724	0.907886	0.974489	0.0702176	0.708177	0.854228
IL22RA1	ENSG00000142677.4	chr1	24119771	24143140	23370	-	0.688527	0.518059	0.616768	0.607785	1.14165	0.458008	1.10824	0.902633	0.0764399	-0.371438	0.340135	0.0150454	-0.387853	-0.602008	-0.67823	-0.55603	0.318686	0.257197	0.754281	-0.530956	0.119763	0.413452	-1.197	0.00430561	0.0382827
IFNLR1	ENSG00000185436.12	chr1	24154168	24187959	33792	-	-0.478121	-0.82155	-0.193583	-0.497751	0.331303	-0.920909	-0.21329	-0.267632	-2.33251	-1.18179	-2.59546	-2.03659	-1.1982	-1.10573	-1.10194	-1.13529	0.18642	0.606641	0.920361	-1.80799	0.00275746	0.0490351	-0.684814	0.126952	0.328005
STPG1	ENSG00000001460.18	chr1	24356999	24416934	59936	-	-0.277092	-0.690753	-0.690823	-0.552889	-0.453515	-1.52718	-0.591939	-0.857546	-1.51873	-1.36969	-1.11085	-1.33309	-2.38573	-2.03573	-2.2734	-2.23162	-0.356939	0.24	0.738195	-0.752101	0.0388196	0.227914	-1.82904	0.000325971	0.00639967
NIPAL3	ENSG00000001461.17	chr1	24415802	24472976	57175	+	1.56305	1.44075	1.29127	1.43169	1.40551	1.05829	1.59314	1.35231	1.15171	1.38249	1.5056	1.3466	1.29132	1.31593	1.29415	1.30047	-0.0390267	0.831217	0.973438	0.0102296	0.956461	0.988522	-0.0578832	0.758518	0.886122
RCAN3	ENSG00000117602.13	chr1	24502351	24541040	38690	+	2.12407	1.7155	1.86743	1.90233	2.1392	1.90785	1.79855	1.94853	1.88706	1.95416	1.9421	1.92778	1.90857	1.80434	2.26141	1.99144	0.0543605	0.723018	0.949074	0.0838676	0.593783	0.85214	0.14178	0.370171	0.610373
NCMAP	ENSG00000184454.7	chr1	24556087	24609328	53242	+	1.2528	0.651298	0.541602	0.815232	1.16983	1.54751	0.907722	1.20835	1.10836	0.553178	1.22446	0.961998	0.809366	1.16982	1.08483	1.02134	0.374223	0.18786	0.695415	0.185196	0.530631	0.816212	0.188542	0.520821	0.729923
SRRM1	ENSG00000133226.17	chr1	24631716	24673281	41566	+	3.09895	3.39468	3.5194	3.33768	3.30503	3.48617	3.22912	3.34011	3.26471	3.29383	2.83212	3.13022	3.10912	3.41478	3.33341	3.28577	0.0524095	0.766384	0.959747	-0.122775	0.496913	0.79479	0.0294427	0.869031	0.939597
CLIC4	ENSG00000169504.15	chr1	24745382	24844321	98940	+	4.78919	4.31132	4.5357	4.54541	4.53683	4.36215	4.28133	4.39344	4.96795	4.84597	4.60739	4.8071	4.84516	4.33926	4.94467	4.7097	-0.131986	0.389348	0.843754	0.324489	0.0457935	0.248943	0.230646	0.143221	0.352601
RUNX3	ENSG00000020633.19	chr1	24899511	24965121	65611	-	-1.54763	-0.287026	-1.27578	-1.03681	-1.74896	-1.64116	-0.945469	-1.4452	-2.034	-1.60362	-2.20537	-1.94766	-1.02715	-1.10046	-0.619708	-0.915771	-0.173547	0.682793	0.940852	-0.766047	0.130818	0.435879	0.440573	0.295522	0.54102
RSRP1	ENSG00000117616.18	chr1	25242249	25338213	95965	-	1.69578	1.72208	2.25586	1.89124	2.15482	2.18327	1.67031	2.0028	2.55114	2.33613	1.55739	2.14822	3.87921	2.96092	3.75774	3.53262	0.143269	0.608045	0.921145	0.310936	0.279734	0.62526	1.74083	8.16377e-06	0.000555077
TMEM50A	ENSG00000183726.11	chr1	25338317	25362361	24045	+	3.79124	3.27927	3.778	3.61617	3.83353	3.72249	2.98748	3.5145	3.83587	3.88268	3.24582	3.65479	3.91946	3.62892	3.92076	3.82305	-0.108653	0.615542	0.923227	0.0699197	0.749198	0.917347	0.255466	0.249305	0.488799
MACO1	ENSG00000204178.11	chr1	25430858	25500209	69352	+	3.1709	2.85609	3.6695	3.23216	3.29225	2.60154	2.36242	2.75207	3.4108	3.30003	3.02112	3.24398	2.94307	2.76933	3.1641	2.95883	-0.48785	0.0355739	0.408635	0.0564515	0.792518	0.934361	-0.223597	0.312367	0.557618
LDLRAP1	ENSG00000157978.12	chr1	25543606	25568886	25281	+	1.20286	1.28835	1.08209	1.1911	1.28585	0.711729	1.69337	1.23032	1.08202	1.53544	1.24001	1.28582	1.6256	0.726716	1.50903	1.28711	0.106855	0.696918	0.942453	0.211008	0.458792	0.765156	0.24617	0.389117	0.625769
SELENON	ENSG00000162430.17	chr1	25800176	25818221	18046	+	2.0117	2.40665	1.09826	1.83887	1.93148	1.11843	2.16464	1.73819	1.57139	1.06437	2.04019	1.55865	1.7371	1.88774	1.93543	1.85342	0.0176994	0.959119	0.9929	-0.0833603	0.818421	0.945001	0.164927	0.642302	0.811248
AUNIP	ENSG00000127423.11	chr1	25831913	25859458	27546	-	2.23936	2.49041	2.23945	2.32307	2.49635	2.61525	2.53538	2.54899	2.02833	2.02545	2.16677	2.07351	1.95916	2.62182	1.98246	2.18781	0.319277	0.152456	0.653115	-0.113299	0.627546	0.867796	-0.0617463	0.788528	0.900367
STMN1	ENSG00000117632.23	chr1	25884181	25906991	22811	-	3.76645	4.01019	4.496	4.09088	4.35611	4.16313	3.44422	3.98782	4.39954	4.3849	3.71924	4.1679	4.37158	4.27268	4.26675	4.30367	-0.0677168	0.77387	0.961878	0.153324	0.519646	0.808542	0.291948	0.2276	0.463368
PAFAH2	ENSG00000158006.14	chr1	25959767	25998117	38351	-	2.00381	1.7433	1.74322	1.83011	2.27268	1.57634	1.81147	1.88683	1.76719	1.57305	1.9522	1.76415	1.86462	1.11662	1.43162	1.47095	0.0645008	0.763111	0.958932	0.0129583	0.95373	0.988522	-0.266599	0.256837	0.496212
CNKSR1	ENSG00000142675.18	chr1	26177484	26189884	12401	+	1.45725	1.48098	1.31409	1.41744	1.67035	1.03402	1.52571	1.41003	1.1014	1.28015	0.957273	1.11294	1.39466	1.26963	1.37022	1.34484	0.0398998	0.841056	0.975927	-0.220326	0.310862	0.653284	0.0233484	0.910751	0.961003
CEP85	ENSG00000130695.16	chr1	26234200	26278808	44609	+	2.17861	1.04839	2.03534	1.75411	1.72663	1.57487	1.73758	1.67969	2.02059	2.27311	2.24743	2.18038	2.05797	2.05736	2.23998	2.11844	-0.16089	0.446223	0.862685	0.397041	0.0719917	0.312245	0.318527	0.142789	0.352098
UBXN11	ENSG00000158062.20	chr1	26281328	26318363	37036	-	0.578349	0.795275	-0.000969276	0.457552	0.580533	0.218617	0.558049	0.4524	-0.774863	-0.359862	-0.349913	-0.494879	-0.286347	-0.38028	-0.400409	-0.355679	0.088337	0.718306	0.947522	-0.827986	0.0121059	0.11558	-0.716854	0.0230016	0.114476
CRYBG2	ENSG00000176092.16	chr1	26321698	26360080	38383	-	1.91624	1.81542	1.3412	1.69096	1.8895	0.714891	2.27439	1.62626	0.905736	0.711598	0.879654	0.832329	0.85939	0.216117	0.948126	0.674544	-0.0194384	0.952072	0.991809	-0.77262	0.0426668	0.240426	-0.909851	0.0216727	0.109752
DHDDS	ENSG00000117682.17	chr1	26432282	26471306	39025	+	2.6301	2.55426	2.33688	2.50708	2.54614	2.17986	2.61783	2.44794	2.3511	2.13796	2.5092	2.33275	2.47251	2.36484	2.69074	2.50936	-0.0159134	0.926983	0.988792	-0.0807786	0.651608	0.878179	0.0861444	0.627391	0.801421
RPS6KA1	ENSG00000117676.14	chr1	26529761	26575030	45270	+	2.90773	2.87826	2.44109	2.74236	2.62743	2.75129	3.16444	2.84772	2.69561	2.85391	3.21575	2.92175	2.74273	2.93278	2.59239	2.75597	0.162352	0.472561	0.873378	0.286647	0.219694	0.562901	0.0938011	0.683332	0.838242
ARID1A	ENSG00000117713.20	chr1	26693236	26782104	88869	+	2.22866	2.37168	1.97881	2.19305	1.81332	1.11245	2.22256	1.71611	1.45324	1.56588	1.54604	1.52172	1.27594	1.42274	1.43985	1.37951	-0.425882	0.0796889	0.535676	-0.575204	0.0259145	0.181417	-0.731962	0.00696685	0.0514412
ZDHHC18	ENSG00000204160.12	chr1	26826688	26857604	30917	+	0.554202	0.505375	0.0502984	0.369959	0.524433	-0.224982	0.96468	0.421377	0.39314	0.0649671	0.649289	0.369132	-0.00786901	0.471341	0.687646	0.383706	0.105854	0.752098	0.956858	0.12499	0.722828	0.907351	0.0626034	0.858569	0.934414
GPN2	ENSG00000142751.15	chr1	26876132	26890283	14152	-	1.92223	1.72548	1.73375	1.79382	2.00814	1.78895	1.72453	1.84054	1.10843	1.3845	1.17168	1.22154	1.6444	1.48936	1.47911	1.53762	0.0718057	0.64528	0.931601	-0.506149	0.00815632	0.0930978	-0.189596	0.257944	0.4977
GPATCH3	ENSG00000198746.13	chr1	26890488	26900467	9980	-	1.37708	1.72083	1.65037	1.58276	1.98901	1.84453	2.00753	1.94703	1.49771	1.15807	1.58742	1.4144	1.94595	2.10068	1.40835	1.81832	0.480018	0.06834	0.50973	-0.00975302	0.971646	0.992868	0.367611	0.173845	0.39546
NUDC	ENSG00000090273.14	chr1	26900238	26946871	46634	+	4.42771	4.84171	4.79081	4.68674	4.86023	4.56848	4.36592	4.59821	4.4746	4.48001	4.37056	4.44173	4.28127	4.53981	4.03442	4.28517	-0.0340122	0.85156	0.977303	-0.145632	0.436467	0.750382	-0.315223	0.106068	0.294627
KDF1	ENSG00000175707.9	chr1	26949562	26960468	10907	-	2.4665	1.3895	1.7019	1.85264	2.27855	2.2455	2.28765	2.27056	0.782742	1.66868	0.942875	1.13143	0.787416	1.12777	1.48352	1.1329	0.324417	0.242105	0.740326	-0.824354	0.0212428	0.161539	-0.865845	0.0163464	0.0907163
TRNP1	ENSG00000253368.4	chr1	26993692	27000886	7195	+	4.39623	4.49101	4.04713	4.31146	4.54468	4.22847	4.29296	4.35537	4.71691	4.38758	4.85855	4.65434	4.65537	4.65225	4.69265	4.66676	0.0972644	0.577572	0.911401	0.451358	0.0190966	0.152229	0.450393	0.0192669	0.100884
SLC9A1	ENSG00000090020.11	chr1	27098809	27166981	68173	-	2.64746	2.19657	1.7674	2.20381	2.50016	1.56318	2.61456	2.22597	2.6947	2.525	2.85416	2.69129	2.84876	2.87949	3.13982	2.95602	0.0420929	0.876975	0.982837	0.564731	0.0515423	0.266818	0.816697	0.00742906	0.0536272
WDTC1	ENSG00000142784.16	chr1	27234632	27308636	74005	+	0.741114	0.0450974	0.390802	0.392338	0.468899	-0.611234	1.29386	0.383842	0.85711	0.586088	0.967907	0.803702	0.24466	0.623741	0.740565	0.536322	-0.0610551	0.880901	0.982948	0.429091	0.301255	0.647073	0.101737	0.808121	0.910638
TMEM222	ENSG00000186501.14	chr1	27322145	27336400	14256	+	1.93227	1.80091	1.36905	1.70074	2.02162	1.88984	2.07525	1.99557	1.40003	1.13107	1.35342	1.29484	1.52739	1.21999	1.66609	1.47116	0.34655	0.0791346	0.535553	-0.319273	0.132954	0.437789	-0.136568	0.49976	0.713711
SYTL1	ENSG00000142765.18	chr1	27342020	27353937	11918	+	1.13218	1.08914	0.925872	1.04906	0.973684	0.881306	0.714643	0.856544	0.567567	0.891846	0.43784	0.632418	0.683785	0.55942	0.247697	0.496967	-0.153061	0.435157	0.859468	-0.344865	0.111791	0.397895	-0.476807	0.0364276	0.150512
WASF2	ENSG00000158195.11	chr1	27404230	27490167	85938	-	4.16666	3.81603	3.64015	3.87428	3.81166	3.02566	4.24683	3.69472	3.50337	3.5172	3.91212	3.64423	3.41872	3.82137	3.82287	3.68765	-0.15017	0.575184	0.910744	-0.148952	0.583618	0.848799	-0.127213	0.638921	0.808886
AHDC1	ENSG00000126705.15	chr1	27534035	27604431	70397	-	0.659886	0.466805	0.274658	0.467116	-0.204955	-0.32588	0.836156	0.101774	0.482399	0.800737	0.626754	0.63663	0.622277	0.298877	1.02722	0.649457	-0.319548	0.301397	0.786182	0.255017	0.402475	0.725192	0.269049	0.377359	0.616554
IFI6	ENSG00000126709.15	chr1	27666064	27672198	6135	-	4.18774	4.92091	5.33767	4.81544	4.94154	4.75749	3.14699	4.28201	5.05286	5.04745	4.30853	4.80295	4.82793	4.42748	4.69301	4.64947	-0.477535	0.247333	0.74407	0.101669	0.800415	0.936298	-0.0213158	0.958109	0.984506
FAM76A	ENSG00000009780.16	chr1	27725961	27763116	37156	+	1.40968	1.44999	1.49079	1.45015	1.67638	1.86659	1.42566	1.65621	1.92361	1.52742	1.49914	1.65006	1.92775	1.95628	1.95137	1.94513	0.263881	0.179877	0.685908	0.286428	0.160908	0.482306	0.591014	0.00708688	0.0520098
STX12	ENSG00000117758.14	chr1	27773219	27824443	51225	+	2.40011	2.07444	1.96127	2.14528	2.45182	2.87742	2.41334	2.58086	2.65681	2.47615	2.72065	2.61787	2.65344	2.53789	2.78997	2.66044	0.463858	0.0260461	0.362724	0.546564	0.0121395	0.11558	0.580769	0.00834918	0.0578251
PPP1R8	ENSG00000117751.18	chr1	27830782	27851676	20895	+	3.10151	2.77833	3.31169	3.06384	3.6911	3.67024	3.1655	3.50895	2.74613	2.46749	2.68148	2.6317	2.66748	2.70363	2.50761	2.62624	0.451329	0.0210815	0.329302	-0.384423	0.0591086	0.282767	-0.403642	0.0490037	0.180031
RPA2	ENSG00000117748.10	chr1	27891524	27914746	23223	-	3.06568	2.72731	3.27564	3.02288	3.36906	3.60772	2.66618	3.21432	3.1112	2.68951	2.93835	2.91302	2.62815	2.7923	2.70779	2.70941	0.187515	0.422704	0.8556	-0.0685982	0.778213	0.929733	-0.294221	0.246011	0.485489
SMPDL3B	ENSG00000130768.15	chr1	27935000	27959157	24158	+	1.79782	2.10634	1.43059	1.77825	2.16577	2.3775	1.79957	2.11428	1.78227	2.13086	2.16428	2.0258	2.1858	1.84208	2.08763	2.03851	0.446815	0.067269	0.506159	0.42532	0.0921669	0.358923	0.426718	0.0909188	0.268603
EYA3	ENSG00000158161.16	chr1	27970344	28088637	118294	-	2.41333	2.32164	2.38166	2.37221	2.27613	2.0599	2.73752	2.35785	2.61828	2.15392	2.43236	2.40152	1.78115	2.25409	2.23568	2.09031	0.0272567	0.898269	0.985677	0.108801	0.617541	0.862338	-0.226662	0.312648	0.557797
PTAFR	ENSG00000169403.12	chr1	28147166	28193936	46771	-	0.764388	-0.216712	-0.0273019	0.173458	0.562679	0.0782205	0.866403	0.502434	0.628895	0.239388	0.772683	0.546989	0.622649	0.519358	0.971803	0.704604	0.241913	0.44231	0.86187	0.35406	0.283525	0.628717	0.489377	0.138896	0.347086
DNAJC8	ENSG00000126698.11	chr1	28199456	28233029	33574	-	4.08991	4.33932	4.64495	4.35806	4.51256	4.16817	3.54619	4.07564	4.34806	4.28306	3.9532	4.19477	4.34211	4.1673	4.05623	4.18854	-0.244378	0.260164	0.755135	-0.0798972	0.7112	0.902493	-0.0799698	0.711041	0.856008
SESN2	ENSG00000130766.5	chr1	28259518	28282491	22974	+	1.47618	1.37659	1.56278	1.47185	1.84537	1.03169	1.79833	1.55846	2.10634	2.30071	2.61316	2.34007	2.56638	2.50533	2.6887	2.5868	0.112295	0.649371	0.9325	0.985295	0.0008218	0.0237474	1.20642	0.000112947	0.00312701
PHACTR4	ENSG00000204138.13	chr1	28369582	28500364	130783	+	1.49053	1.20214	1.59101	1.42789	1.19052	1.32303	1.42217	1.3119	1.49715	1.4927	1.43674	1.47553	0.971196	1.32551	1.25399	1.18357	-0.0997717	0.568714	0.908572	0.103285	0.562091	0.834907	-0.218912	0.237821	0.475579
RCC1	ENSG00000180198.16	chr1	28505943	28539300	33358	+	3.46016	3.46219	3.4928	3.47172	3.65489	3.57991	3.4798	3.57153	3.09647	3.17432	3.16716	3.14598	3.1454	3.18092	3.28933	3.20521	0.141853	0.282141	0.773254	-0.239131	0.0902492	0.354375	-0.190145	0.169495	0.389271
TRNAU1AP	ENSG00000180098.9	chr1	28553085	28578545	25461	+	1.49075	0.992332	1.273	1.25203	1.58485	1.44969	1.08792	1.37415	1.1217	0.739866	0.762652	0.87474	0.616661	0.430923	0.162931	0.403505	0.0964562	0.631417	0.927757	-0.376557	0.101461	0.377245	-0.847821	0.00220441	0.023675
TAF12	ENSG00000120656.12	chr1	28589323	28643085	53763	-	2.31371	2.91782	2.58671	2.60608	2.73448	2.82739	2.33951	2.63379	2.89128	3.09966	2.58893	2.85996	3.26544	2.86445	3.17165	3.10051	0.147109	0.496753	0.878633	0.411324	0.0742835	0.317468	0.676543	0.00589551	0.0465113
GMEB1	ENSG00000162419.13	chr1	28668778	28719353	50576	+	0.605268	-0.0724998	0.0429066	0.191892	0.0994258	0.27603	0.548117	0.307858	-0.910216	-0.315445	-0.898158	-0.70794	-1.4089	-0.444404	-0.643613	-0.832306	0.0893495	0.747406	0.95606	-0.953356	0.0107633	0.107669	-1.1829	0.00302032	0.029617
YTHDF2	ENSG00000198492.16	chr1	28736621	28769775	33155	+	3.79763	3.7413	3.87287	3.80394	4.09482	3.71632	3.8796	3.89691	3.71444	3.63286	3.3367	3.56133	3.42927	3.31135	3.43592	3.39218	0.127941	0.356156	0.826649	-0.171618	0.234699	0.580855	-0.336852	0.0291898	0.132769
EPB41	ENSG00000159023.22	chr1	28887091	29120046	232956	+	1.50698	1.48757	1.5381	1.51088	1.33529	1.17786	1.22001	1.24439	1.31122	0.936371	1.18383	1.14381	1.0484	1.06582	0.86397	0.992729	-0.228581	0.128845	0.628337	-0.2852	0.0689875	0.305768	-0.444682	0.00839495	0.0578882
SRSF4	ENSG00000116350.17	chr1	29147743	29181900	34158	-	1.98939	2.25465	2.59751	2.28052	2.35993	1.12628	1.86025	1.78215	1.47107	1.46505	1.26628	1.4008	1.30021	0.931876	1.47533	1.2358	-0.460775	0.0731355	0.522227	-0.795033	0.00619224	0.0798601	-0.949439	0.00191482	0.0217217
MECR	ENSG00000116353.16	chr1	29192657	29230942	38286	-	1.34352	1.70932	0.869351	1.30739	1.52989	1.61693	1.52818	1.55833	1.14639	1.13048	1.20852	1.1618	1.07335	1.39283	1.02719	1.16446	0.374773	0.104429	0.588454	0.0181982	0.938887	0.984006	-0.0201831	0.932241	0.970769
PTPRU	ENSG00000060656.20	chr1	29236516	29326813	90298	+	0.262823	0.288883	-0.102104	0.149868	0.531078	-0.705109	0.81083	0.212266	0.269525	0.378649	0.517173	0.388449	0.382005	0.758694	0.335845	0.492182	0.112697	0.753574	0.957128	0.371351	0.319879	0.660544	0.422405	0.255621	0.495126
SDC3	ENSG00000162512.16	chr1	30869466	30908758	39293	-	1.94177	2.08855	1.8064	1.94557	2.52336	1.39154	2.30238	2.07243	1.85275	1.8476	1.93041	1.87692	1.94442	1.98705	2.22201	2.05116	0.18207	0.442819	0.86187	0.0412993	0.864629	0.95978	0.204562	0.399807	0.633786
PUM1	ENSG00000134644.16	chr1	30931506	31065991	134486	-	2.81258	2.66609	2.50831	2.66233	2.1056	1.74558	2.28604	2.04574	2.29938	2.28681	2.34123	2.30914	1.62168	1.60179	1.64433	1.6226	-0.583583	0.00267711	0.118446	-0.272744	0.117107	0.408328	-0.976029	4.152e-05	0.00174516
SNRNP40	ENSG00000060688.13	chr1	31259568	31296788	37221	-	3.07391	2.64231	2.69052	2.80225	2.93886	3.11921	3.01093	3.023	2.61117	2.48144	2.70269	2.59843	2.45363	2.43195	2.54477	2.47679	0.238528	0.148562	0.649001	-0.143415	0.394001	0.718387	-0.27964	0.110283	0.301178
ZCCHC17	ENSG00000121766.16	chr1	31296982	31364953	67972	+	3.51273	3.44801	3.81293	3.59122	3.79654	3.71242	3.15889	3.55595	3.99371	4.129	3.5695	3.8974	3.80223	4.09562	3.39131	3.76305	-0.0109272	0.962784	0.993256	0.372516	0.128454	0.431147	0.229626	0.340574	0.583417
SERINC2	ENSG00000168528.12	chr1	31409565	31434680	25116	+	3.5276	3.25431	2.92603	3.23598	3.33028	3.44353	3.25395	3.34259	3.08421	3.00224	3.14578	3.07741	3.39719	3.24036	3.25527	3.29761	0.141821	0.405775	0.850636	-0.0792664	0.650139	0.877256	0.136243	0.433992	0.663435
PEF1	ENSG00000162517.13	chr1	31629866	31644896	15031	-	3.00357	2.92088	2.89333	2.93926	2.93729	3.39978	3.02673	3.12127	1.8573	2.36821	3.06149	2.429	2.36611	2.10263	2.6006	2.35644	0.231655	0.367407	0.832012	-0.369075	0.193767	0.527455	-0.503242	0.0855158	0.258752
COL16A1	ENSG00000084636.18	chr1	31652263	31704319	52057	-	-1.06725	-0.928998	-0.811416	-0.935887	-1.17939	-0.883573	-1.31145	-1.1248	-2.14914	-2.0872	-1.99791	-2.07808	-0.994636	-2.95091	-1.53038	-1.82531	-0.128072	0.698933	0.942453	-1.10036	0.015518	0.134606	-0.703271	0.0884322	0.26399
PTP4A2	ENSG00000184007.22	chr1	31906421	31944856	38436	-	4.13582	4.25315	3.91421	4.10106	3.80152	3.9846	4.01279	3.93297	3.92971	4.20404	4.26956	4.13443	3.5454	4.23666	4.03747	3.93984	-0.12056	0.554753	0.903247	0.126499	0.53729	0.820291	-0.0845437	0.680244	0.836688
KHDRBS1	ENSG00000121774.18	chr1	32013868	32060850	46983	+	4.9227	4.67845	4.84555	4.81556	5.01592	4.28211	4.29994	4.53266	5.26491	5.03037	4.7276	5.00763	4.99889	4.74166	4.96033	4.9003	-0.259399	0.14326	0.640792	0.260611	0.141559	0.451066	0.155873	0.369191	0.609625
TMEM39B	ENSG00000121775.18	chr1	32072031	32102866	30836	+	0.49179	0.674105	-0.097698	0.356065	0.229004	0.847635	0.499975	0.525538	-0.0196877	0.0680241	0.897062	0.315133	0.736572	0.823634	0.680178	0.746795	0.286002	0.409214	0.852277	0.170977	0.645599	0.876358	0.525676	0.147439	0.357935
KPNA6	ENSG00000025800.14	chr1	32108056	32176563	68508	+	3.67048	3.06159	3.20436	3.31214	3.46586	2.93805	3.6179	3.3406	3.31378	3.0266	3.66776	3.33605	3.09615	3.40102	3.40759	3.30159	0.0419429	0.84868	0.97689	0.0886999	0.690767	0.893228	0.0351174	0.874771	0.942631
TXLNA	ENSG00000084652.16	chr1	32179675	32198285	18611	+	4.14702	4.20096	4.36163	4.23654	4.39757	3.69182	4.48297	4.19078	3.98938	3.98611	3.93147	3.96899	4.0258	3.88349	3.89129	3.93353	-0.00835967	0.962909	0.993256	-0.186357	0.315359	0.657081	-0.225007	0.229684	0.466481
EIF3I	ENSG00000084623.12	chr1	32221077	32245397	24321	+	3.62846	3.67021	3.60214	3.6336	3.92878	3.55213	3.24524	3.57539	3.65107	3.63292	3.79452	3.69284	3.5212	3.61901	3.47325	3.53782	-0.0202817	0.895545	0.984977	0.144495	0.358589	0.692179	-0.0179699	0.908071	0.959784
HDAC1	ENSG00000116478.12	chr1	32292083	32333635	41553	+	5.26213	5.14895	5.31887	5.24332	5.53688	5.17186	5.01592	5.24155	5.44293	5.26814	5.29066	5.33391	5.26019	5.18485	5.05051	5.16518	0.0298601	0.826499	0.971128	0.16661	0.233886	0.580404	-0.00549452	0.967987	0.987204
BSDC1	ENSG00000160058.19	chr1	32364633	32394731	30099	-	2.03566	2.03213	1.72172	1.92984	2.20664	1.82031	2.20183	2.07626	1.92048	1.90474	1.77411	1.86644	1.81095	1.60709	1.89239	1.77014	0.199629	0.231468	0.732255	0.0297133	0.859727	0.957588	-0.0646769	0.702822	0.850988
ZBTB8OS	ENSG00000176261.15	chr1	32600172	32650903	50732	-	2.2744	2.6792	3.79211	2.91524	3.53557	3.0188	2.3248	2.95972	3.1767	3.24277	2.21857	2.87935	3.40556	2.74139	2.7615	2.96948	0.0784057	0.837068	0.975335	0.0266292	0.945684	0.986723	0.160909	0.680113	0.836637
RBBP4	ENSG00000162521.19	chr1	32651142	32686211	35070	+	3.15142	2.93816	2.7983	2.96263	3.24735	3.38889	2.95287	3.19637	2.62043	2.85631	2.92468	2.80047	2.7573	2.76759	2.94645	2.82378	0.267922	0.101707	0.58527	-0.0788777	0.622978	0.865877	-0.0678263	0.672007	0.831756
KIAA1522	ENSG00000162522.11	chr1	32741830	32774970	33141	+	4.18637	3.67933	3.65408	3.83993	3.80871	3.14503	4.18585	3.71319	3.22954	3.5216	3.74387	3.49834	3.55151	3.70178	3.66282	3.63871	-0.104738	0.662219	0.935339	-0.266809	0.282615	0.627904	-0.144723	0.552881	0.752944
YARS1	ENSG00000134684.11	chr1	32775237	32818153	42917	-	3.18455	3.13651	3.06521	3.12876	3.04305	3.23413	3.13718	3.13812	2.93096	2.69558	3.02888	2.88514	2.68775	2.89695	2.67212	2.75228	0.0498347	0.749216	0.956749	-0.158443	0.325029	0.665384	-0.306106	0.0693412	0.226572
S100PBP	ENSG00000116497.18	chr1	32816767	32858875	42109	+	-0.110232	-0.324778	-0.395239	-0.276749	0.0466049	-0.286252	0.184363	-0.0184278	-1.99398	-1.32604	-1.17656	-1.49886	-1.25252	-1.43696	-1.29537	-1.32828	0.289357	0.209757	0.72154	-1.15659	0.00100711	0.02731	-1.03215	0.00192771	0.0217649
TMEM54	ENSG00000121900.19	chr1	32894594	32901438	6845	-	3.6732	3.79915	3.84256	3.77163	4.05668	3.6641	3.83688	3.85255	3.81848	3.6206	3.84995	3.76301	3.80828	3.67653	3.6224	3.7024	0.135281	0.411126	0.852892	0.0980285	0.561609	0.834785	0.0279162	0.868655	0.939597
RNF19B	ENSG00000116514.17	chr1	32936445	32964809	28365	-	3.15103	2.99459	2.97333	3.03965	3.24242	2.7251	3.08042	3.01598	3.83448	3.82074	3.68546	3.78023	3.69139	3.45517	3.83117	3.65924	0.00578101	0.971284	0.995396	0.821841	9.22834e-05	0.00671925	0.702698	0.000432201	0.0076857
AK2	ENSG00000004455.17	chr1	33007940	33080996	73057	-	3.6073	3.72758	3.45452	3.59647	3.87319	3.72886	3.49046	3.69751	3.57372	3.42474	3.71767	3.57204	3.62275	3.57359	3.51893	3.57176	0.145875	0.328623	0.809262	0.0664444	0.654686	0.879541	0.0601987	0.685243	0.839153
TRIM62	ENSG00000116525.14	chr1	33145399	33182059	36661	-	0.919507	0.289606	0.11961	0.442907	-0.0813892	-0.270312	0.478581	0.0422932	0.381867	0.929252	1.22794	0.846352	1.08686	0.970211	1.17452	1.0772	-0.450191	0.18675	0.695415	0.477431	0.145615	0.457062	0.656928	0.0473292	0.176331
ZNF362	ENSG00000160094.15	chr1	33256492	33300719	44228	+	0.462891	0.253489	0.352198	0.356193	0.271801	0.235537	0.843668	0.450335	0.788227	-0.636008	0.350828	0.167682	0.188812	0.180042	-0.162797	0.0686855	0.131084	0.700172	0.943253	-0.14822	0.690599	0.893228	-0.257171	0.497766	0.712294
PHC2	ENSG00000134686.18	chr1	33323623	33431052	107430	-	2.9913	2.69041	2.77486	2.81886	2.76159	2.08149	3.0991	2.64739	3.15479	3.25134	3.40068	3.26894	3.4279	3.28359	3.38292	3.3648	-0.149291	0.498985	0.880892	0.526325	0.0264289	0.183612	0.612642	0.0115352	0.071492
ZSCAN20	ENSG00000121903.14	chr1	33472645	33496507	23863	+	0.184045	-0.127245	0.315738	0.124179	-0.0666119	-0.149292	0.770896	0.184997	-1.691	-0.462735	-0.791706	-0.981815	-1.48921	-0.845134	-0.995553	-1.10997	0.0822039	0.80175	0.966955	-1.087	0.0170565	0.141594	-1.35256	0.00528445	0.0433973
SMIM12	ENSG00000163866.9	chr1	34712737	34859755	147019	-	0.660394	0.962135	0.48027	0.700933	0.511338	0.269829	0.549811	0.443659	-0.140021	-0.220255	0.364805	0.0015097	0.244636	0.454264	0.153747	0.284216	-0.17057	0.426728	0.855763	-0.541657	0.0301528	0.197516	-0.31232	0.175465	0.397383
ZMYM1	ENSG00000197056.11	chr1	35032172	35115859	83688	+	1.33258	1.33364	1.45092	1.37238	1.38429	1.0609	0.637663	1.02762	1.4524	1.51009	0.675569	1.21268	1.12212	0.660821	1.07407	0.952336	-0.323833	0.182568	0.689305	-0.115944	0.632122	0.869826	-0.319954	0.209048	0.440334
SFPQ	ENSG00000116560.11	chr1	35176378	35193145	16768	-	5.10818	5.08724	5.71274	5.30272	5.37315	4.80558	4.78566	4.98813	6.01635	5.86309	5.42802	5.76915	5.78914	5.54616	5.78153	5.70561	-0.283862	0.141205	0.637899	0.540681	0.00962799	0.101517	0.476529	0.0196177	0.102373
ZMYM4	ENSG00000146463.12	chr1	35268709	35422058	153350	+	2.38094	2.30756	2.385	2.35783	2.28972	1.89599	1.8586	2.01477	2.03385	1.91887	1.69979	1.88417	1.58913	1.56521	1.83855	1.66429	-0.313874	0.0426454	0.437186	-0.403811	0.0142373	0.127694	-0.624411	0.000725736	0.0112733
KIAA0319L	ENSG00000142687.18	chr1	35433492	35557950	124459	-	2.11081	2.33791	1.9548	2.13451	1.98813	1.65713	2.02368	1.88965	2.07573	2.01969	2.32413	2.13985	1.78819	2.04354	2.00959	1.94711	-0.184652	0.31001	0.797414	0.119142	0.511712	0.804484	-0.0970436	0.595462	0.781641
NCDN	ENSG00000020129.16	chr1	35557473	35567274	9802	+	1.53274	1.32195	1.18512	1.3466	1.93716	1.01579	2.03432	1.66242	1.0619	1.29143	1.23353	1.19562	1.74156	0.957356	2.02242	1.57378	0.343247	0.23936	0.738195	-0.0710551	0.816322	0.943842	0.335364	0.266665	0.5079
PSMB2	ENSG00000126067.12	chr1	35599541	35641526	41986	-	3.87392	3.78131	3.46665	3.70729	4.06602	4.21865	3.50696	3.93054	3.64607	3.54273	3.74385	3.64421	3.67255	3.6655	3.70652	3.68152	0.263174	0.160097	0.660825	0.0253918	0.891142	0.968525	0.0525387	0.776989	0.895002
CLSPN	ENSG00000092853.14	chr1	35720218	35769978	49761	-	2.12362	2.08829	2.53493	2.24894	2.60402	2.20433	1.94704	2.2518	3.03018	2.66793	2.387	2.69504	2.91924	2.50911	2.84751	2.75862	0.0294011	0.876256	0.982837	0.513855	0.0143992	0.128676	0.592661	0.00599671	0.0470327
AGO4	ENSG00000134698.11	chr1	35808016	35857890	49875	+	0.0188219	-0.38465	-0.253826	-0.206551	-0.256189	-0.216122	0.416859	-0.0184838	-0.291481	-0.526448	-0.233316	-0.350415	-0.350095	0.0282391	-0.243713	-0.188523	0.203981	0.443675	0.862129	-0.101948	0.722148	0.907254	0.0118134	0.966405	0.987079
AGO1	ENSG00000092847.13	chr1	35869808	35930532	60725	+	1.65223	1.20913	0.896378	1.25258	1.45804	0.818366	1.84742	1.37461	1.40534	1.69449	1.63183	1.57722	1.39384	1.80231	1.53227	1.57614	0.146054	0.580873	0.911605	0.397528	0.149178	0.46383	0.373005	0.174269	0.39599
AGO3	ENSG00000126070.20	chr1	35930718	36072500	141783	+	0.602141	0.270008	0.341777	0.404642	0.694359	0.365056	0.846921	0.635445	0.866251	1.13465	0.837472	0.946123	0.750287	0.719058	1.11343	0.860923	0.253311	0.16279	0.661016	0.607285	0.00321476	0.0534656	0.516933	0.00957129	0.0630832
ADPRS	ENSG00000116863.11	chr1	36088892	36093932	5041	+	2.79953	2.37701	2.57625	2.58426	2.75304	3.19297	2.9653	2.97043	2.53999	2.59706	2.66036	2.59914	2.87552	2.88366	2.44249	2.73389	0.397512	0.0820605	0.542239	0.0620854	0.789104	0.932879	0.177511	0.442568	0.669134
TRAPPC3	ENSG00000054116.12	chr1	36136570	36156053	19484	-	2.83434	2.94488	2.68076	2.81999	3.24376	3.06592	2.54388	2.95119	2.89201	2.88117	2.79216	2.85511	2.57597	2.61682	2.70775	2.63351	0.185595	0.298321	0.783568	0.138604	0.445346	0.757651	-0.0935263	0.609526	0.790614
MAP7D1	ENSG00000116871.15	chr1	36155579	36180849	25271	+	2.90339	3.14314	3.83118	3.29257	3.36691	2.43501	3.30261	3.03485	2.95139	2.99358	3.1032	3.01605	3.21913	2.87081	2.70644	2.93212	-0.21884	0.407697	0.851143	-0.183852	0.493917	0.792615	-0.27055	0.320413	0.565235
THRAP3	ENSG00000054118.15	chr1	36224432	36305357	80926	+	4.73274	4.73677	5.08332	4.85094	4.89279	4.31997	4.26759	4.49345	5.0864	4.97608	4.7111	4.92453	4.72383	4.71846	4.72005	4.72078	-0.327456	0.0527683	0.471248	0.148389	0.356065	0.69058	-0.057802	0.716755	0.860422
SH3D21	ENSG00000214193.11	chr1	36306368	36329340	22973	+	-0.692895	-0.872565	0.0641727	-0.500429	0.196169	-0.990212	0.359045	-0.144999	0.365032	0.751701	0.154635	0.423789	1.55444	1.00673	1.51206	1.35774	0.363264	0.343931	0.816098	0.99218	0.0164464	0.139395	1.97067	4.52292e-05	0.00185191
STK40	ENSG00000196182.11	chr1	36339624	36385924	46301	-	2.26579	2.22871	2.32457	2.27302	2.04928	1.43716	2.362	1.94948	2.15817	2.11349	2.39517	2.22227	2.27505	2.11114	2.32202	2.23607	-0.286323	0.189567	0.697839	0.0420898	0.844107	0.953102	0.0446537	0.834725	0.925393
ZC3H12A	ENSG00000163874.11	chr1	37474580	37484377	9798	+	2.26408	1.94236	1.64332	1.94992	2.25301	1.47076	2.23976	1.98784	2.4316	2.76171	2.29651	2.49661	3.29499	2.74734	3.25626	3.09953	0.0495262	0.846877	0.9762	0.611834	0.0276872	0.186803	1.23927	0.0001297	0.0034297
MEAF6	ENSG00000163875.16	chr1	37489993	37514766	24774	-	1.49493	1.36356	1.85018	1.56956	2.07549	1.98753	1.5626	1.87521	1.67309	1.58419	1.5139	1.59039	1.26902	1.37322	1.54052	1.39425	0.326813	0.0773948	0.532493	0.0843311	0.645687	0.876358	-0.125416	0.502591	0.715213
SNIP1	ENSG00000163877.11	chr1	37534449	37554293	19845	-	-0.015303	0.513653	-0.0163113	0.160679	0.545394	0.863076	1.02242	0.810297	0.571387	0.175013	0.305015	0.350472	0.900529	0.739624	0.591142	0.743765	0.825857	0.00405333	0.151884	0.371734	0.179134	0.508399	0.783721	0.00746248	0.0537426
GNL2	ENSG00000134697.13	chr1	37566816	37595937	29122	-	2.93358	3.35871	4.0762	3.45616	3.69376	3.72615	2.86552	3.42847	3.41048	3.14702	2.65409	3.07053	3.67108	3.1332	3.50896	3.43775	0.0179651	0.949221	0.991678	-0.310522	0.294576	0.640198	0.0818682	0.775322	0.894052
CDCA8	ENSG00000134690.11	chr1	37692481	37709719	17239	+	4.10574	3.6426	3.84694	3.8651	3.30288	3.0571	3.37362	3.24453	3.83603	3.80422	4.10568	3.91531	3.47745	3.38588	3.37871	3.41402	-0.615048	0.00180283	0.100426	0.113299	0.492201	0.790995	-0.405518	0.026823	0.126033
EPHA10	ENSG00000183317.17	chr1	37713880	37765133	51254	-	-0.694666	-0.874336	-1.19633	-0.921779	-0.639705	-1.46501	-0.502787	-0.869167	-0.716878	-0.33663	-0.651379	-0.568296	-0.485247	-0.488209	-0.420976	-0.464811	0.0673802	0.826344	0.971128	0.443394	0.167243	0.490639	0.536992	0.0956497	0.278003
MTF1	ENSG00000188786.10	chr1	37809574	37859592	50019	-	1.55907	1.33387	1.22021	1.37105	1.42495	0.64156	1.81628	1.29426	1.63744	0.996679	1.54461	1.39291	1.53356	1.33083	1.51684	1.46041	-0.0478672	0.859114	0.978544	0.0995254	0.718116	0.905193	0.164128	0.551685	0.752312
INPP5B	ENSG00000204084.13	chr1	37860697	37947057	86361	-	0.0327307	0.0743325	-0.0371613	0.0233007	0.274608	0.17144	0.269278	0.238442	0.137504	-0.846137	-0.125039	-0.277891	-0.103052	0.161406	0.00717444	0.0218428	0.280218	0.234454	0.735412	-0.206245	0.419608	0.735617	0.0717976	0.769003	0.891219
SF3A3	ENSG00000183431.12	chr1	37956975	37990075	33101	-	4.09154	4.33841	4.39089	4.27361	4.30222	4.33053	3.89086	4.17453	4.20302	4.29406	4.01399	4.17035	4.02457	4.13559	4.05452	4.07156	-0.0516665	0.742381	0.955556	-0.0137661	0.931022	0.981561	-0.1188	0.460963	0.684083
FHL3	ENSG00000183386.10	chr1	37996770	38005606	8837	-	0.0371241	-0.0251622	-0.278983	-0.089007	-0.035088	-0.839814	0.466462	-0.136147	-0.103704	-0.916644	-0.141439	-0.387262	0.417905	-0.110731	1.26807	0.525082	-0.0522031	0.916321	0.988319	-0.256334	0.637132	0.870813	0.778416	0.118418	0.314027
UTP11	ENSG00000183520.12	chr1	38009258	38024820	15563	+	2.6807	2.54454	3.4183	2.88118	3.04163	3.0104	2.39609	2.81604	3.12504	2.81259	2.23665	2.72476	2.95092	2.57139	2.79115	2.77115	-0.0585727	0.815283	0.97002	-0.128907	0.618649	0.862562	-0.0475321	0.853501	0.933232
RHBDL2	ENSG00000158315.11	chr1	38885807	38941830	56024	-	1.09345	1.20426	1.77263	1.35678	1.72279	1.06975	1.49969	1.43074	0.604439	1.38593	1.07164	1.02067	1.19702	1.50291	0.772192	1.15737	0.120226	0.67471	0.939687	-0.222424	0.48198	0.783418	-0.140235	0.650206	0.816605
AKIRIN1	ENSG00000174574.16	chr1	38991276	39006059	14784	+	3.89747	3.71984	3.88695	3.83475	4.12828	3.99389	3.68769	3.93662	4.06438	4.02766	3.62009	3.90405	4.30898	3.8341	4.40505	4.18271	0.127848	0.440062	0.861749	0.132135	0.434417	0.748546	0.428771	0.018635	0.0987495
NDUFS5	ENSG00000168653.11	chr1	39026318	39034636	8319	+	6.80249	6.84694	7.32376	6.99107	7.34261	7.35277	6.38589	7.02709	7.19182	7.11602	7.15829	7.15538	7.19246	6.9318	6.88352	7.00259	0.0667466	0.763013	0.958932	0.243998	0.28333	0.628688	0.089219	0.69143	0.843364
MACF1	ENSG00000127603.30	chr1	39081316	39487177	405862	+	3.7167	3.67915	3.63168	3.67584	3.19914	2.81274	3.51966	3.17718	3.42909	3.3767	3.61302	3.47294	2.96888	3.2123	3.02938	3.07019	-0.464576	0.0179062	0.309492	-0.124789	0.486758	0.787208	-0.532716	0.00831091	0.0576606
BMP8A	ENSG00000183682.8	chr1	39491636	39529869	38234	+	-1.74306	-2.94762	-3.01179	-2.56749	-1.94438	-1.46872	-1.20235	-1.53849	-2.22943	-1.97504	-1.20688	-1.80378	-2.18984	-2.52839	-1.18326	-1.96716	1.13987	0.0527647	0.471248	0.938945	0.125947	0.426918	0.654257	0.286387	0.53007
PPIEL	ENSG00000243970.3	chr1	39522280	39559671	37392	-	-0.254541	-0.425009	0.44422	-0.0784434	0.99604	-0.48506	-0.113239	0.13258	0.953188	1.32015	0.681859	0.985065	2.35544	1.51521	2.27912	2.04992	0.174317	0.657521	0.935339	1.13744	0.00791833	0.0916007	2.26254	1.1021e-05	0.000688591
PABPC4	ENSG00000090621.15	chr1	39560709	39576790	16082	-	2.78083	2.57999	2.69734	2.68605	2.78063	2.53799	2.99213	2.77025	3.35163	3.34609	3.22056	3.30609	3.51418	3.62162	3.73356	3.62312	0.115662	0.439748	0.861749	0.694462	0.00024562	0.0117074	1.00808	4.49543e-06	0.000388497
PPIE	ENSG00000084072.17	chr1	39692182	39763914	71733	+	0.72012	0.826387	0.651152	0.732553	1.08392	1.10459	0.551608	0.913373	0.0866388	0.794117	0.885979	0.588912	0.945541	0.868931	0.508794	0.774422	0.239779	0.316266	0.799158	-0.00780776	0.974745	0.993518	0.141616	0.562944	0.759653
BMP8B	ENSG00000116985.12	chr1	39757182	39788865	31684	-	-0.0881411	-1.01848	-0.440009	-0.515544	-0.360899	-0.276562	0.356669	-0.0935974	-0.700228	-0.551185	-0.487986	-0.5798	-0.323287	0.0315193	-0.437349	-0.243039	0.362831	0.268406	0.758824	-0.112129	0.754409	0.920076	0.18296	0.594153	0.780911
TRIT1	ENSG00000043514.17	chr1	39838110	39883511	45402	-	0.423572	0.392609	0.413753	0.409978	1.02123	0.835863	0.830187	0.895758	-0.274281	0.0636051	-0.137339	-0.116005	-0.0715579	-0.0636212	-0.189669	-0.108283	0.540064	0.0070868	0.200403	-0.444896	0.0420635	0.238275	-0.457999	0.0369402	0.151929
MFSD2A	ENSG00000168389.18	chr1	39955112	39969968	14857	+	-0.877914	-1.0248	-2.97908	-1.62727	-1.62339	-1.24332	-0.648747	-1.17182	-0.328362	-1.00861	-0.790512	-0.709162	0.438509	0.234073	0.321358	0.331313	0.65406	0.292073	0.782947	1.17401	0.0661302	0.298728	2.31709	0.000668624	0.0106599
CAP1	ENSG00000131236.18	chr1	40040233	40072649	32417	+	5.97035	5.76356	5.90915	5.88102	6.08182	6.16093	5.62659	5.95645	6.04275	6.02543	6.03918	6.03578	5.97376	5.86205	6.05267	5.96282	0.107032	0.434784	0.859468	0.230527	0.105217	0.385169	0.15447	0.266357	0.507417
PPT1	ENSG00000131238.18	chr1	40072710	40097260	24551	-	3.30069	2.96517	3.00118	3.08901	3.65864	3.65908	3.17112	3.49628	3.15035	2.99673	3.24872	3.13193	3.23049	2.76701	2.93274	2.97675	0.426795	0.0242938	0.351694	0.112591	0.533441	0.817896	-0.0415151	0.818926	0.916781
RLF	ENSG00000117000.9	chr1	40161387	40240921	79535	+	1.53634	1.36113	1.97623	1.62457	1.7271	1.45168	1.02489	1.40122	2.03374	1.65758	1.67737	1.78957	2.14613	1.64103	2.19079	1.99265	-0.222569	0.291781	0.782738	0.218109	0.303096	0.647431	0.442276	0.0449707	0.17027
ZMPSTE24	ENSG00000084073.10	chr1	40258041	40294180	36140	+	3.62854	3.44085	3.29168	3.45369	3.70845	3.95865	3.24583	3.63765	3.5111	3.50623	3.24185	3.41973	3.73469	3.3641	3.92935	3.67604	0.217102	0.254351	0.751176	0.0372913	0.845588	0.953405	0.304053	0.123204	0.321575
SMAP2	ENSG00000084070.12	chr1	40344850	40423326	78477	+	0.448073	-0.365436	0.26253	0.115056	0.238853	-0.0781012	0.621501	0.260751	0.327181	0.230051	0.691339	0.41619	0.484172	0.388198	0.75778	0.543383	0.0716138	0.808761	0.969486	0.311522	0.314475	0.655831	0.402053	0.192874	0.420375
ZNF684	ENSG00000117010.17	chr1	40531573	40548167	16595	+	-1.11138	-0.149772	0.540479	-0.240225	0.509091	-0.18713	-0.864521	-0.180853	0.313811	-0.282483	-1.53886	-0.502509	0.498706	0.130367	0.339834	0.322969	0.213625	0.697586	0.942453	-0.206644	0.734365	0.911016	0.901719	0.110141	0.301146
NFYC	ENSG00000066136.20	chr1	40691648	40771603	79956	+	1.82215	1.80731	1.7763	1.80192	1.31448	1.36623	1.67915	1.45329	1.05849	1.25208	1.41154	1.24071	1.03183	1.3071	1.20864	1.18252	-0.29875	0.12252	0.623868	-0.459776	0.0301883	0.197516	-0.563685	0.0106086	0.0675604
CTPS1	ENSG00000171793.16	chr1	40979688	41012565	32878	+	1.89592	1.40849	1.7101	1.67151	1.94801	1.55739	2.23462	1.91334	1.7463	1.53308	1.79713	1.69217	1.77981	1.72077	1.56192	1.6875	0.252493	0.198608	0.708646	0.0755397	0.70126	0.897755	0.0614815	0.754814	0.883962
SLFNL1-AS1	ENSG00000281207.1	chr1	41014590	41043890	29301	+	0.38741	0.528688	0.186696	0.367598	-0.175784	-0.542029	1.43748	0.239889	-0.236037	0.10252	0.423917	0.0968002	0.571784	-0.243848	0.987257	0.438397	-0.0239285	0.959429	0.9929	-0.109416	0.828048	0.948265	0.240533	0.619202	0.796587
SCMH1	ENSG00000010803.16	chr1	41027200	41242154	214955	-	1.01881	1.4176	0.904057	1.11349	0.557098	0.496946	1.17146	0.741835	0.549198	0.263873	1.04694	0.620003	0.452608	0.767409	1.06985	0.76329	-0.252568	0.383031	0.840705	-0.305471	0.324292	0.664906	-0.238527	0.430435	0.660313
HIVEP3	ENSG00000127124.16	chr1	41506365	42035925	529561	-	-1.05813	-1.36301	-1.82453	-1.41522	-2.09205	-2.84442	-1.45707	-2.13118	-1.62587	-1.92493	-1.36196	-1.63759	-1.8746	-1.70266	-1.26419	-1.61382	-0.749258	0.0623384	0.499779	-0.142791	0.702643	0.898788	-0.180363	0.629069	0.802453
FOXJ3	ENSG00000198815.9	chr1	42176539	42335877	159339	-	2.50201	2.36061	2.11423	2.32562	1.88001	1.88158	1.98414	1.91524	2.41555	2.07028	2.60815	2.36466	1.69589	2.08835	1.92066	1.90163	-0.371679	0.0698339	0.514956	0.130996	0.501902	0.799151	-0.365618	0.0805713	0.249596
RIMKLA	ENSG00000177181.15	chr1	42380792	42424232	43441	+	-0.760711	-1.39894	-1.43349	-1.19771	-0.93608	-1.50235	-1.08717	-1.1752	-1.23558	-0.720631	-0.669281	-0.875163	-1.07859	0.0594995	-0.398093	-0.472393	-0.0391761	0.913755	0.988297	0.372014	0.318061	0.658556	0.655546	0.0774414	0.243076
CCDC30	ENSG00000186409.18	chr1	42463221	42657190	193970	+	-4.56791	-4.01747	-3.77425	-4.11988	-3.95242	-3.62975	-3.49474	-3.6923	-3.75652	-4.56946	-3.44368	-3.92322	-2.36117	-2.80209	-3.34428	-2.83585	0.640477	0.211279	0.721701	0.447041	0.411039	0.729816	1.64038	0.00312124	0.0303492
PPIH	ENSG00000171960.12	chr1	42658335	42676758	18424	+	1.95037	2.1763	1.99631	2.04099	2.49184	2.40045	1.71537	2.20255	1.67183	1.69525	1.76437	1.71048	1.99034	1.62369	1.71525	1.77643	0.225518	0.264402	0.756994	-0.213306	0.316553	0.657975	-0.145654	0.488116	0.70597
YBX1	ENSG00000065978.19	chr1	42682418	42703805	21388	+	7.36371	7.44113	7.65987	7.48823	7.631	7.55906	7.02896	7.40634	7.61674	7.5813	7.63234	7.61013	7.56719	7.51179	7.39199	7.49032	-0.0483065	0.751614	0.956858	0.199528	0.203288	0.539554	0.0765174	0.617592	0.795275
P3H1	ENSG00000117385.16	chr1	42746335	42767084	20750	-	0.616984	0.955235	-0.0343972	0.512608	0.463249	0.378617	0.386402	0.409422	0.748907	0.738845	0.863636	0.783796	1.18594	0.996934	1.41099	1.19796	0.00974878	0.966321	0.993826	0.447864	0.0686751	0.305014	0.859338	0.00145421	0.0177637
TMEM269	ENSG00000274386.5	chr1	42785007	42816619	31613	+	-1.73783	-2.58157	-2.29782	-2.20574	-1.94373	-2.29592	-2.19189	-2.14385	-2.52507	-1.80947	-1.60051	-1.97835	-0.510103	-0.929837	-0.295145	-0.578362	-0.0816911	0.863625	0.979864	0.295486	0.544915	0.824004	1.87275	0.000345208	0.00669212
ERMAP	ENSG00000164010.15	chr1	42817122	42844991	27870	+	0.134429	0.359272	-0.937963	-0.148087	-0.737698	-0.223009	-0.320408	-0.427038	-0.271516	-0.09931	-0.211424	-0.194084	-0.0405684	-0.42066	0.326159	-0.0450233	-0.162039	0.629532	0.927757	0.112283	0.743357	0.914377	0.277213	0.414587	0.646409
SLC2A1	ENSG00000117394.24	chr1	42925353	42958893	33541	-	3.488	3.30013	3.21233	3.33349	3.45239	3.0247	3.56997	3.34902	3.65322	3.51921	3.74449	3.63897	3.56576	3.63324	3.48903	3.56268	0.0492063	0.768176	0.959779	0.386058	0.0332279	0.208704	0.299967	0.0893251	0.265467
EBNA1BP2	ENSG00000117395.13	chr1	43164175	43270936	106762	-	4.69661	4.90164	5.51537	5.03787	5.33919	5.10116	4.10007	4.84681	5.3018	5.1604	4.75672	5.07297	5.33761	4.80651	5.02699	5.05704	-0.160558	0.554941	0.903247	0.109583	0.687125	0.892219	0.0985897	0.717108	0.860623
SZT2	ENSG00000198198.17	chr1	43389882	43454247	64366	+	0.318077	0.228405	-0.161207	0.128425	0.232038	-0.771162	0.722417	0.0610975	-0.110392	0.0203849	0.159161	0.0230513	-0.0482176	-0.0300979	0.146659	0.0227813	-0.0210659	0.943466	0.991012	-0.00569577	0.985055	0.996511	-0.0230886	0.939518	0.974724
PTPRF	ENSG00000142949.17	chr1	43525187	43623666	98480	+	4.84646	4.47217	4.25157	4.5234	4.60109	3.76474	4.91823	4.42802	4.41595	4.44991	4.72693	4.53093	4.65625	4.49541	4.57306	4.5749	-0.0635649	0.790369	0.96407	0.0844576	0.724828	0.90747	0.124381	0.604973	0.787978
IPO13	ENSG00000117408.11	chr1	43946950	43968022	21073	+	0.76817	0.611721	0.422379	0.600756	1.04628	0.635606	1.48252	1.0548	1.07796	1.08148	1.32265	1.1607	0.864095	1.09921	1.46731	1.14354	0.505297	0.0757788	0.528486	0.66977	0.0262849	0.183025	0.608282	0.0411115	0.162322
SLC6A9	ENSG00000196517.13	chr1	43991500	44031467	39968	-	0.912474	0.776155	0.107157	0.598595	0.317888	-1.14106	0.506841	-0.105444	-1.18595	-0.446609	0.322632	-0.436643	-0.304427	-0.453271	-0.068162	-0.275287	-0.716622	0.110513	0.600772	-0.87591	0.0842195	0.340375	-0.821838	0.0943067	0.275531
ERI3	ENSG00000117419.16	chr1	44221070	44355260	134191	-	2.97691	2.73074	2.55141	2.75302	2.85433	2.79567	3.00644	2.88548	2.52345	2.48295	3.04156	2.68266	2.785	2.97216	2.43942	2.73219	0.166704	0.454135	0.86337	0.0271062	0.905961	0.973577	0.0335625	0.883377	0.947053
RNF220	ENSG00000187147.18	chr1	44405194	44651724	246531	+	0.529058	0.608578	0.53532	0.557652	0.996057	0.755931	0.703221	0.818403	-0.115972	0.244669	-0.220583	-0.0306285	-0.0289991	0.165718	0.0279178	0.0548789	0.319507	0.0776198	0.533135	-0.5062	0.0166489	0.139677	-0.433314	0.0342956	0.146562
TMEM53	ENSG00000126106.14	chr1	44635238	44674481	39244	-	1.1483	0.67507	0.278646	0.700671	0.412862	1.22744	1.00339	0.881231	0.869748	0.681586	0.472308	0.674547	0.803905	0.33542	1.14818	0.762503	0.205142	0.51042	0.88566	-0.0182031	0.956183	0.988522	0.118047	0.719323	0.862162
KIF2C	ENSG00000142945.13	chr1	44739818	44767767	27950	+	4.01167	3.60947	4.21244	3.94453	3.61104	3.62564	3.51833	3.585	3.79812	3.8348	3.68194	3.77162	3.41874	3.42703	3.41586	3.42054	-0.347463	0.0266318	0.368108	-0.119033	0.418383	0.734952	-0.476957	0.00503975	0.0422507
BTBD19	ENSG00000222009.8	chr1	44808482	44815585	7104	+	-1.42478	-2.26852	-1.70466	-1.79932	-0.624332	-2.18158	-0.877238	-1.22772	0.0457637	-0.0959329	-0.199113	-0.0830941	1.56458	1.30021	1.9181	1.5943	0.495268	0.374299	0.834502	1.91732	0.00158136	0.0356801	3.68711	7.72584e-07	0.000127573
EIF2B3	ENSG00000070785.17	chr1	44850522	44986722	136201	-	2.36564	2.23063	2.04118	2.21248	2.65277	2.58619	2.32157	2.52018	2.16991	2.33776	2.45348	2.32039	2.23421	2.40918	2.30961	2.31767	0.348094	0.0605582	0.493031	0.206659	0.264806	0.608362	0.172292	0.349855	0.591932
ZSWIM5	ENSG00000162415.7	chr1	45016399	45306209	289811	-	-1.85601	-2.41419	-1.33624	-1.86881	-1.52379	-2.77492	-0.838514	-1.71241	-1.26953	-1.48491	-1.05118	-1.26854	-1.41604	-1.55403	-2.12248	-1.69752	0.0560913	0.92059	0.988446	0.690916	0.224242	0.567013	0.179317	0.759699	0.886323
PRDX1	ENSG00000117450.15	chr1	45510914	45542732	31819	-	7.39432	7.39328	7.48	7.42253	7.75634	7.55561	6.96307	7.42501	7.71294	7.67625	7.47221	7.62047	7.80906	7.61212	7.77502	7.73207	0.035698	0.81956	0.971011	0.275206	0.0941654	0.363332	0.385069	0.0243937	0.118835
AKR1A1	ENSG00000117448.14	chr1	45550543	45570049	19507	+	3.90147	3.94949	3.91868	3.92321	4.19503	4.24299	3.60366	4.01389	3.93827	3.99045	3.99585	3.97486	4.21269	4.02028	3.87988	4.03762	0.132561	0.445742	0.862248	0.143139	0.419929	0.735696	0.201991	0.258968	0.498787
NASP	ENSG00000132780.17	chr1	45583846	45618904	35059	+	2.88386	2.88711	3.39278	3.05458	3.23407	2.90481	2.27072	2.8032	3.40326	3.32272	2.74812	3.15803	3.46695	3.14151	3.19194	3.2668	-0.226763	0.318703	0.801046	0.170004	0.453042	0.761044	0.28943	0.208167	0.439078
GPBP1L1	ENSG00000159592.11	chr1	45627304	45688113	60810	-	2.98404	2.79316	2.78416	2.85379	2.97175	2.63786	2.90668	2.83877	2.95885	2.82256	2.80764	2.86302	2.62356	2.65779	2.66705	2.64947	0.0157184	0.908162	0.987055	0.0828548	0.552093	0.828768	-0.137416	0.33329	0.577141
TMEM69	ENSG00000159596.7	chr1	45688181	45694436	6256	+	2.89185	1.84767	3.11642	2.61865	3.16014	2.90504	2.26307	2.77608	2.15113	2.47226	2.50457	2.37598	2.41072	2.45077	2.61493	2.49214	0.0264608	0.92085	0.988446	-0.294493	0.316761	0.65819	-0.213105	0.459258	0.682539
IPP	ENSG00000197429.11	chr1	45694324	45750653	56330	-	0.609566	0.984646	0.342278	0.645497	0.706635	0.836069	1.46403	1.00225	0.212559	0.623227	0.519451	0.451746	0.515135	0.648304	1.12242	0.761953	0.511745	0.0963236	0.573169	-0.0181586	0.955604	0.988522	0.259686	0.413007	0.64462
MAST2	ENSG00000086015.22	chr1	45786987	46036122	249136	+	2.29033	2.15196	1.69181	2.0447	1.48696	1.05084	2.08521	1.54101	2.07284	1.85414	2.38706	2.10468	1.39224	1.90558	1.54854	1.61545	-0.458866	0.111947	0.602197	0.159592	0.563644	0.83566	-0.371372	0.200769	0.42945
TSPAN1	ENSG00000117472.10	chr1	46175073	46185962	10890	+	6.14397	6.10761	6.03006	6.09388	6.14242	6.33496	5.64793	6.04177	5.94487	6.01794	6.21846	6.06042	5.91579	6.1072	5.78934	5.93744	-0.0160715	0.928495	0.988792	0.0483895	0.788096	0.932879	-0.0821165	0.649624	0.816571
POMGNT1	ENSG00000085998.14	chr1	46188682	46220305	31624	-	1.9575	0.940728	1.20112	1.36645	1.83667	1.74273	2.26432	1.94791	1.39121	1.49373	1.84158	1.57551	1.67185	1.58425	1.75419	1.6701	0.533438	0.03987	0.423664	0.215468	0.397993	0.721757	0.285951	0.263692	0.504151
RAD54L	ENSG00000085999.13	chr1	46246461	46278480	32020	+	1.43127	0.926414	0.696044	1.01791	1.60912	1.14616	1.8815	1.54559	0.900498	1.51605	1.50345	1.30667	0.933762	0.89238	1.13797	0.988038	0.529803	0.0643947	0.501552	0.360005	0.218145	0.56142	-0.00839595	0.97725	0.990533
LRRC41	ENSG00000132128.16	chr1	46261196	46303608	42413	-	1.35739	0.857777	0.706027	0.973731	0.942206	0.956638	1.45244	1.1171	0.4569	0.461394	0.758635	0.558976	0.72386	0.475399	0.628334	0.609198	0.157306	0.476263	0.873378	-0.354384	0.146986	0.460116	-0.319759	0.185964	0.411389
UQCRH	ENSG00000173660.12	chr1	46303698	46316776	13079	+	6.34955	6.3273	6.89879	6.52522	6.83254	7.19574	5.75605	6.59478	6.43654	6.70022	6.39381	6.51019	6.71203	6.53904	6.39965	6.55024	0.0973705	0.723805	0.949365	0.0578187	0.834671	0.950867	0.0952094	0.731336	0.870149
NSUN4	ENSG00000117481.10	chr1	46340177	46365152	24976	+	0.93711	0.150971	0.689639	0.592574	0.97975	0.0735691	0.887467	0.646929	0.00487602	0.0674693	-0.313451	-0.0803685	0.0830628	0.105122	0.024631	0.0709385	-0.00756003	0.975063	0.995892	-0.717225	0.016661	0.139677	-0.555049	0.0507121	0.184548
FAAH	ENSG00000117480.16	chr1	46394317	46413848	19532	+	1.36651	0.952849	1.64383	1.32106	1.3347	1.40073	1.36824	1.36789	0.581271	1.06814	1.18413	0.944514	1.19046	1.47451	0.878154	1.18104	0.0317616	0.897356	0.985657	-0.325708	0.241684	0.586421	-0.15568	0.556671	0.755768
MKNK1	ENSG00000079277.22	chr1	46557407	46616843	59437	-	0.842741	1.02481	0.982264	0.949939	0.75144	0.124172	0.790468	0.55536	0.774058	1.28453	1.16187	1.07349	1.3173	0.718818	1.12733	1.05448	-0.337988	0.150595	0.650717	0.252874	0.272396	0.616912	0.23774	0.301939	0.548153
ATPAF1	ENSG00000123472.12	chr1	46632737	46673867	41131	-	1.50291	1.45799	1.52396	1.49495	1.92881	1.78521	1.135	1.61634	1.76752	1.2914	1.33388	1.46426	1.69718	1.36297	1.54357	1.53458	0.153482	0.458571	0.865899	0.041509	0.845976	0.953452	0.132955	0.53418	0.739455
EFCAB14	ENSG00000159658.14	chr1	46674659	46719146	44488	-	3.19222	2.9382	3.0536	3.06134	3.20461	2.74405	3.14301	3.03055	3.05774	3.11668	3.25397	3.14279	3.00577	3.24444	3.09304	3.11442	-0.000943467	0.99505	0.999141	0.156994	0.312201	0.653656	0.12121	0.432339	0.661894
STIL	ENSG00000123473.16	chr1	47250139	47314147	64009	-	2.90766	2.93221	2.72341	2.85443	2.81844	2.64046	2.52587	2.66159	3.22051	2.86056	2.99282	3.02463	2.77402	2.7124	3.01927	2.83523	-0.150405	0.308877	0.796495	0.257666	0.0924532	0.359359	0.065207	0.658229	0.821964
CMPK1	ENSG00000162368.13	chr1	47333797	47378839	45043	+	5.14806	4.71075	5.17889	5.01257	5.34687	5.3869	4.56884	5.10087	5.33404	5.35645	4.61421	5.10157	5.47194	4.9706	5.57178	5.33811	0.107675	0.635307	0.92862	0.148326	0.517182	0.807289	0.390166	0.10056	0.285735
SPATA6	ENSG00000132122.12	chr1	48295373	48472208	176836	-	-0.90371	-0.713554	-0.739158	-0.785474	-0.936494	-1.18638	-1.55355	-1.22547	-0.895816	-1.32901	-0.953515	-1.05945	-1.0144	-1.11844	-1.06279	-1.06521	-0.433368	0.145361	0.643137	-0.16087	0.589292	0.850637	-0.180783	0.544691	0.748642
FAF1	ENSG00000185104.20	chr1	50437028	50960267	523240	-	2.64627	2.58603	2.65021	2.62751	2.45086	2.71225	2.31717	2.49343	2.75442	2.54402	2.75379	2.68408	2.42583	2.51571	1.97683	2.30612	-0.0951827	0.601893	0.918461	0.140883	0.447465	0.757804	-0.25133	0.191498	0.419218
RNF11	ENSG00000123091.5	chr1	51236273	51273447	37175	+	3.92472	3.42187	3.61204	3.65288	3.8448	4.0782	3.69051	3.87117	3.80256	3.92252	4.018	3.91436	4.04342	3.7418	4.16606	3.98376	0.230206	0.171195	0.671064	0.322113	0.0665768	0.299871	0.387012	0.0307984	0.137581
TTC39A	ENSG00000085831.15	chr1	51287258	51345116	57859	-	0.677351	0.736303	0.127567	0.51374	0.466058	0.515145	0.790934	0.590712	0.362174	0.246369	0.409689	0.339411	0.206834	0.12465	0.154098	0.161861	0.1573	0.447041	0.862762	-0.055182	0.799151	0.935932	-0.250253	0.266866	0.508073
EPS15	ENSG00000085832.17	chr1	51354263	51519266	165004	-	2.89382	2.82681	3.20767	2.9761	2.96616	2.98206	2.53057	2.82626	3.16536	2.96953	2.79743	2.97744	2.89081	2.82829	3.05404	2.92438	-0.12011	0.443824	0.862129	0.0710034	0.652466	0.878983	0.0196303	0.900823	0.956378
OSBPL9	ENSG00000117859.19	chr1	51577179	51798427	221249	+	1.95424	1.60674	1.9527	1.83789	2.08979	1.81636	1.58904	1.83173	2.07962	1.94528	1.64715	1.89068	1.64702	1.86639	2.0246	1.846	0.00353731	0.98283	0.997391	0.102587	0.541944	0.821669	0.0542787	0.746408	0.879474
NRDC	ENSG00000078618.22	chr1	51789191	51878937	89747	-	3.64771	3.60638	3.73636	3.66349	3.56393	3.39949	3.05182	3.33841	3.75769	3.44184	3.472	3.55718	3.48237	3.3137	3.4996	3.43189	-0.292578	0.0497103	0.463704	-0.029884	0.831504	0.949504	-0.154781	0.281797	0.525676
RAB3B	ENSG00000169213.7	chr1	51907956	51990700	82745	-	1.38922	1.31062	0.984277	1.22804	1.09757	0.500293	1.09971	0.899191	1.08256	0.648503	1.16607	0.96571	0.814278	0.714793	1.4287	0.985922	-0.288131	0.214031	0.723636	-0.167188	0.47206	0.775314	-0.156985	0.498811	0.713127
TXNDC12	ENSG00000117862.13	chr1	52020131	52055191	35061	-	1.10359	0.338391	0.149289	0.530424	0.913896	1.28171	0.608831	0.934814	0.792245	0.427402	0.26481	0.494819	1.17775	0.718564	0.856903	0.91774	0.354385	0.258019	0.754685	-0.0958356	0.777206	0.929704	0.407568	0.215452	0.4477
BTF3L4	ENSG00000134717.18	chr1	52056199	52090716	34518	+	2.17679	2.12356	2.1515	2.15062	2.21816	2.42495	2.15749	2.26687	1.57986	1.66922	2.10312	1.78407	1.77633	1.83324	1.8239	1.81116	0.159884	0.366566	0.832012	-0.264243	0.163548	0.487312	-0.269342	0.155615	0.369535
ZFYVE9	ENSG00000157077.15	chr1	52142094	52348671	206578	+	1.18055	0.967636	0.892169	1.01345	0.715552	0.931734	0.751579	0.799622	0.6709	0.571252	0.94092	0.727691	0.694115	0.712013	0.615789	0.673972	-0.183453	0.319339	0.801773	-0.198658	0.301752	0.647073	-0.284151	0.148924	0.359933
CC2D1B	ENSG00000154222.15	chr1	52345723	52366205	20483	-	1.28749	1.23425	1.20269	1.24148	1.68105	1.15374	1.62983	1.48821	1.01094	0.788351	0.826314	0.875203	0.838835	1.00265	0.844868	0.895451	0.290197	0.116238	0.610977	-0.28858	0.143567	0.454024	-0.283195	0.150119	0.360932
ORC1	ENSG00000085840.13	chr1	52372829	52404423	31595	-	2.96003	2.39555	2.67608	2.67722	3.35508	2.93126	3.13912	3.14182	2.85906	2.59962	2.55243	2.67037	2.96135	2.95919	3.0342	2.98491	0.455601	0.0125803	0.264511	0.018786	0.912758	0.975356	0.336914	0.0597863	0.205595
PRPF38A	ENSG00000134748.13	chr1	52404602	52420836	16235	+	2.63808	2.41944	3.07089	2.70947	2.94993	2.85129	2.55624	2.78582	2.24481	2.45604	2.27462	2.32516	2.54133	2.41639	2.42073	2.45948	0.0914905	0.576344	0.910744	-0.324319	0.0712119	0.310758	-0.193674	0.26142	0.501401
TUT4	ENSG00000134744.14	chr1	52408282	52553487	145206	-	-0.212724	-1.06356	0.0280026	-0.416093	-0.722203	-0.48847	-1.00027	-0.736982	-0.277997	-0.342092	-1.19731	-0.605799	-0.584182	-1.1401	-1.32863	-1.01763	-0.403245	0.176735	0.680379	-0.27804	0.357838	0.691809	-0.619752	0.0620091	0.210731
COA7	ENSG00000162377.6	chr1	52684449	52698347	13899	-	2.50467	2.79608	2.92815	2.74297	3.13181	2.54836	2.61834	2.76617	1.10766	1.42077	0.842694	1.12371	1.19463	1.41824	1.05424	1.22237	0.078385	0.6837	0.941359	-1.55775	4.46998e-06	0.00145517	-1.46315	7.92907e-06	0.000551279
ZYG11B	ENSG00000162378.13	chr1	52726453	52827336	100884	+	1.65821	0.721571	0.630644	1.00348	1.1601	1.31162	1.26456	1.24542	1.49229	1.52202	1.94297	1.65243	1.59747	1.21104	1.80292	1.53714	0.207529	0.415366	0.852892	0.674216	0.0159533	0.136719	0.548785	0.0442407	0.168768
ECHDC2	ENSG00000121310.17	chr1	52895910	52927212	31303	-	-0.0572338	-0.17811	0.134757	-0.0335288	0.104411	-0.322372	-0.223705	-0.147222	-0.690526	-1.0187	-0.992829	-0.900684	-0.410281	-0.491847	-0.727141	-0.54309	-0.0979138	0.599309	0.918078	-0.832346	0.00117983	0.0293277	-0.455868	0.0366707	0.151246
SCP2	ENSG00000116171.19	chr1	52927276	53051698	124423	+	1.2636	1.62788	1.91813	1.6032	2.15868	2.30835	1.33966	1.93556	2.19909	2.30128	0.662292	1.72089	2.59522	1.69325	2.79122	2.3599	0.394724	0.325638	0.807138	0.180499	0.65849	0.881323	0.890073	0.036946	0.151929
MAGOH	ENSG00000162385.11	chr1	53226900	53238518	11619	-	2.96263	3.12365	4.11196	3.39941	4.13265	3.88519	2.96679	3.66154	3.79248	3.66117	2.37374	3.2758	3.35556	3.16021	3.14304	3.2196	0.290701	0.448343	0.862902	-0.114529	0.776543	0.929704	-0.0947457	0.815218	0.915178
LRP8	ENSG00000157193.18	chr1	53242364	53328469	86106	-	1.52113	1.36601	1.40693	1.43136	1.1954	0.580977	0.999633	0.925337	0.823331	0.94592	0.802375	0.857209	0.881633	0.82407	0.957404	0.887702	-0.480218	0.00534655	0.176548	-0.500659	0.00474264	0.0673396	-0.475172	0.0066528	0.0501373
NDC1	ENSG00000058804.12	chr1	53765478	53838463	72986	-	4.01989	3.5808	3.34501	3.64857	3.56902	4.04665	3.56734	3.72767	3.5111	3.38825	3.52715	3.4755	3.56941	3.47273	3.65975	3.5673	0.105597	0.575274	0.910744	-0.104416	0.588877	0.850637	-0.0185083	0.923031	0.96504
YIPF1	ENSG00000058799.15	chr1	53851719	53889798	38080	-	2.99339	2.49366	2.50552	2.66419	2.88708	3.37045	2.29856	2.85203	2.61531	2.44745	2.76199	2.60825	2.86851	2.86392	2.40429	2.71224	0.179188	0.513173	0.886311	-0.00670557	0.981341	0.995832	0.0742439	0.794108	0.902658
HSPB11	ENSG00000081870.12	chr1	53916574	53945699	29126	-	2.27997	2.58798	3.07225	2.64673	3.11469	3.10529	1.98927	2.73642	2.96849	2.85225	2.18677	2.66917	3.15625	2.57392	2.70606	2.81208	0.140193	0.653933	0.934175	0.101151	0.753276	0.919816	0.289576	0.369759	0.60991
LRRC42	ENSG00000116212.15	chr1	53946085	53968168	22084	+	3.25677	3.18829	3.50222	3.31576	3.27582	3.35893	3.03984	3.22486	2.64981	2.40702	2.60725	2.55469	2.60492	2.46704	2.67749	2.58315	-0.0599101	0.703961	0.945247	-0.691512	0.000916498	0.0256038	-0.668953	0.00117937	0.0154689
TMEM59	ENSG00000116209.12	chr1	54026681	54053504	26824	-	3.08597	2.69798	3.06467	2.94954	3.31278	3.48456	2.28369	3.02701	3.33428	3.41235	2.8128	3.18648	3.40922	2.85135	3.29748	3.18602	0.0921149	0.716979	0.947129	0.292678	0.262143	0.606938	0.303782	0.245479	0.485341
TCEANC2	ENSG00000116205.14	chr1	54053584	54112519	58936	+	-1.30855	-1.20644	-1.49409	-1.33636	-1.8267	-1.65285	-1.37623	-1.6186	-1.65848	-1.65959	-2.84636	-2.05481	-2.25666	-1.36842	-2.09784	-1.90764	-0.210549	0.542607	0.89816	-0.772541	0.0630987	0.291883	-0.587465	0.137599	0.345075
MRPL37	ENSG00000116221.15	chr1	54184041	54225464	41424	+	4.45942	4.50095	4.23959	4.39999	4.63251	4.70631	4.50218	4.61366	4.0978	4.12854	4.66208	4.29614	4.17581	4.37963	4.23836	4.2646	0.262117	0.16209	0.660825	0.00215732	0.990763	0.997497	-0.0572477	0.759381	0.88628
SSBP3	ENSG00000157216.15	chr1	54225432	54413479	188048	-	0.70385	-0.10506	0.941265	0.513352	0.52587	0.15439	0.907278	0.529179	1.46853	1.15793	1.06519	1.23055	0.957382	1.02631	0.864308	0.949333	-0.0597786	0.822781	0.971128	0.681757	0.0178365	0.145573	0.394779	0.153475	0.366146
ACOT11	ENSG00000162390.18	chr1	54542257	54639192	96936	+	1.20651	0.951929	0.463029	0.873824	0.67078	0.152442	1.41817	0.747132	0.752066	0.654932	0.636224	0.681074	0.444558	0.873408	0.364881	0.560949	-0.084385	0.782212	0.963164	-0.116848	0.712334	0.90294	-0.270958	0.402267	0.636292
TTC22	ENSG00000006555.11	chr1	54779712	54801323	21612	-	1.3165	1.38941	1.2947	1.33354	1.39261	0.903566	1.45304	1.24974	0.618316	0.309161	0.683257	0.536912	0.374291	0.35012	0.611276	0.445229	-0.028626	0.880897	0.982948	-0.697463	0.00453955	0.0658983	-0.815242	0.00157501	0.018856
DHCR24	ENSG00000116133.13	chr1	54849627	54887195	37569	-	5.75784	5.5016	5.04258	5.43401	5.29863	5.17094	5.7274	5.39899	5.28161	5.26953	5.78189	5.44434	5.16568	5.31605	5.35255	5.27809	-8.1765e-05	0.9997	0.999917	0.0901577	0.680523	0.88985	-0.0824153	0.706856	0.853749
PCSK9	ENSG00000169174.11	chr1	55039447	55064852	25406	+	2.8886	2.80672	2.44046	2.71193	2.74646	2.40927	2.8819	2.67921	2.98425	3.15609	2.9594	3.03325	3.26375	2.96876	3.58409	3.2722	0.0126939	0.945528	0.991366	0.410953	0.0406042	0.234042	0.652914	0.00265476	0.0270656
USP24	ENSG00000162402.14	chr1	55066359	55215364	149006	-	3.30759	3.08328	3.03659	3.14248	3.05027	3.03114	3.06337	3.04826	2.9505	2.89163	2.82209	2.88807	2.64441	2.64179	2.91202	2.73274	-0.0611081	0.636379	0.92862	-0.179504	0.181575	0.511829	-0.339121	0.0187705	0.0991266
PLPP3	ENSG00000162407.9	chr1	56494761	56645301	150541	-	0.413887	0.000225219	0.754399	0.389504	0.198926	0.27753	-0.236706	0.0799168	0.398513	0.411777	0.260336	0.356875	0.462736	0.140595	0.290857	0.298063	-0.354588	0.135429	0.637155	-0.0174969	0.939987	0.984601	-0.060417	0.796529	0.903743
PRKAA2	ENSG00000162409.11	chr1	56645314	56715335	70022	+	-1.04413	-0.719464	-1.18098	-0.981526	-0.794889	-1.03872	-0.965591	-0.933068	-1.55266	-1.28138	-0.922226	-1.25209	-0.971368	-1.89613	-1.39334	-1.42028	0.150573	0.578527	0.911605	-0.0795111	0.788545	0.932879	-0.247293	0.420865	0.652429
MYSM1	ENSG00000162601.11	chr1	58643440	58700077	56638	-	0.910857	0.429336	1.27611	0.8721	1.32048	0.93455	0.507913	0.920981	0.985076	0.676638	0.539188	0.733634	1.17202	0.765419	1.07088	1.00277	0.0255669	0.90282	0.986223	-0.121504	0.576719	0.844485	0.168765	0.433525	0.6629
JUN	ENSG00000177606.8	chr1	58776845	58784048	7204	-	4.27654	4.47941	4.73003	4.49533	4.60124	4.03578	4.07729	4.2381	5.26511	5.09883	4.77385	5.04593	5.52219	5.12996	5.31293	5.32169	-0.218725	0.223515	0.725942	0.635224	0.00208416	0.0418258	0.914037	7.89338e-05	0.00257463
FGGY	ENSG00000172456.18	chr1	59296638	59810647	514010	+	-1.17029	-2.9675	-1.69962	-1.94581	-2.22105	-1.74164	-1.70726	-1.88998	-1.93157	-1.52728	-1.33809	-1.59898	-1.98721	-1.2405	-1.84717	-1.69163	-0.166954	0.67326	0.938984	0.211427	0.599041	0.853594	-0.0151153	0.97023	0.987857
HOOK1	ENSG00000134709.12	chr1	59814786	59876322	61537	+	2.79862	2.42085	3.64667	2.95538	3.0438	3.23309	2.68827	2.98839	3.37046	3.44664	2.01886	2.94532	3.36947	2.89226	3.58394	3.28189	0.0376332	0.910667	0.987488	0.00380617	0.991118	0.9977	0.382284	0.267479	0.508822
CYP2J2	ENSG00000134716.11	chr1	59893308	59926773	33466	-	0.830013	0.440299	1.0214	0.763905	0.673225	1.22783	0.104024	0.668359	0.28942	0.568703	0.768703	0.542275	1.1811	0.793313	1.15708	1.04383	-0.13089	0.66974	0.936749	-0.166985	0.612003	0.858921	0.335334	0.284562	0.5282
LINC01748	ENSG00000226476.6	chr1	60515716	60640507	124792	-	-3.09954	-3.76039	-2.2865	-3.04881	-2.48135	-3.01143	-2.72569	-2.73949	-3.445	-3.2582	-3.19516	-3.29945	-3.50347	-2.75504	-3.66768	-3.30873	0.246262	0.537983	0.897639	-0.2957	0.514337	0.805282	-0.41539	0.36444	0.606002
NFIA	ENSG00000162599.17	chr1	60865259	61462788	597530	+	-0.111454	-0.383198	-0.423395	-0.306015	-0.659724	-0.582285	-0.214288	-0.485432	-1.13097	-1.18988	-1.17184	-1.16423	-1.50286	-1.64265	-1.34762	-1.49771	-0.14623	0.381254	0.84039	-0.792531	0.000328738	0.0140085	-1.13279	1.07575e-05	0.0006767
TM2D1	ENSG00000162604.12	chr1	61681046	61725423	44378	-	0.840894	1.05577	1.04366	0.980109	1.22925	1.00731	0.414497	0.883685	0.766102	0.745115	-0.195986	0.438411	0.397464	0.0197107	0.672924	0.363366	-0.041265	0.875656	0.98243	-0.502597	0.0976434	0.370957	-0.498422	0.103185	0.290369
PATJ	ENSG00000132849.21	chr1	61742477	62178675	436199	+	3.16117	2.78374	2.82005	2.92165	2.48014	2.59332	2.90559	2.65968	2.88911	2.91912	3.12719	2.97847	2.42843	2.47935	2.31897	2.40892	-0.233475	0.184971	0.692589	0.130034	0.452583	0.760673	-0.45246	0.0187133	0.098994
USP1	ENSG00000162607.13	chr1	62436297	62451804	15508	+	3.57218	3.22766	4.22885	3.67623	3.84738	3.63247	2.87864	3.45283	3.71247	3.66964	2.53549	3.30587	3.50225	2.77428	3.48839	3.25497	-0.225094	0.475294	0.873378	-0.350058	0.284834	0.630411	-0.356796	0.277311	0.520198
DOCK7	ENSG00000116641.18	chr1	62454298	62688386	234089	-	1.78262	1.66972	1.71465	1.72233	1.00982	1.40627	1.39926	1.27178	1.56626	1.69975	1.50271	1.58957	1.37494	1.55782	1.64882	1.52719	-0.411675	0.0206385	0.326824	-0.0551811	0.734897	0.911019	-0.126381	0.442926	0.669483
ATG4C	ENSG00000125703.15	chr1	62784132	62865516	81385	+	-0.218985	-0.661975	0.705699	-0.0584203	0.877274	0.619181	-0.226978	0.423159	0.604804	0.617772	0.0343854	0.418987	0.307846	-0.747543	0.519196	0.0264995	0.440485	0.293243	0.783568	0.479133	0.274767	0.619559	0.176616	0.696874	0.846668
ALG6	ENSG00000088035.18	chr1	63367575	63438553	70979	+	0.27759	-0.175094	0.567449	0.223315	0.547101	0.874083	0.357953	0.593045	0.51364	0.992801	0.414657	0.640366	0.666268	0.136476	0.974005	0.59225	0.356001	0.187392	0.695415	0.435748	0.123095	0.420242	0.421171	0.136931	0.344013
ITGB3BP	ENSG00000142856.17	chr1	63440770	63593721	152952	-	1.0267	0.784356	2.02604	1.27903	1.81119	1.35381	0.365333	1.17678	1.68558	1.51199	0.210049	1.13587	1.93676	0.70327	1.48558	1.3752	-0.143745	0.742653	0.955556	-0.192048	0.674174	0.887795	0.191472	0.668486	0.829508
EFCAB7	ENSG00000203965.13	chr1	63523372	63572693	49322	+	-0.587928	-1.87375	-0.466141	-0.975938	-0.956753	-0.949829	-1.65619	-1.18759	-2.53997	-1.81635	-1.98386	-2.11339	-0.956401	-1.18129	-2.45675	-1.53148	-0.440713	0.32072	0.80332	-1.39088	0.019454	0.153722	-0.753204	0.137967	0.345648
PGM1	ENSG00000079739.17	chr1	63593411	63660245	66835	+	3.70643	3.65959	3.43683	3.60095	3.48133	3.78581	3.51062	3.59259	3.67417	3.58315	3.73843	3.66525	3.31461	3.40448	3.32641	3.3485	0.0373248	0.812894	0.969915	0.154006	0.343112	0.68051	-0.1769	0.284934	0.528614
ROR1	ENSG00000185483.12	chr1	63774017	64181498	407482	+	2.34834	1.69715	1.965	2.0035	1.22579	0.677035	1.26929	1.05737	2.45285	2.10758	1.9411	2.16718	1.18345	0.959036	1.30024	1.14757	-0.969992	0.000218129	0.0373102	0.188651	0.343634	0.680615	-0.829112	0.00114434	0.0152021
CACHD1	ENSG00000158966.16	chr1	64470129	64693058	222930	+	-1.14562	-1.13014	-1.32899	-1.20158	-1.52068	-2.26256	-1.34254	-1.70859	-1.13772	-0.499359	-0.833401	-0.823494	-1.19336	-0.644179	-0.978403	-0.938648	-0.532592	0.161838	0.660825	0.517089	0.145785	0.457318	0.315226	0.371193	0.611186
RAVER2	ENSG00000162437.14	chr1	64745095	64833232	88138	+	0.1586	0.498658	0.519802	0.392353	0.034117	0.458027	0.0747265	0.188957	-0.357198	0.169654	0.409744	0.0740668	-0.160665	0.653438	0.0465932	0.179789	-0.102694	0.720587	0.948508	-0.135259	0.658403	0.881323	-0.150307	0.618965	0.796587
JAK1	ENSG00000162434.13	chr1	64833229	65067754	234526	-	3.17775	3.09297	2.83241	3.03438	2.94188	3.32107	3.07524	3.11273	3.26927	3.24147	3.32254	3.27776	3.09302	3.35222	3.23705	3.22743	0.120219	0.47294	0.873378	0.328575	0.0634476	0.292911	0.270359	0.120325	0.316541
AK4	ENSG00000162433.15	chr1	65147549	65232145	84597	+	1.42243	0.879801	0.561082	0.954436	1.05244	1.20783	1.11479	1.12502	1.07931	1.13868	0.799128	1.00571	0.894018	1.12955	1.26187	1.09514	0.177281	0.42321	0.8556	0.0839779	0.712748	0.903342	0.165658	0.467738	0.689821
DNAJC6	ENSG00000116675.16	chr1	65248219	65415871	167653	+	-2.55144	-1.11693	-2.68775	-2.11871	-2.41955	-2.24935	-1.63771	-2.1022	-0.771675	-0.65805	-0.647942	-0.692556	-0.802913	-2.29642	-0.965194	-1.35484	0.333177	0.542842	0.89816	1.93341	0.00107414	0.0279613	1.3113	0.0214916	0.109254
LEPR	ENSG00000116678.20	chr1	65420652	65641559	220908	+	-0.572707	-2.0242	-0.517909	-1.03827	-0.474859	-0.571577	-0.41558	-0.487339	-0.311839	0.0367511	-1.43999	-0.571691	-0.127	-1.41181	0.44398	-0.364942	0.383629	0.406092	0.850662	0.249875	0.602705	0.854409	0.620764	0.197866	0.425982
DNAI4	ENSG00000152763.17	chr1	66812885	66924856	111972	-	-1.69833	-2.5449	-2.62742	-2.29022	-1.44713	-1.29273	-1.97012	-1.57	-1.27931	-2.04271	-1.45054	-1.59086	-1.11982	-1.1753	-1.0588	-1.11797	0.708785	0.102552	0.586001	0.763307	0.0930952	0.360944	1.26972	0.00672619	0.0504846
MIER1	ENSG00000198160.15	chr1	66924895	66988619	63725	+	2.24394	1.9567	2.48285	2.22783	1.76755	2.08702	1.48302	1.7792	2.1956	2.27116	2.05699	2.17458	1.99997	1.55278	1.87932	1.81069	-0.435254	0.0248596	0.354221	0.00379592	0.982983	0.996126	-0.352991	0.0664184	0.220764
SLC35D1	ENSG00000116704.8	chr1	66999350	67054148	54799	-	2.72871	2.21786	1.85635	2.26764	2.19369	2.27594	2.51867	2.32943	2.36614	2.27995	2.54127	2.39578	2.05586	1.88997	2.54038	2.16207	0.0856817	0.701611	0.944197	0.197521	0.389912	0.716249	-0.0458232	0.841974	0.92907
SERBP1	ENSG00000142864.15	chr1	67407810	67430415	22606	-	4.51535	4.72547	4.80079	4.68054	4.67016	4.75963	4.27154	4.56711	4.67887	4.74244	4.43563	4.61898	4.65719	4.61418	4.67435	4.64858	-0.0758909	0.613829	0.923062	0.0189078	0.89987	0.971297	0.0462639	0.758471	0.886122
GNG12	ENSG00000172380.6	chr1	67701475	67833467	131993	-	5.02545	4.57826	4.51498	4.70623	4.78038	4.88718	4.60954	4.75903	5.01031	4.84528	4.88166	4.91241	4.95609	4.72763	5.11462	4.93278	0.0806437	0.588717	0.912941	0.277355	0.0776653	0.325629	0.296245	0.0612685	0.209059
WLS	ENSG00000116729.14	chr1	68098473	68233120	134648	-	3.19387	3.1183	2.97266	3.09494	3.24996	3.28668	3.07264	3.20309	3.04459	3.07274	3.15335	3.09023	3.15238	3.35387	3.09846	3.20157	0.149746	0.337262	0.813255	0.0839706	0.59534	0.852407	0.17965	0.261599	0.501452
DEPDC1	ENSG00000024526.17	chr1	68474152	68497221	23070	-	1.62422	0.957702	2.35659	1.64617	1.35112	1.52968	0.792982	1.22459	2.13653	1.97406	0.449748	1.52011	1.67112	1.01905	1.70544	1.4652	-0.484321	0.229316	0.72933	-0.209925	0.59926	0.853594	-0.166451	0.677797	0.835262
LRRC40	ENSG00000066557.6	chr1	70144805	70205579	60775	-	2.16347	1.84704	2.41692	2.14248	2.22156	2.61276	1.90617	2.24683	2.45332	2.32723	1.52621	2.10225	2.53192	2.09959	2.32089	2.31746	0.106498	0.678542	0.940517	-0.0468032	0.861695	0.958292	0.235264	0.378383	0.616874
SRSF11	ENSG00000116754.13	chr1	70205682	70253052	47371	+	3.0177	3.20921	4.28489	3.50393	3.95109	3.53599	2.726	3.40436	3.57388	3.66217	2.74149	3.32584	3.75799	2.9859	3.72391	3.48927	-0.0763503	0.822453	0.971128	-0.117715	0.732628	0.910689	0.0640979	0.85169	0.932693
ANKRD13C	ENSG00000118454.13	chr1	70258999	70354734	95736	-	2.26024	1.99677	2.54721	2.26808	2.39058	2.39953	1.83482	2.20831	2.55533	2.48169	1.85085	2.29596	2.44252	1.71599	2.08781	2.08211	-0.0511052	0.818141	0.970926	0.0671682	0.76641	0.926283	-0.113123	0.621951	0.797999
HHLA3	ENSG00000197568.14	chr1	70354805	70385339	30535	+	1.19688	0.963102	0.257776	0.805921	1.48907	1.96963	1.33776	1.59882	0.916845	1.25749	1.2672	1.14718	0.982855	1.47386	1.61545	1.35739	0.883029	0.0295596	0.382826	0.467235	0.264606	0.608055	0.604443	0.144659	0.354223
CTH	ENSG00000116761.12	chr1	70411218	70439851	28634	+	0.699077	0.740793	0.479959	0.639943	0.870399	0.72284	0.819795	0.804345	1.3291	0.928802	0.919336	1.05908	1.45326	1.3727	1.74164	1.52253	0.228903	0.369363	0.832437	0.524608	0.0546451	0.273586	1.02145	0.000689839	0.010867
ZRANB2	ENSG00000132485.14	chr1	71063291	71081289	17999	-	3.21044	3.04691	3.72824	3.32853	3.72345	3.58961	2.86172	3.3916	3.23578	3.33634	2.59781	3.05664	3.41081	3.06205	3.44856	3.30714	0.0803115	0.728268	0.951374	-0.222643	0.356965	0.69134	0.0485701	0.836793	0.926796
CRYZ	ENSG00000116791.14	chr1	74705482	74733408	27927	-	1.21873	0.92394	1.153	1.09856	1.42465	1.72393	0.669942	1.27284	1.44855	1.49038	1.06785	1.3356	1.82524	1.04841	1.66368	1.51244	0.172476	0.537995	0.897639	0.272493	0.350354	0.686527	0.509946	0.0867366	0.260576
TYW3	ENSG00000162623.16	chr1	74733152	74766678	33527	+	1.18581	1.02635	1.78837	1.33351	1.37218	1.82534	1.11765	1.43839	1.21387	1.29051	0.203449	0.902608	1.36065	0.909145	1.09732	1.12237	0.123586	0.667796	0.93619	-0.451784	0.164827	0.487858	-0.139404	0.650708	0.816605
AL137803.1	ENSG00000230863.3	chr1	75641178	75724049	82872	-	0.555904	1.49814	1.06285	1.03896	1.36471	1.66545	1.11843	1.38286	0.22773	1.25519	0.868118	0.78368	1.43154	1.63179	1.45244	1.50526	0.568377	0.086915	0.552	0.0176889	0.96046	0.989661	0.714166	0.0410894	0.162322
ACADM	ENSG00000117054.14	chr1	75724347	75787575	63229	+	1.75012	1.74291	2.17918	1.89074	2.48048	2.22214	1.35734	2.01999	2.52383	2.37836	1.40729	2.10316	2.62725	2.14773	2.49749	2.42416	0.150251	0.621561	0.92494	0.253796	0.417485	0.734439	0.628314	0.0528893	0.189782
RABGGTB	ENSG00000137955.16	chr1	75786197	75795086	8890	+	2.22949	2.51187	2.29707	2.34615	2.68222	2.77141	2.44749	2.63371	2.52776	2.57538	2.26366	2.4556	3.0165	2.7518	3.0009	2.92307	0.357812	0.0360436	0.411074	0.216323	0.19557	0.529868	0.693411	0.000481863	0.00832857
MSH4	ENSG00000057468.7	chr1	75796882	75913242	116361	+	-2.53044	-3.36394	-2.22641	-2.70693	-2.01493	-2.91954	-1.48247	-2.13898	-0.138691	-0.715379	-0.152844	-0.335638	0.585234	0.144318	0.506719	0.41209	0.555593	0.401921	0.847562	3.00841	5.30276e-05	0.00471487	3.81982	2.05616e-06	0.000223686
ST6GALNAC3	ENSG00000184005.11	chr1	76074746	76634603	559858	+	-1.07543	-2.65696	-1.82694	-1.85311	-1.14268	-1.03244	-2.62357	-1.59957	-0.477214	-1.39856	-1.89301	-1.25626	-1.23188	-1.65161	-1.53899	-1.47416	-0.0281069	0.959906	0.9929	0.370776	0.511368	0.804484	0.272544	0.636553	0.807275
PIGK	ENSG00000142892.15	chr1	77088989	77219430	130442	-	2.12411	1.50002	2.37094	1.99836	2.63405	2.79835	1.67306	2.36849	2.5034	2.53405	1.89848	2.31198	2.74729	2.11173	2.63383	2.49762	0.337217	0.245304	0.742739	0.315469	0.286198	0.631735	0.532148	0.0794227	0.246906
ZZZ3	ENSG00000036549.13	chr1	77562416	77683419	121004	-	2.41765	2.14925	2.84095	2.46928	2.23547	1.99678	1.9996	2.07728	2.06437	1.66618	1.97039	1.90031	1.73303	1.69205	1.5648	1.6633	-0.378595	0.037792	0.418455	-0.509554	0.00936856	0.0996905	-0.755979	0.000557933	0.00924589
USP33	ENSG00000077254.14	chr1	77695987	77759852	63866	-	2.67011	2.28711	2.77033	2.57585	2.476	2.42289	2.33272	2.41054	2.76979	2.58199	2.5776	2.64313	2.5377	2.16775	2.57623	2.42723	-0.154183	0.291448	0.78236	0.121081	0.408303	0.728914	-0.0899002	0.541197	0.745486
MIGA1	ENSG00000180488.15	chr1	77779624	77879539	99916	+	1.32667	0.58413	0.817617	0.909474	0.692908	0.826658	1.03692	0.852161	1.14664	1.16034	0.902568	1.06985	1.22364	0.839095	1.2413	1.10134	-0.0765745	0.697167	0.942453	0.172458	0.392081	0.717664	0.218699	0.280667	0.524415
NEXN	ENSG00000162614.19	chr1	77888513	77943895	55383	+	-0.32287	0.131664	1.73839	0.51573	0.911645	0.742451	-0.335725	0.439457	0.342067	0.582244	-0.861468	0.0209475	-0.1535	-0.130073	0.174621	-0.036317	-0.0190272	0.969599	0.994662	-0.485787	0.388236	0.714858	-0.447589	0.4289	0.659123
FUBP1	ENSG00000162613.17	chr1	77944055	77979110	35056	-	3.68997	3.91833	4.05801	3.88877	3.84257	3.92743	3.54353	3.77118	3.6838	3.55815	3.48949	3.57715	3.83071	3.56627	3.70546	3.70081	-0.0753698	0.608582	0.92123	-0.227601	0.139444	0.447721	-0.103323	0.4885	0.70597
GIPC2	ENSG00000137960.6	chr1	77979542	78138444	158903	+	2.45657	1.87877	2.52204	2.28579	2.61448	2.70239	2.30475	2.54054	2.79342	2.38591	2.12752	2.43562	2.66156	2.33199	2.62745	2.54033	0.234127	0.238154	0.738195	0.153254	0.447063	0.757804	0.283912	0.166236	0.385549
IFI44	ENSG00000137965.11	chr1	78649796	78664078	14283	+	1.56506	1.58135	3.16122	2.10254	2.44922	2.16507	1.32722	1.9805	1.62501	1.70435	0.466672	1.26535	2.13793	1.20944	2.22314	1.85684	-0.132348	0.757352	0.958059	-0.899732	0.083615	0.339415	-0.130492	0.774038	0.89346
ADGRL2	ENSG00000117114.20	chr1	81306147	81992436	686290	+	0.641791	0.3879	0.342271	0.457321	0.145648	0.178921	-0.0172549	0.102438	0.619734	0.288302	0.188187	0.365407	0.13277	-0.125961	0.123027	0.0432784	-0.330026	0.0472857	0.454001	-0.0300279	0.848196	0.953822	-0.344075	0.0447309	0.169852
TTLL7	ENSG00000137941.17	chr1	83865024	83999150	134127	-	-1.91263	-3.20533	-3.56795	-2.8953	-2.69548	-2.14778	-2.17063	-2.33796	-1.82816	-3.07961	-3.00139	-2.63639	-1.71993	-3.13975	-1.71922	-2.19297	0.527663	0.359303	0.828749	0.121942	0.843227	0.952782	0.806819	0.179418	0.401909
PRKACB	ENSG00000142875.19	chr1	84078062	84238498	160437	+	2.92493	2.41249	3.02608	2.78783	2.86331	3.24734	2.35023	2.82029	3.07995	2.86005	2.52266	2.82088	2.99199	2.51003	3.26113	2.92105	0.0359943	0.87526	0.982344	0.0694017	0.766596	0.926387	0.188401	0.422868	0.654437
RPF1	ENSG00000117133.11	chr1	84479259	84498352	19094	+	3.61898	3.65315	4.11814	3.79676	4.12524	3.86776	3.03393	3.67564	3.94397	3.66069	3.34728	3.65065	3.7463	3.54282	3.79101	3.69338	-0.0982424	0.678445	0.940517	-0.0816677	0.735818	0.911635	-0.0247125	0.918401	0.963429
CTBS	ENSG00000117151.13	chr1	84549611	84574480	24870	-	-0.823185	-1.31073	-0.962868	-1.03226	-0.157874	-0.975729	-0.815	-0.649535	-0.193166	-0.18879	-1.93224	-0.7714	-0.461118	-0.557093	-0.18751	-0.401907	0.335363	0.443395	0.862129	0.113956	0.805058	0.938643	0.670971	0.142193	0.351464
SSX2IP	ENSG00000117155.17	chr1	84643706	84690803	47098	-	1.16447	0.826291	1.90835	1.2997	1.7592	1.60139	0.993644	1.45141	1.85814	1.8564	0.929525	1.54802	1.74813	1.02778	1.69532	1.49041	0.134987	0.647933	0.9325	0.255713	0.399418	0.723206	0.245692	0.419375	0.651046
MCOLN2	ENSG00000153898.13	chr1	84925583	84997113	71531	-	-0.658638	-1.14502	-0.511857	-0.771838	-0.941656	-0.532266	-0.844909	-0.772944	-0.324222	-1.08762	-0.423458	-0.611767	-0.227674	-1.281	-0.826607	-0.778426	-0.0447219	0.907618	0.987055	0.190577	0.631961	0.869799	0.0661416	0.870491	0.940354
MCOLN3	ENSG00000055732.13	chr1	85018082	85048500	30419	-	-1.52318	-0.574885	-1.06038	-1.05282	-0.533294	-0.368766	-0.566058	-0.489373	-1.26868	-0.58708	-1.77031	-1.20869	-0.685284	-0.632348	-0.403822	-0.573818	0.817248	0.0250408	0.354891	0.02171	0.954826	0.988522	0.751516	0.046059	0.172852
SYDE2	ENSG00000097096.9	chr1	85156889	85201016	44128	-	0.0810978	0.112524	0.164447	0.119356	0.754069	0.438806	0.260339	0.484405	0.290459	0.43973	0.263575	0.331255	1.03942	0.703001	0.59818	0.780202	0.416956	0.0616515	0.496595	0.317391	0.165707	0.489237	0.787759	0.00184089	0.0212034
C1orf52	ENSG00000162642.14	chr1	85249953	85259672	9720	-	1.96556	1.01773	2.18611	1.72313	2.12304	2.18546	1.24356	1.85069	1.86705	1.9634	1.21492	1.68179	2.38662	1.75275	2.16022	2.09987	0.0250366	0.933302	0.989488	-0.126614	0.688436	0.892466	0.361436	0.24481	0.48464
BCL10	ENSG00000142867.14	chr1	85265776	85276632	10857	-	2.29345	2.1206	2.34257	2.25221	2.39918	2.39693	2.22003	2.33871	2.24871	1.94081	1.79298	1.99417	2.34493	1.74841	2.50471	2.19935	0.113	0.526719	0.892579	-0.206339	0.277084	0.622793	0.0335863	0.854776	0.933311
DDAH1	ENSG00000153904.21	chr1	85318481	85578363	259883	-	4.63312	4.66991	4.31376	4.53893	4.56974	4.58641	4.57102	4.57572	4.63738	4.86505	4.55918	4.6872	4.65809	4.85114	4.95661	4.82195	0.0824957	0.592857	0.915115	0.236788	0.139494	0.447728	0.366763	0.0285864	0.131185
ZNHIT6	ENSG00000117174.11	chr1	85649417	85708433	59017	-	1.55295	1.12528	1.59995	1.42606	1.56381	1.27235	1.2243	1.35349	1.10687	1.16356	0.733363	1.00126	1.2485	1.07453	0.867721	1.06359	-0.0861178	0.632636	0.928186	-0.413194	0.0440632	0.244596	-0.331845	0.0961353	0.278826
ODF2L	ENSG00000122417.15	chr1	86346824	86396342	49519	-	-0.583619	-1.43377	0.872097	-0.381765	0.572685	-0.0359626	-0.506454	0.0100895	0.47319	0.350534	-1.77191	-0.316062	0.786818	0.0246631	0.538407	0.449963	0.266951	0.626735	0.927596	-0.155998	0.79012	0.933356	0.818325	0.14908	0.360005
SH3GLB1	ENSG00000097033.14	chr1	86704570	86748184	43615	+	3.32836	2.92742	3.09104	3.11561	3.29388	3.25613	2.95023	3.16675	3.44686	3.07477	3.10095	3.20753	3.25882	3.13176	3.1965	3.19569	0.0695219	0.633935	0.928338	0.150526	0.315685	0.657169	0.140221	0.349231	0.591237
SELENOF	ENSG00000183291.17	chr1	86862445	86914424	51980	-	4.46551	4.24073	4.83951	4.51525	5.00674	4.94271	3.96268	4.63738	4.97174	5.00012	4.15822	4.71003	5.24209	4.36546	5.10759	4.90505	0.136541	0.634305	0.92855	0.242328	0.408831	0.728914	0.470486	0.11739	0.312068
HS2ST1	ENSG00000153936.17	chr1	86914635	87109982	195348	+	1.89604	1.1808	1.64264	1.57316	1.76384	1.91712	1.46224	1.7144	2.15329	2.00005	1.943	2.03211	1.98617	1.92643	2.24186	2.05149	0.116867	0.513498	0.886398	0.478552	0.0156551	0.135166	0.496795	0.0126672	0.0763087
LMO4	ENSG00000143013.13	chr1	87328880	87348923	20044	+	3.05011	3.16524	3.53474	3.25003	3.18498	2.93877	2.81519	2.97965	3.12833	3.09309	2.62972	2.95038	3.07067	2.93345	3.11137	3.0385	-0.232641	0.173402	0.675062	-0.226684	0.192737	0.526044	-0.129057	0.447865	0.672853
PKN2	ENSG00000065243.20	chr1	88684222	88836255	152034	+	3.22853	3.19322	3.57624	3.33266	3.01761	3.20159	2.56893	2.92938	3.52209	3.60981	3.07607	3.40265	3.05559	2.98482	3.09059	3.04367	-0.373158	0.0530008	0.471248	0.13964	0.444191	0.756016	-0.217843	0.245192	0.484982
GTF2B	ENSG00000137947.12	chr1	88852633	88891944	39312	-	2.05674	1.53958	2.39511	1.99714	2.63854	2.91176	2.14827	2.56619	3.22062	2.97515	2.82889	3.00822	2.99434	2.79018	3.35064	3.04505	0.543351	0.0376822	0.417803	1.02826	0.000614852	0.0201615	1.07742	0.00040142	0.00730696
KYAT3	ENSG00000137944.18	chr1	88935773	88992953	57181	-	2.74516	2.82824	3.02302	2.86547	3.14941	3.14699	1.99234	2.76291	3.26408	3.32973	2.48706	3.02696	3.28627	3.00907	3.33372	3.20968	-0.0717126	0.807715	0.969112	0.227022	0.450682	0.759653	0.447932	0.142891	0.352128
GBP3	ENSG00000117226.12	chr1	89006679	89022894	16216	-	0.0837284	0.0538594	1.05379	0.397126	-0.0684276	0.770304	-0.159821	0.180685	-1.19978	-0.0854851	-1.45097	-0.912078	-1.18	-0.160187	-1.14232	-0.827502	-0.184478	0.63635	0.92862	-1.38873	0.0121892	0.11558	-1.34068	0.0134618	0.0797955
GBP2	ENSG00000162645.13	chr1	89106132	89150456	44325	-	1.4828	1.32323	2.21253	1.67285	2.14449	2.11336	1.35188	1.86991	1.96352	1.90768	1.69003	1.85374	1.87731	1.81247	1.87362	1.85447	0.20213	0.38578	0.842142	0.230873	0.334013	0.673047	0.232824	0.330303	0.573905
AL596214.1	ENSG00000286548.1	chr1	89427533	89525472	97940	-	-1.29052	-0.786279	-1.48996	-1.18892	-2.45781	-2.33907	-1.5522	-2.11636	-1.92554	-1.79024	-1.99471	-1.9035	-2.06018	-1.93237	-1.68606	-1.89287	-0.91069	0.0309354	0.391256	-0.626983	0.129436	0.433501	-0.636415	0.123533	0.322061
LRRC8B	ENSG00000197147.15	chr1	89524829	89597861	73033	+	2.45323	2.38769	2.0341	2.29167	2.00775	1.67111	1.99402	1.89096	2.10098	1.87212	2.2259	2.06633	1.82495	1.26562	2.22138	1.77065	-0.359623	0.092341	0.564777	-0.13244	0.523073	0.8106	-0.424835	0.0567102	0.197961
ZNF326	ENSG00000162664.17	chr1	89995110	90035533	40424	+	0.636624	0.874024	1.44213	0.984259	1.11166	0.969392	0.345359	0.808802	1.01477	1.32209	0.303525	0.880126	1.48379	1.16923	1.62379	1.4256	-0.135363	0.621766	0.925096	-0.0381437	0.891511	0.968525	0.544888	0.0589782	0.203649
ZNF644	ENSG00000122482.21	chr1	90915298	91022272	106975	-	2.73469	2.21961	3.68917	2.88116	2.66283	2.81731	2.20949	2.56321	3.09754	3.07581	1.88976	2.6877	2.84036	2.29192	2.79077	2.64102	-0.325818	0.331098	0.812016	-0.185877	0.580422	0.846689	-0.193848	0.565264	0.760728
CDC7	ENSG00000097046.13	chr1	91500851	91525764	24914	+	1.28372	0.164623	1.33574	0.928029	1.29587	1.34463	1.00946	1.21665	0.804572	0.712505	0.219579	0.578885	0.788592	0.0911757	0.423357	0.434375	0.163418	0.526923	0.892579	-0.491064	0.103633	0.381942	-0.557197	0.0733121	0.234899
TGFBR3	ENSG00000069702.11	chr1	91680343	91906335	225993	-	0.342276	-0.000118584	0.332385	0.224847	-0.668546	-0.647968	-0.222354	-0.512956	0.434515	0.29834	0.175706	0.302854	-0.319672	0.154662	0.0360738	-0.0429788	-0.747043	0.00455489	0.163887	0.113211	0.606201	0.855195	-0.276145	0.235051	0.472337
EPHX4	ENSG00000172031.7	chr1	92029985	92063538	33554	+	1.7409	-0.192205	1.59501	1.0479	1.74193	1.53159	1.12302	1.46552	1.4306	1.43497	1.54475	1.47011	1.46626	1.94586	1.81054	1.74089	0.146855	0.663015	0.935339	0.22901	0.515716	0.806188	0.449229	0.199732	0.428122
BTBD8	ENSG00000189195.15	chr1	92080305	92184725	104421	+	-2.02039	-3.51334	-1.90765	-2.48046	-2.0926	-2.51107	-2.38541	-2.32969	-1.48979	-2.97416	-3.59066	-2.68487	-2.14144	-3.09411	-2.4004	-2.54531	-0.060145	0.911686	0.987684	-0.640275	0.29852	0.644398	-0.170854	0.770793	0.892168
GLMN	ENSG00000174842.17	chr1	92246402	92298987	52586	-	0.560499	1.06748	1.73038	1.11945	1.2734	1.41601	0.782969	1.15746	1.75514	1.80599	0.526156	1.36243	1.80235	1.37922	2.13275	1.77144	0.147931	0.704185	0.945247	0.324397	0.419938	0.735696	0.850662	0.0388481	0.156471
RPAP2	ENSG00000122484.9	chr1	92299059	92402056	102998	+	0.207922	0.016819	0.940366	0.388369	0.773919	0.481738	0.0270331	0.427563	1.27349	0.979325	0.188901	0.813906	0.99631	0.343727	1.38433	0.908122	0.037407	0.902623	0.986134	0.452006	0.154597	0.47149	0.588653	0.0688164	0.225878
EVI5	ENSG00000067208.14	chr1	92508696	92792404	283709	-	3.01729	2.93026	3.41333	3.12029	2.49579	2.40958	2.32092	2.40876	3.20164	3.3532	2.83464	3.12983	2.52921	2.56238	2.53394	2.54185	-0.685692	0.000552623	0.0541172	0.0763983	0.630774	0.869381	-0.515133	0.00557199	0.0448036
RPL5	ENSG00000122406.14	chr1	92832013	92841924	9912	+	6.39039	6.56736	7.20913	6.72229	7.05656	7.01564	5.89107	6.65442	6.89382	6.84426	6.38918	6.70909	6.88425	6.5713	6.654	6.70319	-0.035245	0.893665	0.984503	0.0627114	0.812568	0.942194	0.0562734	0.831488	0.923244
DIPK1A	ENSG00000154511.12	chr1	92832737	92961522	128786	-	0.342429	0.524744	0.604845	0.490673	0.617071	1.0217	0.350614	0.66313	1.12215	0.512549	0.255901	0.630201	1.09661	-0.574474	0.587936	0.370024	0.25824	0.480673	0.874139	0.212762	0.579888	0.846111	0.116194	0.769658	0.891553
MTF2	ENSG00000143033.18	chr1	93079235	93139079	59845	+	1.08004	1.3222	1.83608	1.41278	1.25302	1.48962	0.851155	1.19793	1.55351	1.38087	1.21219	1.38219	1.29315	0.849866	1.33734	1.16012	-0.160307	0.486633	0.875298	0.0618798	0.790932	0.933948	-0.137066	0.566524	0.76113
TMED5	ENSG00000117500.13	chr1	93149742	93180516	30775	-	3.22302	2.92806	3.87607	3.34238	3.88198	3.93874	2.96962	3.59678	4.20866	4.12605	3.04038	3.79169	4.32211	3.46379	4.29385	4.02658	0.267578	0.415923	0.852892	0.499785	0.140256	0.448901	0.746394	0.0340155	0.145823
CCDC18	ENSG00000122483.17	chr1	93179919	93278730	98812	+	0.486678	0.013449	2.16619	0.888772	1.46523	1.38918	0.158264	1.00423	1.81137	1.99481	0.351914	1.38603	1.59072	1.28462	1.78668	1.55401	0.0394454	0.938949	0.989903	0.424569	0.417272	0.734439	0.678038	0.197645	0.425982
CCDC18-AS1	ENSG00000223745.8	chr1	93262186	93346025	83840	-	-0.681181	0.0513345	-0.674022	-0.434623	-0.621152	-0.981712	-1.18234	-0.928401	-1.31359	-1.19985	-1.15786	-1.22376	-0.914953	-1.4529	-0.893123	-1.08699	-0.378499	0.187772	0.695415	-0.607407	0.0661907	0.298728	-0.443382	0.159145	0.375003
DR1	ENSG00000117505.13	chr1	93345907	93369493	23587	+	2.9516	2.48162	2.64939	2.6942	2.82005	2.78629	2.52742	2.71125	2.71915	2.51484	2.50257	2.57886	2.4565	2.20015	2.59014	2.4156	0.0344986	0.805584	0.968566	-0.0565661	0.692199	0.894092	-0.2174	0.144092	0.353549
FNBP1L	ENSG00000137942.17	chr1	93448131	93554661	106531	+	2.50247	2.08976	2.6998	2.43068	1.89838	1.96655	1.58301	1.81598	2.32515	2.21478	1.88613	2.14202	1.72712	2.01242	1.96788	1.90247	-0.619284	0.00338114	0.13653	-0.25592	0.174428	0.50087	-0.505497	0.014204	0.082788
BCAR3	ENSG00000137936.18	chr1	93561741	93847150	285410	-	0.652186	0.2386	0.832817	0.574534	0.298389	0.0091829	0.168879	0.158817	0.258303	0.0573251	-0.346952	-0.0104413	0.0963216	-1.02746	-0.0615675	-0.330903	-0.446451	0.0751268	0.528486	-0.609595	0.0279542	0.187313	-0.832689	0.0063086	0.0486131
BCAR3-AS1	ENSG00000224093.5	chr1	93592199	93605573	13375	+	0.0735762	-0.772995	-0.242531	-0.313983	0.224813	0.213369	0.66057	0.366251	0.604169	-1.15808	-0.00904159	-0.187652	-0.823452	0.0871697	-0.306433	-0.347572	0.674767	0.169267	0.667754	0.0448873	0.932979	0.981561	-0.208395	0.702558	0.85078
DNTTIP2	ENSG00000067334.14	chr1	93866284	93879918	13635	-	1.91033	2.26928	3.55191	2.57717	3.37146	3.06413	2.19496	2.87685	2.96436	2.83646	1.37008	2.3903	3.03614	2.26512	2.8982	2.73316	0.3366	0.44031	0.861749	-0.141209	0.753113	0.919816	0.259429	0.55912	0.757612
GCLM	ENSG00000023909.10	chr1	93885199	93909456	24258	-	3.03273	2.42914	3.26482	2.9089	3.27648	3.1026	2.68759	3.02222	3.45639	3.51156	2.81932	3.26243	3.46932	3.04262	3.47167	3.32787	0.102015	0.633153	0.928186	0.376997	0.0944912	0.363332	0.462787	0.0441642	0.168702
ARHGAP29	ENSG00000137962.13	chr1	94148988	94275068	126081	-	0.998605	0.768242	1.15511	0.973984	0.952077	1.07076	0.673916	0.898917	1.81518	1.8807	1.56997	1.75528	1.79843	1.37259	1.5764	1.58247	-0.0546639	0.733995	0.953511	0.845966	6.7342e-05	0.0054209	0.681333	0.000562155	0.00928265
ABCD3	ENSG00000117528.14	chr1	94418389	94518666	100278	+	2.57993	2.33862	2.7417	2.55342	2.65808	2.85917	2.66009	2.72578	3.22342	3.23948	2.66108	3.04133	3.35489	2.95145	3.44036	3.2489	0.198384	0.269877	0.759924	0.545101	0.00685323	0.0844958	0.767494	0.000477037	0.0082761
F3	ENSG00000117525.14	chr1	94529173	94541759	12587	-	4.79368	4.78564	5.22062	4.93331	4.83251	4.5518	4.45035	4.61155	4.58083	4.55091	4.24677	4.4595	4.49212	4.56777	4.64642	4.56877	-0.292465	0.0652228	0.501811	-0.405158	0.0163204	0.138631	-0.296973	0.0652465	0.217968
SLC44A3-AS1	ENSG00000224081.9	chr1	94613814	94855426	241613	-	0.00106955	-0.402572	-0.552022	-0.317842	-0.240383	-0.510387	-0.542878	-0.431216	-0.514807	-0.666324	-0.698162	-0.626431	-0.847788	-0.931357	-0.708558	-0.829235	-0.127358	0.527319	0.892579	-0.28193	0.201301	0.537674	-0.492698	0.0381563	0.154954
SLC44A3	ENSG00000143036.17	chr1	94820342	94895246	74905	+	3.69191	3.05566	3.39774	3.38177	3.37697	3.51258	3.08854	3.32603	3.2612	2.98007	3.40081	3.21403	3.46355	2.92929	3.28224	3.22503	-0.0640172	0.732461	0.952611	-0.124579	0.519408	0.808488	-0.110899	0.565723	0.760948
CNN3	ENSG00000117519.16	chr1	94896949	94927223	30275	-	3.48295	3.49088	3.80892	3.59425	3.71408	3.82727	3.18807	3.57647	3.70723	3.68697	3.33988	3.57803	3.81325	3.7335	3.72298	3.75658	0.0162074	0.928583	0.988792	0.0565389	0.759542	0.922807	0.240397	0.201399	0.430299
ALG14	ENSG00000172339.10	chr1	94974405	95072951	98547	-	0.314724	0.350547	0.163675	0.276315	0.269532	0.383595	-0.177602	0.158508	0.0590874	0.179636	-0.326409	-0.0292287	0.181866	0.113017	0.384056	0.226313	-0.0683691	0.736383	0.953822	-0.234071	0.286252	0.631735	0.0445417	0.831839	0.9233
PTBP2	ENSG00000117569.19	chr1	96721665	96823738	102074	+	-0.233411	-1.00059	0.0842271	-0.383258	-0.532895	-0.630396	-0.551584	-0.571625	-0.579714	-1.40977	-1.43227	-1.14058	-1.33397	-1.45039	-0.681339	-1.15523	-0.257811	0.314655	0.798762	-0.84613	0.00809363	0.0927408	-0.822011	0.00977867	0.0639486
DPYD	ENSG00000188641.14	chr1	97077743	97995000	917258	-	-1.11246	-0.435529	-1.00329	-0.850426	-0.988481	-0.351711	-1.89577	-1.07865	-0.88756	-0.633877	-0.493482	-0.67164	-1.21558	-1.38257	-1.07554	-1.22457	-0.113297	0.770228	0.961158	0.433526	0.272078	0.616599	-0.189695	0.651544	0.817258
SNX7	ENSG00000162627.17	chr1	98661701	98760500	98800	+	4.43313	4.08191	4.50731	4.34078	4.4561	4.46267	3.87719	4.26532	4.66025	4.54098	4.26707	4.48944	4.28052	4.2131	4.22794	4.24052	-0.0652638	0.701731	0.944197	0.199978	0.254512	0.599962	-0.0467332	0.787998	0.900138
FRRS1	ENSG00000156869.14	chr1	99703970	99766635	62666	-	1.92421	1.44266	1.16778	1.51155	1.70761	1.57194	1.59227	1.62394	1.94714	1.63198	1.93827	1.83913	1.65675	1.74397	1.73124	1.71066	0.128347	0.50244	0.881439	0.392752	0.0549338	0.274144	0.250004	0.208041	0.43899
AGL	ENSG00000162688.17	chr1	99850361	99924023	73663	+	2.66146	1.9584	2.57286	2.39757	2.62398	2.93323	2.41433	2.65718	2.77992	2.74354	2.07736	2.53361	2.88118	2.39659	3.04296	2.77357	0.254363	0.253617	0.750958	0.155373	0.489176	0.789137	0.419907	0.0720798	0.232157
SASS6	ENSG00000156876.10	chr1	100083563	100132955	49393	-	1.62362	1.62986	2.28627	1.84658	1.73911	1.91546	1.15484	1.60313	1.01994	1.35715	0.350756	0.909281	1.29649	-0.0510939	1.17597	0.80712	-0.221678	0.470491	0.872087	-0.933676	0.014479	0.128999	-0.904959	0.018559	0.0987167
TRMT13	ENSG00000122435.10	chr1	100133150	100150498	17349	+	0.544675	-0.0353198	1.16575	0.558369	0.925795	0.752208	-0.0303562	0.549216	0.12804	-0.924817	-1.65016	-0.815647	0.648245	-0.381005	0.168472	0.145237	-0.0947641	0.796156	0.965891	-1.63689	0.00363114	0.057792	-0.371531	0.366632	0.60768
DBT	ENSG00000137992.14	chr1	100186919	100249834	62916	-	0.863145	0.833247	0.461472	0.719288	0.988966	0.602402	0.602116	0.731161	0.973991	0.941463	0.964505	0.959986	0.529152	0.552732	0.68505	0.588978	0.0595481	0.723172	0.949074	0.343772	0.0574169	0.279439	-0.0439978	0.800981	0.906347
RTCA	ENSG00000137996.13	chr1	100266216	100292769	26554	+	2.98137	3.00261	3.35584	3.11327	3.25895	3.1995	2.69505	3.05117	3.17174	2.90225	2.79787	2.95729	3.18059	2.69858	3.00478	2.96132	-0.0298713	0.870544	0.981607	-0.0846724	0.654319	0.879329	-0.0615993	0.744275	0.878029
CDC14A	ENSG00000079335.20	chr1	100345001	100520277	175277	+	-0.601139	-0.0941579	-0.59173	-0.429009	-0.560833	-0.667487	-0.72397	-0.650763	0.225703	0.61774	0.35281	0.398751	-0.261626	0.17508	0.310404	0.0746196	-0.103667	0.707127	0.945809	1.04731	0.000888938	0.0251376	0.661014	0.0231931	0.115181
EXTL2	ENSG00000162694.14	chr1	100872372	100895179	22808	-	1.70708	1.40616	2.10553	1.73959	2.05637	1.99594	1.43676	1.82969	1.52959	1.46779	1.55676	1.51804	2.14461	1.31467	2.19253	1.88393	0.0813803	0.725991	0.949953	-0.176372	0.47789	0.780789	0.223893	0.354912	0.59779
SLC30A7	ENSG00000162695.12	chr1	100896076	100981757	85682	+	2.66616	1.97313	2.07142	2.2369	2.28553	2.14846	2.18523	2.20641	2.18931	2.12513	2.18745	2.16729	2.17098	1.99918	2.16441	2.11152	-0.0310399	0.846763	0.9762	-0.0247792	0.879911	0.963246	-0.0845695	0.608645	0.790036
DPH5	ENSG00000117543.21	chr1	100989623	101026088	36466	-	1.73405	0.71046	1.81056	1.41836	1.94777	1.85503	1.22147	1.67476	1.65926	0.74206	1.79587	1.39906	1.03498	0.79477	1.27171	1.03382	0.135766	0.655589	0.934808	-0.0594424	0.854817	0.956265	-0.459895	0.18869	0.415137
AC093157.1	ENSG00000233184.7	chr1	101025844	101090513	64670	+	-1.2436	-1.02183	-0.803558	-1.023	-0.62941	-0.820365	-1.24808	-0.899285	-1.6286	-1.16214	-1.27925	-1.35666	-1.08747	-1.44915	-0.497332	-1.01132	0.191121	0.493088	0.877277	-0.200375	0.519524	0.808488	0.152577	0.605605	0.788071
RNPC3	ENSG00000185946.16	chr1	103525691	103555239	29549	+	0.310153	0.686803	1.21533	0.737429	1.06896	1.03457	0.119204	0.740911	0.344272	-0.00832927	0.163094	0.166345	0.938942	0.261039	0.973424	0.724468	0.0697378	0.810599	0.969711	-0.458895	0.167826	0.491415	0.146219	0.630107	0.803115
AMY2B	ENSG00000240038.6	chr1	103553815	103579534	25720	+	0.120121	0.124005	-0.100332	0.0479313	0.0377624	0.0304245	-0.277661	-0.0698248	0.324567	0.182547	0.512675	0.33993	0.400449	0.53661	0.500519	0.479193	-0.0721892	0.730545	0.952528	0.418743	0.0602517	0.286157	0.523263	0.0212441	0.108294
VAV3	ENSG00000134215.16	chr1	107571161	107965180	394020	-	-0.400894	0.0851941	-0.230906	-0.182202	-0.674673	-1.05112	-1.51531	-1.08037	-1.66299	-1.51883	-1.03479	-1.40554	-1.52072	-1.97693	-0.769664	-1.42244	-0.858805	0.0113434	0.254594	-1.06656	0.00654124	0.0826696	-1.12872	0.00460956	0.0401523
SLC25A24	ENSG00000085491.17	chr1	108134043	108200849	66807	-	3.66408	3.37314	3.40815	3.48179	3.47632	3.80198	3.0782	3.45217	3.67055	3.52648	3.16702	3.45468	3.71644	3.39269	3.96837	3.6925	-0.00196935	0.991683	0.998267	0.0368528	0.84732	0.953649	0.283751	0.149745	0.360503
FAM102B	ENSG00000162636.16	chr1	108560089	108644900	84812	+	0.592903	0.186591	0.420553	0.400015	0.163865	0.635537	0.299667	0.366356	0.795946	1.09935	0.509584	0.801627	0.522106	0.458055	0.823733	0.601298	-0.0270058	0.899356	0.985773	0.435437	0.0558796	0.275878	0.239744	0.27915	0.522742
PRPF38B	ENSG00000134186.12	chr1	108692310	108702928	10619	+	1.44575	1.61995	2.98863	2.01811	2.36655	1.6215	1.00516	1.6644	1.97206	2.08552	0.867154	1.64158	2.21562	1.56201	2.35845	2.04536	-0.35253	0.393703	0.843987	-0.351542	0.407586	0.728914	0.111479	0.785919	0.899456
FNDC7	ENSG00000143107.10	chr1	108712908	108742749	29842	+	-2.16257	-2.08055	-2.60417	-2.28243	-1.93324	-2.83786	-1.8612	-2.21077	-2.02406	-3.28226	-1.91856	-2.40829	0.414812	0.135494	0.0519295	0.200745	-0.100591	0.893328	0.984503	-0.394412	0.601198	0.853819	3.0529	0.00010974	0.00306576
STXBP3	ENSG00000116266.11	chr1	108746674	108809523	62850	+	1.40404	1.51463	2.36859	1.76242	2.13468	2.06232	1.51485	1.90395	2.56235	2.46338	1.16219	2.06264	2.5675	1.73818	2.52289	2.27619	0.172161	0.62736	0.927757	0.336987	0.354369	0.689285	0.617994	0.0967907	0.279699
GPSM2	ENSG00000121957.15	chr1	108875350	108934545	59196	+	1.09414	0.637768	0.884591	0.872165	0.792111	0.820565	0.403545	0.672074	0.935923	1.03511	0.653799	0.874945	0.791107	0.666946	0.661987	0.70668	-0.194107	0.238679	0.738195	0.0496093	0.760639	0.923513	-0.116396	0.481605	0.701102
WDR47	ENSG00000085433.16	chr1	108970214	109042113	71900	-	1.36217	1.56851	1.66634	1.53234	1.52946	1.71548	1.63599	1.62698	2.92003	2.71101	2.49479	2.70861	3.07047	2.65135	2.8738	2.86521	0.173486	0.375822	0.835642	1.29636	3.8992e-06	0.00144223	1.46926	8.01626e-07	0.000127804
TAF13	ENSG00000197780.10	chr1	109062486	109076003	13518	-	4.09328	4.01282	4.6031	4.2364	4.85177	4.63004	4.00452	4.49544	4.63465	4.72863	3.90978	4.42435	4.80826	4.43026	4.61805	4.61886	0.276834	0.262206	0.756257	0.237965	0.343211	0.68051	0.458124	0.0766524	0.241913
ELAPOR1	ENSG00000116299.17	chr1	109113679	109206781	93103	+	-1.3743	-1.51895	-1.08976	-1.32767	-1.2292	-1.29189	-1.47741	-1.33283	-1.02511	-0.943225	-1.41785	-1.12873	-1.02672	-1.18151	-0.72877	-0.978999	0.00576793	0.982435	0.997311	0.245467	0.367747	0.697383	0.434533	0.114522	0.30713
SARS1	ENSG00000031698.13	chr1	109213918	109238182	24265	+	3.79281	3.82137	4.00676	3.87365	3.909	3.82102	3.62636	3.78546	3.65566	3.72535	3.81148	3.73083	3.90694	3.9054	3.47777	3.76337	-0.0498768	0.758815	0.95828	-0.0547629	0.741116	0.913869	-0.0338814	0.837649	0.927155
SORT1	ENSG00000134243.12	chr1	109309568	109397918	88351	-	3.91231	3.65159	3.31513	3.62634	3.78492	3.70493	3.80746	3.76577	3.79834	3.76411	3.99344	3.85196	3.73407	3.7924	3.8421	3.78952	0.176178	0.279702	0.770452	0.307608	0.0701739	0.308505	0.238648	0.151684	0.36328
PSMA5	ENSG00000143106.13	chr1	109399042	109426448	27407	-	3.52784	3.31055	3.51375	3.45072	3.83916	4.20157	3.21908	3.75327	3.81246	3.7038	3.4384	3.65156	3.82159	3.56334	3.65234	3.67909	0.330103	0.114714	0.607885	0.267443	0.201112	0.537674	0.299791	0.154501	0.367836
GNAI3	ENSG00000065135.12	chr1	109548615	109600195	51581	+	3.24316	3.02898	3.2633	3.17848	3.27108	3.52522	3.09086	3.29572	3.42503	3.48041	3.36832	3.42459	3.5578	3.34939	3.63214	3.51311	0.146233	0.299093	0.783583	0.318328	0.0343793	0.212988	0.405428	0.00956964	0.0630832
AMPD2	ENSG00000116337.19	chr1	109616104	109632053	15950	+	1.28644	1.14204	1.22546	1.21798	1.65601	0.700552	1.4803	1.27896	0.759229	0.655757	0.640763	0.68525	1.1223	0.641496	1.23635	1.00005	0.0855726	0.693179	0.942453	-0.466034	0.0590947	0.282767	-0.131185	0.56403	0.75982
GSTM4	ENSG00000168765.17	chr1	109656099	109674836	18738	+	1.67794	1.51978	1.71514	1.63762	1.51541	2.02035	1.26324	1.59966	1.22206	1.51019	1.4068	1.37968	1.12716	1.32844	1.56203	1.33921	-0.00864983	0.967116	0.994068	-0.181107	0.415594	0.732977	-0.251588	0.264823	0.505432
EPS8L3	ENSG00000198758.11	chr1	109750080	109764027	13948	-	3.47146	3.46171	3.35491	3.42936	3.51087	3.4722	3.58312	3.52206	2.33637	2.31012	2.57248	2.40632	2.70064	2.29127	2.17002	2.38731	0.139908	0.39773	0.84519	-0.931721	8.41077e-05	0.00629041	-0.955226	6.67799e-05	0.00230416
AHCYL1	ENSG00000168710.18	chr1	109984765	110023742	38978	+	4.23141	3.96768	4.22967	4.14292	4.35958	4.30857	4.08004	4.24939	4.19935	4.32538	4.1682	4.23098	4.27084	3.9555	4.45372	4.22669	0.132424	0.324101	0.806788	0.158113	0.246261	0.590708	0.153976	0.258557	0.498515
STRIP1	ENSG00000143093.15	chr1	110031577	110074641	43065	+	1.40457	1.04784	0.833402	1.09527	1.14211	1.05065	1.54435	1.24571	0.955728	0.496579	0.987412	0.81324	0.813033	0.622408	0.453509	0.62965	0.177089	0.434002	0.859111	-0.214841	0.375029	0.705249	-0.412009	0.105752	0.294382
KCNC4	ENSG00000116396.15	chr1	110210314	110283100	72787	+	0.141442	-0.372493	-0.428241	-0.219764	-0.303619	-0.999961	0.496007	-0.269191	-1.19716	-1.00779	-0.852829	-1.01926	-0.902032	-0.880364	-0.564297	-0.782231	-0.0396395	0.897605	0.985657	-0.741538	0.0402572	0.232947	-0.530877	0.121093	0.31784
RBM15	ENSG00000162775.16	chr1	110338506	110346681	8176	+	3.22888	2.80012	2.33532	2.78811	3.26976	3.08467	3.45342	3.26928	2.62627	2.7311	2.61216	2.65651	2.2917	2.4291	2.60706	2.44262	0.512374	0.0220768	0.334114	-0.0625193	0.770231	0.928232	-0.290847	0.191875	0.419549
LAMTOR5-AS1	ENSG00000224699.9	chr1	110347116	110443817	96702	+	-1.60237	-1.5087	-2.08347	-1.73151	-1.8832	-2.04446	-1.49988	-1.80918	-2.32343	-2.11478	-1.55196	-1.99673	-1.53008	-2.09849	-0.972314	-1.53363	-0.00425898	0.990038	0.99816	-0.100047	0.787291	0.932879	0.354448	0.315199	0.561048
SLC16A4	ENSG00000168679.18	chr1	110362851	110391082	28232	-	1.15049	0.194673	0.976426	0.773862	1.21835	0.156209	0.751543	0.708701	0.109034	0.057893	0.36176	0.176229	0.943691	0.191859	0.609204	0.581584	-0.208343	0.488137	0.875298	-0.663828	0.0650442	0.297631	-0.215468	0.502296	0.715113
LRIF1	ENSG00000121931.16	chr1	110947190	110963965	16776	-	1.54974	1.6583	2.64155	1.94987	2.16608	1.8835	1.13136	1.72698	2.34409	2.36072	1.44927	2.05136	2.67347	2.14426	2.43167	2.41647	-0.211459	0.527423	0.892579	0.142494	0.672115	0.886836	0.571398	0.0957195	0.278077
DRAM2	ENSG00000156171.15	chr1	111117163	111140203	23041	-	2.52352	2.24284	2.72945	2.49861	3.11237	2.97923	2.04951	2.7137	2.76664	2.84976	2.1437	2.5867	3.09943	2.45909	2.95593	2.83815	0.213117	0.427628	0.855763	0.118171	0.66777	0.884279	0.412028	0.142083	0.351464
CEPT1	ENSG00000134255.14	chr1	111139627	111185104	45478	+	0.866151	0.393006	0.572042	0.6104	0.930543	1.44314	1.04509	1.13959	0.461511	0.623109	0.815049	0.633223	0.288403	0.816175	0.620541	0.57504	0.536492	0.0278916	0.374874	0.0792957	0.740458	0.913666	-0.0421372	0.860863	0.935088
DENND2D	ENSG00000162777.17	chr1	111185969	111204535	18567	-	2.3576	1.83701	2.30941	2.16801	2.16623	1.75559	2.24017	2.054	1.24188	1.47377	1.77216	1.49594	1.41081	1.58964	1.41556	1.472	-0.117172	0.54413	0.898922	-0.61461	0.00769101	0.089876	-0.678433	0.00406891	0.0367076
OVGP1	ENSG00000085465.13	chr1	111414319	111427735	13417	-	-0.58181	-0.695195	-0.786403	-0.687803	0.576505	-0.307477	-0.0411012	0.0759757	0.527915	0.386219	0.0263649	0.3135	1.57881	0.520185	1.61369	1.23756	0.830025	0.0718148	0.519164	1.14322	0.0189628	0.151424	2.22609	5.83921e-05	0.00210098
WDR77	ENSG00000116455.14	chr1	111439890	111449256	9367	-	2.21754	1.80807	2.10634	2.04399	2.60826	2.60706	2.42169	2.54567	1.7704	2.25082	2.33646	2.11923	1.67548	2.01685	1.98076	1.89103	0.50345	0.0217815	0.334019	0.144317	0.501727	0.799151	-0.152566	0.487916	0.705844
ATP5PB	ENSG00000116459.11	chr1	111448864	111462773	13910	+	4.84766	4.99758	5.26617	5.03714	5.39131	5.53719	4.4622	5.13023	5.32095	5.31733	4.9127	5.18366	5.29446	5.02663	5.22059	5.18056	0.13049	0.56253	0.906277	0.226392	0.323266	0.664719	0.225108	0.326122	0.570065
RAP1A	ENSG00000116473.14	chr1	111542218	111716691	174474	+	2.13424	2.3807	2.23515	2.25003	2.55859	2.19302	1.96028	2.2373	2.60675	2.48672	1.97061	2.35469	2.37845	2.01076	2.67404	2.35442	0.0466782	0.815864	0.970328	0.199501	0.334475	0.673393	0.221455	0.286005	0.529785
INKA2	ENSG00000197852.12	chr1	111680630	111755824	75195	-	-1.72636	-1.19353	-2.56558	-1.82849	-1.20402	-2.01841	-0.90738	-1.37661	0.0737328	-0.0281471	-0.200123	-0.0515123	0.076522	0.112286	0.336569	0.175125	0.643582	0.164453	0.663874	2.10825	0.000108743	0.00733979	2.34276	3.18653e-05	0.00147329
CTTNBP2NL	ENSG00000143079.15	chr1	112396214	112463456	67243	+	0.948658	0.688574	0.806943	0.814725	0.999224	0.796966	0.830432	0.875541	0.994531	0.707346	0.680296	0.794058	0.636756	0.233928	0.68619	0.518958	0.0760903	0.648762	0.9325	0.0292579	0.866142	0.96012	-0.226681	0.215612	0.447738
ST7L	ENSG00000007341.19	chr1	112523514	112620825	97312	-	0.0913785	0.33511	-0.0651421	0.120449	-0.139245	-0.0837632	0.350282	0.0424247	0.340331	0.00380968	0.0997402	0.14796	-0.132461	0.167797	0.310729	0.115355	0.0267066	0.909553	0.987488	0.157358	0.519801	0.808647	0.0980493	0.688204	0.841664
CAPZA1	ENSG00000116489.13	chr1	112619805	112671616	51812	+	5.56203	5.48387	5.64811	5.56467	5.68813	5.86578	5.10297	5.55229	5.74925	5.69243	5.40409	5.61526	5.65723	5.43591	5.69048	5.59454	0.0204228	0.902469	0.986134	0.126126	0.454945	0.761991	0.104699	0.534054	0.739392
MOV10	ENSG00000155363.18	chr1	112673141	112700746	27606	+	2.23393	1.79684	2.10239	2.04439	2.26474	1.89151	2.28665	2.14764	1.69652	1.94459	1.95891	1.86667	2.16988	1.92465	2.02378	2.03943	0.109273	0.509796	0.885439	-0.120656	0.483098	0.784271	0.0449713	0.790416	0.901008
SLC16A1	ENSG00000155380.12	chr1	112911847	112957013	45167	-	3.79092	3.63198	3.88511	3.76934	3.98406	4.14646	3.46468	3.86507	3.98569	3.94785	3.77934	3.90429	3.95401	3.63016	4.08405	3.8894	0.124487	0.452954	0.86337	0.206374	0.225621	0.568943	0.195096	0.251224	0.490719
SLC16A1-AS1	ENSG00000226419.8	chr1	112956415	113047055	90641	+	-2.62413	-2.18118	-1.75803	-2.18778	-2.96086	-2.63819	-1.57292	-2.39066	-2.94698	-2.31389	-3.26677	-2.84254	-2.47256	-2.61054	-2.7075	-2.59687	-0.0592015	0.894245	0.984619	-0.614503	0.235925	0.582363	-0.282528	0.562433	0.759571
LRIG2	ENSG00000198799.12	chr1	113073198	113132260	59063	+	0.998419	0.600245	0.486713	0.695126	0.569567	0.174207	0.637606	0.46046	0.12347	-0.096131	0.272621	0.0999866	0.254203	0.183968	0.0936341	0.177268	-0.223565	0.258321	0.754685	-0.531262	0.0191617	0.152355	-0.473127	0.0326974	0.142217
MAGI3	ENSG00000081026.19	chr1	113390515	113685923	295409	+	1.82804	1.52818	2.05658	1.80427	1.17464	0.959189	1.08937	1.0744	2.01119	2.35671	2.00619	2.1247	1.3659	1.40577	1.73	1.50056	-0.727165	0.000564557	0.0541172	0.377204	0.0342842	0.21297	-0.259749	0.141661	0.351111
PHTF1	ENSG00000116793.16	chr1	113696831	113759489	62659	-	1.18817	0.453029	0.909415	0.850204	1.23388	1.02987	1.05712	1.10695	1.05597	1.15272	0.984381	1.06436	0.932999	1.15085	1.00453	1.02946	0.213842	0.246313	0.743847	0.215565	0.257846	0.603387	0.16011	0.397616	0.631854
RSBN1	ENSG00000081019.13	chr1	113761832	113812476	50645	-	0.956518	0.897836	1.22545	1.0266	1.01192	1.04469	0.248001	0.768202	1.04017	1.04615	1.16684	1.08439	0.890421	0.672208	0.731127	0.764585	-0.242437	0.267292	0.758759	0.147018	0.499921	0.797373	-0.185804	0.409654	0.641611
PTPN22	ENSG00000134242.16	chr1	113813811	113871753	57943	-	-1.77817	-1.19124	-2.68608	-1.88517	-0.138432	-1.73726	-1.008	-0.961232	-0.962873	-1.64933	-1.91537	-1.50919	-0.61339	-0.970177	-0.489427	-0.690998	1.1054	0.0594453	0.488408	0.537921	0.384268	0.712061	1.55506	0.0122548	0.0747431
HIPK1	ENSG00000163349.22	chr1	113929324	113977869	48546	+	2.60628	2.52792	1.888	2.34074	2.06056	2.2985	2.90519	2.42142	2.28321	2.11938	2.45162	2.28474	2.29064	2.41136	2.55828	2.42009	0.138223	0.580365	0.911605	0.0411403	0.871762	0.96115	0.160461	0.529206	0.736195
TRIM33	ENSG00000197323.12	chr1	114392790	114511203	118414	-	2.53288	2.21215	2.62402	2.45635	2.13186	2.04445	1.75895	1.97842	2.93578	2.81237	2.52531	2.75782	2.22046	2.13116	2.44894	2.26685	-0.464226	0.00663363	0.195398	0.358375	0.0264857	0.183731	-0.131792	0.38915	0.625769
BCAS2	ENSG00000116752.6	chr1	114567557	114581629	14073	-	3.54983	3.59687	4.41877	3.85516	4.58574	4.45519	3.48036	4.17376	4.65036	4.18102	3.06835	3.96658	4.72159	4.06901	4.47335	4.42131	0.340334	0.366452	0.832012	0.129396	0.737226	0.912153	0.66122	0.093367	0.273563
DENND2C	ENSG00000175984.15	chr1	114582848	114670422	87575	-	0.822418	0.342935	0.664791	0.610048	0.564925	0.639305	0.434237	0.546156	1.22588	1.01792	1.12649	1.12343	0.991412	0.768066	1.27924	1.0129	-0.079823	0.662232	0.935339	0.551449	0.00717497	0.0868415	0.441509	0.0261029	0.123826
NRAS	ENSG00000213281.5	chr1	114704469	114716771	12303	-	4.84414	4.39734	4.31131	4.5176	4.78485	4.98631	4.53959	4.77025	4.45575	4.34206	4.5928	4.46354	4.50721	4.4338	4.69839	4.54647	0.279587	0.102838	0.58628	0.0182033	0.912525	0.975356	0.0955067	0.565957	0.761068
CSDE1	ENSG00000009307.16	chr1	114716913	114758676	41764	-	5.35071	5.36276	5.45362	5.38903	5.51243	5.68134	5.24505	5.47961	5.4166	5.39007	5.43991	5.41553	5.33611	5.40166	5.54402	5.42726	0.125379	0.360245	0.828749	0.105038	0.443073	0.755207	0.112875	0.410521	0.642315
SIKE1	ENSG00000052723.12	chr1	114769479	114780685	11207	-	2.92142	2.80526	2.85439	2.86036	3.0786	2.95458	2.5371	2.85676	2.77449	2.9132	2.69052	2.79273	3.15841	2.77397	3.32173	3.0847	0.0264905	0.865546	0.980386	0.00872814	0.956456	0.988522	0.307669	0.066103	0.220034
VANGL1	ENSG00000173218.15	chr1	115641970	115698224	56255	+	2.96463	2.7926	2.31802	2.69175	2.53023	2.19223	2.98517	2.56921	2.53067	2.38892	2.9347	2.6181	2.33625	2.4146	2.29288	2.34791	-0.080461	0.732131	0.952584	0.0208563	0.93026	0.981561	-0.270998	0.270903	0.512174
SLC22A15	ENSG00000163393.13	chr1	115976513	116070054	93542	+	-0.624753	-0.916757	-0.353885	-0.631798	-1.01504	-0.58176	-1.30922	-0.968671	-1.19363	-1.70409	-1.11193	-1.33655	-0.978931	-1.06903	-1.58379	-1.21058	-0.379039	0.254017	0.750958	-0.709577	0.0675448	0.302018	-0.594876	0.112043	0.303586
ATP1A1	ENSG00000163399.16	chr1	116372668	116410261	37594	+	6.06519	5.85608	5.73425	5.88517	6.05529	5.83275	5.96837	5.95214	6.02686	6.02838	6.188	6.08108	6.03364	6.08473	6.11405	6.07748	0.100027	0.450124	0.863253	0.273144	0.0516443	0.266822	0.26557	0.0576723	0.200015
ATP1A1-AS1	ENSG00000203865.11	chr1	116378437	116421301	42865	-	-1.55821	-1.19353	-2.67742	-1.80972	-1.85526	-1.70662	-1.88735	-1.81641	-2.98372	-1.68741	-1.91804	-2.19639	-2.02205	-2.13785	-1.8674	-2.0091	0.123672	0.746362	0.955769	-0.180304	0.67345	0.887252	-0.0437207	0.91583	0.96224
AL390066.1	ENSG00000224950.2	chr1	116493016	116499212	6197	-	-0.162881	0.94993	-0.655867	0.0437272	-2.25746	-1.37019	0.0252474	-1.2008	-0.485723	0.343849	0.353559	0.0705618	-0.387596	-0.00410193	-0.54289	-0.311529	-1.2757	0.0725191	0.521162	0.384802	0.499142	0.796678	-0.147782	0.804957	0.908956
CD58	ENSG00000116815.16	chr1	116514534	116571039	56506	-	2.71859	2.51934	3.24363	2.82719	2.76336	2.77769	2.2921	2.61105	2.83127	2.66203	2.45955	2.65095	2.65011	2.45285	2.59491	2.56596	-0.218019	0.298784	0.783568	-0.142037	0.509323	0.803431	-0.21087	0.335673	0.578451
IGSF3	ENSG00000143061.18	chr1	116574399	116667755	93357	-	1.67715	1.35276	1.48467	1.50486	1.96979	1.20385	1.73411	1.63592	1.82293	1.39604	1.84335	1.68744	1.50689	1.54773	1.53328	1.5293	0.141026	0.4854	0.874904	0.249178	0.234576	0.580855	0.0739146	0.721179	0.863379
PTGFRN	ENSG00000134247.10	chr1	116909916	116990353	80438	+	3.56091	3.50816	2.98033	3.3498	3.4834	2.91057	3.7322	3.37539	3.43957	3.3379	3.73517	3.50421	3.25484	3.44466	3.52377	3.40776	0.0718814	0.749803	0.956796	0.25094	0.278977	0.62437	0.13818	0.546989	0.750001
CD101	ENSG00000134256.12	chr1	117001750	117036476	34727	+	-1.68936	-0.684245	-1.82567	-1.39976	-1.23331	-2.5331	-0.84609	-1.5375	-0.598497	-1.24097	-0.72458	-0.854681	-1.1213	-1.04444	-0.523976	-0.896571	-0.066921	0.90983	0.987488	0.885189	0.129553	0.433737	0.805133	0.167124	0.385867
TTF2	ENSG00000116830.12	chr1	117060326	117107453	47128	+	2.083	2.19667	2.18076	2.15347	2.03968	1.76718	2.28959	2.03215	1.89947	1.79643	1.84723	1.84771	1.70383	1.94069	1.80465	1.81639	-0.0704781	0.676617	0.940069	-0.214362	0.227602	0.571468	-0.260076	0.148454	0.359267
VTCN1	ENSG00000134258.17	chr1	117143587	117210960	67374	-	1.42739	1.43127	1.7565	1.53839	1.87849	1.20186	1.34165	1.474	1.79253	1.4579	1.27279	1.50774	1.33925	1.04624	1.38258	1.25602	-0.0423046	0.844978	0.9762	0.0314733	0.888793	0.967586	-0.192894	0.410608	0.642344
MAN1A2	ENSG00000198162.12	chr1	117367449	117528872	161424	+	2.88383	3.07128	3.07233	3.00914	3.02084	2.87926	3.06106	2.98705	3.09413	3.11632	2.78566	2.9987	2.7741	3.08569	2.92031	2.9267	0.0255568	0.869633	0.981607	0.0760183	0.630548	0.869213	-0.00397159	0.97993	0.99179
TENT5C	ENSG00000183508.5	chr1	117606048	117628389	22342	+	-0.316585	0.455004	-0.0495413	0.0296259	0.911949	0.830828	1.05184	0.931539	1.94433	1.51216	2.05107	1.83585	2.50853	2.3963	2.45388	2.4529	1.11216	0.00052047	0.0541172	2.08059	4.53927e-07	0.000322882	2.68993	1.2084e-08	1.14031e-05
GDAP2	ENSG00000196505.11	chr1	117863485	117929621	66137	-	1.62552	1.43714	1.20279	1.42182	1.47492	1.53793	1.61301	1.54195	1.72139	1.77308	2.04563	1.8467	1.69174	1.58783	1.93771	1.73909	0.161543	0.356043	0.826595	0.51851	0.00827069	0.0938394	0.396733	0.0352874	0.148185
WDR3	ENSG00000065183.16	chr1	117929720	117966543	36824	+	1.64372	1.52807	1.43375	1.53518	1.74283	1.96759	1.54313	1.75118	1.36138	1.3384	1.20444	1.30141	1.17852	1.18677	1.46928	1.27819	0.256979	0.117192	0.612868	-0.156624	0.346914	0.683399	-0.184374	0.271758	0.513179
WARS2	ENSG00000116874.12	chr1	119031216	119140654	109439	-	1.45511	1.01693	1.64071	1.37092	1.69963	1.5631	1.67791	1.64688	1.25798	1.01824	1.42899	1.23507	1.22774	1.53331	0.975631	1.24556	0.264058	0.226291	0.728783	-0.0946478	0.680885	0.88985	-0.135114	0.557994	0.756565
WARS2-AS1	ENSG00000231365.6	chr1	119140391	119275973	135583	+	0.0938162	-0.81665	0.0583884	-0.221482	-0.323678	-0.818148	0.00496545	-0.378954	0.334843	0.237709	0.404915	0.325823	0.125273	0.163354	0.154105	0.147578	-0.243155	0.338443	0.813255	0.525997	0.0450514	0.24723	0.324191	0.204017	0.433988
ZNF697	ENSG00000143067.5	chr1	119619377	119648266	28890	-	-0.871322	-1.22766	-1.45655	-1.18518	-0.77229	-1.53761	-0.218781	-0.842894	0.643945	-0.222539	0.149849	0.190418	0.38108	0.807959	0.900908	0.696649	0.353763	0.439932	0.861749	1.48067	0.00307778	0.0521859	1.97983	0.000204137	0.00474286
PHGDH	ENSG00000092621.13	chr1	119648411	119744218	95808	+	2.77558	2.87107	2.44593	2.69753	2.95529	2.80866	2.89905	2.88766	2.60837	2.67162	2.73496	2.67165	2.86463	2.75624	2.70764	2.77617	0.242407	0.122227	0.623177	0.0730478	0.636096	0.870759	0.170059	0.27678	0.519981
HMGCS2	ENSG00000134240.12	chr1	119748002	119768905	20904	-	3.77403	3.55028	3.7306	3.68497	4.03653	4.10331	3.3118	3.81722	3.53431	3.54268	3.61497	3.56398	3.85143	3.66884	3.4897	3.66999	0.152433	0.43709	0.860867	-0.0489027	0.80735	0.93959	0.0520066	0.794449	0.902823
NOTCH2	ENSG00000134250.20	chr1	119911553	120100779	189227	-	2.32218	1.90512	1.54738	1.92489	1.70248	1.05648	2.08428	1.61441	2.14019	1.99695	2.18929	2.10881	1.80824	1.7938	1.97278	1.85827	-0.281598	0.247733	0.744246	0.258992	0.285854	0.631491	0.000913584	0.996961	0.998583
SEC22B	ENSG00000265808.4	chr1	120150898	120176520	25623	-	2.51333	1.98693	2.5955	2.36525	2.66913	2.71998	2.10552	2.49821	2.38398	2.49893	2.32909	2.404	2.65879	2.61767	2.67808	2.65151	0.134275	0.43897	0.861749	0.0857143	0.626603	0.867581	0.329759	0.0727111	0.233777
AC244669.1	ENSG00000223804.5	chr1	120267334	120341871	74538	-	1.9125	1.86556	1.89918	1.89241	1.76327	1.71744	1.83203	1.77092	1.71468	1.2036	0.501334	1.13987	0.435868	0.745497	1.26596	0.815775	-0.0865862	0.773953	0.961878	-0.834392	0.0295995	0.195256	-1.14159	0.00722219	0.0526574
NBPF8	ENSG00000270231.4	chr1	120419850	120467739	47890	+	3.84665	3.86795	3.70058	3.80506	3.66309	3.19298	3.4352	3.43042	3.42403	3.28184	3.59999	3.43529	3.44273	3.28528	3.61782	3.44861	-0.334954	0.0368605	0.41417	-0.278905	0.0797909	0.329467	-0.272843	0.0858566	0.259003
AC241952.1	ENSG00000275131.3	chr1	120489860	120701289	211430	-	1.74304	1.52392	1.58497	1.61731	1.9252	1.47278	1.96516	1.78771	2.16381	1.83942	2.03386	2.01236	2.14408	2.25722	2.35429	2.25186	0.198833	0.252494	0.750019	0.469382	0.0138867	0.125156	0.700631	0.00077445	0.0116067
NBPF26	ENSG00000273136.7	chr1	120723949	120842110	118162	+	4.26993	4.39594	4.24475	4.30354	3.75763	3.72883	3.79454	3.76033	4.04501	4.00073	4.08546	4.04374	3.5003	3.67232	3.91886	3.69716	-0.501412	0.00261938	0.118153	-0.173534	0.233399	0.579549	-0.528905	0.00190846	0.0217217
LINC00623	ENSG00000226067.7	chr1	120913184	121009291	96108	+	1.48386	1.22999	1.25966	1.3245	1.68239	1.24468	1.22389	1.38365	1.16845	1.26983	0.772219	1.07017	0.991125	0.384589	0.658874	0.678196	0.0573245	0.796648	0.965906	-0.237036	0.334586	0.673469	-0.581089	0.0357711	0.148703
FAM72B	ENSG00000188610.12	chr1	121167646	121185539	17894	-	0.323301	1.42842	1.08093	0.944217	0.644399	0.512912	0.122534	0.426615	0.772439	1.08978	-0.172382	0.563279	0.693779	-1.63447	-0.289335	-0.410007	-0.336909	0.445434	0.862248	-0.21845	0.632393	0.869941	-1.02446	0.0740344	0.236557
SRGAP2C	ENSG00000171943.12	chr1	121184811	121392874	208064	+	2.92172	2.48971	3.17519	2.86221	2.43391	1.88086	2.20801	2.17426	3.41299	3.26729	2.89114	3.19047	2.86072	2.67016	3.03243	2.85444	-0.686316	0.0015924	0.0946199	0.373962	0.0489683	0.257718	0.044272	0.805742	0.909397
EMBP1	ENSG00000231752.6	chr1	121519112	121575702	56591	+	2.38451	1.95038	2.29232	2.20907	2.50409	2.75628	2.24195	2.50077	2.56167	2.48322	2.02032	2.35507	2.69318	2.06577	2.98821	2.58239	0.29905	0.176473	0.680007	0.181893	0.413878	0.7317	0.436218	0.0597029	0.205461
AC239859.4	ENSG00000274927.1	chr1	143461221	143498767	37547	-	1.95853	1.71122	1.08001	1.58325	0.540589	1.1446	1.22283	0.96934	1.46978	1.33478	1.42848	1.41101	0.805304	0.40933	0.184144	0.46626	-0.621278	0.0881508	0.557497	-0.118416	0.730592	0.909775	-1.15176	0.0108629	0.0688746
NBPF17P	ENSG00000179571.10	chr1	143595216	143635641	40426	-	0.638256	1.52512	1.41582	1.19306	0.76224	0.0964162	0.59256	0.483738	1.0922	-0.0894721	0.204407	0.402377	0.264974	0.36815	-0.423386	0.0699128	-0.586373	0.128551	0.628337	-0.659346	0.115833	0.406494	-0.994146	0.031598	0.139535
H2BP2	ENSG00000234571.2	chr1	143875171	143904650	29480	-	-0.685899	0.114733	-1.31419	-0.628451	-2.07771	-2.03076	-1.26987	-1.79278	1.57717	1.45906	0.676589	1.23761	1.77775	0.795859	1.52997	1.36786	-1.15749	0.063376	0.500977	2.15078	0.000128087	0.00784257	2.38815	4.10543e-05	0.00173346
H3-2	ENSG00000273213.3	chr1	143894544	143905966	11423	-	4.48838	4.11188	3.71429	4.10485	3.02668	3.64006	3.91411	3.52695	4.35477	4.07889	4.75314	4.3956	3.47338	3.70198	3.50816	3.56117	-0.53622	0.0623711	0.499779	0.372678	0.176736	0.504561	-0.48464	0.0942268	0.275384
FAM72C	ENSG00000263513.5	chr1	143955364	143971965	16602	-	0.575214	1.59197	1.43843	1.20187	0.942074	0.709053	0.269594	0.64024	1.04475	1.53175	0.228613	0.935038	1.24128	-1.23347	0.00281665	0.00354231	-0.410021	0.388659	0.843666	-0.10583	0.824816	0.947163	-0.863414	0.139883	0.348746
SRGAP2D	ENSG00000270872.2	chr1	143975087	144068350	93264	+	4.19478	3.85464	4.43228	4.16057	3.68105	3.36441	3.62243	3.55596	4.78614	4.3977	4.35767	4.51383	3.98616	4.14939	4.11009	4.08188	-0.616087	0.00431669	0.158399	0.391707	0.0431723	0.24213	-0.0518741	0.780199	0.896656
LINC02802	ENSG00000232527.8	chr1	144227029	144250326	23298	-	2.44724	0.825936	2.01853	1.7639	2.61963	2.26265	1.04349	1.97526	2.2147	1.98661	2.21122	2.13751	2.03369	1.24131	1.94627	1.74042	-0.0768581	0.861505	0.979749	0.231518	0.610363	0.858218	-0.152637	0.749507	0.881207
AC245595.1	ENSG00000276756.4	chr1	144276484	144305180	28697	-	1.69784	1.45053	0.819322	1.32256	0.141587	0.757122	0.962141	0.620283	1.38485	0.985044	1.37031	1.24674	0.357265	0.330459	-0.27555	0.137391	-0.716673	0.0681304	0.509298	-0.00652464	0.985416	0.996511	-1.26445	0.00927369	0.0617378
NBPF15	ENSG00000266338.6	chr1	144421386	144461674	40289	-	3.53004	3.59033	3.54806	3.55614	3.37893	2.92528	2.98802	3.09741	3.28174	3.11821	3.26245	3.2208	3.12631	2.97202	3.06238	3.05357	-0.42151	0.00701826	0.199686	-0.247066	0.0915538	0.357969	-0.419373	0.00831126	0.0576606
SRGAP2B	ENSG00000196369.11	chr1	144887265	145095528	208264	-	3.25179	2.91186	3.48122	3.21495	2.75024	2.27673	2.64046	2.55581	3.85551	3.66686	3.26303	3.59513	3.24099	3.06039	3.41555	3.23898	-0.64704	0.00195104	0.10231	0.435122	0.0214996	0.16309	0.0835823	0.633127	0.804967
FAM72D	ENSG00000215784.6	chr1	145095974	145112696	16723	+	0.693708	1.59849	1.44711	1.24644	0.633134	1.01621	0.579834	0.74306	0.898784	1.3281	0.339668	0.855519	0.938491	-1.67817	0.230389	-0.169763	-0.331246	0.44903	0.862902	-0.229139	0.613968	0.86015	-1.12854	0.0537005	0.191515
LINC01145	ENSG00000272419.6	chr1	145164099	145216058	51960	-	0.724172	0.430798	0.64427	0.599747	0.46254	-0.0298534	0.300519	0.244402	0.287481	-0.0844972	0.0885865	0.09719	-0.602605	-0.36177	-0.174121	-0.379499	-0.368196	0.0862574	0.551903	-0.470276	0.0447016	0.245899	-0.999367	0.000591471	0.00968023
NBPF20	ENSG00000162825.16	chr1	145289900	145405778	115879	-	3.8604	4.44189	4.12382	4.14203	3.64842	3.292	3.35058	3.43033	3.92966	3.99176	3.7696	3.89701	3.37708	3.46951	3.57454	3.47371	-0.672568	0.00083665	0.0678641	-0.161882	0.332748	0.67211	-0.588898	0.00246474	0.0255889
NBPF25P	ENSG00000272150.5	chr1	145572345	145607858	35514	-	3.60727	3.93517	3.65901	3.73381	3.37845	3.00306	2.97325	3.11825	3.57582	3.37662	3.25062	3.40102	3.07746	3.13937	3.16072	3.12585	-0.56132	0.00248446	0.115179	-0.234012	0.15428	0.470678	-0.51352	0.00540846	0.0440635
GPR89A	ENSG00000117262.19	chr1	145607988	145670650	62663	+	2.35796	2.12563	2.25893	2.2475	2.46129	2.58281	2.20144	2.41518	2.71727	2.324	2.35392	2.46506	2.62358	2.46222	2.56736	2.55105	0.193212	0.233323	0.734355	0.281272	0.0959153	0.366941	0.372257	0.0322361	0.140994
RNF115	ENSG00000265491.5	chr1	145738868	145824095	85228	-	0.970999	0.533672	0.627781	0.710817	0.86486	0.718075	0.677729	0.753555	0.772117	0.909777	0.604035	0.761977	0.525425	0.545456	0.929155	0.666679	0.0453235	0.787046	0.96407	0.0938122	0.587628	0.850577	-0.00624993	0.971253	0.988123
POLR3C	ENSG00000186141.9	chr1	145824088	145844402	20315	+	1.49649	1.97883	1.60123	1.69218	1.75963	1.59636	1.44707	1.60102	1.2493	1.03606	0.73644	1.00727	1.22146	0.690654	1.24793	1.05335	0.0111884	0.953879	0.991848	-0.572793	0.0152422	0.132966	-0.475956	0.0371464	0.15246
PIAS3	ENSG00000131788.16	chr1	145848522	145859836	11315	-	1.96947	1.57888	1.52682	1.69172	1.95749	1.53761	1.96444	1.81985	1.54489	1.53169	1.82764	1.63474	1.91678	1.93193	2.16807	2.00559	0.137821	0.476025	0.873378	0.0127959	0.949053	0.987609	0.362747	0.0778581	0.243557
NBPF10	ENSG00000271425.9	chr1	146064711	146229000	164290	-	3.73189	4.34489	4.11039	4.06239	3.40857	3.12004	3.06919	3.19926	3.76201	3.72026	3.60891	3.69706	3.11844	3.31066	3.45084	3.29331	-0.821943	0.000192523	0.0363318	-0.279557	0.116526	0.407379	-0.688537	0.000975556	0.0136063
SEC22B4P	ENSG00000277406.2	chr1	146321214	146401647	80434	-	3.39937	2.80257	3.17894	3.12696	3.08509	3.56829	2.83254	3.16197	3.06337	2.99203	3.39624	3.15055	2.86415	3.22664	3.23931	3.11003	0.0105154	0.964577	0.993256	0.06307	0.797403	0.935634	-0.0320695	0.89647	0.95448
NBPF12	ENSG00000268043.7	chr1	146938744	146996202	57459	+	3.89071	3.93721	3.95959	3.92917	3.78038	3.26418	3.60459	3.54972	3.32399	3.40694	3.57684	3.43592	3.50192	3.07808	3.64027	3.40675	-0.342321	0.0403267	0.424233	-0.406689	0.0189159	0.15118	-0.437449	0.0127893	0.0768439
AC244394.2	ENSG00000227242.4	chr1	147019656	147056593	36938	-	1.56763	1.56427	1.61542	1.58244	1.55314	1.78889	1.22037	1.5208	2.09405	1.53125	1.60931	1.74487	1.83199	1.26105	1.77187	1.62164	-0.0212016	0.933413	0.989488	0.240552	0.360597	0.693953	0.166265	0.530509	0.736911
PRKAB2	ENSG00000131791.8	chr1	147155106	147172550	17445	-	0.855615	0.962656	0.95827	0.925514	1.31529	1.51055	1.08903	1.30496	0.941515	0.975132	0.731117	0.882588	1.00215	1.02175	1.50224	1.17538	0.45121	0.0341536	0.402695	0.0538301	0.799123	0.935932	0.351496	0.102499	0.288993
FMO5	ENSG00000131781.13	chr1	147175351	147243050	67700	-	-0.972426	-1.09815	-0.535277	-0.868617	-0.609621	-0.222174	-1.11177	-0.647853	-0.405531	-0.502662	-0.964648	-0.62428	-0.493495	-1.52751	-0.422219	-0.814408	0.246764	0.485839	0.874904	0.285686	0.441693	0.755099	0.197259	0.602588	0.786469
BCL9	ENSG00000116128.11	chr1	147541501	147626216	84716	+	0.4274	0.291842	-0.429515	0.0965758	0.657068	-0.369427	0.965312	0.417651	-0.559233	-0.521811	-0.511703	-0.530916	0.198653	0.453355	0.532106	0.394705	0.369593	0.296489	0.783568	-0.556889	0.185429	0.517711	0.368567	0.317111	0.562313
ACP6	ENSG00000162836.12	chr1	147629652	147670524	40873	-	0.0726224	-0.483766	-0.494565	-0.301903	-0.440657	-0.287274	0.018529	-0.236468	-0.388799	-0.528329	-0.618093	-0.51174	-0.461835	-0.582453	-0.741947	-0.595412	0.0609386	0.784064	0.963164	-0.201456	0.402915	0.72539	-0.281432	0.25232	0.491408
GPR89B	ENSG00000188092.15	chr1	147928393	147993592	65200	+	2.42555	2.0903	2.38254	2.29946	2.49114	2.62013	2.31232	2.47453	2.81892	2.46435	2.45949	2.58092	2.74927	2.66471	2.63643	2.68347	0.189796	0.241806	0.740144	0.333847	0.0518741	0.26738	0.439198	0.013708	0.0808921
LINC02804	ENSG00000274372.5	chr1	148013203	148025934	12732	+	-2.20133	-1.18674	-1.8973	-1.76179	-0.538584	-1.54747	-1.61376	-1.23327	0.07885	-0.527712	-0.732187	-0.393683	1.28612	0.473433	0.378385	0.712645	0.672045	0.304248	0.789166	1.77917	0.00923226	0.099092	3.10064	4.37831e-05	0.00181553
NBPF11	ENSG00000263956.6	chr1	148102046	148152322	50277	-	3.30277	3.64182	3.52679	3.49046	3.30564	2.78515	2.9291	3.00663	3.21862	2.85734	3.112	3.06266	3.11645	2.85247	3.19399	3.0543	-0.433764	0.0158663	0.290398	-0.328083	0.0614648	0.289104	-0.336737	0.0557327	0.196221
LINC01138	ENSG00000274020.4	chr1	148290889	148519604	228716	-	-0.85398	-2.31727	-1.4726	-1.54795	-1.32202	-1.5719	-1.43167	-1.44186	-2.05632	-1.96159	-1.46167	-1.82653	-1.84919	-2.24517	-1.54288	-1.87908	-0.0947368	0.782259	0.963164	-0.406962	0.295157	0.640834	-0.504345	0.202278	0.43154
NBPF14	ENSG00000270629.6	chr1	148531385	148679742	148358	-	3.81423	4.39531	4.00636	4.07197	3.41242	3.1222	3.19805	3.24422	3.86034	3.81627	3.66231	3.77964	3.25275	3.36642	3.58735	3.40217	-0.783588	0.000252591	0.0381904	-0.203879	0.234534	0.580855	-0.585913	0.00295382	0.0291194
SEC22B3P	ENSG00000275140.1	chr1	148772640	148784594	11955	-	3.9675	3.19443	3.85275	3.67156	4.11536	3.95145	3.47228	3.84636	3.54609	3.64375	3.87285	3.68756	3.46215	3.94777	4.09983	3.83658	0.0929898	0.714459	0.946761	0.0162611	0.951776	0.988522	0.0972292	0.71387	0.858538
PDE4DIP	ENSG00000178104.19	chr1	148808181	149048286	240106	+	0.9562	0.471758	0.737507	0.721822	0.826121	0.772315	1.03744	0.878626	1.39854	0.983781	1.27363	1.21865	1.30995	1.19335	1.28706	1.26346	0.171398	0.295315	0.783568	0.553357	0.00331369	0.0547173	0.594885	0.00191917	0.0217217
NBPF9	ENSG00000269713.7	chr1	149054027	149103561	49535	-	3.29825	3.803	3.50708	3.53611	3.21839	2.78929	2.97207	2.99325	3.24302	3.17646	3.0877	3.16906	2.93968	2.91027	3.119	2.98965	-0.48785	0.0068674	0.198468	-0.267456	0.109164	0.391999	-0.45074	0.0120961	0.0741472
AC245297.3	ENSG00000274265.5	chr1	149175748	149259987	84240	+	1.49746	0.999041	1.11198	1.20283	1.14536	1.03561	1.23825	1.13974	0.740727	0.315391	-0.217339	0.279593	-0.308924	0.066389	0.461486	0.0729837	-0.0770779	0.745755	0.955556	-0.994143	0.00238115	0.0451199	-1.19255	0.000729042	0.0112733
SEC22B2P	ENSG00000274423.1	chr1	149345661	149357612	11952	+	4.24614	2.95621	4.35824	3.85353	4.32163	4.0662	3.82095	4.06959	3.68924	3.98281	4.07957	3.91721	3.88157	4.15486	4.08077	4.03907	0.0579704	0.823313	0.971128	-0.0160101	0.953389	0.988522	0.0539286	0.842094	0.92907
LINC00869	ENSG00000277147.6	chr1	149606334	149705716	99383	+	0.120383	-0.094048	-0.205869	-0.0598448	0.280467	0.353945	-0.321291	0.104374	-0.152341	-0.269086	0.0512833	-0.123381	0.070112	-0.486976	-0.171126	-0.195996	0.183881	0.410788	0.852796	0.0232901	0.920802	0.977325	-0.044651	0.850077	0.932391
H2BC18	ENSG00000203814.6	chr1	149782689	149812373	29685	-	5.59574	5.34587	4.65212	5.19791	3.97104	4.18902	4.83854	4.33287	5.26109	4.89343	5.5404	5.23164	4.6126	4.994	4.53126	4.71262	-0.818595	0.0119602	0.260433	0.122169	0.673191	0.887252	-0.413612	0.170583	0.390925
H4C14	ENSG00000270882.2	chr1	149832659	149839767	7109	+	6.52541	5.95469	5.58545	6.02185	4.80871	5.71456	5.69046	5.40458	6.13505	6.12246	6.76893	6.34214	5.05409	5.43556	5.22025	5.23663	-0.582763	0.0657792	0.502279	0.397208	0.193381	0.526868	-0.72874	0.027651	0.128487
H4C15	ENSG00000270276.2	chr1	149854045	149861210	7166	-	6.65796	6.0925	5.76299	6.17115	4.90972	5.81648	5.75729	5.4945	6.36134	6.29031	6.86803	6.50656	5.20676	5.55771	5.31494	5.3598	-0.642795	0.0368911	0.41417	0.411448	0.160678	0.48193	-0.752466	0.0184614	0.0985614
BOLA1	ENSG00000178096.9	chr1	149887890	149900798	12909	+	0.657568	0.0912726	1.28386	0.677568	0.925513	0.478991	-0.320131	0.361458	0.352222	1.17269	0.812832	0.779247	1.40059	0.904577	0.960227	1.08846	-0.496423	0.256894	0.754281	0.126191	0.7664	0.926283	0.471506	0.256842	0.496212
SF3B4	ENSG00000143368.10	chr1	149923317	149927803	4487	-	4.35382	4.60997	4.04571	4.3365	4.53381	4.23359	4.02888	4.26543	3.82751	4.14166	4.0476	4.00559	4.21517	4.24912	4.07068	4.17832	-0.0063258	0.972453	0.99574	-0.212167	0.272653	0.617098	-0.0530441	0.777911	0.895363
OTUD7B	ENSG00000264522.6	chr1	149937812	150010726	72915	-	1.25853	1.25703	1.27875	1.26477	1.22065	0.799802	1.44794	1.15613	1.11059	1.07725	1.03503	1.07429	1.08183	1.12617	1.20931	1.1391	-0.0645267	0.711378	0.946761	-0.10493	0.55918	0.833651	-0.047945	0.787985	0.900138
AC244033.2	ENSG00000285184.3	chr1	150045660	150067701	22042	-	-0.98809	-0.160632	-0.818914	-0.655879	-0.134659	-1.29305	-1.37414	-0.933949	-1.33355	-0.719654	-1.92812	-1.32711	-0.570276	-0.64359	-1.35723	-0.857032	-0.219545	0.640653	0.929128	-0.627891	0.244688	0.589387	0.0033218	0.994563	0.998125
VPS45	ENSG00000136631.15	chr1	150067279	150145329	78051	+	1.2886	1.37782	1.65488	1.44043	1.94452	1.86342	1.33392	1.71395	1.47456	1.49684	1.30812	1.42651	1.62745	1.44884	1.28638	1.45422	0.319248	0.108963	0.598889	0.0740097	0.710363	0.901928	0.105335	0.597485	0.782811
ANP32E	ENSG00000143401.15	chr1	150218417	150236156	17740	-	4.01575	3.96958	4.71166	4.23233	4.51445	4.19126	3.45909	4.05493	4.48201	4.59896	3.42792	4.16963	4.43403	3.91497	4.67822	4.34241	-0.158265	0.605073	0.919825	-0.0134225	0.965268	0.990364	0.187407	0.543498	0.747588
MRPS21	ENSG00000266472.6	chr1	150293861	150308979	15119	+	3.15459	3.41586	3.97378	3.51474	3.78183	4.13351	2.93967	3.61834	3.35515	3.23075	3.25404	3.27998	3.66783	3.28314	3.5698	3.50692	0.156474	0.576824	0.911296	-0.135191	0.64727	0.876582	0.10496	0.717218	0.860642
PRPF3	ENSG00000117360.13	chr1	150321479	150353233	31755	+	2.29398	2.58845	2.66251	2.51498	2.65513	2.20599	2.26554	2.37555	2.32328	2.08904	2.11525	2.17585	2.33695	1.81263	2.2309	2.12683	-0.0836491	0.624923	0.927534	-0.239432	0.186979	0.519946	-0.273856	0.135881	0.342836
RPRD2	ENSG00000163125.15	chr1	150363091	150476566	113476	+	1.22573	1.42372	1.39601	1.34849	1.16906	1.12884	1.78216	1.36002	1.25645	1.0266	1.14382	1.14229	0.252857	0.998594	0.586681	0.61271	0.0835616	0.723061	0.949074	-0.101532	0.678896	0.88937	-0.691475	0.0149543	0.0853071
TARS2	ENSG00000143374.17	chr1	150487364	150507609	20246	+	1.41524	1.14069	0.737425	1.09779	1.14246	0.818953	0.829544	0.930318	0.519449	0.820381	0.714366	0.684732	0.546516	0.455825	0.131383	0.377908	-0.160167	0.47902	0.873771	-0.346091	0.166693	0.490113	-0.684071	0.014864	0.0851593
ADAMTSL4-AS2	ENSG00000237781.3	chr1	150548562	150557724	9163	-	0.676361	0.135627	1.47002	0.760668	0.282937	-0.00793757	1.67907	0.651358	3.7839	3.57834	3.4091	3.59044	4.03962	3.46631	4.30256	3.93616	-0.232859	0.71457	0.946761	3.11145	1.4097e-05	0.00219316	3.50974	3.06844e-06	0.000286604
MCL1	ENSG00000143384.14	chr1	150560895	150579738	18844	-	3.3604	2.94171	3.29598	3.19936	3.24844	2.88367	3.27724	3.13645	3.93811	3.88931	3.86082	3.89608	3.85425	3.72909	4.1694	3.91758	-0.0478372	0.752176	0.956858	0.75786	0.000121238	0.00762962	0.777244	9.42352e-05	0.00279128
ENSA	ENSG00000143420.19	chr1	150600851	150629612	28762	-	4.55046	4.77741	4.96436	4.76408	4.79539	4.73799	4.02182	4.5184	4.71145	4.76174	4.55248	4.67522	4.6562	4.48737	4.48561	4.54306	-0.207308	0.263855	0.756994	-0.00558023	0.975599	0.9936	-0.139765	0.44933	0.673624
GOLPH3L	ENSG00000143457.11	chr1	150646230	150697154	50925	-	3.06428	3.23027	3.12542	3.13999	3.20708	3.09584	3.22742	3.17678	3.26948	3.04269	3.37337	3.22851	3.1024	2.91527	3.12041	3.04603	0.0965868	0.531934	0.895618	0.197067	0.21909	0.562319	0.00624378	0.96844	0.987447
CTSS	ENSG00000163131.11	chr1	150730188	150765792	35605	-	1.16601	1.38617	1.38179	1.31132	1.47207	1.56014	0.788587	1.2736	1.6659	1.21209	0.716491	1.19816	1.47664	1.50136	1.4753	1.48443	0.0268382	0.917001	0.988319	-0.0460327	0.864895	0.95978	0.287457	0.283474	0.526997
ARNT	ENSG00000143437.21	chr1	150809713	150876708	66996	-	1.28539	0.930878	1.12252	1.11293	1.3587	1.22746	1.66597	1.41738	0.818358	1.00774	1.0457	0.957264	0.744799	1.34326	0.984921	1.02433	0.320174	0.144541	0.641875	-0.0950416	0.674842	0.888035	-0.0853136	0.704713	0.852564
SETDB1	ENSG00000143379.12	chr1	150926263	150964744	38482	+	1.29921	0.887143	1.37698	1.18778	1.42104	1.07893	1.51332	1.33776	-0.723196	0.229396	0.229071	-0.088243	-0.101713	-0.233903	-0.402152	-0.245923	0.1467	0.504266	0.88264	-1.21274	0.000282091	0.0127872	-1.43379	6.99755e-05	0.00237891
CERS2	ENSG00000143418.20	chr1	150960583	150975003	14421	-	2.90769	2.75246	2.35531	2.67182	2.78203	2.75091	2.86775	2.80023	2.86892	2.58429	2.57565	2.67629	2.55699	2.65905	2.50129	2.57245	0.174719	0.328511	0.809262	0.0858549	0.635617	0.870743	-0.0246366	0.892114	0.95259
MINDY1	ENSG00000143409.15	chr1	150996086	151008375	12290	-	0.810648	0.952328	0.187969	0.650315	0.418597	0.946304	1.15047	0.838457	0.180241	0.155489	0.417663	0.251131	0.409611	0.379388	0.0496081	0.279536	0.310597	0.292503	0.783261	-0.261661	0.427668	0.743355	-0.267578	0.415601	0.647526
PRUNE1	ENSG00000143363.17	chr1	151008420	151035713	27294	+	1.75132	1.5101	1.02358	1.42833	1.18954	1.45991	1.6662	1.43855	1.09213	0.420351	0.971758	0.828079	0.473342	0.880848	0.990193	0.781461	0.0571507	0.830087	0.972834	-0.54109	0.0865111	0.345559	-0.644196	0.0465943	0.174154
CDC42SE1	ENSG00000197622.13	chr1	151050971	151070325	19355	-	3.25464	3.53892	2.92437	3.23931	3.56344	3.48115	3.49948	3.51469	2.57057	2.44754	2.65919	2.5591	2.49903	2.5622	2.86284	2.64136	0.347618	0.0576464	0.484503	-0.565873	0.00681512	0.0843633	-0.497592	0.0143432	0.0832067
GABPB2	ENSG00000143458.12	chr1	151070578	151125542	54965	+	0.353802	0.467489	0.488895	0.436729	0.23336	0.130192	0.535658	0.299737	0.063419	-0.0504173	0.11301	0.0420039	-0.190527	-0.365964	0.230115	-0.108792	-0.0700827	0.721573	0.948861	-0.288157	0.18278	0.512949	-0.452429	0.0479269	0.177912
VPS72	ENSG00000163159.14	chr1	151176304	151195321	19018	-	2.8806	3.5	3.67943	3.35334	3.46449	3.47526	2.90369	3.28115	2.83451	2.98383	3.08079	2.96638	2.61917	2.89969	2.39081	2.63656	0.02235	0.926577	0.988792	-0.232318	0.371645	0.701491	-0.61138	0.0332908	0.143582
PIP5K1A	ENSG00000143398.20	chr1	151197949	151249536	51588	+	1.73179	1.83717	1.62809	1.73235	1.81314	1.31997	1.52534	1.55282	0.761027	1.15491	1.35343	1.08979	1.21065	0.717612	1.11165	1.0133	-0.126328	0.512317	0.88566	-0.513324	0.0231716	0.170189	-0.604994	0.00984582	0.0641609
PSMD4	ENSG00000159352.16	chr1	151254709	151267479	12771	+	4.4792	4.35555	4.71615	4.51697	4.68982	4.88073	4.16928	4.57994	4.27968	4.55464	4.38878	4.4077	4.55958	4.40606	4.25922	4.40829	0.0915481	0.610983	0.921401	-0.0338759	0.852894	0.955502	-0.0389948	0.83106	0.923244
PI4KB	ENSG00000143393.16	chr1	151291797	151327715	35919	-	2.73038	2.3587	2.45214	2.51374	2.50414	2.59033	2.93312	2.67586	1.82481	1.96732	2.44347	2.07853	1.9821	2.14023	2.27837	2.13357	0.187345	0.361307	0.829267	-0.355548	0.110253	0.394396	-0.335858	0.128645	0.330348
POGZ	ENSG00000143442.22	chr1	151402724	151459494	56771	-	1.35078	1.2606	0.980683	1.19736	0.919575	0.63663	1.03451	0.863572	0.25054	0.561029	0.448879	0.420149	0.120516	0.268076	0.929195	0.439262	-0.290712	0.173456	0.675062	-0.687867	0.00643837	0.0818868	-0.695979	0.00591321	0.0465357
CGN	ENSG00000143375.15	chr1	151510510	151538692	28183	+	3.10873	3.13521	3.47742	3.24045	3.37485	2.75494	3.4534	3.1944	3.14875	3.00578	2.89368	3.01607	3.08897	2.89183	2.8997	2.96017	-0.0102204	0.955154	0.991948	-0.14881	0.428541	0.743892	-0.202061	0.287721	0.531049
TUFT1	ENSG00000143367.16	chr1	151540305	151583583	43279	+	2.38008	2.28497	2.34893	2.33799	2.71974	2.09674	2.45841	2.42496	3.10974	3.17037	3.11296	3.13102	3.0642	2.81806	2.92902	2.9371	0.118368	0.479265	0.873771	0.88235	6.3862e-05	0.00527512	0.686124	0.000745386	0.0114305
SNX27	ENSG00000143376.14	chr1	151612006	151699091	87086	+	0.942205	0.846512	0.472494	0.753737	0.881605	0.402437	1.26563	0.849891	0.598162	0.774661	1.14864	0.840486	0.349563	0.699009	0.440704	0.496425	0.146356	0.553707	0.903247	0.194425	0.44276	0.755188	-0.190256	0.461078	0.684144
TDRKH	ENSG00000182134.16	chr1	151770107	151791416	21310	-	-0.0157445	-0.336014	-0.370571	-0.240777	-0.153823	-0.0218842	-0.0870068	-0.0875714	0.661573	0.256666	0.393642	0.437293	0.588906	-0.409461	0.493941	0.224462	0.166137	0.557064	0.904496	0.744414	0.0158	0.135783	0.593156	0.051044	0.185536
THEM4	ENSG00000159445.13	chr1	151870866	151909637	38772	-	0.35731	-0.395736	-0.0293785	-0.0226018	0.375653	0.415883	0.384753	0.392096	0.32964	0.7496	0.0515061	0.376915	0.865669	0.759686	0.838097	0.821151	0.367155	0.122313	0.623177	0.369964	0.133318	0.437789	0.842261	0.00191398	0.0217217
S100A10	ENSG00000197747.9	chr1	151982915	151993859	10945	-	7.43133	7.79362	7.91728	7.71408	8.03384	7.97794	7.12565	7.71247	7.83654	7.76645	7.41203	7.67167	7.73571	7.8377	7.69626	7.75656	0.0362692	0.864406	0.979864	0.038636	0.856188	0.956426	0.121313	0.571013	0.76369
S100A11	ENSG00000163191.6	chr1	152032506	152047907	15402	-	8.00721	8.35547	8.2032	8.18863	8.38454	8.74413	7.60437	8.24435	8.08179	8.39514	8.08399	8.18697	8.16956	8.50306	8.3446	8.33907	0.0969905	0.679806	0.940852	0.0838331	0.722159	0.907254	0.231062	0.333227	0.57714
S100A16	ENSG00000188643.11	chr1	153606886	153613145	6260	-	6.50098	6.58612	6.49609	6.52773	6.72835	6.85771	6.45996	6.68201	6.37676	6.48944	6.8193	6.56183	6.4988	6.67415	6.3262	6.49972	0.193549	0.273581	0.76407	0.119454	0.495948	0.793925	0.0493478	0.777284	0.895002
CHTOP	ENSG00000160679.13	chr1	153633982	153646306	12325	+	2.74456	3.01046	2.70654	2.82052	3.07796	2.9013	2.6268	2.86869	2.80179	2.70871	2.83179	2.78076	2.67708	2.75215	2.6202	2.68314	0.108044	0.497957	0.879918	0.0702837	0.665147	0.88373	-0.0397265	0.80726	0.910276
ILF2	ENSG00000143621.17	chr1	153661788	153671028	9241	-	5.14355	5.04503	5.09206	5.09355	5.49156	5.67154	4.93508	5.36606	5.37832	5.36996	5.27875	5.34234	5.35815	5.24602	5.35125	5.31847	0.307552	0.0714213	0.517923	0.327873	0.058358	0.281647	0.301246	0.0795718	0.247162
INTS3	ENSG00000143624.14	chr1	153728050	153774808	46759	+	1.62272	1.21319	0.67461	1.17018	1.42819	0.885567	1.31286	1.20887	1.02622	0.810656	1.32259	1.05315	0.997617	1.1602	1.21537	1.1244	0.0629002	0.791228	0.96407	-0.0324439	0.894737	0.969491	0.0109146	0.964347	0.98632
GATAD2B	ENSG00000143614.10	chr1	153789030	153923360	134331	-	1.534	1.09347	1.00971	1.21239	0.780697	0.154088	1.41312	0.782635	1.40104	1.5116	1.51555	1.47606	0.807627	1.12033	1.11168	1.01321	-0.419193	0.142236	0.639715	0.326368	0.240316	0.585231	-0.168968	0.548045	0.750887
DENND4B	ENSG00000198837.10	chr1	153929501	153946718	17218	-	0.641749	0.173217	-0.203232	0.203911	0.242827	-0.303943	0.515017	0.151301	-0.682639	-0.913665	-0.551363	-0.715889	-0.795699	-0.388193	0.179514	-0.334792	-0.057052	0.849141	0.977104	-0.893987	0.0209623	0.160197	-0.564189	0.105216	0.293849
CRTC2	ENSG00000160741.17	chr1	153947669	153958615	10947	-	1.99426	1.90945	1.2727	1.72547	1.68992	1.4813	1.16876	1.44666	1.31128	0.922553	1.37046	1.20143	1.1369	1.02894	1.90431	1.35672	-0.243131	0.349462	0.821951	-0.423871	0.137922	0.444236	-0.284643	0.30081	0.546697
TPM3	ENSG00000143549.21	chr1	154155304	154194648	39345	-	4.40056	4.58969	4.78837	4.59287	4.72869	4.71613	4.12953	4.52478	4.72517	4.59456	4.55346	4.6244	4.56283	4.61452	4.43502	4.53746	-0.0333666	0.839899	0.975793	0.110015	0.509142	0.803431	0.0198623	0.9045	0.957807
C1orf43	ENSG00000143612.21	chr1	154206696	154220637	13942	-	5.13896	4.94209	5.0423	5.04112	5.24469	5.42303	5.04139	5.23637	4.93091	5.10109	5.28727	5.10643	5.05149	4.96492	4.91541	4.97727	0.226949	0.143306	0.640792	0.144973	0.344544	0.68092	0.00648671	0.965877	0.987079
UBAP2L	ENSG00000143569.19	chr1	154220179	154271510	51332	+	3.395	3.39974	3.1794	3.32471	3.46556	3.08529	3.56468	3.37185	3.0619	2.87877	3.19389	3.04485	2.92084	3.07368	3.14796	3.0475	0.090994	0.583227	0.912425	-0.188705	0.273526	0.617955	-0.200446	0.246078	0.485489
IL6R	ENSG00000160712.13	chr1	154405193	154469450	64258	+	-1.20384	-1.20701	-3.66653	-2.02579	-1.49873	-1.58505	-1.52901	-1.53759	-1.79079	-1.14323	-1.93131	-1.62178	-1.41787	-1.63637	-1.60513	-1.55312	0.719463	0.246757	0.74407	0.649416	0.318408	0.658978	0.76413	0.239205	0.476812
UBE2Q1	ENSG00000160714.10	chr1	154548577	154559028	10452	-	2.84582	3.02805	3.43428	3.10272	3.65838	3.29438	3.06492	3.33923	2.66766	2.69332	2.64342	2.66813	2.63416	2.57291	2.42496	2.54401	0.278453	0.130061	0.628684	-0.346094	0.0781312	0.326028	-0.478394	0.0203763	0.105278
ADAR	ENSG00000160710.17	chr1	154582057	154628013	45957	-	4.17808	3.93948	3.83022	3.98259	4.32365	3.94216	4.4539	4.2399	3.76561	3.72319	4.07456	3.85445	3.84763	4.01717	3.76485	3.87655	0.291163	0.113193	0.604729	-0.0489467	0.782899	0.931361	-0.0347317	0.84489	0.930637
AL606500.1	ENSG00000287064.1	chr1	154671593	154678345	6753	+	-0.0443734	-0.0981685	-0.808724	-0.317089	-1.94625	-0.657605	-0.525193	-1.04302	1.9529	1.34418	1.26484	1.52064	1.05675	1.15993	1.01981	1.07883	-1.37397	0.0711976	0.516769	2.11613	0.00154922	0.0355475	1.66103	0.0106026	0.0675604
PMVK	ENSG00000163344.6	chr1	154924740	154936719	11980	-	4.12272	4.26859	4.27325	4.22152	4.88669	4.62489	4.27477	4.59545	4.45531	4.48583	4.55513	4.49876	4.12566	4.22805	3.98152	4.11174	0.431659	0.0249376	0.354221	0.390597	0.0444244	0.24541	-0.0210836	0.909736	0.960604
SHC1	ENSG00000160691.19	chr1	154962298	154974395	12098	-	3.71947	3.62543	3.30171	3.54887	3.78336	2.94969	3.77831	3.50378	3.26969	3.28602	3.46415	3.33996	3.31412	3.2305	3.48071	3.34177	-0.00765411	0.970513	0.995192	-0.118726	0.578176	0.845685	-0.127771	0.549928	0.751354
FLAD1	ENSG00000160688.19	chr1	154983338	154993111	9774	+	2.464	1.61289	2.35202	2.14297	2.18994	2.45833	2.5444	2.39756	1.68445	1.93645	1.89381	1.83824	1.98574	1.7484	2.16246	1.96553	0.213602	0.294384	0.783568	-0.30668	0.16487	0.487858	-0.185548	0.386139	0.623573
ZBTB7B	ENSG00000160685.13	chr1	155002630	155018522	15893	+	1.41753	1.81906	1.16605	1.46755	1.03812	0.316642	1.68682	1.01386	0.780503	1.07408	0.971644	0.942074	0.755744	0.25989	0.700083	0.571905	-0.347357	0.269048	0.758965	-0.36968	0.265921	0.608923	-0.740144	0.043788	0.16785
ADAM15	ENSG00000143537.14	chr1	155050566	155062775	12210	+	2.29708	1.90635	1.48441	1.89595	2.06304	2.13714	2.53881	2.24633	2.11962	2.33584	2.30568	2.25371	2.36888	2.05441	2.38555	2.26961	0.386779	0.0897484	0.560248	0.436321	0.06299	0.291868	0.449391	0.0562552	0.197266
MUC1	ENSG00000185499.16	chr1	155185824	155192916	7093	-	5.84121	5.95121	5.37431	5.72225	5.41906	5.24274	5.692	5.45126	5.68453	6.19711	5.68587	5.85584	5.56841	6.18295	5.91925	5.89021	-0.231799	0.311902	0.798528	0.215857	0.345427	0.681407	0.244626	0.286906	0.530268
GBAP1	ENSG00000160766.14	chr1	155213821	155227422	13602	-	2.73177	2.30556	2.54122	2.52618	2.75777	2.61718	2.35079	2.57524	2.58792	2.38548	2.65681	2.5434	2.38252	2.74393	2.52604	2.55083	0.0491925	0.780739	0.963164	0.0716017	0.69358	0.894371	0.0498291	0.783666	0.898845
GBA	ENSG00000177628.16	chr1	155234452	155244699	10248	-	3.00342	2.73386	2.8568	2.8647	3.03042	3.12506	2.93622	3.03057	2.67561	2.73644	3.19579	2.86928	2.78219	2.9742	2.7886	2.84833	0.190644	0.297978	0.783568	0.0881732	0.634896	0.870741	0.0350987	0.849853	0.932328
SCAMP3	ENSG00000116521.11	chr1	155255979	155262430	6452	-	3.41373	3.56044	3.27068	3.41495	3.72375	3.84266	3.33357	3.63333	3.26827	3.23607	3.59105	3.36513	3.39107	3.2734	3.49596	3.38681	0.281536	0.129912	0.628684	0.069483	0.707647	0.900456	0.075487	0.68362	0.838242
CLK2	ENSG00000176444.19	chr1	155262868	155278491	15624	-	1.50423	1.74867	1.707	1.6533	1.96109	1.80777	1.08839	1.61908	1.98346	1.78353	1.02406	1.59701	2.34149	1.5996	2.40953	2.11687	0.0266268	0.925923	0.988685	0.0133666	0.964258	0.989842	0.624055	0.041949	0.164226
FDPS	ENSG00000160752.15	chr1	155308748	155320666	11919	+	4.61286	4.47165	4.75191	4.61214	4.60927	4.85298	4.16546	4.54257	4.48038	4.28876	4.26346	4.3442	4.55661	4.21155	4.42148	4.39655	-0.0401567	0.805154	0.968545	-0.197206	0.243538	0.587682	-0.141584	0.396707	0.631004
ASH1L	ENSG00000116539.14	chr1	155335268	155563162	227895	-	3.38264	3.26005	3.14253	3.26174	2.57389	2.57697	2.77958	2.64348	3.1421	3.15857	3.15923	3.1533	2.46978	2.60452	2.58252	2.55228	-0.58185	0.000726142	0.0621725	-0.0282815	0.839862	0.952375	-0.638911	0.000357995	0.00678357
DAP3P1	ENSG00000225082.2	chr1	155586644	155602197	15554	+	1.75535	2.04028	2.39386	2.06316	2.22597	2.27854	2.19942	2.23464	3.521	2.54247	2.37496	2.81281	3.03843	2.90044	2.93168	2.95685	0.259278	0.576233	0.910744	0.914137	0.0561777	0.276477	1.16586	0.016851	0.092408
AL353807.3	ENSG00000246203.2	chr1	155614726	155660245	45520	-	0.599236	0.158151	1.17439	0.643925	0.147659	0.669456	0.199023	0.338712	0.919688	0.0254404	0.404675	0.449935	0.354025	1.15852	0.647756	0.720101	-0.348536	0.330501	0.812016	-0.215491	0.559908	0.833689	0.0102463	0.976874	0.990533
YY1AP1	ENSG00000163374.19	chr1	155659443	155689000	29558	-	3.18627	3.29378	2.91314	3.13106	3.31563	3.32293	3.37551	3.33803	3.21064	3.03712	3.27153	3.1731	3.1534	3.35254	3.04437	3.18344	0.264176	0.131225	0.630923	0.144197	0.408562	0.728914	0.138504	0.426759	0.657557
DAP3	ENSG00000132676.16	chr1	155687960	155739010	51051	+	3.60829	3.36871	3.59379	3.5236	3.90294	3.97752	3.38586	3.75544	3.70909	3.81305	3.56807	3.69674	3.81457	3.27039	3.72231	3.60242	0.256596	0.136754	0.637899	0.240886	0.167465	0.490995	0.156185	0.363642	0.605161
GON4L	ENSG00000116580.18	chr1	155749662	155859400	109739	-	2.35082	2.61685	2.52994	2.4992	2.5025	2.2382	2.5553	2.432	2.3627	2.04061	2.23059	2.2113	1.83829	2.01729	1.98001	1.9452	-0.0138797	0.929547	0.988792	-0.192397	0.242208	0.587384	-0.470789	0.0100209	0.0649359
RIT1	ENSG00000143622.11	chr1	155897808	155911404	13597	-	1.34428	0.861646	1.28595	1.16396	1.39758	1.91358	1.56347	1.62488	1.14644	0.796486	0.832177	0.925033	1.23341	1.2079	1.57618	1.33916	0.460761	0.0450673	0.446664	-0.235712	0.329192	0.668431	0.192017	0.403695	0.63746
KHDC4	ENSG00000132680.11	chr1	155913045	155934413	21369	-	2.16265	2.26609	2.64777	2.35884	2.31032	1.95289	2.30058	2.18793	2.08596	2.00339	1.90754	1.99896	2.54542	2.10397	2.74426	2.46455	-0.130285	0.475428	0.873378	-0.280162	0.148896	0.463205	0.200074	0.282533	0.526115
ARHGEF2	ENSG00000116584.20	chr1	155946851	156007070	60220	-	1.14968	0.981266	0.288339	0.80643	0.637581	0.102286	1.09099	0.610287	-0.184755	-0.546214	-0.29945	-0.343473	-0.00854341	0.332188	-0.214095	0.0365167	-0.146115	0.610776	0.921401	-1.08047	0.00464256	0.0665266	-0.725831	0.0330784	0.143188
UBQLN4	ENSG00000160803.8	chr1	156035299	156053798	18500	-	2.80492	3.13746	2.56577	2.83605	2.90791	2.75463	3.09778	2.92011	2.45645	2.6125	2.82664	2.63186	2.63016	2.53517	2.97018	2.71184	0.169899	0.387867	0.843612	-0.0663753	0.742217	0.914371	-0.00266807	0.989388	0.995481
RAB25	ENSG00000132698.15	chr1	156061160	156070504	9345	+	4.51314	4.53416	4.12528	4.39086	4.61097	4.7061	4.16856	4.49521	3.82702	4.09987	4.21776	4.04822	4.17312	4.20194	3.93018	4.10174	0.154901	0.428681	0.855933	-0.237222	0.250535	0.595912	-0.203883	0.319481	0.564649
LMNA	ENSG00000160789.22	chr1	156082573	156140089	57517	+	4.16187	4.3149	4.28167	4.25281	4.35502	4.07393	4.44554	4.2915	4.25003	4.3728	4.33189	4.31824	4.48025	4.38998	4.34267	4.4043	0.0787712	0.5801	0.911605	0.149567	0.301725	0.647073	0.231951	0.117674	0.312503
SEMA4A	ENSG00000196189.13	chr1	156147366	156177752	30387	+	-2.85086	-4.41402	-3.27649	-3.51379	-2.57448	-3.12537	-2.99296	-2.8976	-2.49413	-2.95102	-2.66549	-2.70355	-1.26962	-1.30784	-1.44796	-1.3418	0.682843	0.201791	0.712743	1.0603	0.0585219	0.282144	2.65153	2.89528e-05	0.00140171
SLC25A44	ENSG00000160785.13	chr1	156193932	156212796	18865	+	1.66755	1.20688	1.2759	1.38344	1.4655	1.30042	1.76756	1.51116	1.63456	1.82273	1.60478	1.68736	1.85625	1.58333	1.61379	1.68446	0.136927	0.467594	0.871497	0.354239	0.0767451	0.323057	0.353434	0.0775192	0.243194
SMG5	ENSG00000198952.8	chr1	156249224	156282825	33602	-	4.36578	4.38713	4.10121	4.28471	4.32285	4.13404	4.5748	4.34389	4.03172	4.0171	4.40042	4.14974	4.19575	4.05599	4.0869	4.11288	0.103953	0.547051	0.901226	-0.0426721	0.805915	0.93914	-0.0878669	0.614576	0.793602
CCT3	ENSG00000163468.15	chr1	156308968	156367873	58906	-	6.01244	5.93821	5.91415	5.95493	6.13442	6.33729	5.85195	6.10789	5.98539	5.97276	6.06706	6.0084	6.04074	5.97563	5.87544	5.96393	0.187457	0.201003	0.711624	0.131896	0.363378	0.69557	0.0837321	0.560807	0.758546
MEF2D	ENSG00000116604.18	chr1	156463727	156500779	37053	-	1.85153	2.26195	1.60915	1.90754	1.87235	0.67946	1.73951	1.43044	1.71677	1.85715	1.9138	1.82924	1.83984	2.14076	2.09803	2.02621	-0.400102	0.160342	0.660825	0.067866	0.806227	0.93914	0.240787	0.384644	0.621927
IQGAP3	ENSG00000183856.11	chr1	156525405	156572604	47200	-	3.48429	3.07692	3.17116	3.24412	3.00746	2.81741	3.54623	3.1237	2.77968	2.9735	3.09328	2.94882	2.95366	3.0118	2.88299	2.94948	-0.0959154	0.6291	0.927757	-0.223686	0.278998	0.62437	-0.23935	0.248057	0.487713
AL590666.2	ENSG00000229953.1	chr1	156646507	156661424	14918	-	0.103476	1.03796	0.745116	0.62885	-0.654846	0.562799	1.41615	0.441369	1.46051	0.919363	1.44708	1.27565	0.360372	0.658743	-0.160233	0.286294	-0.101828	0.881133	0.982948	0.999965	0.126466	0.427516	-0.261235	0.716942	0.860535
ISG20L2	ENSG00000143319.17	chr1	156721891	156728766	6876	-	2.6785	2.7258	2.55877	2.65436	2.79118	2.36299	2.95326	2.70248	2.51742	2.28176	2.1867	2.32863	2.33623	2.10618	2.30988	2.25076	0.0994938	0.56694	0.907466	-0.241644	0.191588	0.525056	-0.312438	0.0989003	0.283129
RRNAD1	ENSG00000143303.12	chr1	156728442	156736960	8519	+	1.14821	1.50417	0.883	1.17846	1.33909	0.662321	1.0124	1.0046	0.36297	0.896073	1.05065	0.769897	0.741748	0.572568	0.659853	0.658056	-0.0847452	0.738163	0.954178	-0.218251	0.430672	0.745074	-0.38244	0.182962	0.407185
MRPL24	ENSG00000143314.12	chr1	156737303	156741590	4288	-	4.41198	4.61761	4.65235	4.56065	4.71607	4.66684	3.86035	4.41442	4.36896	4.51047	4.39554	4.42499	4.23471	4.32367	3.92506	4.16115	-0.10102	0.63295	0.928186	-0.0370194	0.863248	0.959187	-0.314672	0.162444	0.380226
HDGF	ENSG00000143321.19	chr1	156742109	156766925	24817	-	6.48749	6.652	6.65193	6.59714	6.72593	6.45535	6.48183	6.55437	6.40398	6.49746	6.70384	6.5351	6.55295	6.51545	6.25772	6.44204	-0.00735116	0.960693	0.993112	0.0183397	0.902451	0.972041	-0.0791867	0.598548	0.783386
PRCC	ENSG00000143294.15	chr1	156750610	156800815	50206	+	2.75022	2.42022	2.56794	2.57946	2.64038	2.40187	2.66932	2.57052	2.21388	1.96931	2.24574	2.14298	1.97902	2.13638	2.03895	2.05145	0.00748527	0.962803	0.993256	-0.375341	0.0392446	0.229245	-0.491195	0.0102923	0.0659546
SH2D2A	ENSG00000027869.12	chr1	156806243	156816848	10606	-	0.454192	0.832044	-0.297312	0.329641	-0.0295717	0.12483	0.306227	0.133829	-0.114684	0.225964	-0.188746	-0.025822	-0.214467	-0.610441	-0.118206	-0.314371	-0.0785798	0.813067	0.969915	-0.232727	0.52103	0.809799	-0.523732	0.178536	0.400729
ARHGEF11	ENSG00000132694.19	chr1	156934840	157045742	110903	-	2.54986	2.26847	2.022	2.28011	2.08807	1.30319	2.42889	1.94005	2.02337	2.11231	2.3353	2.15699	1.9483	2.01497	1.88387	1.94905	-0.312297	0.217408	0.725569	-0.0412451	0.86858	0.960688	-0.268383	0.295369	0.540985
ETV3	ENSG00000117036.12	chr1	157121191	157138474	17284	-	1.53547	1.17874	1.10435	1.27285	1.88236	1.61072	1.68954	1.72754	1.52698	1.28231	0.861556	1.22361	1.86545	1.64494	1.85748	1.78929	0.47215	0.0189055	0.316702	-0.0188972	0.922135	0.978087	0.581386	0.00625439	0.0484781
KIRREL1	ENSG00000183853.18	chr1	157993273	158100262	106990	+	1.79231	2.00971	1.48553	1.76252	1.5003	0.676047	1.948	1.37478	1.21097	1.20701	1.36721	1.26173	0.865718	1.22004	1.16335	1.08303	-0.317896	0.258509	0.754685	-0.379392	0.196153	0.531146	-0.595875	0.0537261	0.191521
IFI16	ENSG00000163565.19	chr1	158999968	159055155	55188	+	1.90416	2.01365	2.831	2.2496	2.38621	2.53491	1.80843	2.24319	2.24387	2.15434	1.58974	1.99598	2.19119	1.32721	2.15532	1.89124	0.0232332	0.932845	0.989488	-0.200692	0.48688	0.787208	-0.255845	0.381476	0.61897
TAGLN2	ENSG00000158710.15	chr1	159918107	159925507	7401	-	7.67197	7.67279	7.43973	7.59483	7.70794	7.88934	7.31265	7.63664	7.57889	7.6435	7.76071	7.66104	7.61364	7.52321	7.54836	7.56174	0.0765565	0.620682	0.924617	0.145217	0.354055	0.689285	0.0422626	0.784702	0.899456
LINC01133	ENSG00000224259.7	chr1	159958035	159984750	26716	+	1.67557	2.12268	2.72653	2.17493	1.77771	1.41871	0.64623	1.28088	1.76291	1.66577	1.43478	1.62115	1.65689	1.0421	1.37215	1.35705	-0.865952	0.00973437	0.234411	-0.45592	0.143826	0.454263	-0.682354	0.0407382	0.16133
PEA15	ENSG00000162734.13	chr1	160205380	160215376	9997	+	4.5648	4.77163	4.68394	4.67345	4.9068	4.51349	4.66128	4.69386	4.45131	4.68343	4.65338	4.59604	4.71989	4.69847	4.6278	4.68205	0.0689625	0.63599	0.92862	0.020559	0.889208	0.967678	0.0967706	0.513878	0.724634
COPA	ENSG00000122218.16	chr1	160288594	160343273	54680	-	4.88052	4.59442	4.42015	4.6317	4.90081	4.53707	4.8295	4.75579	4.76165	4.59176	4.87966	4.74436	4.65786	4.71288	4.66944	4.68006	0.157028	0.312816	0.798762	0.190154	0.226774	0.570297	0.121125	0.434931	0.664212
NCSTN	ENSG00000162736.17	chr1	160343316	160358952	15637	+	2.83623	2.09599	1.87784	2.27002	2.70951	2.62734	2.61214	2.64967	2.38238	2.52355	2.45694	2.45429	2.3658	2.41778	2.51319	2.43226	0.370956	0.0852368	0.548662	0.221223	0.303919	0.648439	0.18529	0.387513	0.624275
AL121985.1	ENSG00000228863.8	chr1	160670778	160699761	28984	+	-2.33925	-0.790648	-1.01953	-1.38314	-0.851751	-1.28379	-2.95682	-1.69745	-1.14382	-1.72385	-1.18155	-1.34974	-0.851411	-2.44437	-0.535811	-1.2772	-0.288732	0.708832	0.945826	0.439329	0.564049	0.835994	0.593592	0.435266	0.664395
ARHGAP30	ENSG00000186517.14	chr1	161046946	161069970	23025	-	-1.94948	-2.79322	-0.0500253	-1.59758	-1.04908	-1.6822	-1.40194	-1.37774	-1.2795	-1.09931	-2.08668	-1.4885	-0.661442	-1.28668	-1.02887	-0.992329	0.132168	0.810885	0.969711	-0.000295601	0.999598	0.999923	0.68855	0.222566	0.45734
NECTIN4	ENSG00000143217.9	chr1	161070998	161089558	18561	-	1.38171	1.37826	1.05371	1.27122	1.27097	0.53641	1.51892	1.10877	-0.115777	0.41029	0.0443565	0.112956	0.205822	0.148834	0.772862	0.375839	-0.114555	0.676414	0.940069	-1.10308	0.00422342	0.0636938	-0.841743	0.0167433	0.0920482
PFDN2	ENSG00000143256.5	chr1	161100556	161118055	17500	-	4.67293	5.33659	5.54053	5.18335	5.66955	5.02749	4.364	5.02035	4.9266	5.31278	4.63546	4.95828	5.07273	4.81323	4.53384	4.8066	-0.09014	0.767718	0.959752	-0.100603	0.749374	0.917347	-0.239442	0.455977	0.679411
SDHC	ENSG00000143252.16	chr1	161314381	161363206	48826	+	3.80155	3.21497	2.99682	3.33778	3.79306	4.29461	3.39693	3.8282	3.60145	3.43644	3.88901	3.6423	3.57931	3.55105	3.63216	3.58751	0.495362	0.0641694	0.501552	0.364583	0.173969	0.500214	0.289423	0.276641	0.519939
AL592295.6	ENSG00000288670.1	chr1	161368022	161371964	3943	+	0.81267	1.42733	0.724456	0.988151	0.701625	0.465218	1.20108	0.789308	0.820564	0.782182	0.64023	0.747659	1.09394	1.08518	0.82594	1.00169	-0.0479671	0.879429	0.982894	-0.0676651	0.840783	0.952497	0.205122	0.529562	0.736345
AL592295.3	ENSG00000283360.1	chr1	161403409	161470523	67115	-	0.733921	0.406003	1.48396	0.874627	1.29641	1.93357	0.680804	1.3036	0.929732	2.08659	1.07401	1.36345	0.79509	2.38027	1.41514	1.53017	0.438177	0.453247	0.86337	0.563516	0.354745	0.689578	0.598774	0.317422	0.562496
ATF6	ENSG00000118217.6	chr1	161766320	161964070	197751	+	2.7553	2.40363	2.60279	2.58724	2.81557	2.70577	2.41306	2.6448	2.67654	2.50922	2.77736	2.65437	2.46594	2.66176	2.79566	2.64112	0.074637	0.626757	0.927596	0.135678	0.389259	0.716029	0.105625	0.500841	0.714593
NOS1AP	ENSG00000198929.13	chr1	162069691	162370475	300785	+	-0.830754	-1.117	-1.49053	-1.1461	-1.19511	-2.54173	-1.44959	-1.72881	-0.728929	-0.325082	-0.343572	-0.465861	-1.86712	-1.91983	-1.46624	-1.75106	-0.689314	0.0897475	0.560248	0.794862	0.0330094	0.208662	-0.620761	0.145587	0.355116
UHMK1	ENSG00000152332.16	chr1	162497251	162529631	32381	+	3.83613	3.25475	3.1564	3.41576	3.66073	3.7748	3.94239	3.79264	3.37302	3.52586	3.72756	3.54215	3.66918	3.38441	3.77458	3.60939	0.401079	0.0421512	0.434936	0.19636	0.298578	0.644398	0.25896	0.175649	0.397509
UAP1	ENSG00000117143.13	chr1	162561506	162599842	38337	+	3.44094	3.04652	3.01381	3.16709	3.49743	3.89018	3.3551	3.5809	3.9628	3.86209	3.55146	3.79211	3.85899	3.75016	3.93638	3.84851	0.437522	0.0273637	0.37156	0.682015	0.00183653	0.0386279	0.743997	0.000896395	0.0128711
DDR2	ENSG00000162733.19	chr1	162631373	162787405	156033	+	-2.52223	-3.27892	-2.20097	-2.66737	-2.92207	-4.34335	-3.89911	-3.72151	-1.7982	-2.34964	-2.04399	-2.06394	-1.9826	-1.45317	-2.05974	-1.83184	-1.6077	0.00836426	0.215444	0.622453	0.166147	0.490113	0.819764	0.0677463	0.223493
HSD17B7	ENSG00000132196.15	chr1	162790702	162812817	22116	+	0.874911	0.843948	0.661877	0.793579	0.686514	0.783354	0.835174	0.768347	0.83049	0.733358	0.662732	0.742193	1.0682	0.577537	1.04756	0.897767	0.03205	0.870693	0.981607	0.0356928	0.862647	0.958877	0.222772	0.281488	0.525205
RGS5	ENSG00000143248.13	chr1	163111121	163321791	210671	-	-1.52318	-0.446779	-1.06038	-1.01011	-0.817774	-1.11064	-2.05272	-1.32704	-2.21888	-1.48674	-1.77031	-1.82531	-1.17213	-2.76142	-1.52514	-1.81956	-0.176343	0.687804	0.941803	-0.594217	0.248372	0.593309	-0.509522	0.32006	0.565192
NUF2	ENSG00000143228.13	chr1	163266576	163355764	89189	+	1.27596	0.85918	2.92161	1.68558	2.06613	1.53061	0.47947	1.35874	2.25181	2.17642	0.965354	1.79786	2.42184	1.32942	2.29938	2.01688	-0.425399	0.408224	0.851149	0.0429261	0.9327	0.981561	0.390673	0.438118	0.666114
PBX1	ENSG00000185630.19	chr1	164555584	164899296	343713	+	1.33648	1.01754	0.727487	1.02717	0.848839	0.23676	0.674335	0.586645	0.993207	0.775736	1.01447	0.927805	0.813166	0.731394	0.656424	0.733661	-0.419245	0.0384357	0.422027	-0.0246569	0.896097	0.969941	-0.227972	0.242601	0.481611
MGST3	ENSG00000143198.13	chr1	165631213	165661796	30584	+	3.23286	3.06132	3.27739	3.19052	3.56559	3.79989	2.57758	3.31436	3.29871	3.4117	3.07351	3.26131	3.49484	3.06885	3.41969	3.32779	0.15074	0.521413	0.890234	0.141392	0.552187	0.828773	0.213515	0.372274	0.612234
ALDH9A1	ENSG00000143149.12	chr1	165662216	165698863	36648	-	3.26777	3.18328	2.95572	3.13559	3.4254	2.7317	2.95682	3.03797	3.33909	3.07339	3.28757	3.23335	3.31094	3.26243	3.45227	3.34188	-0.0626208	0.719998	0.948343	0.187817	0.295873	0.641912	0.290204	0.113335	0.305187
TMCO1	ENSG00000143183.18	chr1	165724293	165827755	103463	-	3.49508	3.6126	4.04921	3.71896	3.92535	3.99424	2.93809	3.61923	3.80362	3.90414	3.25702	3.65493	3.8734	3.44231	3.805	3.7069	-0.0664159	0.790043	0.96407	0.00779757	0.97536	0.993518	0.0737163	0.770304	0.891794
UCK2	ENSG00000143179.16	chr1	165827614	165911618	84005	+	2.60252	2.37557	2.23622	2.40477	2.02859	2.05205	2.47763	2.18609	1.91853	1.94629	2.12324	1.99602	1.93296	1.70268	1.84129	1.82564	-0.182095	0.314174	0.798762	-0.328796	0.0881752	0.34904	-0.508068	0.0137569	0.0810773
POGK	ENSG00000143157.12	chr1	166839447	166856359	16913	+	2.3995	2.53483	2.29985	2.41139	2.39087	2.10962	2.58057	2.36035	1.27171	1.04227	1.34891	1.22096	1.16166	1.45319	1.29021	1.30169	0.00381556	0.982531	0.997311	-1.0959	3.00724e-05	0.00308978	-1.042	4.84273e-05	0.00192192
TADA1	ENSG00000152382.6	chr1	166856510	166876264	19755	-	0.565465	0.9713	0.441608	0.659458	0.171664	0.756954	0.659555	0.529391	-1.9325	0.0997257	-0.248262	-0.693679	0.411488	-0.0845194	0.0598792	0.128949	0.00939375	0.979597	0.997281	-1.24826	0.0189143	0.15118	-0.36796	0.378164	0.616869
ILDR2	ENSG00000143195.13	chr1	166895711	166975540	79830	-	-1.50531	-1.09876	-2.42076	-1.67495	-1.16597	-1.89298	-0.987809	-1.34892	-1.94044	-1.60155	-1.53414	-1.69205	-1.75936	-1.86301	-1.37754	-1.66663	0.470251	0.189572	0.697839	0.194494	0.609876	0.857983	0.182565	0.630602	0.803524
POU2F1	ENSG00000143190.23	chr1	167220876	167427345	206470	+	0.843024	0.646458	0.369403	0.619628	0.219535	-0.00144972	0.352032	0.190039	0.695429	0.654908	0.832794	0.72771	-0.147219	0.104829	0.317403	0.0916711	-0.395135	0.049978	0.464469	0.196647	0.303504	0.648003	-0.473565	0.0265806	0.12534
CD247	ENSG00000198821.11	chr1	167430640	167518610	87971	-	-1.92442	-2.46516	-1.28831	-1.89263	-1.04442	-1.06982	-1.4369	-1.18371	-1.74697	-1.15975	-0.800201	-1.23564	-0.591424	0.353022	-1.05557	-0.431324	0.782485	0.161182	0.660825	0.867404	0.139633	0.447767	1.5952	0.00702198	0.0517389
CREG1	ENSG00000143162.9	chr1	167529117	167553805	24689	-	3.58967	3.36114	4.49819	3.81633	4.67089	4.46362	3.17252	4.10234	4.70024	4.36761	3.41501	4.16095	4.66392	3.92069	4.58656	4.39039	0.289062	0.456964	0.864767	0.37564	0.343361	0.68051	0.643991	0.111539	0.3029
MPZL1	ENSG00000197965.12	chr1	167721192	167791919	70728	+	2.97501	2.88854	2.52614	2.79656	2.70794	2.62569	2.92859	2.75407	2.66941	2.67491	2.91769	2.754	2.66259	2.63235	2.70604	2.66699	0.00251662	0.988097	0.99816	0.050857	0.767609	0.92675	-0.0502549	0.771148	0.892253
ADCY10	ENSG00000143199.18	chr1	167809386	167914215	104830	-	-1.41395	-1.36613	-2.07145	-1.61718	-1.42723	-2.18677	-1.2647	-1.62623	0.391332	0.11303	0.0402125	0.181525	0.94882	0.763726	0.811549	0.841365	0.0201097	0.959599	0.9929	2.01591	2.77431e-05	0.00298303	2.71113	5.91838e-07	0.000107833
MPC2	ENSG00000143158.11	chr1	167916675	167937072	20398	-	4.43838	4.34434	4.95941	4.58071	4.87932	4.85168	3.74986	4.49362	4.90458	4.87679	4.54977	4.77705	4.97398	4.62618	4.5714	4.72385	-0.0670276	0.790865	0.96407	0.262881	0.309122	0.652576	0.215572	0.402604	0.636717
DCAF6	ENSG00000143164.15	chr1	167935783	168075843	140061	+	3.59727	3.30346	3.66824	3.52299	3.55666	3.15953	3.2139	3.31003	3.87807	3.63672	3.60356	3.70611	3.56531	3.51679	3.5508	3.5443	-0.19379	0.166057	0.664731	0.247102	0.083739	0.339769	0.082814	0.546246	0.749514
GPR161	ENSG00000143147.14	chr1	168079543	168137667	58125	-	-1.51801	-2.51079	-0.895193	-1.64133	-1.64289	-1.81854	-1.13414	-1.53186	-2.15042	-2.03668	-2.06015	-2.08242	-2.14016	-2.15783	-1.58382	-1.9606	0.00544174	0.987183	0.99816	-0.544628	0.172891	0.498097	-0.439783	0.256929	0.496212
TIPRL	ENSG00000143155.13	chr1	168178962	168202109	23148	+	3.44067	3.86947	4.01706	3.77573	3.67811	3.90924	2.96233	3.51656	3.44936	3.62753	3.25555	3.44415	3.28825	3.26582	3.71985	3.42464	-0.200745	0.393333	0.843987	-0.229764	0.341453	0.678941	-0.25033	0.302026	0.548153
SFT2D2	ENSG00000213064.10	chr1	168225938	168253021	27084	+	3.388	2.75812	2.32864	2.82492	3.12645	2.66006	3.55617	3.11423	2.80425	2.72853	3.2388	2.92386	2.71914	2.98619	3.2477	2.98435	0.313775	0.264829	0.756994	0.172738	0.538456	0.820291	0.217934	0.438936	0.666831
TBX19	ENSG00000143178.13	chr1	168280877	168314426	33550	+	-0.50908	-2.38274	-1.58441	-1.49207	-2.56183	-1.49809	-0.768832	-1.60959	-0.869011	-1.07733	-0.501427	-0.815922	-0.509004	-0.263258	-0.422608	-0.39829	-0.369718	0.547945	0.901737	0.633971	0.278718	0.624233	1.01748	0.078453	0.244755
AL022100.1	ENSG00000227722.2	chr1	168317497	168376876	59380	+	0.107542	-0.553308	0.134699	-0.103689	-0.786367	-0.443114	0.722602	-0.16896	-0.237916	-0.22711	0.210646	-0.0847933	0.674045	0.452043	0.0691872	0.398425	-0.138923	0.781893	0.963164	0.033223	0.948865	0.987525	0.549061	0.268606	0.509796
ATP1B1	ENSG00000143153.13	chr1	169105697	169132722	27026	+	5.99027	5.95287	6.21229	6.05181	5.99184	6.04567	5.64592	5.89448	5.99296	6.26268	5.74816	6.00127	5.82792	5.91651	6.03239	5.92561	-0.124567	0.418157	0.853419	0.0249718	0.870061	0.960803	-0.0535909	0.726217	0.866942
NME7	ENSG00000143156.14	chr1	169132531	169367948	235418	-	-0.21904	-1.87728	-0.469678	-0.855333	-0.544021	-0.794505	-0.617038	-0.651855	-1.30942	-0.374888	-0.681216	-0.788508	-0.617855	-1.46191	-1.1029	-1.06089	-0.020423	0.95459	0.991848	-0.0777136	0.839763	0.952375	-0.349925	0.387267	0.624275
BLZF1	ENSG00000117475.14	chr1	169367970	169396540	28571	+	1.73731	1.91015	2.60165	2.08303	2.39844	2.37356	1.56409	2.11203	2.23652	2.17439	0.886953	1.76595	2.17318	1.5654	2.22119	1.98659	0.0663826	0.844765	0.9762	-0.303424	0.40472	0.727112	0.0169856	0.96161	0.985208
SLC19A2	ENSG00000117479.15	chr1	169463909	169485944	22036	-	1.24964	0.577367	0.512525	0.779843	1.30762	1.43206	1.19864	1.31277	1.59011	1.3715	1.11283	1.35815	1.93651	1.09589	2.24573	1.75937	0.507786	0.0859884	0.551029	0.57398	0.0620815	0.289787	1.03976	0.00188152	0.0215061
F5	ENSG00000198734.12	chr1	169511951	169586588	74638	-	0.0577565	0.615209	0.0710805	0.248015	0.137579	0.315097	0.255473	0.23605	0.0348159	0.338226	0.222665	0.198569	0.306514	0.526727	0.382763	0.405335	0.125429	0.552367	0.903247	0.13463	0.541117	0.821633	0.311437	0.160905	0.377979
C1orf112	ENSG00000000460.17	chr1	169662007	169854080	192074	+	1.09315	0.590466	0.265914	0.649843	0.981179	1.22472	1.02492	1.07694	0.781947	0.871088	0.873445	0.84216	0.784149	0.501011	1.03354	0.772901	0.434888	0.0654788	0.501811	0.241428	0.312231	0.653656	0.169078	0.478252	0.698315
SCYL3	ENSG00000000457.14	chr1	169849631	169894267	44637	-	0.00346294	-0.275685	-0.0181042	-0.0967754	-0.307963	-0.392232	-0.313139	-0.337778	0.513126	0.0270897	-0.553327	-0.00437018	-0.273978	0.0509063	0.323615	0.0335144	-0.245402	0.381782	0.84039	0.0772225	0.782861	0.931361	0.147433	0.5984	0.783386
KIFAP3	ENSG00000075945.13	chr1	169921326	170085208	163883	-	-0.439522	-1.06322	-0.142354	-0.548365	-0.405638	-0.406762	-1.02324	-0.611881	0.17576	-1.79593	-0.431591	-0.683922	-0.578837	-0.220211	-0.63603	-0.478359	-0.155609	0.714216	0.946761	-0.182889	0.687761	0.892219	0.0146678	0.973348	0.989087
GORAB	ENSG00000120370.13	chr1	170532131	170553834	21704	+	0.505955	-0.0440181	1.32478	0.595573	0.791398	1.17171	0.236712	0.733273	1.13908	1.26416	-0.49979	0.634485	0.517787	-0.117465	1.1096	0.503307	0.0820357	0.857231	0.978175	-0.10192	0.832731	0.950063	-0.0710538	0.884631	0.947768
FMO4	ENSG00000076258.10	chr1	171314183	171342084	27902	+	-0.704892	-1.79891	-1.23505	-1.24628	0.361753	-0.241041	-0.670981	-0.183423	-1.37396	-0.104997	-1.25209	-0.910348	-0.763441	-0.635632	-0.143397	-0.514156	1.05988	0.0418909	0.433779	0.290306	0.598832	0.853594	0.765482	0.156057	0.370476
PRRC2C	ENSG00000117523.16	chr1	171485551	171593511	107961	+	4.30158	4.44536	4.72269	4.48988	3.96489	3.79482	3.7073	3.82234	4.1791	4.21965	4.04959	4.14945	3.78123	4.01746	3.90809	3.90226	-0.633578	0.000419612	0.0497455	-0.262684	0.0819148	0.33531	-0.514317	0.00239521	0.0250832
VAMP4	ENSG00000117533.15	chr1	171700160	171742074	41915	-	-0.258728	0.473839	0.563565	0.259559	0.59397	-0.453787	-0.848538	-0.236118	0.115582	-0.117655	-0.535041	-0.179038	0.49018	-0.15018	-0.158992	0.060336	-0.430351	0.254109	0.750958	-0.300672	0.442617	0.755188	0.0371086	0.921056	0.964446
EEF1AKNMT	ENSG00000010165.20	chr1	171781660	171814023	32364	+	2.38877	1.98669	1.8931	2.08952	2.48524	2.25656	2.34783	2.36321	1.2576	1.2417	1.52984	1.34305	1.11789	1.28382	1.00939	1.13703	0.285919	0.125092	0.628337	-0.684841	0.00350883	0.056697	-0.941002	0.000326662	0.00639967
DNM3	ENSG00000197959.14	chr1	171841498	172418466	576969	+	-2.46194	-2.2496	-2.3492	-2.35358	-3.80759	-2.32215	-3.56521	-3.23165	-3.8984	-2.64949	-2.4546	-3.00083	-3.19711	-3.90332	-2.54531	-3.21525	-0.974644	0.0908737	0.562809	-0.54302	0.337035	0.67551	-0.858726	0.151506	0.363123
PIGC	ENSG00000135845.10	chr1	172370189	172444086	73898	-	0.452092	0.568845	0.338475	0.453137	0.587903	1.04007	0.191422	0.606463	-0.71127	-0.749652	0.154306	-0.435539	-0.0157939	-0.148836	-0.551952	-0.238861	0.227635	0.434812	0.859468	-0.734042	0.048655	0.256668	-0.607431	0.0863295	0.259775
SUCO	ENSG00000094975.14	chr1	172532349	172611833	79485	+	1.96727	1.78257	2.24728	1.99904	2.13014	1.91476	1.65332	1.8994	2.52427	2.43624	2.03277	2.33109	2.28967	1.94642	2.2676	2.1679	-0.0837084	0.62314	0.925948	0.388336	0.0343645	0.212988	0.238511	0.176586	0.397982
PRDX6	ENSG00000117592.9	chr1	173477330	173488815	11486	+	5.35677	5.22123	4.92217	5.16672	5.43185	5.65992	5.19264	5.42814	5.23761	5.31817	5.49386	5.34988	5.39237	5.37184	5.61674	5.46031	0.301686	0.0832436	0.544247	0.270304	0.1204	0.414612	0.373357	0.0377081	0.153999
KLHL20	ENSG00000076321.11	chr1	173714941	173786692	71752	+	0.872277	0.421928	1.12787	0.807357	1.3258	0.273512	0.384474	0.661261	0.515097	0.90434	-0.106944	0.437498	0.639258	0.216923	0.86169	0.572624	-0.218893	0.46985	0.872087	-0.420473	0.20684	0.545379	-0.206239	0.519905	0.729387
CENPL	ENSG00000120334.15	chr1	173799550	173824720	25171	-	0.894493	0.8713	0.546748	0.770847	0.448711	0.478912	0.581222	0.502948	0.136567	0.88252	0.471673	0.49692	0.930094	1.20208	1.00707	1.04641	-0.215794	0.363034	0.830534	-0.169663	0.493397	0.792366	0.3526	0.142017	0.351413
DARS2	ENSG00000117593.12	chr1	173824653	173858808	34156	+	1.75292	1.36195	1.48053	1.5318	1.6508	1.92547	1.69245	1.75624	1.45885	1.27557	1.79012	1.50818	1.67757	1.6965	1.80801	1.72736	0.240776	0.201432	0.712292	0.046347	0.807572	0.93959	0.243329	0.207175	0.438386
GAS5	ENSG00000234741.8	chr1	173858559	173868882	10324	-	4.06274	4.16104	4.30053	4.17477	4.48952	4.65514	3.99422	4.37962	4.35885	4.38972	4.25805	4.33554	4.68246	4.67654	4.57242	4.64381	0.245299	0.147937	0.648387	0.244888	0.151897	0.467192	0.550015	0.00387432	0.0355768
RC3H1	ENSG00000135870.12	chr1	173931084	174022357	91274	-	2.20248	2.16185	1.95909	2.10781	2.23408	2.01891	1.94967	2.06756	2.3156	2.34576	2.46382	2.37506	2.39216	2.2851	2.45951	2.37892	-0.000439185	0.997429	0.999699	0.358634	0.0178052	0.145446	0.354582	0.018918	0.0996781
RABGAP1L	ENSG00000152061.23	chr1	174159410	174995308	835899	+	1.42531	1.49592	1.49484	1.47202	1.15821	0.970114	0.83498	0.987768	1.26265	1.16469	1.39181	1.27305	1.19889	0.889186	1.2003	1.09612	-0.44415	0.00598127	0.187487	-0.104643	0.466082	0.770718	-0.2861	0.0608331	0.208325
CACYBP	ENSG00000116161.18	chr1	174999163	175012027	12865	+	3.58498	3.78353	4.27577	3.88142	4.28563	4.00421	3.1271	3.80565	4.14658	4.13879	3.57405	3.95314	4.15459	3.86841	4.01297	4.01199	-0.0418658	0.867616	0.981143	0.147724	0.562235	0.83491	0.216161	0.398808	0.63266
MRPS14	ENSG00000120333.4	chr1	175010789	175023425	12637	-	2.64395	2.54923	2.76723	2.65347	2.92119	3.17004	2.0239	2.70504	2.58556	2.56811	2.4888	2.54749	2.86766	2.44883	2.55904	2.62518	0.0746255	0.763017	0.958932	-0.0321051	0.90088	0.971602	0.0592025	0.817413	0.916348
KIAA0040	ENSG00000235750.10	chr1	175156986	175192999	36014	-	1.37497	1.78448	1.1013	1.42025	1.22329	1.74826	1.55013	1.50723	0.976643	0.557046	0.802385	0.778691	1.16296	1.32766	1.4609	1.31717	0.21452	0.354352	0.825742	-0.50132	0.0641016	0.294606	0.0308818	0.897761	0.954812
COP1	ENSG00000143207.21	chr1	175944831	176207286	262456	-	3.39392	3.04986	2.97781	3.14053	2.74508	3.0154	2.7949	2.85179	2.93431	3.03997	3.13423	3.03617	2.68866	2.38737	2.41784	2.49796	-0.264048	0.128758	0.628337	-0.0319779	0.850026	0.954758	-0.57825	0.00415457	0.0372418
RASAL2	ENSG00000075391.17	chr1	178094104	178484147	390044	+	0.534494	-0.0828775	0.210939	0.220852	-0.574018	-0.761803	-0.417349	-0.58439	0.297992	0.289993	0.543056	0.377013	-0.539046	-0.594994	-0.703318	-0.612452	-0.832666	0.000478197	0.0541172	0.196428	0.293752	0.639435	-0.828359	0.000765655	0.011531
RALGPS2	ENSG00000116191.17	chr1	178725147	178921841	196695	+	1.56428	1.10381	1.72917	1.46575	0.91912	1.06659	0.741557	0.909089	1.66253	1.66709	1.25676	1.52879	1.34966	1.08254	1.41564	1.28261	-0.56751	0.00525555	0.175444	0.0912367	0.604519	0.854409	-0.143708	0.42452	0.655786
FAM20B	ENSG00000116199.12	chr1	179025804	179076567	50764	+	2.76337	2.67904	2.58736	2.67659	2.52174	2.76133	2.64156	2.64154	2.32912	2.61911	2.57092	2.50638	2.28277	2.58824	2.63169	2.5009	0.00856792	0.959137	0.9929	-0.0820287	0.633959	0.870741	-0.109358	0.527092	0.734481
TOR3A	ENSG00000186283.14	chr1	179082070	179098023	15954	+	3.21796	3.22039	2.93824	3.12553	3.38041	3.34932	3.32899	3.35291	2.69491	3.01076	3.02838	2.91135	3.01226	2.85912	2.87083	2.91407	0.281723	0.0921499	0.564723	-0.109689	0.512305	0.804484	-0.120569	0.472202	0.693489
ABL2	ENSG00000143322.21	chr1	179099330	179229684	130355	-	0.480953	0.43845	0.186644	0.368682	0.198997	-0.234873	0.54195	0.168691	-0.36954	0.0626112	-0.0442779	-0.117069	-0.755218	-0.0679986	-0.307721	-0.376979	-0.150413	0.53182	0.895618	-0.384734	0.140749	0.449716	-0.713504	0.0131072	0.0783468
SOAT1	ENSG00000057252.13	chr1	179293714	179358680	64967	+	2.17405	1.76783	1.81871	1.9202	2.22524	2.2448	1.93879	2.13628	2.05232	2.34772	2.08292	2.16099	2.20529	2.18995	2.40533	2.26686	0.230405	0.162297	0.660825	0.301139	0.0788176	0.32733	0.400897	0.0234449	0.115995
AXDND1	ENSG00000162779.22	chr1	179365720	179554735	189016	+	0.231317	1.10733	1.29991	0.879519	0.736778	0.453518	-0.589023	0.200424	0.553873	0.573213	-0.0978037	0.343094	0.755675	0.0877662	0.122791	0.322077	-0.585215	0.125358	0.628337	-0.394452	0.306991	0.651392	-0.337428	0.381128	0.618707
TDRD5	ENSG00000162782.16	chr1	179591613	179691272	99660	+	-0.679915	-0.0198822	-0.879356	-0.526384	-1.32882	-2.02478	-0.803966	-1.38586	-1.76686	-1.94586	-0.984752	-1.56582	-1.44958	-1.13995	-1.3721	-1.32054	-0.835966	0.0727898	0.521848	-0.902002	0.0766863	0.323057	-0.72248	0.132008	0.336182
TOR1AIP2	ENSG00000169905.13	chr1	179839967	179877803	37837	-	2.45525	2.35444	2.25768	2.35579	2.69077	2.32902	2.44439	2.48806	2.99644	2.95821	2.82895	2.92786	2.96517	2.81261	3.13081	2.96953	0.169006	0.197666	0.707502	0.653377	0.000105001	0.00719219	0.693346	5.72678e-05	0.00208417
TOR1AIP1	ENSG00000143337.19	chr1	179882042	179920077	38036	+	2.9331	2.37077	2.68808	2.66398	3.17089	2.89105	2.71464	2.92553	2.97111	2.76695	2.69116	2.80974	2.78347	2.76814	3.05865	2.87008	0.256966	0.11787	0.614743	0.184065	0.264294	0.608019	0.243734	0.144515	0.354183
CEP350	ENSG00000135837.16	chr1	179954773	180114875	160103	+	2.07114	2.00652	2.51139	2.19635	1.96958	1.82102	1.60836	1.79965	2.71788	2.63327	2.2882	2.54645	2.01742	1.94258	2.05578	2.00526	-0.370454	0.0298769	0.384764	0.419754	0.0151362	0.132923	-0.122223	0.445707	0.671873
QSOX1	ENSG00000116260.17	chr1	180154869	180204030	49162	+	4.12975	3.76678	3.59133	3.82928	3.87183	3.02892	3.91733	3.60603	3.84364	3.84307	4.05553	3.91408	4.06271	3.9053	4.02233	3.99678	-0.19319	0.360372	0.828749	0.161735	0.44281	0.755188	0.240127	0.259746	0.499246
ACBD6	ENSG00000230124.8	chr1	180269653	180502954	233302	-	2.17709	1.80957	2.48496	2.15721	1.90677	1.94119	1.58178	1.80991	1.82542	1.83114	1.86843	1.84166	1.56397	1.74332	1.84621	1.71783	-0.34577	0.0546778	0.475971	-0.264985	0.138714	0.446186	-0.406812	0.0308639	0.137674
XPR1	ENSG00000143324.14	chr1	180632022	180890279	258258	+	1.61313	0.645707	1.2295	1.16278	1.37323	1.61799	1.36216	1.45113	1.70479	1.61423	1.92307	1.74736	1.53791	1.26462	1.87888	1.56047	0.240841	0.260478	0.755135	0.588843	0.0124038	0.116801	0.394598	0.0789948	0.245865
STX6	ENSG00000135823.14	chr1	180972712	181023121	50410	-	1.80747	1.26779	1.63648	1.57058	1.46226	1.34672	1.88191	1.56363	1.68843	1.75708	1.87791	1.77447	1.69909	1.63352	1.98088	1.77116	-0.0117993	0.951462	0.991749	0.247333	0.219971	0.563132	0.230434	0.251885	0.491169
MR1	ENSG00000153029.14	chr1	181033425	181061938	28514	+	-0.574214	-0.826082	-0.586482	-0.662259	0.118326	-0.12582	-0.477823	-0.161772	-1.45387	-0.859103	-0.684921	-0.999299	-1.27712	-0.580533	-0.456941	-0.77153	0.510645	0.0770748	0.531713	-0.243742	0.442148	0.755188	-0.132409	0.664476	0.826417
NPL	ENSG00000135838.13	chr1	182789293	182830384	41092	+	-2.22691	-1.06235	-1.76768	-1.68565	-1.23086	-2.15163	-1.15374	-1.51207	-0.976603	-0.964446	-2.22082	-1.38729	-0.824943	-0.751662	-0.342129	-0.639578	0.40194	0.46096	0.86679	0.494894	0.380724	0.709645	1.43764	0.0116801	0.0720853
DHX9	ENSG00000135829.17	chr1	182839347	182887982	48636	+	5.05475	4.82827	4.93796	4.94033	5.06951	5.2913	4.82632	5.06238	5.16529	4.94046	5.0478	5.05118	5.16168	4.86378	5.16681	5.06409	0.153861	0.279339	0.770327	0.185953	0.196517	0.531343	0.197129	0.172413	0.392996
LAMC1	ENSG00000135862.6	chr1	183023420	183145592	122173	+	3.78508	3.71056	3.80784	3.76783	3.8393	3.32122	3.42303	3.52785	3.6614	3.56843	3.48618	3.572	3.47508	3.46517	3.40121	3.44715	-0.2076	0.135246	0.637155	-0.119015	0.383226	0.711896	-0.247945	0.081804	0.251991
LAMC2	ENSG00000058085.15	chr1	183186238	183245127	58890	+	5.62136	5.4135	5.26149	5.43212	5.52659	5.40802	5.4413	5.45863	5.44642	5.4378	5.6187	5.50097	5.46714	5.39964	5.39248	5.41975	0.059838	0.652799	0.933239	0.146492	0.279998	0.625428	0.06132	0.645922	0.813658
NMNAT2	ENSG00000157064.11	chr1	183248237	183418380	170144	-	-0.327372	-0.18706	-0.684631	-0.399688	-0.320484	-0.843391	-0.704338	-0.622738	0.0902867	-0.430005	-0.77205	-0.370589	-0.46299	-0.00678051	-0.189381	-0.219717	-0.175322	0.541126	0.897975	0.0989131	0.734298	0.911016	0.264138	0.361754	0.603989
SMG7	ENSG00000116698.21	chr1	183472216	183598246	126031	+	2.93891	2.64255	2.44516	2.67554	2.55302	2.62174	2.94272	2.70583	2.32435	2.18054	2.55623	2.35371	2.02621	2.26926	2.26569	2.18705	0.0639323	0.733051	0.953111	-0.242436	0.221419	0.563971	-0.432095	0.0394509	0.158129
ARPC5	ENSG00000162704.16	chr1	183620846	183635783	14938	-	2.66675	2.3748	2.82014	2.62056	2.98007	3.13895	2.54947	2.8895	2.89527	2.84604	2.82141	2.85424	2.93068	2.87064	3.04909	2.95014	0.290096	0.0750198	0.528486	0.298946	0.0704168	0.308539	0.391327	0.021949	0.110653
RGL1	ENSG00000143344.16	chr1	183636085	183928532	292448	+	-1.2031	-2.86057	-1.38416	-1.81595	-1.70435	-1.64842	-1.93939	-1.76405	-1.06953	-1.712	-1.19561	-1.32572	-2.10279	-0.84459	-1.74763	-1.565	-0.190965	0.698788	0.942453	0.388302	0.430325	0.744892	-0.029314	0.953553	0.982342
COLGALT2	ENSG00000198756.12	chr1	183929854	184037729	107876	-	0.788322	0.655147	0.786804	0.743424	0.594327	0.506346	1.00491	0.701859	0.570405	0.870057	0.810029	0.750164	0.768334	1.06753	1.24746	1.02777	-0.00222745	0.99159	0.998267	0.0947118	0.66517	0.88373	0.34014	0.125749	0.326171
TSEN15	ENSG00000198860.13	chr1	184051651	184123978	72328	+	1.48323	0.981808	1.58628	1.35044	1.57104	1.71797	1.14772	1.47891	1.49961	1.54256	1.20794	1.4167	1.27644	1.1142	1.49859	1.29641	0.120216	0.511224	0.88566	0.0960236	0.607344	0.856376	-0.0191688	0.918525	0.963429
C1orf21	ENSG00000116667.15	chr1	184387029	184629019	241991	+	-0.0925574	-0.302314	0.153497	-0.0804581	-0.124086	-0.325112	-0.165678	-0.204959	0.465825	0.0978157	0.328672	0.297437	-0.119267	0.122817	0.138466	0.0473389	-0.11365	0.556527	0.904271	0.443831	0.0322366	0.206435	0.164053	0.406716	0.639718
EDEM3	ENSG00000116406.19	chr1	184690237	184754907	64671	-	3.85444	3.33767	3.87686	3.68966	3.69954	4.09453	3.69673	3.83027	4.09036	4.08851	3.65666	3.94518	4.25061	3.67998	4.25122	4.0606	0.156608	0.402969	0.848419	0.310969	0.109601	0.392823	0.431128	0.0321355	0.140753
NIBAN1	ENSG00000135842.17	chr1	184790724	184974508	183785	-	-0.0330371	0.042038	0.154975	0.0546586	-0.348386	-0.166607	-0.674182	-0.396391	-0.261453	-0.286966	-0.316442	-0.288287	-0.65254	-0.180579	-0.683382	-0.5055	-0.412162	0.0811696	0.539207	-0.249919	0.292253	0.638123	-0.52563	0.0415052	0.163292
RNF2	ENSG00000121481.11	chr1	185045526	185102603	57078	+	2.23978	1.99743	2.12924	2.12215	1.99345	2.25543	1.78137	2.01008	2.05522	1.99494	1.58112	1.87709	2.00292	1.18621	1.62413	1.60442	-0.0918712	0.654281	0.934235	-0.204989	0.344423	0.68092	-0.424313	0.0677986	0.223519
TRMT1L	ENSG00000121486.12	chr1	185118101	185157072	38972	-	0.540625	0.40612	1.11027	0.685673	0.37645	0.299215	0.0270908	0.234252	0.898424	0.474453	0.113194	0.495357	0.511165	0.0683348	0.392309	0.323936	-0.458336	0.0803019	0.536914	-0.179997	0.481266	0.783311	-0.289664	0.273259	0.515153
SWT1	ENSG00000116668.13	chr1	185157080	185291781	134702	+	-1.17003	0.256604	-0.446267	-0.453233	-0.390837	-1.08192	-0.731997	-0.734919	-0.565294	0.116303	-0.97697	-0.475321	0.0180989	-1.31399	0.0130663	-0.427607	-0.0396186	0.932011	0.989472	0.266193	0.575457	0.844271	0.467948	0.326799	0.57071
IVNS1ABP	ENSG00000116679.16	chr1	185296388	185317273	20886	-	2.74349	2.16946	2.4623	2.45842	2.48443	2.69117	2.18962	2.45507	2.54903	2.36929	2.30564	2.40799	2.5406	2.38742	2.71064	2.54622	0.00115351	0.99437	0.999124	-0.00639101	0.969468	0.991667	0.134076	0.424312	0.655683
TPR	ENSG00000047410.14	chr1	186311652	186375693	64042	-	2.64621	2.39004	4.26585	3.1007	3.7424	3.56173	2.50108	3.2684	3.98302	4.07065	2.07168	3.37512	3.94748	3.10776	4.10306	3.71943	0.167887	0.746044	0.955556	0.306525	0.557711	0.832972	0.668454	0.208904	0.440232
ODR4	ENSG00000157181.16	chr1	186375838	186421378	45541	+	1.79178	1.73216	3.1723	2.23208	2.72113	2.67342	2.20319	2.53258	2.79003	2.67352	1.80026	2.42127	2.5458	2.33397	3.00074	2.62683	0.305402	0.366729	0.832012	0.207184	0.54881	0.826677	0.450193	0.197655	0.425982
PDC-AS1	ENSG00000229739.4	chr1	186423481	186521147	97667	+	-1.68213	-4.46138	-2.25972	-2.80108	-1.09902	-1.95303	-2.23143	-1.76116	-0.703536	-1.17096	-2.04808	-1.30752	-0.719121	-1.3552	0.106239	-0.656028	0.947095	0.202152	0.712852	1.45191	0.0571808	0.278797	2.30402	0.00364834	0.0340082
PLA2G4A	ENSG00000116711.10	chr1	186828949	186988981	160033	+	2.0128	1.57479	2.11995	1.90251	2.14891	2.71317	1.95842	2.2735	2.26124	2.29014	1.48587	2.01242	2.41868	2.08143	1.85535	2.11849	0.366656	0.193993	0.702954	0.0964399	0.739412	0.913113	0.257068	0.376248	0.615564
UCHL5	ENSG00000116750.14	chr1	193012250	193060080	47831	-	1.46973	1.26508	2.22731	1.65404	2.09691	1.989	1.53396	1.87329	2.04601	2.22741	1.41878	1.8974	2.23636	1.90412	2.42804	2.18951	0.220779	0.381606	0.84039	0.274105	0.290317	0.635753	0.592874	0.029504	0.133475
RO60	ENSG00000116747.13	chr1	193059454	193091777	32324	+	1.61399	1.02731	1.79073	1.47735	1.73219	1.77956	1.30987	1.60721	1.72285	1.72948	1.08066	1.511	1.97728	1.04983	2.121	1.71604	0.110032	0.663742	0.935339	0.0404594	0.87588	0.962045	0.288617	0.27012	0.511529
GLRX2	ENSG00000023572.10	chr1	193090866	193106114	15249	-	1.20846	1.07895	1.61288	1.3001	1.45521	1.42739	1.06592	1.31617	1.88049	1.90115	1.3367	1.70612	1.92131	1.31785	2.29313	1.84409	0.0336673	0.886697	0.98372	0.457826	0.0683977	0.304541	0.633057	0.0153013	0.0865918
CDC73	ENSG00000134371.14	chr1	193121983	193254815	132833	+	1.85192	1.66575	2.18984	1.9025	1.81604	1.45068	1.48447	1.58373	2.26417	2.27587	1.9827	2.17424	1.84676	1.85838	1.80566	1.83693	-0.302345	0.0680925	0.509298	0.333536	0.0453859	0.247976	-0.00649359	0.967176	0.987126
CFH	ENSG00000000971.16	chr1	196652043	196747504	95462	+	-0.594456	-0.121102	0.38463	-0.110309	0.414832	0.266419	-0.52649	0.0515868	0.198933	-0.305865	-0.845658	-0.31753	0.602467	-0.694042	0.35933	0.0892518	0.252718	0.498285	0.88033	-0.126939	0.753082	0.919816	0.435539	0.267324	0.508631
ASPM	ENSG00000066279.18	chr1	197084127	197146694	62568	-	2.11789	2.07073	3.59143	2.59335	2.37155	2.39775	1.28523	2.01818	3.02684	3.15854	1.54068	2.57535	2.44554	1.69528	2.59898	2.2466	-0.570603	0.213275	0.723196	0.0111225	0.980056	0.995573	-0.274488	0.54516	0.74883
ZBTB41	ENSG00000177888.8	chr1	197153682	197201293	47612	-	1.00808	0.294028	1.46436	0.922155	0.958326	1.46956	1.03602	1.15463	1.29646	1.45251	0.350034	1.033	1.43031	0.436469	1.3859	1.08423	0.190176	0.553999	0.903247	0.0624009	0.850389	0.954778	0.191699	0.563065	0.759653
DENND1B	ENSG00000213047.13	chr1	197504748	197775696	270949	-	0.145019	0.0354563	0.480583	0.220353	-0.526805	-0.251865	-0.631213	-0.469961	-0.215584	-0.0470531	-0.503539	-0.255392	-0.139633	-0.467659	-0.472503	-0.359932	-0.674327	0.00363579	0.144915	-0.431026	0.0483638	0.256287	-0.511462	0.0235259	0.116272
NEK7	ENSG00000151414.15	chr1	198156994	198322420	165427	+	2.53512	2.27146	2.66627	2.49095	2.42622	2.79679	2.28258	2.50186	2.61774	2.84513	2.07976	2.51421	2.60106	2.34906	2.75231	2.56748	0.0307065	0.879105	0.982894	0.0695001	0.736067	0.911776	0.139245	0.501045	0.7147
MIR181A1HG	ENSG00000229989.4	chr1	198777861	198937471	159611	-	0.43182	0.361169	0.33438	0.37579	0.572566	0.866293	0.221614	0.553491	0.729525	0.417336	0.0458175	0.397559	0.350248	0.108392	0.337164	0.265268	0.22168	0.35465	0.825742	0.0671337	0.788868	0.932879	-0.0231602	0.927453	0.967527
NR5A2	ENSG00000116833.14	chr1	200027614	200177420	149807	+	-0.513206	-0.634215	-0.465408	-0.53761	-1.00521	-0.656262	-1.2392	-0.966889	-1.34454	-2.39551	-1.62735	-1.78913	-2.21154	-2.41289	-2.629	-2.41781	-0.427024	0.136231	0.637835	-1.27705	0.0016395	0.0365386	-1.99363	9.43853e-05	0.00279128
LINC00862	ENSG00000203721.7	chr1	200253419	200400705	147287	-	-1.18105	0.1901	-0.669373	-0.55344	-0.114401	-0.879722	-0.468343	-0.487489	-0.147957	-0.102476	-0.690091	-0.313508	-0.266545	0.661215	-0.409503	-0.00494438	0.329567	0.469283	0.871727	0.552284	0.244593	0.589387	0.838167	0.0753189	0.239137
KIF14	ENSG00000118193.12	chr1	200551497	200620751	69255	-	1.70551	1.34171	2.30142	1.78288	0.94874	0.430136	0.54687	0.641915	1.64838	1.63391	0.390743	1.22434	1.40578	0.320433	1.16618	0.964133	-1.17592	0.00239945	0.113202	-0.583337	0.0875623	0.348104	-0.743519	0.0380155	0.154722
DDX59	ENSG00000118197.14	chr1	200623896	200669907	46012	-	0.746023	1.15422	1.01197	0.970739	1.00268	1.1047	0.559499	0.888962	0.745067	0.419322	0.126858	0.430416	0.191791	-0.474246	0.331144	0.0162299	0.0171082	0.942453	0.991012	-0.443408	0.10638	0.386976	-0.79913	0.0108967	0.0690147
CAMSAP2	ENSG00000118200.14	chr1	200739558	200860704	121147	+	2.23378	2.30034	2.95148	2.4952	2.0526	2.06886	1.93482	2.01876	2.69892	2.58399	1.9199	2.40094	2.18319	2.08789	2.26846	2.17985	-0.442371	0.0506414	0.465488	-0.0334877	0.87473	0.962045	-0.240839	0.271754	0.513179
INAVA	ENSG00000163362.11	chr1	200891048	200915742	24695	+	3.29307	2.811	2.26457	2.78955	2.66616	2.23059	3.06019	2.65231	2.05551	2.42028	2.62405	2.36661	2.18624	2.20998	2.27931	2.22518	-0.11164	0.673648	0.938984	-0.34218	0.223014	0.565455	-0.51012	0.0798726	0.247763
MROH3P	ENSG00000233217.2	chr1	200917460	200966668	49209	+	-0.127875	-0.361657	0.0533171	-0.145405	-0.322801	-0.955923	0.15511	-0.374538	0.412995	0.643465	0.168839	0.408433	1.13901	1.12815	0.992175	1.08645	-0.259048	0.480289	0.874139	0.621709	0.087131	0.346986	1.34419	0.000727559	0.0112733
KIF21B	ENSG00000116852.15	chr1	200969390	201023714	54325	-	-1.07301	-1.32362	-1.15482	-1.18382	-1.12947	-2.42475	-1.3116	-1.62194	-1.36005	-1.80565	-1.58104	-1.58224	-0.879863	-1.36795	-0.87555	-1.04112	-0.491335	0.143054	0.640792	-0.370078	0.286452	0.632026	0.227286	0.476063	0.696544
TMEM9	ENSG00000116857.17	chr1	201134772	201171574	36803	-	1.90955	2.55489	1.73948	2.06797	2.10537	2.19645	1.78798	2.02993	1.83924	2.10601	2.32838	2.09121	2.04566	1.80804	1.89399	1.9159	0.0930825	0.676789	0.940069	0.223841	0.335164	0.673848	0.0258536	0.91128	0.961003
LAD1	ENSG00000159166.15	chr1	201380833	201399915	19083	-	5.21684	5.27968	4.86215	5.11956	5.18263	5.19669	5.36846	5.24926	4.73715	4.89236	5.04138	4.8903	4.64974	4.72871	4.54043	4.63963	0.177016	0.300317	0.785074	-0.136002	0.428408	0.743892	-0.398448	0.0317233	0.139843
CSRP1	ENSG00000159176.14	chr1	201483530	201509456	25927	-	3.12246	3.11691	2.78308	3.00748	3.29444	3.10122	3.18589	3.19385	3.09721	3.05709	3.37119	3.17516	3.11399	3.31248	3.16394	3.1968	0.231336	0.160885	0.660825	0.260573	0.120434	0.414612	0.270326	0.108192	0.297577
NAV1	ENSG00000134369.15	chr1	201622885	201826969	204085	+	0.0983718	0.229934	-0.393906	-0.0218669	-0.412981	-0.81001	-0.00471573	-0.409236	-1.12916	-1.11569	-0.809493	-1.01811	-1.222	-0.664826	-0.835597	-0.907475	-0.314655	0.218277	0.725942	-0.871653	0.00537524	0.0722454	-0.825707	0.00707514	0.0519917
IPO9	ENSG00000198700.10	chr1	201829149	201884291	55143	+	2.58854	2.19248	2.11543	2.29881	2.59471	2.18298	2.7182	2.49863	2.37031	2.29784	2.59216	2.4201	2.52161	2.55553	2.7459	2.60768	0.223609	0.216945	0.725569	0.194429	0.287711	0.633067	0.370528	0.0517035	0.187037
TIMM17A	ENSG00000134375.11	chr1	201955503	201970664	15162	+	3.6392	3.32045	3.842	3.60055	4.2849	4.4356	3.29631	4.0056	3.79114	3.95766	3.49652	3.74844	4.12207	3.65207	3.87349	3.88255	0.416957	0.1035	0.586367	0.200589	0.429435	0.744289	0.348635	0.176259	0.397819
RNPEP	ENSG00000176393.11	chr1	201982372	202006147	23776	+	3.15934	2.54319	2.15365	2.61873	2.96731	2.58375	2.82669	2.79259	2.74028	2.62647	2.96909	2.77861	2.87561	2.90117	3.0418	2.93952	0.177543	0.430034	0.856272	0.22051	0.340714	0.678208	0.364209	0.12202	0.319781
ARL8A	ENSG00000143862.8	chr1	202133404	202144743	11340	-	2.32266	2.18634	2.26078	2.2566	2.49452	2.48908	2.37282	2.45214	1.72018	1.3837	1.93729	1.68039	1.62359	1.85209	2.06309	1.84625	0.231362	0.25094	0.748254	-0.492045	0.0407844	0.234536	-0.376765	0.100254	0.285159
UBE2T	ENSG00000077152.11	chr1	202331657	202341980	10324	-	3.27265	3.54726	3.82282	3.54757	3.35164	3.7259	2.48841	3.18865	3.35446	3.50316	3.03717	3.29826	3.11823	3.05431	2.98977	3.05411	-0.309179	0.265595	0.757585	-0.157155	0.574939	0.844203	-0.398369	0.17555	0.397383
PPP1R12B	ENSG00000077157.22	chr1	202348699	202592706	244008	+	-0.181904	-0.221224	-0.270294	-0.224474	-0.437912	-0.926121	-0.18426	-0.516097	-0.657214	-0.184076	-0.242535	-0.361275	-0.678428	-0.689552	-0.851106	-0.739696	-0.249615	0.256146	0.753923	-0.0323852	0.882835	0.964217	-0.444429	0.065355	0.218251
KDM5B	ENSG00000117139.18	chr1	202724495	202808487	83993	-	1.48843	1.45027	1.58758	1.50876	1.19903	1.06539	1.15985	1.14142	1.49024	1.38533	1.59138	1.48898	0.904055	1.22282	1.12335	1.08341	-0.331685	0.0338992	0.402081	0.0636047	0.662228	0.88373	-0.361449	0.0248458	0.119911
RABIF	ENSG00000183155.5	chr1	202878282	202889149	10868	-	1.3842	1.06193	1.79177	1.41263	1.72501	1.62172	0.485779	1.2775	1.06095	1.6522	1.34783	1.35366	1.0547	0.95141	1.40385	1.13665	-0.182641	0.557021	0.904496	-0.00994951	0.975252	0.993518	-0.253253	0.446196	0.671873
KLHL12	ENSG00000117153.16	chr1	202891116	202928636	37521	-	2.16359	2.03307	2.2015	2.13272	1.93604	2.36546	1.86601	2.05584	2.28678	2.00506	2.0409	2.11091	1.87895	1.82214	1.7353	1.81213	-0.0423442	0.820502	0.971128	0.0462673	0.809675	0.940941	-0.258799	0.201944	0.431363
ADIPOR1	ENSG00000159346.13	chr1	202940826	202958572	17747	-	4.62971	4.55954	4.68323	4.62416	4.68246	5.0334	4.51968	4.74518	4.81148	4.72525	4.73501	4.75724	4.67455	4.88804	4.88991	4.8175	0.157597	0.319877	0.80247	0.212229	0.190313	0.523492	0.264538	0.107524	0.296857
TMEM183A	ENSG00000163444.12	chr1	203007374	203024848	17475	+	3.75357	3.79535	3.29985	3.61626	3.7857	4.00229	3.71051	3.83284	3.66331	3.20865	3.89415	3.5887	3.55657	3.53131	3.79026	3.62605	0.27	0.1888	0.696939	0.0769986	0.707477	0.900365	0.0985309	0.631109	0.803967
ATP2B4	ENSG00000058668.15	chr1	203626787	203744081	117295	+	2.30397	1.8992	2.10722	2.10346	2.15393	1.86456	2.55621	2.19157	1.9367	2.10562	2.22191	2.08808	1.90591	2.07816	2.25189	2.07865	0.107707	0.579797	0.911605	0.0513733	0.7956	0.935471	0.0224616	0.909805	0.960604
SNRPE	ENSG00000182004.13	chr1	203861599	203871152	9554	+	3.70588	4.05575	4.76455	4.17539	4.60013	4.59516	3.11414	4.10314	4.12729	4.32866	3.53172	3.99589	4.37589	3.79574	4.21889	4.13018	-0.0362904	0.919287	0.988446	-0.100925	0.783647	0.931678	0.0602827	0.868832	0.939597
SOX13	ENSG00000143842.15	chr1	204073115	204127743	54629	+	-1.47071	-2.25319	-1.31337	-1.67909	-1.41895	-2.13221	-1.03479	-1.52865	-0.400093	-0.474714	-0.586828	-0.487212	-0.415972	-0.408086	-0.202212	-0.34209	0.0602884	0.871747	0.981607	1.22385	0.00278339	0.0491184	1.37054	0.00105228	0.0143095
GOLT1A	ENSG00000174567.8	chr1	204198163	204213988	15826	-	1.8828	2.23968	1.62608	1.91619	1.43123	1.99393	1.25108	1.55874	2.06196	1.19972	1.57522	1.6123	1.69549	1.28944	1.16132	1.38209	-0.270978	0.417465	0.853283	-0.187954	0.590759	0.851392	-0.393231	0.285029	0.528614
PLEKHA6	ENSG00000143850.16	chr1	204218853	204377665	158813	-	3.49816	3.38193	3.38049	3.42019	2.80857	1.91483	3.0684	2.59727	3.00407	3.09538	3.05099	3.05015	2.69638	2.66383	2.56015	2.64012	-0.791338	0.00253807	0.116764	-0.290688	0.204348	0.54159	-0.709197	0.00608134	0.0474496
PPP1R15B	ENSG00000158615.9	chr1	204403381	204411817	8437	-	4.07872	3.93482	3.74372	3.91909	4.31947	4.04143	4.21754	4.19281	4.57091	4.38973	4.45864	4.47309	4.33998	3.89676	4.36475	4.20049	0.311417	0.0440665	0.443857	0.635942	0.000442668	0.0165298	0.364736	0.0220919	0.111205
PIK3C2B	ENSG00000133056.13	chr1	204422628	204494724	72097	-	1.75329	1.89464	1.25218	1.63337	1.38363	0.579441	1.83432	1.2658	1.32153	1.15498	1.3758	1.2841	0.946809	1.02951	1.34677	1.1077	-0.301463	0.28524	0.77599	-0.234277	0.413764	0.7317	-0.429107	0.149109	0.360005
MDM4	ENSG00000198625.13	chr1	204516379	204558120	41742	+	0.829844	0.715346	0.389535	0.644908	0.871528	0.52007	0.974726	0.788775	-0.969154	-1.14796	-0.665699	-0.927603	-0.451099	-0.582743	-0.547505	-0.527116	0.191307	0.324465	0.806788	-1.4916	1.29859e-05	0.00218329	-1.11045	0.000150133	0.003784
RBBP5	ENSG00000117222.14	chr1	205086142	205122015	35874	-	2.42586	2.38656	2.58509	2.46584	2.65175	2.08231	2.76038	2.49815	2.65448	2.13091	2.71559	2.50033	2.28233	2.59936	2.28199	2.38789	0.0690654	0.756171	0.957588	0.123362	0.588815	0.850637	-0.0177425	0.938168	0.973879
DSTYK	ENSG00000133059.17	chr1	205142505	205211702	69198	-	0.375919	0.211789	-0.129009	0.1529	0.43502	-0.0234903	0.330367	0.247299	-0.073408	0.0357155	0.0564707	0.00625939	0.183622	0.0686932	0.246862	0.166392	0.127194	0.528305	0.892933	-0.0588742	0.783276	0.93145	0.0905366	0.667547	0.828788
LEMD1	ENSG00000186007.10	chr1	205381378	205455954	74577	-	3.19109	2.81732	3.24162	3.08334	3.5405	3.23888	1.51837	2.76592	3.17175	2.67353	2.6839	2.84306	2.45109	2.90356	2.74746	2.7007	-0.405416	0.326476	0.808092	-0.233401	0.58231	0.848106	-0.404552	0.353652	0.596523
CDK18	ENSG00000117266.16	chr1	205504596	205532793	28198	+	0.856163	1.07183	0.873634	0.933877	0.725571	-0.0451754	1.13747	0.605956	0.491441	0.493762	0.52278	0.502661	0.888096	1.26023	1.03798	1.0621	-0.256685	0.354001	0.825742	-0.312068	0.287814	0.633067	0.22258	0.41967	0.651122
ELK4	ENSG00000158711.14	chr1	205597556	205632011	34456	-	2.13959	2.02035	1.59812	1.91935	2.0814	1.87685	2.28116	2.0798	1.34851	1.51794	1.30766	1.39137	1.42338	1.47721	1.8266	1.57573	0.204593	0.265955	0.757585	-0.446842	0.0296481	0.195306	-0.268712	0.165537	0.384521
SLC45A3	ENSG00000158715.6	chr1	205657851	205680509	22659	-	3.29995	3.25543	2.83691	3.13077	2.83074	1.8709	3.14303	2.61489	2.15202	2.41666	2.56363	2.37743	2.13167	2.37306	2.31835	2.27436	-0.473383	0.0993212	0.579082	-0.65037	0.0352122	0.216128	-0.791436	0.0136664	0.0807496
NUCKS1	ENSG00000069275.13	chr1	205712822	205750182	37361	-	5.43822	5.41162	5.71106	5.5203	5.48899	5.55862	4.98179	5.34313	5.67396	5.567	5.43789	5.55962	5.47198	5.45523	5.43764	5.45495	-0.144457	0.343325	0.815286	0.115516	0.446823	0.757804	0.00815693	0.95677	0.983903
SLC41A1	ENSG00000133065.11	chr1	205789094	205813748	24655	-	1.24298	1.04043	0.707915	0.99711	1.76083	0.992757	1.76919	1.50759	1.64821	1.43485	1.23956	1.44088	2.04248	1.95398	2.35372	2.11673	0.547599	0.033471	0.402081	0.515304	0.0494092	0.259006	1.20841	0.000107136	0.00302962
SLC26A9	ENSG00000174502.19	chr1	205913048	205943460	30413	-	1.44701	1.61573	1.48504	1.51593	1.48163	0.717572	1.14751	1.11557	-0.182346	-0.0265179	-0.0490104	-0.0859581	0.419608	0.0463231	0.863097	0.443009	-0.352054	0.101054	0.584346	-1.52076	1.80337e-05	0.00244036	-0.97086	0.00066633	0.0106417
RAB7B	ENSG00000276600.5	chr1	205976740	206003461	26722	-	0.0884466	0.130163	-1.00061	-0.260668	0.0894335	-0.0640976	-0.068522	-0.0143954	-0.821276	-0.43022	-0.453693	-0.568396	-0.326483	-0.828456	0.766234	-0.129568	0.324763	0.413006	0.852892	-0.193943	0.664691	0.88373	0.268665	0.523743	0.732412
CTSE	ENSG00000196188.12	chr1	206008535	206023909	15375	-	7.81512	7.60706	7.73599	7.71939	7.96079	7.47525	7.18317	7.53974	7.80455	7.70525	7.69052	7.73344	7.82901	7.59393	7.91227	7.77841	-0.147657	0.316193	0.799158	0.0900461	0.53705	0.820291	0.132647	0.366716	0.607711
FAM72A	ENSG00000196550.10	chr1	206186179	206204414	18236	-	0.30209	1.24867	1.03467	0.86181	0.467919	0.502454	0.0196068	0.329993	0.324968	0.890596	-0.24545	0.323371	0.486245	-1.66052	-0.412347	-0.528874	-0.373404	0.349433	0.821951	-0.382535	0.365857	0.697118	-1.08575	0.0385453	0.155817
SRGAP2	ENSG00000266028.7	chr1	206203345	206464443	261099	+	1.8892	1.6087	1.94941	1.81577	1.36197	0.803507	1.50691	1.22413	2.20716	1.93255	1.94935	2.02969	1.6545	1.63442	1.71716	1.66869	-0.572644	0.00473264	0.168318	0.277456	0.124506	0.423597	-0.0876165	0.619924	0.796725
IKBKE	ENSG00000263528.8	chr1	206470476	206496889	26414	+	1.34521	1.43188	1.26076	1.34595	1.51069	1.35735	1.27336	1.38047	0.568748	0.543526	0.453197	0.521824	0.33287	0.314017	0.176839	0.274575	0.0958562	0.585689	0.912621	-0.746597	0.00196962	0.0404736	-1.01314	0.000201311	0.00470083
RASSF5	ENSG00000266094.8	chr1	206507531	206589448	81918	+	-1.94791	-1.54985	-2.07829	-1.85868	-1.41751	-2.04299	-1.17519	-1.54523	-1.90301	-1.80828	-2.1542	-1.95517	-2.21967	-1.47151	-1.20626	-1.63248	0.449833	0.290473	0.781636	0.0259842	0.9552	0.988522	0.318705	0.475326	0.695906
EIF2D	ENSG00000143486.16	chr1	206571292	206612465	41174	-	1.70364	1.40615	1.46283	1.52421	1.45452	1.80373	1.54593	1.6014	1.2442	1.18658	1.4995	1.31009	1.46131	1.11404	1.37204	1.3158	0.103418	0.554413	0.903247	-0.13916	0.446865	0.757804	-0.140232	0.443541	0.670167
DYRK3	ENSG00000143479.17	chr1	206635536	206684419	48884	+	-0.455708	-0.967956	-1.07628	-0.833315	-0.849563	-0.0200879	-0.257025	-0.375559	0.509859	0.644897	0.977408	0.710721	1.22118	0.914188	1.45478	1.19671	0.478975	0.134129	0.635206	1.62672	4.95007e-05	0.00453201	2.1001	2.2239e-06	0.000236372
MAPKAPK2	ENSG00000162889.11	chr1	206684905	206734281	49377	+	3.54789	3.77983	3.62863	3.65212	3.46338	2.63713	3.73574	3.27875	3.28368	3.74801	3.81741	3.61637	3.41538	3.55569	3.61125	3.52744	-0.320631	0.205512	0.717818	0.0755081	0.760792	0.923513	-0.0363268	0.883854	0.947342
C1orf116	ENSG00000182795.13	chr1	207018522	207032756	14235	-	4.08079	3.83239	3.52667	3.81328	3.56329	3.59406	3.75736	3.63824	2.76739	3.09497	3.30955	3.05731	2.46337	2.68025	2.70409	2.6159	-0.138324	0.458993	0.865899	-0.666478	0.00304557	0.0520562	-1.13722	2.97259e-05	0.0014174
PFKFB2	ENSG00000123836.15	chr1	207034366	207081024	46659	+	3.83893	3.64727	3.3716	3.61927	3.67418	3.51709	3.74143	3.64424	3.33782	3.21977	3.6057	3.38776	3.38055	3.33556	3.52999	3.41537	0.0622321	0.696325	0.942453	-0.148055	0.363525	0.69557	-0.127489	0.432231	0.661839
C4BPB	ENSG00000123843.13	chr1	207088860	207099993	11134	+	-0.824238	-0.426177	-0.954623	-0.735012	0.515886	-0.173472	-2.59235	-0.749978	-0.219497	-1.35937	-1.28115	-0.95334	-0.572216	-0.786371	-1.39238	-0.916989	-0.243674	0.756782	0.958055	-0.17281	0.835796	0.951396	-0.0464454	0.955205	0.982949
CD55	ENSG00000196352.16	chr1	207321532	207386804	65273	+	3.87073	3.68992	4.37592	3.97886	4.07057	3.9974	3.22889	3.76562	4.18544	4.05689	3.59814	3.94683	4.02323	3.79156	4.01538	3.94339	-0.194873	0.367639	0.832012	0.026988	0.899994	0.971317	0.0292037	0.891904	0.95259
CD46	ENSG00000117335.20	chr1	207752054	207795513	43460	+	4.61473	4.0514	4.60669	4.42428	4.76417	4.85733	4.25449	4.62533	4.76228	4.6449	4.16015	4.52244	5.00615	4.28259	5.07915	4.78929	0.224018	0.295551	0.783568	0.162556	0.445715	0.757651	0.432069	0.0544456	0.193266
MIR29B2CHG	ENSG00000203709.12	chr1	207801518	207879115	77598	-	1.15162	1.01181	0.605268	0.922899	0.733425	-0.2871	1.38376	0.61003	-0.53067	-0.521747	-0.0715582	-0.374658	-0.466803	-0.484916	-0.37164	-0.44112	-0.271538	0.408141	0.851149	-1.19755	0.00407267	0.062248	-1.30316	0.00233645	0.0247131
PLXNA2	ENSG00000076356.7	chr1	208022242	208244384	222143	-	1.57241	1.38833	0.732021	1.23092	0.758173	0.0462685	1.17338	0.659273	1.12328	0.928823	1.53235	1.19482	0.585022	0.729318	0.489288	0.601209	-0.530344	0.0853224	0.548662	0.0671292	0.818069	0.945001	-0.560661	0.0786017	0.244971
LAMB3	ENSG00000196878.15	chr1	209614870	209652425	37556	-	4.82217	4.81952	4.75554	4.79908	4.86903	4.29975	4.79329	4.65402	4.38897	4.49585	4.53542	4.47341	4.43438	4.3373	4.29775	4.35648	-0.107607	0.48135	0.874297	-0.24232	0.128152	0.430844	-0.365206	0.0286788	0.131393
IRF6	ENSG00000117595.12	chr1	209785617	209806175	20559	-	2.97881	2.8986	2.5205	2.7993	2.97112	2.75943	3.09665	2.9424	3.12687	2.86497	3.43574	3.14253	3.23663	3.16186	3.38408	3.26086	0.191655	0.323626	0.806357	0.446148	0.0327613	0.208662	0.549176	0.0107909	0.0684854
UTP25	ENSG00000117597.18	chr1	209827972	209857565	29594	+	1.05811	0.378213	0.730894	0.722406	1.66079	1.47607	1.31467	1.48384	-0.0517665	0.0687817	-0.0137073	0.00110263	0.408685	-0.0920713	0.0499863	0.1222	0.739186	0.000529677	0.0541172	-0.713245	0.00208518	0.0418258	-0.574376	0.00846164	0.0581745
HHAT	ENSG00000054392.13	chr1	210328252	210676296	348045	+	-1.60766	-1.75455	-3.24939	-2.20387	-1.89068	-2.72495	-1.79393	-2.13652	-1.16167	-2.64603	-2.20415	-2.00395	-2.58929	-3.62827	-2.24712	-2.82156	0.0891154	0.884664	0.98372	0.261087	0.680576	0.88985	-0.656886	0.36393	0.605263
RCOR3	ENSG00000117625.14	chr1	211258377	211316385	58009	+	0.241579	0.435132	0.0867968	0.254503	0.613966	0.301163	0.596419	0.503849	-0.0977004	-0.00517934	-0.0246057	-0.0424951	0.0822374	-0.223069	0.0927813	-0.0160168	0.334559	0.0795865	0.535676	-0.171179	0.392243	0.717664	-0.142599	0.473159	0.694492
TRAF5	ENSG00000082512.15	chr1	211326615	211374946	48332	+	-1.20294	-0.774872	-0.535271	-0.837696	-1.20196	-1.55638	-0.849459	-1.2026	-2.27427	-2.47782	-2.21606	-2.32272	-2.06714	-2.6712	-1.76083	-2.16639	-0.266783	0.373991	0.834453	-1.44117	0.00168071	0.0367412	-1.24627	0.003924	0.0358195
LINC00467	ENSG00000153363.13	chr1	211382736	211435570	52835	+	-1.94107	-1.11361	-1.41434	-1.48967	-0.76482	-0.720404	-1.38263	-0.955953	-0.692151	-1.4451	-1.58334	-1.2402	-1.37456	-1.46466	-0.822784	-1.22067	0.74743	0.0577545	0.484503	0.446801	0.274836	0.619559	0.520024	0.20536	0.435642
NEK2	ENSG00000117650.13	chr1	211658657	211675630	16974	-	1.93895	2.25469	2.71546	2.30303	2.06294	1.79556	1.88127	1.91325	2.42974	2.33069	1.75376	2.1714	1.90509	1.92406	1.44619	1.75844	-0.330442	0.19129	0.699173	-0.0509887	0.838189	0.952375	-0.45268	0.0969913	0.279986
LPGAT1	ENSG00000123684.13	chr1	211743457	211830763	87307	-	2.62806	2.36645	2.36536	2.45329	2.6464	2.52244	2.46063	2.54316	2.7334	2.50737	2.45789	2.56622	2.60674	2.35372	2.84325	2.60123	0.11693	0.410858	0.852796	0.180112	0.219475	0.562901	0.220023	0.137821	0.345374
INTS7	ENSG00000143493.13	chr1	211940399	212035557	95159	-	2.46358	2.28291	1.94581	2.23077	2.30753	2.00649	2.23948	2.1845	2.00094	2.03935	2.14496	2.06175	1.77895	1.57977	1.66675	1.67516	-0.00775046	0.963325	0.993256	-0.0796489	0.647896	0.87678	-0.477958	0.0158556	0.0888874
DTL	ENSG00000143476.18	chr1	212035553	212107400	71848	+	2.20326	2.14607	1.81139	2.05357	1.76223	2.15812	2.09969	2.00668	1.59841	1.24437	1.76088	1.53455	1.15151	1.59012	1.41445	1.38536	0.012409	0.954014	0.991848	-0.416722	0.0846895	0.341769	-0.619488	0.0163106	0.0906204
PPP2R5A	ENSG00000066027.12	chr1	212285410	212361853	76444	+	3.39777	3.18417	3.28533	3.28909	3.32978	3.00804	3.22979	3.1892	3.4688	3.45058	3.52235	3.48057	3.42703	3.10603	3.3363	3.28979	-0.0737613	0.594589	0.915667	0.267346	0.0690821	0.305793	0.0747339	0.595441	0.781641
PACC1	ENSG00000065600.13	chr1	212363928	212414901	50974	-	1.07714	0.137258	0.85402	0.689471	1.05279	0.60687	-0.0751407	0.528173	1.50438	0.400948	0.606245	0.837191	0.788084	0.309123	0.779395	0.625534	-0.32557	0.354497	0.825742	0.0449977	0.897968	0.970465	-0.102526	0.776388	0.894947
ATF3	ENSG00000162772.17	chr1	212565334	212620777	55444	+	1.91355	1.82936	2.68859	2.14384	2.55516	1.89097	1.32521	1.92378	2.84635	2.55569	2.36466	2.5889	3.12269	2.89183	3.05184	3.02212	-0.23103	0.397805	0.84519	0.499719	0.075964	0.321659	0.948957	0.00215915	0.0234598
NSL1	ENSG00000117697.15	chr1	212726153	212791782	65630	-	0.258323	0.130824	0.112527	0.167225	0.466238	0.400698	-0.153453	0.237828	-0.258595	-0.0561868	-0.128379	-0.14772	-0.0606667	-0.0620188	-0.140345	-0.0876767	0.0987305	0.590582	0.914147	-0.232452	0.243281	0.587514	-0.189892	0.334313	0.577566
TATDN3	ENSG00000203705.11	chr1	212791828	212816830	25003	+	0.0620431	-1.01939	0.113816	-0.281177	-0.218794	0.455393	-0.227999	0.00286661	0.178467	0.0163617	-0.380649	-0.0619402	-0.204722	-0.143503	-0.163633	-0.170619	0.176141	0.589561	0.913484	0.0991756	0.773185	0.929368	0.00773182	0.982296	0.992143
FLVCR1	ENSG00000162769.13	chr1	212858275	212899363	41089	+	1.20913	0.836372	1.25931	1.1016	1.29123	1.02139	1.52977	1.2808	1.37665	0.496396	1.05153	0.974859	1.45629	1.20663	1.76188	1.47493	0.183351	0.429086	0.855933	-0.0915766	0.706701	0.900365	0.424084	0.084291	0.256605
ANGEL2	ENSG00000174606.14	chr1	212992182	213015867	23686	-	0.682458	-0.168235	0.586843	0.367022	1.103	1.20059	0.84104	1.04821	0.288826	0.0493176	0.28874	0.208961	0.803614	-0.129099	0.822766	0.499094	0.618154	0.0176075	0.306623	-0.185749	0.481585	0.783311	0.150598	0.555389	0.754803
RPS6KC1	ENSG00000136643.12	chr1	213051233	213274774	223542	+	1.05471	1.33295	1.01535	1.13433	0.59138	1.13629	0.972477	0.900049	0.633154	0.913739	0.821004	0.789299	0.425436	-0.204681	0.445953	0.222236	-0.13463	0.538885	0.897975	-0.209124	0.36796	0.697383	-0.770508	0.0060832	0.0474496
SMYD2	ENSG00000143499.14	chr1	214281102	214337131	56030	+	2.71539	2.40643	2.35964	2.49382	2.73685	2.76365	2.47471	2.6584	2.54905	2.60309	2.52698	2.55971	2.44037	2.27193	2.52254	2.41161	0.188584	0.215324	0.72506	0.13466	0.381717	0.710485	-0.0169284	0.912054	0.961003
PTPN14	ENSG00000152104.12	chr1	214348700	214552449	203750	-	2.35138	2.19385	1.65868	2.06797	1.25367	0.644153	1.75288	1.2169	1.49097	1.43558	2.00282	1.64312	0.950439	1.32276	1.22331	1.1655	-0.809508	0.00912776	0.226285	-0.327029	0.246463	0.590839	-0.837025	0.00857097	0.0587079
CENPF	ENSG00000117724.13	chr1	214603195	214664571	61377	+	3.11004	2.80655	4.82127	3.57929	3.53849	3.36654	2.38977	3.09827	4.04131	4.13769	2.0635	3.41417	3.72499	2.84045	3.67686	3.4141	-0.479024	0.370903	0.832437	-0.131463	0.804041	0.938317	-0.110694	0.834516	0.925383
KCTD3	ENSG00000136636.13	chr1	215567304	215621807	54504	+	3.56631	3.05207	3.57929	3.39922	3.73206	3.93296	3.10489	3.58997	3.64254	3.34301	3.30013	3.42856	3.57292	3.27799	3.53191	3.46094	0.1966	0.316854	0.79944	0.0750139	0.704528	0.899334	0.114302	0.564175	0.75982
GPATCH2	ENSG00000092978.11	chr1	217426992	217631090	204099	-	1.09959	1.18767	1.52672	1.27133	1.05257	0.87763	0.602854	0.844351	1.00805	0.979227	0.576736	0.854673	1.04779	0.488579	0.646982	0.727784	-0.393889	0.0546492	0.475971	-0.350164	0.0930768	0.360944	-0.442473	0.0406597	0.161227
RRP15	ENSG00000067533.6	chr1	218285293	218337983	52691	+	1.77155	2.00879	2.58304	2.12113	2.40657	2.27081	1.54042	2.0726	2.10634	1.9855	1.34843	1.81342	2.19129	1.55671	2.06506	1.93769	-0.0102625	0.968625	0.994272	-0.239724	0.380501	0.709517	-0.0809089	0.763194	0.887933
LYPLAL1	ENSG00000143353.12	chr1	219173869	219212865	38997	+	0.36774	-0.303961	0.990721	0.3515	0.474224	0.7367	0.0200323	0.410319	1.14572	0.756216	-0.0624806	0.613153	0.849469	0.297302	0.767574	0.638115	-0.0195475	0.957846	0.992619	0.156081	0.681606	0.88985	0.311257	0.415306	0.647276
EPRS1	ENSG00000136628.18	chr1	219968600	220046530	77931	-	4.81861	4.74958	5.23465	4.93428	5.06535	5.09405	4.54262	4.90068	4.95798	4.99511	4.52299	4.82536	5.00342	4.7581	4.85265	4.87139	-0.00380904	0.982383	0.997311	-0.037419	0.829261	0.948679	0.00892328	0.958944	0.984933
BPNT1	ENSG00000162813.18	chr1	220057482	220090462	32981	-	2.9489	3.47402	3.12663	3.18319	3.43096	3.50182	2.95176	3.29485	3.29726	3.48738	3.13932	3.30799	3.56183	3.13507	3.451	3.38263	0.199459	0.311156	0.797467	0.255737	0.207208	0.546195	0.340691	0.0984722	0.282261
IARS2	ENSG00000067704.10	chr1	220094132	220148041	53910	+	3.96106	3.70697	3.96852	3.87885	4.06322	4.15019	3.77735	3.99692	3.98617	3.79555	3.65716	3.81296	3.94686	3.91305	4.21829	4.02606	0.14329	0.322584	0.805545	-0.00289827	0.984107	0.996172	0.21196	0.156205	0.370556
RAB3GAP2	ENSG00000118873.16	chr1	220148293	220272453	124161	-	1.6565	1.41451	1.8501	1.64037	1.76741	1.75067	1.6185	1.7122	1.57537	1.63495	1.53883	1.58305	1.66632	1.04994	1.34577	1.35401	0.0910579	0.562749	0.906277	0.00489907	0.975655	0.9936	-0.213212	0.202306	0.43154
MTARC2	ENSG00000117791.16	chr1	220748225	220784815	36591	+	1.53398	1.41488	1.21648	1.38844	1.91878	1.83335	1.5826	1.77824	1.55151	1.83189	1.09952	1.49431	2.0568	1.26728	1.72981	1.68463	0.432688	0.0915378	0.5632	0.156561	0.551299	0.828381	0.429465	0.108496	0.298059
DUSP10	ENSG00000143507.18	chr1	221701424	221742089	40666	-	-0.294748	0.182471	-0.118257	-0.0768447	0.642553	0.494994	0.399201	0.512249	1.25095	1.31086	0.805319	1.12238	1.04264	0.803075	1.22972	1.02514	0.753139	0.018949	0.316856	1.41704	0.000147774	0.00848734	1.35292	0.000248729	0.00536774
AL513314.2	ENSG00000276997.4	chr1	222477252	222504622	27371	-	1.25684	1.84014	0.356251	1.15108	1.47461	0.0919958	1.45965	1.00875	0.903389	1.20681	1.26479	1.125	0.822543	0.999322	0.6442	0.822022	-0.0354685	0.936048	0.989781	0.210849	0.646727	0.876582	-0.174737	0.716283	0.860362
AL592148.2	ENSG00000267305.2	chr1	222510169	222519732	9564	-	2.63115	2.67897	1.77201	2.36071	2.39442	0.830114	2.51713	1.91389	2.3258	1.74577	1.34088	1.80415	1.5696	1.02525	1.71277	1.43587	-0.580587	0.31364	0.798762	-0.636918	0.300326	0.646292	-0.978023	0.141975	0.351404
TAF1A	ENSG00000143498.18	chr1	222557902	222589933	32032	-	1.20204	1.26015	0.967631	1.14327	0.610256	0.503602	0.992798	0.702219	0.0390309	-0.0797321	0.0848938	0.0147309	0.464191	-0.200881	0.147968	0.137093	-0.385875	0.126527	0.628337	-1.07314	0.00180582	0.0381576	-0.908557	0.00508542	0.0424413
MIA3	ENSG00000154305.18	chr1	222618097	222668007	49911	+	1.9528	1.67942	2.57113	2.06778	2.50117	2.34334	1.93757	2.26069	2.40577	2.55434	1.94767	2.30259	2.7864	2.43824	2.66762	2.63075	0.202388	0.338552	0.813255	0.281137	0.196679	0.531553	0.62414	0.00830582	0.0576606
AIDA	ENSG00000186063.13	chr1	222668013	222713210	45198	-	2.97296	2.78769	3.08679	2.94914	3.26852	3.26788	2.77603	3.10414	3.3517	3.31669	3.00827	3.22555	3.16437	3.03137	3.39452	3.19676	0.177726	0.284335	0.775359	0.339699	0.0536865	0.271964	0.315431	0.0712875	0.230569
BROX	ENSG00000162819.12	chr1	222712553	222735196	22644	+	3.07343	2.89599	3.12306	3.03083	3.17178	3.42793	2.82447	3.14139	3.25746	3.18027	2.55683	2.99819	3.41582	2.85053	3.42103	3.22912	0.139237	0.496243	0.878633	0.0220115	0.915809	0.975356	0.27996	0.187438	0.413994
FAM177B	ENSG00000197520.10	chr1	222737207	222750805	13599	+	1.86889	1.5741	2.22072	1.8879	2.11728	2.1348	1.27199	1.84136	2.09871	1.94022	1.19023	1.74305	1.86688	1.90779	1.63289	1.80252	-0.067489	0.812115	0.969735	-0.162099	0.58958	0.850637	-0.0583207	0.844445	0.93048
DISP1	ENSG00000154309.9	chr1	222815022	223005995	190974	+	-1.64461	-1.84734	-1.06559	-1.51918	-1.45862	-1.51567	-1.68658	-1.55363	-1.15681	-1.56314	-1.77176	-1.49724	-1.3712	-1.85016	-1.23184	-1.4844	-0.0346612	0.896733	0.985628	0.0372835	0.893734	0.968744	0.115778	0.678468	0.835552
CAPN8	ENSG00000203697.12	chr1	223538007	223665723	127717	-	4.66583	4.61841	4.7776	4.68728	4.36974	3.97231	4.40011	4.24739	4.09302	4.27542	4.07619	4.14821	4.24318	3.70691	4.35424	4.10144	-0.406604	0.0188725	0.316702	-0.46208	0.009753	0.101975	-0.505162	0.00561298	0.045094
CAPN2	ENSG00000162909.18	chr1	223701593	223776018	74426	+	4.59402	4.3527	4.57091	4.50588	4.68493	4.51976	4.31653	4.50707	4.58088	4.45553	4.35641	4.46427	4.47903	4.40819	4.46016	4.44913	0.031404	0.794307	0.965409	0.031834	0.792356	0.934361	0.0142672	0.906022	0.95869
TP53BP2	ENSG00000143514.17	chr1	223779893	223845954	66062	-	1.72862	1.69156	1.95532	1.79183	1.46765	1.49194	1.54748	1.50236	1.60779	1.75775	1.46967	1.61174	1.53778	1.2882	1.21129	1.34576	-0.252827	0.140189	0.637899	-0.106379	0.531486	0.816387	-0.368934	0.0461907	0.173276
GTF2IP20	ENSG00000272645.3	chr1	223951394	223992594	41201	-	0.906329	0.902904	0.630306	0.81318	1.09209	-0.142568	1.05813	0.669219	0.698854	0.462496	0.45703	0.53946	0.122599	0.185223	-0.146674	0.0537162	-0.116309	0.708207	0.945809	-0.193295	0.560807	0.834264	-0.710851	0.0597808	0.205595
AC138393.1	ENSG00000185495.10	chr1	223992743	224010612	17870	+	0.904596	-0.868338	0.378516	0.138258	0.791169	0.836345	0.603061	0.743525	0.765162	0.727205	0.255092	0.582486	1.18492	0.920035	1.61299	1.23932	0.389907	0.221305	0.725942	0.235338	0.476699	0.780184	0.950945	0.00690826	0.0512448
FBXO28	ENSG00000143756.12	chr1	224114111	224162047	47937	+	2.34661	2.01121	1.99213	2.11665	2.2262	2.56436	2.21906	2.33654	1.96657	1.74789	1.77182	1.82876	1.85762	1.572	2.07623	1.83529	0.245956	0.164831	0.663997	-0.229728	0.213463	0.555034	-0.215953	0.240857	0.479175
DEGS1	ENSG00000143753.13	chr1	224175756	224193441	17686	+	2.58961	2.22897	2.03682	2.28513	2.7136	2.21002	2.34971	2.42444	2.62876	2.67021	2.77	2.68965	3.24115	2.3677	2.86433	2.82439	0.143472	0.527362	0.892579	0.476297	0.0509581	0.264472	0.635091	0.0120551	0.0740688
NVL	ENSG00000143748.18	chr1	224227334	224330189	102856	-	1.46455	2.03396	1.69978	1.73276	1.82685	1.02162	1.51765	1.45537	1.27256	1.44826	1.38603	1.36895	1.22732	1.08163	0.671678	0.993544	-0.178875	0.446973	0.862762	-0.202075	0.412834	0.731403	-0.595743	0.0309408	0.137685
CNIH4	ENSG00000143771.12	chr1	224356858	224379459	22602	+	2.76476	2.58126	2.77383	2.70662	2.51778	2.6393	2.41092	2.52267	3.05554	2.74694	2.50674	2.76974	2.27884	2.53722	2.54545	2.45384	-0.156454	0.354413	0.825742	0.123331	0.466805	0.77115	-0.19879	0.254932	0.494412
WDR26	ENSG00000162923.17	chr1	224385146	224437033	51888	-	2.20408	2.20865	2.05874	2.15716	2.42722	2.10942	2.31941	2.28535	2.3521	2.60943	2.27751	2.41302	2.49538	2.34927	2.79446	2.54637	0.171679	0.260504	0.755135	0.342924	0.0356462	0.217284	0.476438	0.00569592	0.0455
LBR	ENSG00000143815.15	chr1	225401502	225428925	27424	-	3.63585	3.39803	3.48583	3.50657	3.35625	3.58919	3.27606	3.40717	3.25991	3.53034	3.5041	3.43145	3.42068	2.9971	3.5729	3.33023	-0.0694916	0.657439	0.935339	0.00242268	0.987806	0.996657	-0.100003	0.532605	0.738159
ENAH	ENSG00000154380.17	chr1	225486835	225653142	166308	-	1.58948	1.46778	2.25446	1.77057	1.75958	1.46223	1.12559	1.44913	2.08847	1.98734	1.54981	1.8752	1.99495	1.60642	1.81135	1.80424	-0.305453	0.150508	0.650717	0.161812	0.435427	0.749794	0.105605	0.609655	0.79067
SRP9	ENSG00000143742.14	chr1	225777813	225790468	12656	+	5.43539	5.37929	6.05344	5.62271	5.97933	6.05339	4.95703	5.66325	5.94673	5.93	5.07402	5.65025	6.18423	5.5009	6.03254	5.90589	0.0651605	0.820349	0.971128	0.0901902	0.755114	0.920445	0.356127	0.227205	0.46287
EPHX1	ENSG00000143819.12	chr1	225810092	225845563	35472	+	3.36142	3.32271	2.73585	3.13999	3.28225	3.08526	3.43772	3.26841	3.63996	3.60178	3.90416	3.7153	3.6988	4.06826	3.69229	3.81978	0.190071	0.396037	0.845178	0.691525	0.0062161	0.0800501	0.770223	0.00286848	0.028552
TMEM63A	ENSG00000196187.12	chr1	225845536	225882380	36845	-	2.64571	2.44802	2.27396	2.4559	2.02393	1.56771	2.70219	2.09795	1.61519	1.56555	1.96105	1.71393	1.52635	1.75029	1.89719	1.72461	-0.320521	0.210738	0.721701	-0.657351	0.0208456	0.159869	-0.670873	0.0187455	0.099108
SDE2	ENSG00000143751.10	chr1	225982702	225999343	16642	-	2.09918	2.18052	2.65387	2.31119	2.60377	2.63914	2.42562	2.55617	2.75124	2.52883	2.14905	2.47637	2.74879	2.20146	2.58627	2.51217	0.289944	0.158029	0.660622	0.23492	0.25971	0.60478	0.302272	0.151873	0.363638
H3-3A	ENSG00000163041.13	chr1	226061851	226072019	10169	+	4.90268	4.99159	5.04037	4.97821	5.23564	5.06885	4.36161	4.8887	5.24296	5.20491	4.87808	5.10865	5.3501	5.08627	5.43345	5.28994	-0.0523228	0.77241	0.961691	0.211593	0.253587	0.599306	0.393723	0.0427234	0.166043
ACBD3	ENSG00000182827.9	chr1	226144679	226186741	42063	-	3.60051	3.73551	4.01594	3.78399	3.94725	3.59602	3.41017	3.65114	3.66846	3.54167	3.19758	3.46923	3.3871	3.48963	3.45191	3.44288	-0.094012	0.577074	0.911393	-0.238002	0.180578	0.510487	-0.263455	0.141466	0.351084
LIN9	ENSG00000183814.15	chr1	226231149	226309869	78721	-	1.32412	0.640513	1.35607	1.1069	1.14442	1.25882	0.903836	1.10236	0.282255	0.936496	0.224566	0.481106	0.971076	0.637569	0.49708	0.701909	-0.0590269	0.79748	0.965906	-0.668218	0.018898	0.15118	-0.413183	0.114605	0.307264
PARP1	ENSG00000143799.14	chr1	226360210	226408154	47945	-	2.92418	2.87013	2.70761	2.83397	2.93675	2.82104	2.75578	2.83786	2.97944	2.89281	2.8859	2.91938	2.9578	2.8327	2.75519	2.84856	0.0421367	0.743079	0.955556	0.167346	0.206445	0.544806	0.093426	0.472942	0.694284
ITPKB	ENSG00000143772.9	chr1	226631690	226739323	107634	-	-1.61023	-3.2677	-2.26773	-2.38189	-1.52355	-3.18076	-1.72425	-2.14286	-4.4694	-3.00641	-2.28664	-3.25415	-3.60112	-3.21613	-3.37472	-3.39732	-0.0413175	0.952537	0.991817	-1.50587	0.0903341	0.35455	-1.53855	0.0844542	0.256891
CDC42BPA	ENSG00000143776.18	chr1	226989865	227318474	328610	-	4.21619	3.71436	4.56416	4.1649	3.84742	3.547	3.36637	3.58693	4.41081	4.36647	3.84495	4.20741	4.16812	3.65643	4.12608	3.98354	-0.553898	0.0103967	0.244004	0.109607	0.570661	0.841209	-0.113363	0.558381	0.756867
ZNF678	ENSG00000181450.18	chr1	227563543	227677443	113901	+	-0.859764	-1.90389	0.0271034	-0.912183	-0.213314	-0.454716	-0.80186	-0.489963	-0.504066	-0.551337	-2.19885	-1.08475	-0.900786	-1.5932	-0.731991	-1.07533	0.288269	0.505746	0.883647	-0.435629	0.374449	0.704577	-0.219237	0.650258	0.816605
SNAP47	ENSG00000143740.14	chr1	227728539	227781231	52693	+	0.909961	0.311076	0.789195	0.670077	1.01088	0.908162	0.871849	0.930298	0.672328	0.680726	0.716514	0.689856	0.467929	0.433819	0.735877	0.545875	0.22948	0.199376	0.709087	0.0358152	0.845661	0.953405	-0.127305	0.498643	0.712997
ARF1	ENSG00000143761.16	chr1	228082660	228099212	16553	+	6.12864	5.82929	5.84364	5.93385	6.17487	6.30415	5.98364	6.15422	5.95452	5.94761	6.2448	6.04898	6.07771	5.974	6.10334	6.05169	0.252119	0.0913663	0.562868	0.191646	0.192189	0.52551	0.18999	0.195884	0.424346
GUK1	ENSG00000143774.17	chr1	228139962	228148984	9023	+	3.71767	3.79446	3.759	3.75704	3.91125	4.28832	3.41228	3.87062	3.71883	3.85544	3.97459	3.84962	4.09145	3.72062	3.67987	3.83065	0.157859	0.436296	0.86022	0.186765	0.365566	0.696987	0.163519	0.427259	0.657819
OBSCN	ENSG00000154358.22	chr1	228208044	228378876	170833	+	-2.49403	-2.90769	-2.18476	-2.52883	-3.16444	-3.15491	-1.9974	-2.77225	-2.65409	-2.28311	-3.07655	-2.67125	-2.73224	-2.56411	-2.42825	-2.57487	-0.243092	0.484532	0.874904	-0.16173	0.652627	0.878983	-0.0501546	0.887315	0.949544
TRIM11	ENSG00000154370.16	chr1	228393673	228406835	13163	-	1.12972	1.15486	1.1475	1.14403	1.45391	0.340072	1.65602	1.15	1.08467	0.804564	1.0487	0.979311	1.13729	1.09395	1.19516	1.14213	0.0496309	0.856828	0.978175	-0.0694378	0.808484	0.940413	0.0850269	0.764101	0.888537
RAB4A	ENSG00000168118.12	chr1	229271062	229305894	34833	+	2.83025	3.03649	2.88909	2.91861	3.2098	3.03493	2.64295	2.96256	2.68716	3.21027	3.08328	2.99357	3.10621	2.52089	2.78803	2.80504	0.103363	0.599379	0.918078	0.195448	0.335746	0.67419	0.00772786	0.969503	0.987836
CCSAP	ENSG00000154429.11	chr1	229321011	229343294	22284	-	1.39559	1.31765	1.36668	1.35997	0.933355	0.634456	0.824704	0.797505	1.61058	1.52343	1.76778	1.63393	2.12658	1.55129	2.28226	1.98671	-0.537145	0.0123449	0.263026	0.370215	0.061952	0.289787	0.730715	0.00101923	0.0140042
NUP133	ENSG00000069248.12	chr1	229440259	229508341	68083	-	3.03215	2.7602	2.41068	2.73434	2.61841	2.9558	2.60856	2.72759	2.7055	2.58894	2.8151	2.70318	2.82817	2.59724	2.87739	2.7676	0.0290329	0.872713	0.981607	0.0495613	0.788877	0.932879	0.10891	0.557057	0.756182
ABCB10	ENSG00000135776.5	chr1	229516582	229558707	42126	-	1.73696	1.13943	1.90145	1.59261	2.07721	1.83366	1.45755	1.78947	2.14571	2.30897	1.39021	1.94829	2.03498	1.48718	2.11848	1.88021	0.153102	0.549519	0.902541	0.334519	0.209151	0.54897	0.318651	0.232862	0.469941
TAF5L	ENSG00000135801.10	chr1	229593121	229626047	32927	-	2.01637	1.89769	1.97065	1.96157	2.12056	1.81627	1.89872	1.94518	2.30823	2.02109	1.95405	2.09445	2.14786	2.12922	2.04769	2.10826	0.0150639	0.920312	0.988446	0.20497	0.192555	0.525939	0.219295	0.1649	0.383702
URB2	ENSG00000135763.10	chr1	229626247	229660200	33954	+	1.48035	1.34209	1.0632	1.29522	1.12872	1.08355	1.79488	1.33572	-0.406736	0.473477	0.494672	0.187137	0.603701	0.0101781	0.259859	0.291246	0.0945565	0.719813	0.948343	-0.997313	0.00507205	0.0700019	-0.912234	0.00819607	0.0571993
GALNT2	ENSG00000143641.10	chr1	230057990	230282122	224133	+	3.92545	3.96061	3.80768	3.89791	3.92881	3.29094	3.92617	3.71531	3.91549	3.87584	3.96586	3.91907	3.74988	3.9792	3.84096	3.85668	-0.142354	0.415753	0.852892	0.107191	0.53967	0.820642	0.0367411	0.832802	0.924036
COG2	ENSG00000135775.14	chr1	230642481	230693982	51502	+	0.819562	0.787955	0.489999	0.699172	0.705254	1.28485	1.03864	1.00958	0.56858	0.490959	0.837345	0.632295	0.665355	0.579784	0.64278	0.629306	0.376326	0.0828963	0.542717	0.0440485	0.838723	0.952375	0.0202639	0.925423	0.966391
CAPN9	ENSG00000135773.13	chr1	230747384	230802003	54620	+	0.400343	0.906301	0.20343	0.503358	-0.0834204	0.534182	0.438912	0.296558	-0.865795	-1.56627	0.181825	-0.750082	-0.183039	-0.48247	-0.289785	-0.318431	-0.0555504	0.88223	0.982948	-1.12943	0.0296682	0.195306	-0.701149	0.125171	0.325402
C1orf198	ENSG00000119280.17	chr1	230837119	230869589	32471	-	2.70273	2.50138	2.3353	2.51314	2.91093	2.83216	2.84522	2.86277	2.47093	2.30064	2.70062	2.49073	2.20424	2.47366	2.49896	2.39229	0.387115	0.0342293	0.402695	0.0648387	0.712087	0.902875	-0.0599302	0.734422	0.872122
TTC13	ENSG00000143643.13	chr1	230906243	230978875	72633	-	2.23402	1.8499	2.12887	2.07093	2.43401	1.98748	1.98994	2.13714	2.27837	2.20906	1.93086	2.13943	2.09665	2.22244	1.89336	2.07082	0.0626662	0.725789	0.949953	0.105423	0.567237	0.838065	0.0318617	0.862781	0.936526
ARV1	ENSG00000173409.14	chr1	230978981	231000733	21753	+	1.91564	1.78782	2.41982	2.04109	2.25552	2.72679	1.91098	2.29776	2.33305	1.79722	1.59949	1.90992	2.27442	1.60651	2.01919	1.96671	0.284662	0.300668	0.785384	-0.108234	0.711451	0.902564	0.0230508	0.936658	0.973329
FAM89A	ENSG00000182118.8	chr1	231018958	231040254	21297	-	-0.139627	0.218725	0.116779	0.0652923	0.980908	0.181368	0.148481	0.436919	0.306363	0.1876	0.0955525	0.196505	-0.072653	-0.0654502	-0.0616686	-0.0665906	0.46077	0.155648	0.657414	0.284162	0.407436	0.728914	-0.00724064	0.983584	0.992818
C1orf131	ENSG00000143633.13	chr1	231223763	231241187	17425	-	0.69489	1.40729	1.97506	1.35908	1.7859	1.76686	1.1015	1.55142	0.0548981	0.553336	-0.369253	0.0796603	0.259355	0.207696	-0.220418	0.082211	0.301806	0.3353	0.813053	-1.19649	0.00570089	0.0750943	-1.16062	0.00692147	0.0512843
GNPAT	ENSG00000116906.13	chr1	231241207	231277973	36767	+	4.0815	3.84863	4.14946	4.02653	4.28086	4.35341	3.54035	4.05821	3.84125	3.80294	3.79993	3.81471	3.9234	4.01826	3.97718	3.97295	0.052636	0.772648	0.961777	-0.143362	0.447776	0.757804	0.00606734	0.973942	0.989194
SPRTN	ENSG00000010072.16	chr1	231337104	231355023	17920	+	0.686881	0.0463183	0.895914	0.543038	0.659371	1.22837	0.865757	0.917833	0.858331	0.617237	0.380592	0.61872	0.923047	0.820018	0.767894	0.836986	0.345456	0.15557	0.657414	0.045447	0.856087	0.956426	0.288877	0.249395	0.488799
SIPA1L2	ENSG00000116991.11	chr1	232397965	232630571	232607	-	1.01904	0.661988	0.828072	0.836368	0.246722	0.131685	0.616031	0.331479	1.33261	0.99605	1.30851	1.21239	0.371978	0.48448	0.449682	0.43538	-0.498287	0.0224251	0.337179	0.436452	0.0361305	0.219704	-0.374586	0.0838436	0.255875
NTPCR	ENSG00000135778.12	chr1	232950605	232983882	33278	+	-0.2743	-0.575218	-0.659527	-0.503015	-0.222588	-0.149213	-0.409665	-0.260489	-0.791453	-0.693493	-0.335848	-0.606931	-0.739724	-0.635308	-0.532811	-0.635947	0.262118	0.191113	0.699173	-0.0163989	0.937119	0.983554	-0.0946616	0.651025	0.816829
PCNX2	ENSG00000135749.19	chr1	232983435	233295725	312291	-	0.884572	0.735963	0.622069	0.747534	0.407362	-0.0850032	0.687817	0.336725	0.624576	0.814125	0.753211	0.730638	0.339124	0.645841	0.422623	0.469196	-0.377466	0.0864672	0.551912	0.0689203	0.743231	0.914377	-0.223159	0.305306	0.550861
MAP3K21	ENSG00000143674.11	chr1	233327724	233385148	57425	+	1.28837	0.526627	1.41872	1.0779	1.29152	0.95602	0.936914	1.06148	1.43611	1.37118	1.12068	1.30932	1.19923	1.00006	1.32743	1.17557	-0.072773	0.696957	0.942453	0.21893	0.256581	0.602338	0.093823	0.623943	0.799209
KCNK1	ENSG00000135750.15	chr1	233614106	233672514	58409	+	2.62795	2.48355	2.92613	2.67921	2.10998	2.57774	2.08065	2.25612	2.80412	2.74026	2.22021	2.5882	2.65472	2.21367	2.42141	2.42993	-0.399539	0.0699348	0.515289	-0.0447256	0.831343	0.949504	-0.174841	0.415371	0.647276
TARBP1	ENSG00000059588.10	chr1	234391313	234479179	87867	-	0.937183	0.387472	0.414035	0.579564	0.176479	0.562378	0.660761	0.466539	0.228338	0.353413	0.213034	0.264928	0.376381	-0.374491	0.48698	0.162957	-0.114132	0.62757	0.927757	-0.293151	0.250106	0.59545	-0.36071	0.166432	0.385549
AL160408.3	ENSG00000230628.1	chr1	234669523	234696153	26631	-	0.090549	0.447426	-0.255445	0.0941767	1.07836	0.0753066	-0.479722	0.224647	0.269703	0.36673	-0.876108	-0.0798918	0.607535	-0.634711	0.590746	0.187857	0.175872	0.697513	0.942453	-0.143265	0.772761	0.929223	0.345022	0.47265	0.693965
TOMM20	ENSG00000173726.11	chr1	235109341	235128837	19497	-	4.74732	4.47978	4.52961	4.58557	4.81551	4.72178	4.30355	4.61361	4.66456	4.57217	4.41133	4.54935	4.60095	4.55382	4.79379	4.64952	0.0554722	0.695942	0.942453	0.0335012	0.815306	0.943453	0.132855	0.359672	0.602189
ARID4B	ENSG00000054267.22	chr1	235131634	235328219	196586	-	0.755786	0.706852	2.14321	1.20195	1.03954	0.838163	0.470763	0.782823	2.22039	1.94802	0.792787	1.65373	1.45409	0.462838	1.35234	1.08976	-0.424256	0.294144	0.783568	0.469584	0.238346	0.582893	-0.0332515	0.933835	0.971588
B3GALNT2	ENSG00000162885.14	chr1	235447190	235504452	57263	-	2.01075	1.62481	1.67865	1.7714	2.02259	1.81552	2.04131	1.95981	2.33391	1.93764	2.13566	2.13574	2.23618	1.79619	2.36576	2.13271	0.208222	0.222772	0.725942	0.426776	0.0209924	0.160294	0.430258	0.020158	0.104543
LYST	ENSG00000143669.14	chr1	235661041	235883640	222600	-	0.787195	0.595463	0.56886	0.650506	0.265712	0.550832	0.547556	0.4547	0.771241	0.935652	0.94645	0.884448	0.293896	0.0507231	0.221045	0.188555	-0.159311	0.332225	0.812694	0.316307	0.065314	0.298047	-0.389372	0.0324537	0.141356
NID1	ENSG00000116962.15	chr1	235975830	236065109	89280	-	-0.437268	-1.28644	-0.707967	-0.810559	-0.19723	-1.09318	-0.911786	-0.734066	-0.677447	-0.903008	-1.11042	-0.896959	-0.451171	-0.872253	-0.379895	-0.567773	-0.0607708	0.841258	0.975927	-0.175076	0.593976	0.85214	0.229831	0.465501	0.688168
ERO1B	ENSG00000086619.14	chr1	236215101	236281958	66858	-	-2.28583	-4.18771	-2.70226	-3.0586	-1.98278	-2.10136	-2.444	-2.17605	-0.762281	-1.6806	-0.916602	-1.11983	-1.11228	-1.64091	-1.57642	-1.44321	0.997074	0.0941684	0.568661	2.31243	0.000480525	0.01709	1.97847	0.00217276	0.0234819
EDARADD	ENSG00000186197.15	chr1	236348257	236502915	154659	+	2.00948	2.39131	2.0136	2.13813	2.33345	2.30858	1.84806	2.16336	1.81117	2.25719	2.47273	2.18036	1.97006	2.34598	1.86592	2.06065	0.114349	0.624063	0.926913	0.207753	0.390231	0.716249	0.031173	0.897134	0.954613
LGALS8	ENSG00000116977.19	chr1	236518000	236552981	34982	+	1.85988	1.92095	2.11894	1.96659	2.14772	2.08666	1.52211	1.91883	2.0515	1.98732	1.43338	1.82406	2.1368	1.88878	2.137	2.05419	-0.0104586	0.955818	0.992073	-0.0718062	0.711072	0.902455	0.175381	0.366167	0.607235
HEATR1	ENSG00000119285.11	chr1	236549005	236604516	55512	-	3.53126	3.31758	3.11409	3.32098	3.41741	3.39305	3.47295	3.4278	2.93484	2.88836	3.25327	3.02549	2.97759	3.11187	2.86003	2.98316	0.143069	0.392223	0.843987	-0.210763	0.22234	0.56452	-0.269003	0.125658	0.326049
MTR	ENSG00000116984.14	chr1	236795292	236921278	125987	+	1.1352	0.81835	1.32695	1.0935	0.87084	0.492916	0.71246	0.692072	1.14285	0.931445	0.537344	0.870547	1.09551	0.934209	1.00766	1.01246	-0.399676	0.0345087	0.403927	-0.190423	0.292952	0.638748	-0.0308753	0.861002	0.935128
FH	ENSG00000091483.7	chr1	241497603	241519755	22153	-	4.38976	4.31234	5.01204	4.57138	4.98159	4.84497	4.16687	4.66448	4.61288	4.84784	4.50999	4.65691	4.90575	4.54211	4.86343	4.77043	0.115541	0.580272	0.911605	0.155081	0.467451	0.77115	0.27439	0.205014	0.435394
OPN3	ENSG00000054277.14	chr1	241590102	241677376	87275	-	1.70192	1.39815	1.58605	1.56204	2.1507	2.21378	1.61436	1.99295	2.45602	2.22658	2.16357	2.28206	2.46113	2.11575	2.37028	2.31572	0.440982	0.0366066	0.413816	0.776917	0.00114669	0.0288922	0.825622	0.000679968	0.0107665
EXO1	ENSG00000174371.17	chr1	241847967	241895148	47182	+	2.03537	2.42411	2.33683	2.26543	2.39625	2.59911	2.33599	2.44378	2.19068	1.8414	1.73914	1.92374	1.93206	1.79764	2.25853	1.99607	0.266808	0.162532	0.660825	-0.233796	0.244559	0.589387	-0.147074	0.455531	0.679267
LINC01347	ENSG00000214837.8	chr1	243056307	243101744	45438	-	1.0391	1.41297	0.823451	1.09184	1.42461	0.351525	1.39808	1.05807	0.900559	0.749042	0.717204	0.788935	0.100937	1.13726	-0.0367835	0.400471	0.0628703	0.850631	0.977303	-0.160759	0.656298	0.880811	-0.65921	0.0985126	0.282289
CEP170	ENSG00000143702.16	chr1	243124428	243255348	130921	-	1.66101	2.0898	2.59443	2.11508	1.42213	1.17637	1.01195	1.20348	1.49454	1.43216	1.00353	1.31008	0.943005	0.762543	0.815722	0.840423	-0.863663	0.00100177	0.0741251	-0.720821	0.0045162	0.0656625	-1.18322	8.88054e-05	0.00272052
SDCCAG8	ENSG00000054282.16	chr1	243256034	243500091	244058	+	1.51621	1.69665	2.25923	1.82403	2.01126	1.43738	1.3006	1.58308	2.3816	2.15835	2.05144	2.19713	1.76992	1.99395	1.77199	1.84528	-0.209285	0.354706	0.825742	0.46342	0.049714	0.260456	0.0965741	0.669779	0.82999
ZBTB18	ENSG00000179456.10	chr1	244048939	244057476	8538	+	1.74678	1.60474	2.01197	1.78783	1.96273	1.81287	1.50448	1.76003	1.29763	1.48313	1.17399	1.31825	2.06209	1.47608	1.98545	1.84121	-0.0124104	0.947065	0.991366	-0.418785	0.0526964	0.269801	0.14387	0.458634	0.68183
ADSS2	ENSG00000035687.10	chr1	244408494	244451909	43416	-	2.84842	2.45746	2.84427	2.71672	3.06631	2.94191	2.72852	2.91225	3.13174	2.6197	2.56111	2.77085	2.77307	2.70989	3.03848	2.84048	0.198758	0.258322	0.754685	0.0883283	0.619524	0.863213	0.168223	0.347877	0.589917
DESI2	ENSG00000121644.19	chr1	244653103	244709033	55931	+	3.36164	2.97168	3.28046	3.20459	3.34868	3.60111	3.12481	3.3582	3.51596	3.4829	3.44594	3.4816	3.68248	3.37761	3.78688	3.61565	0.170738	0.275311	0.766116	0.337225	0.0432023	0.24213	0.473525	0.00707058	0.0519917
COX20	ENSG00000203667.10	chr1	244835616	244845057	9442	+	2.96108	3.27014	3.7546	3.32861	3.79025	3.60932	2.68624	3.36193	3.45325	3.36817	2.92883	3.25008	3.39778	3.06844	3.34098	3.26907	0.0760257	0.766962	0.959747	0.00540636	0.98355	0.996172	0.0390632	0.881535	0.946096
EFCAB2	ENSG00000203666.12	chr1	244969705	245127164	157460	+	-1.22947	-1.24909	-0.187226	-0.888593	-0.225409	-0.683526	-1.29198	-0.733637	-0.0957051	-1.46973	-1.17351	-0.912982	-0.439217	-0.513017	-0.78163	-0.577955	0.157851	0.682127	0.940852	-0.00647429	0.987476	0.996657	0.400921	0.318586	0.563714
KIF26B	ENSG00000162849.16	chr1	245154985	245709432	554448	+	-0.389265	-0.748043	-1.21022	-0.78251	-2.07008	-2.34335	-0.811973	-1.7418	-0.457982	-0.528	-0.34861	-0.444864	-1.44262	-0.97066	-1.2856	-1.23296	-0.960795	0.0207691	0.327391	0.414384	0.23556	0.58179	-0.458136	0.230761	0.467231
SMYD3	ENSG00000185420.19	chr1	245749342	246507312	757971	-	0.578941	0.32291	0.854794	0.585548	0.420956	-0.364284	0.147901	0.068191	0.71095	1.01436	0.647393	0.790901	0.503231	0.141594	-0.128133	0.172231	-0.54834	0.0421819	0.434936	0.255588	0.302433	0.647151	-0.361452	0.179697	0.402338
TFB2M	ENSG00000162851.8	chr1	246540561	246566261	25701	-	3.24884	2.11916	3.44102	2.93634	3.66298	3.73815	2.91195	3.43769	3.08407	2.84063	2.80139	2.90869	3.1335	2.54708	3.19777	2.95945	0.393966	0.156995	0.65898	-0.0997163	0.728631	0.90919	-0.0167264	0.953312	0.982204
CNST	ENSG00000162852.14	chr1	246566444	246668595	102152	+	1.01514	1.00167	1.07676	1.03119	0.907614	1.16079	0.995407	1.02127	1.30763	0.778251	1.20585	1.09724	0.698073	0.782705	0.931925	0.804235	0.0433588	0.823923	0.971128	0.161793	0.425092	0.740966	-0.158016	0.448629	0.673454
SCCPDH	ENSG00000143653.10	chr1	246724409	246768137	43729	+	3.05779	2.31327	2.99665	2.78924	3.38932	3.52949	2.63728	3.18536	3.31571	3.14334	3.20971	3.22292	3.314	3.18244	3.34662	3.28102	0.34695	0.139578	0.637899	0.436385	0.074269	0.317468	0.492713	0.0462231	0.173327
AHCTF1	ENSG00000153207.16	chr1	246839098	246931948	92851	-	2.72947	2.20246	3.06166	2.66453	2.7919	2.60541	2.44082	2.61271	3.60819	3.48766	3.05803	3.38463	3.14067	2.92676	3.34519	3.13754	-0.0501372	0.785075	0.963164	0.764383	0.000676844	0.0212884	0.521116	0.0112389	0.0701727
ZNF124	ENSG00000196418.12	chr1	247121975	247172016	50042	-	1.70467	1.11964	1.09603	1.30678	1.46161	1.39632	1.80391	1.55395	1.67915	1.78526	1.80738	1.75726	2.05744	2.20005	2.17065	2.14271	0.239266	0.272124	0.762868	0.490329	0.0363946	0.220828	0.858305	0.000901034	0.0129176
AL390728.4	ENSG00000227671.4	chr1	247189851	247210856	21006	-	1.64927	1.84324	2.75793	2.08348	2.36534	2.34491	1.70294	2.13773	2.21724	2.20937	1.92259	2.1164	2.78321	1.76671	2.71727	2.4224	0.101719	0.745582	0.955556	0.122608	0.708001	0.900782	0.500669	0.129298	0.33138
ZNF496	ENSG00000162714.12	chr1	247297412	247331846	34435	-	0.187336	0.405047	-0.243821	0.116188	0.221282	-0.746792	0.739589	0.0713599	-0.309673	-0.159097	-0.177316	-0.215362	-0.14952	-0.0451033	-0.0926028	-0.0957419	0.0430414	0.894099	0.984606	-0.194244	0.576987	0.844743	-0.0999924	0.770266	0.891794
SH3BP5L	ENSG00000175137.11	chr1	248810446	248825915	15470	-	0.787493	0.777979	0.863995	0.809822	0.802477	0.619896	1.04715	0.823173	0.452634	0.632467	0.169928	0.418343	0.17876	0.127101	0.288402	0.198088	0.0666453	0.735224	0.953511	-0.33026	0.137926	0.444236	-0.547132	0.0234047	0.115859
ZNF672	ENSG00000171161.13	chr1	248838210	248849517	11308	+	1.48903	1.39158	1.21807	1.36623	1.24004	1.6821	1.69923	1.54045	0.748744	1.24607	1.39124	1.12868	1.36341	1.17532	1.5266	1.35511	0.237486	0.312475	0.798762	-0.118755	0.636736	0.870789	0.0750008	0.759246	0.886234
ZNF692	ENSG00000171163.16	chr1	248850006	248859144	9139	-	0.960291	1.055	1.50874	1.17468	0.413287	-0.304191	-0.0756894	0.0111357	-0.515137	-0.851441	-1.44605	-0.937541	-0.867855	-2.00788	-0.662751	-1.1795	-1.18947	0.000748152	0.0634694	-2.23109	2.14728e-05	0.00266145	-2.3583	2.12254e-05	0.00112155
PGBD2	ENSG00000185220.12	chr1	248906196	248919946	13751	+	-0.0933266	-0.38533	-0.290239	-0.256299	0.103198	0.355627	-0.0116632	0.149054	0.376207	0.00573392	-0.0854501	0.0988304	0.640768	0.670654	1.00972	0.773713	0.432044	0.131231	0.630923	0.394585	0.186501	0.519386	1.11601	0.000760533	0.0115043
TUBB8	ENSG00000261456.6	chr10	46888	74163	27276	-	2.09042	2.09667	0.767192	1.65143	1.81992	1.55635	2.07959	1.81862	2.68203	1.99766	2.85595	2.51188	2.73962	2.56605	2.88555	2.73041	0.258542	0.458259	0.865861	1.02092	0.00794156	0.0916799	1.22475	0.00206268	0.0227608
ZMYND11	ENSG00000015171.20	chr10	134465	254637	120173	+	3.13836	2.90768	3.67408	3.24004	3.27177	3.17852	2.78341	3.0779	3.30716	3.24647	2.97684	3.17682	3.43864	3.05547	3.27477	3.2563	-0.147822	0.418945	0.853419	-0.00794154	0.965493	0.990364	0.0824392	0.653418	0.818563
DIP2C	ENSG00000151240.17	chr10	274190	689668	415479	-	1.17378	1.01023	0.732706	0.972239	0.148553	-0.29837	0.614176	0.154787	0.322396	0.577624	0.907251	0.602424	0.108533	0.534672	0.766361	0.469855	-0.787958	0.00995455	0.236632	-0.260578	0.344827	0.681036	-0.464405	0.106897	0.295862
PRR26	ENSG00000180525.13	chr10	649948	669581	19634	+	-0.50257	-1.19677	-0.976067	-0.891801	-1.06716	-0.915979	-1.11776	-1.03363	-0.717659	-1.19551	-1.4795	-1.13089	-2.29003	-1.27021	-3.15376	-2.238	-0.2073	0.540337	0.897975	-0.320303	0.379725	0.709213	-1.59698	0.0021424	0.0233893
LARP4B	ENSG00000107929.15	chr10	806914	931705	124792	-	3.79265	3.74805	3.48828	3.67633	2.76263	2.57736	3.06873	2.80291	3.38699	3.24479	3.41259	3.34812	2.6566	2.69222	2.74902	2.69928	-0.834801	9.1414e-05	0.0247787	-0.245444	0.14087	0.449802	-0.902849	4.7794e-05	0.00191371
GTPBP4	ENSG00000107937.19	chr10	988434	1019932	31499	+	3.54814	3.43006	3.79772	3.59197	3.89003	3.79742	3.4416	3.70968	3.50074	3.34633	3.23894	3.36201	3.12175	3.20836	3.1087	3.14627	0.146234	0.321685	0.803959	-0.161269	0.286685	0.632239	-0.382683	0.0201404	0.104511
IDI2-AS1	ENSG00000232656.8	chr10	1022630	1045425	22796	+	-1.65551	-1.10507	-2.26042	-1.67367	-1.36417	-1.43967	-1.27506	-1.35964	-0.682519	-1.04767	-2.03425	-1.25482	-0.253546	-1.03297	-0.236116	-0.507543	0.450092	0.413107	0.852892	0.487235	0.392202	0.717664	1.54986	0.00783193	0.0553275
IDI1	ENSG00000067064.11	chr10	1039152	1049170	10019	-	4.42689	4.27542	5.16444	4.62225	5.21913	5.03324	4.03216	4.76151	6.14859	5.83953	4.74184	5.57665	6.25277	5.26155	6.18577	5.90003	0.157318	0.66574	0.936131	1.01435	0.0121386	0.11558	1.34494	0.00177954	0.0206912
WDR37	ENSG00000047056.16	chr10	1049538	1132384	82847	+	1.08397	0.512617	0.851702	0.816097	1.14298	0.641265	1.29414	1.02613	1.74337	1.33911	0.906575	1.32969	1.13314	1.02744	0.997658	1.05275	0.186343	0.448245	0.862902	0.506055	0.0536322	0.271895	0.253705	0.320729	0.565235
PFKP	ENSG00000067057.18	chr10	3066333	3137718	71386	+	4.19981	4.19498	4.00854	4.13444	4.13524	3.92117	4.033	4.0298	4.1588	4.13837	4.23472	4.1773	4.1262	3.98141	3.88203	3.99655	-0.065368	0.628741	0.927757	0.12698	0.354528	0.689439	-0.0580651	0.669347	0.829908
PITRM1	ENSG00000107959.17	chr10	3137728	3172841	35114	-	2.11442	2.01614	1.9187	2.01642	2.30048	2.11825	2.18475	2.20116	2.53136	2.35156	2.38579	2.4229	2.74343	2.67996	2.55169	2.65836	0.222762	0.11898	0.617057	0.488114	0.00264516	0.0476111	0.720706	8.11635e-05	0.00261505
KLF6	ENSG00000067082.15	chr10	3775996	3785281	9286	-	3.57363	3.3706	3.82858	3.59094	2.90632	2.54537	2.34173	2.59781	3.92365	3.78096	3.55255	3.75238	3.32234	2.92695	3.45686	3.23538	-0.979408	1.8687e-05	0.015709	0.22603	0.166533	0.490113	-0.284298	0.0926763	0.272143
AKR1E2	ENSG00000165568.18	chr10	4786629	4848062	61434	+	0.00702562	-1.07978	-0.927832	-0.666863	-0.722929	-1.2659	0.019105	-0.656574	-0.374039	-0.150496	-0.315829	-0.280121	-0.00111846	-0.219617	-0.07065	-0.0971286	-0.145332	0.757717	0.958059	0.362254	0.443226	0.755207	0.569973	0.22414	0.459255
AKR1C1	ENSG00000187134.14	chr10	4963253	4983283	20031	+	2.91563	2.44734	2.61452	2.65916	2.87294	3.02058	2.34555	2.74636	2.57604	2.6786	2.90518	2.71994	2.64574	2.36486	2.70893	2.57318	0.100868	0.576213	0.910744	0.128524	0.485156	0.785269	-0.0264122	0.885713	0.948488
AKR1C2	ENSG00000151632.17	chr10	4987400	5018031	30632	-	3.43981	2.97203	3.14869	3.18684	3.29814	3.5441	2.89197	3.24474	3.10478	3.07982	3.32583	3.17014	3.1662	2.87343	3.2198	3.08648	0.0734487	0.673331	0.938984	0.0493904	0.780391	0.930772	-0.0399232	0.822224	0.918695
AKR1C3	ENSG00000196139.14	chr10	5035354	5107686	72333	+	3.7798	3.03757	3.40687	3.40808	3.55164	3.84872	3.036	3.47879	3.26804	3.31114	3.52175	3.36698	3.45615	3.28481	3.32131	3.35409	0.062114	0.762618	0.958932	0.00325997	0.98763	0.996657	-0.0195725	0.925913	0.966683
NET1	ENSG00000173848.19	chr10	5412557	5459056	46500	+	4.19755	4.03289	4.08365	4.1047	4.33817	4.42014	4.09395	4.28408	4.11949	4.11198	3.87322	4.0349	4.35515	4.01136	4.36945	4.24532	0.212585	0.128251	0.628337	0.00335077	0.980399	0.995689	0.217927	0.123151	0.321575
ASB13	ENSG00000196372.13	chr10	5638867	5666595	27729	-	1.25112	1.20532	1.09527	1.1839	1.35652	1.18941	1.62622	1.39071	0.0877563	-0.134568	0.564326	0.172505	0.361137	-0.134871	0.513013	0.246426	0.266861	0.264046	0.756994	-0.920653	0.00567655	0.0748803	-0.867041	0.00764512	0.0546299
TASOR2	ENSG00000108021.20	chr10	5684838	5763740	78903	+	2.99289	2.79156	3.11908	2.96784	2.75282	2.68883	2.68648	2.70938	2.63245	2.48858	2.386	2.50234	2.48925	2.17005	2.39104	2.35011	-0.231627	0.0824078	0.542349	-0.399725	0.00664635	0.0830524	-0.547174	0.000655511	0.0105235
GDI2	ENSG00000057608.17	chr10	5765223	5842132	76910	-	5.94273	5.89794	6.05687	5.96584	6.10304	6.17912	5.6296	5.97059	6.10436	5.92595	6.03586	6.02206	5.99067	5.99166	6.0025	5.99494	0.0380591	0.789971	0.96407	0.133553	0.357715	0.691809	0.102998	0.475703	0.696284
ANKRD16	ENSG00000134461.16	chr10	5861616	5889906	28291	-	-0.409008	0.242891	0.364129	0.0660043	0.580877	-0.22993	-0.321209	0.00991278	-0.552752	-0.263281	-0.185168	-0.333733	-0.0579585	-1.11128	0.291167	-0.292691	0.0451905	0.904209	0.986924	-0.198591	0.635599	0.870743	-0.120808	0.771434	0.892405
FBH1	ENSG00000134452.20	chr10	5890203	5937594	47392	+	1.75589	1.5013	1.50849	1.58856	1.8698	1.55135	1.84468	1.75528	1.43111	1.74973	2.12782	1.76955	1.78439	1.62107	1.91672	1.77406	0.191882	0.331464	0.81209	0.275438	0.179401	0.508717	0.254161	0.213458	0.445474
IL15RA	ENSG00000134470.21	chr10	5943639	5978187	34549	-	0.845254	0.747338	0.588569	0.727054	0.774652	0.679212	-0.391817	0.354016	0.0853835	-0.409325	-0.026867	-0.116936	-0.371408	-1.35891	-1.20116	-0.977161	-0.395989	0.224519	0.726322	-0.801142	0.0401125	0.232552	-1.69022	0.00113343	0.0151457
RBM17	ENSG00000134453.16	chr10	6089034	6117457	28424	+	2.56467	2.76331	3.15424	2.8274	2.80029	2.798	2.41106	2.66978	2.41224	2.50676	2.3529	2.42396	2.56897	2.60534	2.30638	2.49356	-0.112959	0.534119	0.896569	-0.314922	0.106045	0.386774	-0.252156	0.187499	0.413994
PFKFB3	ENSG00000170525.21	chr10	6144934	6254644	109711	+	1.75835	1.9389	1.77329	1.82352	1.63532	1.06671	1.74271	1.48158	2.13443	1.8885	1.88335	1.96876	2.62359	2.44454	2.68337	2.58384	-0.282144	0.154069	0.655923	0.251564	0.199932	0.535649	0.874937	0.000230807	0.00510592
AL392086.3	ENSG00000287277.1	chr10	6824275	7118469	294195	-	-2.45815	-1.95392	-2.78688	-2.39965	-2.7265	-2.95663	-2.71984	-2.80099	-2.60425	-2.81643	-3.05168	-2.82412	-1.72272	-3.10001	-2.60777	-2.47684	-0.322506	0.415795	0.852892	-0.323116	0.44227	0.755188	0.198015	0.617397	0.795246
KIN	ENSG00000151657.12	chr10	7750962	7787993	37032	-	-0.126923	0.0979201	0.753895	0.241631	0.677616	0.158216	0.418575	0.418136	0.757621	0.341562	0.0933074	0.397497	0.867574	1.25475	0.72332	0.948547	0.241421	0.39369	0.843987	0.241029	0.41369	0.7317	0.805583	0.00991629	0.0643932
ATP5F1C	ENSG00000165629.20	chr10	7788147	7807815	19669	+	5.52972	5.36138	5.90892	5.60001	5.81464	6.03821	5.11215	5.655	5.78936	5.73019	5.60728	5.70894	5.97633	5.42257	5.81362	5.73751	0.0796156	0.697939	0.942453	0.177364	0.394532	0.718387	0.208176	0.319779	0.56496
TAF3	ENSG00000165632.8	chr10	7818505	8016631	198127	+	0.905989	1.18108	1.12177	1.06961	0.189673	-0.376598	-0.0241766	-0.0703674	1.04287	0.524725	1.08093	0.88284	0.256505	0.592336	0.520023	0.456288	-1.11142	0.000371133	0.0463766	-0.0462809	0.84153	0.952782	-0.538203	0.0403428	0.160533
USP6NL	ENSG00000148429.14	chr10	11453946	11611754	157809	-	1.0302	0.890748	1.15255	1.0245	0.761262	0.410716	0.534298	0.568759	0.988097	1.03725	0.722319	0.915889	0.483095	0.0828641	0.604882	0.39028	-0.435299	0.012036	0.260433	-0.0439445	0.778417	0.929857	-0.558863	0.00309166	0.0301886
PROSER2	ENSG00000148426.13	chr10	11823339	11872277	48939	+	1.48489	0.634327	1.11623	1.07848	1.13009	0.750169	1.3396	1.07329	0.8772	0.77532	0.727411	0.793311	0.459544	0.719468	0.733152	0.637388	-0.0799376	0.734628	0.953511	-0.33208	0.204301	0.54159	-0.523009	0.058638	0.202625
UPF2	ENSG00000151461.20	chr10	11920022	12043170	123149	-	2.76346	3.05994	3.8028	3.20873	2.77043	2.68367	2.29599	2.58337	2.61901	2.84197	1.9394	2.46679	2.75304	2.20567	2.44662	2.46845	-0.586219	0.037061	0.414503	-0.674895	0.021582	0.163581	-0.645149	0.0270362	0.126328
DHTKD1	ENSG00000181192.12	chr10	12068954	12123221	54268	+	1.37461	1.26277	0.976388	1.20459	0.684322	1.0663	1.48412	1.07825	0.891533	1.18458	1.51995	1.19869	1.56398	1.72127	1.49514	1.59346	-0.0626287	0.812085	0.969735	0.116587	0.667559	0.884279	0.46476	0.0913361	0.269405
SEC61A2	ENSG00000065665.21	chr10	12129637	12169961	40325	+	-0.194416	-3.62403	-0.588366	-1.46894	-0.778137	-0.864457	-0.952956	-0.865184	-1.0702	-0.61913	-0.475555	-0.721629	-0.0717253	-0.517847	-0.135902	-0.241825	0.298744	0.622268	0.925409	0.566593	0.366775	0.697118	1.06843	0.085002	0.257794
NUDT5	ENSG00000165609.13	chr10	12165330	12196144	30815	-	3.13259	3.16428	3.28939	3.19542	3.40935	3.5707	2.77583	3.25196	3.0917	3.18491	2.96641	3.08101	3.1894	3.05283	3.22167	3.15463	0.0952976	0.595028	0.91607	-0.0318285	0.862064	0.958345	0.041901	0.81859	0.916701
CDC123	ENSG00000151465.14	chr10	12195965	12250589	54625	+	2.42767	2.83718	2.70573	2.65686	3.04705	2.97573	2.88234	2.96837	2.51539	2.65295	2.61321	2.59385	2.68109	2.81223	2.76749	2.7536	0.411389	0.0286687	0.378497	0.0828615	0.651584	0.878179	0.222071	0.230127	0.466864
OPTN	ENSG00000123240.17	chr10	13099449	13138308	38860	+	3.0025	2.7338	3.54031	3.0922	3.35965	2.92587	2.49616	2.92723	3.25853	3.08686	2.7231	3.02283	3.07127	2.97201	2.89398	2.97908	-0.161452	0.453271	0.86337	-0.023073	0.915148	0.975356	-0.0589501	0.786136	0.899456
MCM10	ENSG00000065328.17	chr10	13161558	13211110	49553	+	2.13936	1.85415	2.36679	2.1201	2.60727	2.33809	2.32768	2.42435	1.77444	1.46013	1.87823	1.70427	1.79499	1.9578	1.5529	1.76856	0.314271	0.0953614	0.571074	-0.356668	0.0776499	0.325629	-0.318423	0.110104	0.301133
PHYH	ENSG00000107537.14	chr10	13277796	13302412	24617	-	1.67043	1.9578	1.99565	1.87463	2.58795	2.05851	1.47337	2.03995	2.09877	2.36769	1.64513	2.0372	1.93386	1.95176	1.91803	1.93455	0.226386	0.386288	0.842653	0.267388	0.324001	0.664781	0.175971	0.516125	0.726129
SEPHS1	ENSG00000086475.15	chr10	13317428	13348298	30871	-	2.78498	3.17191	2.85709	2.93799	2.95575	2.85804	2.60676	2.80685	2.55754	2.78279	2.66042	2.66692	2.50708	2.56307	2.69816	2.58944	-0.0570027	0.72832	0.951374	-0.147645	0.38757	0.714378	-0.239497	0.171525	0.391943
BEND7	ENSG00000165626.17	chr10	13438484	13528974	90491	-	-2.47024	-2.07218	-1.57314	-2.03852	-2.13328	-3.16145	-2.64954	-2.64809	-3.05928	-3.00537	-2.67653	-2.91373	-3.18154	-2.43237	-3.88449	-3.16613	-0.645026	0.168344	0.66753	-0.808707	0.121497	0.416876	-1.27202	0.0272496	0.127068
PRPF18	ENSG00000165630.14	chr10	13586939	13630859	43921	+	1.33878	1.62451	2.47155	1.81161	2.48325	1.81868	1.17184	1.82459	2.12697	2.07274	1.77585	1.99185	1.92522	1.60049	1.54141	1.68904	0.0467292	0.890929	0.984302	0.29236	0.408729	0.728914	0.0116675	0.974324	0.989194
AL157392.3	ENSG00000239665.8	chr10	13631143	13668445	37303	+	-0.716653	-1.11632	-1.0644	-0.965791	-1.02794	-1.99924	-0.712102	-1.24643	-0.345802	-0.728626	-0.187099	-0.420509	-0.492005	-0.40907	-0.00827503	-0.303117	-0.305641	0.357357	0.827362	0.616377	0.0650989	0.297631	0.702256	0.036993	0.151963
FAM107B	ENSG00000065809.13	chr10	14518557	14774897	256341	-	5.33386	5.24759	5.56259	5.38135	5.03524	5.04669	4.39127	4.8244	5.544	5.33828	5.08928	5.32385	5.03419	4.89064	5.0804	5.00175	-0.525623	0.00530711	0.176528	0.0172094	0.916505	0.975586	-0.306445	0.077651	0.243313
HSPA14	ENSG00000187522.16	chr10	14838306	14871741	33436	+	3.15581	2.71448	2.98116	2.95048	3.54237	3.3891	2.74137	3.22428	3.48167	3.26938	2.42495	3.05867	3.37074	2.90785	3.71171	3.3301	0.267933	0.325483	0.807138	0.115998	0.676176	0.888402	0.437519	0.123537	0.322061
SUV39H2	ENSG00000152455.16	chr10	14878820	14904315	25496	+	1.1238	0.67345	1.34944	1.0489	1.85897	1.44603	1.50566	1.60355	1.70109	1.59013	1.38535	1.55886	1.02718	1.51757	1.68959	1.41145	0.534356	0.032004	0.396704	0.528584	0.0397162	0.231056	0.347223	0.165201	0.384111
DCLRE1C	ENSG00000152457.18	chr10	14897359	14954432	57074	-	0.543277	0.662576	1.38735	0.864399	0.827971	0.416995	0.137246	0.460737	0.524974	0.749598	0.121871	0.465481	-0.117988	-0.221113	0.432187	0.0310287	-0.383866	0.138608	0.637899	-0.341778	0.199647	0.535268	-0.768768	0.0114542	0.071181
RPP38	ENSG00000152464.15	chr10	15097180	15139818	42639	+	2.28149	2.3464	3.14633	2.59141	3.05542	2.67765	2.62851	2.78719	2.17535	1.82275	1.11857	1.70556	2.48505	1.84018	2.32878	2.218	0.231196	0.381911	0.84039	-0.898554	0.0091563	0.0986811	-0.265551	0.359623	0.602189
NMT2	ENSG00000152465.18	chr10	15102584	15168693	66110	-	0.457856	0.601237	0.605826	0.554973	0.625735	0.0820438	0.450939	0.386239	1.40366	0.872971	0.806022	1.02755	0.90509	1.27901	1.29063	1.15824	-0.113879	0.628774	0.927757	0.572721	0.0232659	0.170458	0.699249	0.00709945	0.0520607
FAM171A1	ENSG00000148468.17	chr10	15211643	15371289	159647	-	2.18903	2.04416	1.94796	2.06038	1.92502	0.975568	1.9053	1.60196	1.60219	1.33462	1.81211	1.58297	1.43783	1.84669	1.83558	1.7067	-0.439528	0.0977485	0.575354	-0.38638	0.156873	0.475279	-0.311692	0.242759	0.481611
MINDY3	ENSG00000148481.14	chr10	15778170	15860507	82338	-	1.32899	0.47843	1.09258	0.966667	1.29058	1.72534	1.54819	1.52137	1.63746	1.31809	1.17085	1.37547	1.29569	0.759856	1.49457	1.18337	0.50332	0.0501265	0.464914	0.364792	0.160761	0.482024	0.212225	0.412697	0.644412
PTER	ENSG00000165983.14	chr10	16436943	16513745	76803	+	2.97568	2.80546	3.36001	3.04705	3.15028	2.84356	2.46228	2.81871	3.34054	3.42218	2.86573	3.20948	3.25951	2.9051	3.47478	3.21313	-0.216855	0.287167	0.777351	0.216502	0.288977	0.634117	0.235497	0.250444	0.489818
AL353576.1	ENSG00000287925.1	chr10	16521714	16539737	18024	+	-0.656086	-1.81484	-0.525377	-0.998766	-0.817028	-0.503221	-1.33329	-0.884512	0.302005	-0.372493	-0.0297907	-0.0334264	-0.012512	-0.154663	-0.0357046	-0.0676266	-0.0564983	0.885462	0.98372	0.932287	0.022091	0.165892	0.904958	0.0259863	0.123355
RSU1	ENSG00000148484.18	chr10	16590611	16817463	226853	-	3.18214	3.03272	3.38174	3.19887	3.29931	3.17739	2.80731	3.09467	3.35846	3.46351	3.17632	3.33276	3.46863	3.19087	3.46006	3.37318	-0.0817049	0.591449	0.914366	0.201883	0.199188	0.534772	0.247692	0.1196	0.31558
TRDMT1	ENSG00000107614.22	chr10	17137336	17202054	64719	-	-1.08744	-2.46685	-1.22591	-1.5934	-0.976481	-0.812895	-1.32232	-1.03723	-0.980158	-1.13969	-1.7201	-1.27998	-1.115	-2.38678	-0.96935	-1.49038	0.395571	0.265082	0.7572	0.143004	0.699905	0.897526	0.0556469	0.883452	0.947053
HACD1	ENSG00000165996.14	chr10	17589032	17617374	28343	-	-0.0223102	-0.69401	0.0994762	-0.205615	0.441093	0.204999	-0.785398	-0.0464355	-0.0850175	-0.596106	-0.517993	-0.399705	0.185083	-0.183256	-0.533741	-0.177305	0.0465775	0.898526	0.985677	-0.256625	0.52776	0.814452	0.0274399	0.943971	0.977371
STAM	ENSG00000136738.15	chr10	17644151	17716824	72674	+	2.00577	1.87827	1.87819	1.92074	1.68283	1.43962	1.55651	1.55965	1.71737	2.06182	1.37169	1.71696	1.25947	1.20899	1.58627	1.35158	-0.334921	0.0908455	0.562809	-0.147804	0.448603	0.758306	-0.508653	0.0208793	0.107024
TMEM236	ENSG00000148483.9	chr10	17752201	17800868	48668	+	-2.55485	-2.26993	-2.98048	-2.60175	-2.08423	-2.15973	-2.52662	-2.25686	-1.00434	-1.76774	-1.81537	-1.52915	-1.19126	-0.796828	-1.80336	-1.26382	0.407598	0.452403	0.86337	1.31182	0.0201742	0.157029	1.61925	0.0049077	0.041709
NSUN6	ENSG00000241058.4	chr10	18545561	18659285	113725	-	0.390664	0.360795	0.553371	0.434944	0.402387	0.566914	0.10645	0.358584	0.234975	-0.441771	0.317535	0.0369131	0.0539603	0.227164	-0.284839	-0.00123813	-0.0443469	0.872811	0.981607	-0.307833	0.322613	0.663566	-0.402803	0.203039	0.432603
ARL5B	ENSG00000165997.5	chr10	18659431	18681639	22209	+	1.95956	1.19559	2.46458	1.87324	1.96558	2.17593	1.82274	1.98808	2.26994	2.26826	1.81223	2.11681	2.77523	2.04291	2.66283	2.49366	0.0748528	0.76039	0.95873	0.23565	0.350293	0.686527	0.639864	0.0177484	0.095591
NEBL	ENSG00000078114.19	chr10	20779973	21293011	513039	-	0.241605	-0.0812259	0.0928538	0.0844109	-0.536763	-0.488755	-0.276288	-0.433935	0.360471	0.247912	-0.183318	0.141688	-0.247706	-0.0469937	-0.0748096	-0.12317	-0.505511	0.0157836	0.290029	0.0961129	0.609481	0.857819	-0.17259	0.373022	0.612768
MLLT10	ENSG00000078403.17	chr10	21524646	21743630	218985	+	1.0437	1.0178	0.581045	0.880848	0.0309372	-0.0726105	0.0868756	0.0150674	-0.643658	-0.542269	-0.560759	-0.582229	-0.648708	-0.707282	-0.974605	-0.776865	-0.823389	0.000525404	0.0541172	-1.3895	1.03665e-05	0.00191718	-1.60917	2.77398e-06	0.000266162
DNAJC1	ENSG00000136770.11	chr10	21756548	22003769	247222	-	4.38373	4.19925	5.16162	4.58153	4.5536	4.10042	3.62869	4.09424	4.96756	4.9036	4.41628	4.76248	4.77607	4.19445	4.54259	4.50437	-0.481638	0.0645811	0.501811	0.234334	0.343729	0.680615	-0.00678479	0.978011	0.991087
PIP4K2A	ENSG00000150867.14	chr10	22534854	22714578	179725	-	2.4429	2.47548	2.28598	2.40145	1.60694	1.9961	1.94904	1.8507	2.24424	2.38814	2.43199	2.35479	1.93974	2.26201	1.74292	1.98156	-0.494755	0.0244603	0.351764	0.0555776	0.782089	0.931361	-0.351479	0.102508	0.288993
MSRB2	ENSG00000148450.13	chr10	23095579	23122013	26435	+	1.41716	1.62373	1.56226	1.53438	1.92708	2.36167	1.9943	2.09435	1.98489	1.5291	1.83575	1.78325	1.73991	1.84917	1.99569	1.86159	0.673089	0.0108707	0.249575	0.387819	0.138821	0.446186	0.446962	0.0892626	0.265405
KIAA1217	ENSG00000120549.18	chr10	23694746	24547848	853103	+	2.81068	2.9031	2.92831	2.8807	2.43989	1.88251	2.53083	2.28441	2.05702	2.00801	2.07532	2.04678	1.31724	1.75902	1.43272	1.50299	-0.556272	0.00746887	0.204333	-0.748311	0.00107257	0.0279613	-1.31868	4.88801e-06	0.000414674
ARHGAP21	ENSG00000107863.18	chr10	24583609	24723887	140279	-	3.93979	3.70682	4.16165	3.93608	3.46877	3.35578	3.08627	3.30361	3.78865	3.63412	3.37679	3.59986	3.14625	3.23647	3.26288	3.2152	-0.606109	0.00063663	0.0571545	-0.267343	0.078289	0.326392	-0.655904	0.000342609	0.00665569
PRTFDC1	ENSG00000099256.19	chr10	24848614	24952606	103993	-	2.41144	2.49693	2.82923	2.5792	2.63203	3.20294	2.25357	2.69618	2.65978	2.5991	2.36073	2.53987	2.70285	2.39039	2.84773	2.64699	0.169996	0.480099	0.874139	0.042356	0.865317	0.95978	0.170578	0.49404	0.709708
PDSS1	ENSG00000148459.16	chr10	26697701	26746798	49098	+	2.63305	2.01844	2.33556	2.32902	2.72001	2.74299	1.98352	2.48217	2.73055	2.24358	2.35883	2.44432	2.75376	2.21607	2.04463	2.33815	0.106795	0.682822	0.940852	0.114107	0.675321	0.88812	0.0412313	0.880696	0.945744
ABI1	ENSG00000136754.18	chr10	26746593	26861087	114495	-	3.57779	3.58723	3.56896	3.57799	3.78914	3.49403	3.1487	3.47729	4.01475	3.85305	3.51346	3.79375	3.8295	3.37005	3.84791	3.68249	-0.0650648	0.70194	0.944197	0.292936	0.101179	0.376802	0.196522	0.261714	0.501569
ANKRD26	ENSG00000107890.17	chr10	26973793	27100494	126702	-	-0.758607	-1.74949	0.317039	-0.730353	-0.0327391	-0.14891	-1.03797	-0.406539	0.178399	0.18158	-1.57095	-0.403657	-0.363499	-0.760044	0.155386	-0.322719	0.187132	0.702877	0.944976	0.142228	0.779718	0.930558	0.353264	0.486859	0.705356
YME1L1	ENSG00000136758.19	chr10	27110111	27155266	45156	-	3.80831	3.66769	3.96386	3.81329	3.99083	3.88477	3.63814	3.83791	4.03876	3.9923	3.74549	3.92551	3.99365	3.83518	4.07335	3.96739	0.0539231	0.676743	0.940069	0.183824	0.17008	0.495173	0.225585	0.0971503	0.280209
MASTL	ENSG00000120539.15	chr10	27154824	27187953	33130	+	2.32145	2.38064	2.40676	2.36962	2.30881	2.33196	2.07309	2.23795	2.68363	2.48957	2.29891	2.4907	2.73357	1.73211	2.24827	2.23798	-0.0843378	0.676621	0.940069	0.20651	0.318929	0.659763	-0.00917362	0.964627	0.986497
ACBD5	ENSG00000107897.20	chr10	27168135	27243046	74912	-	1.86339	1.34926	2.24156	1.81807	2.20065	2.07189	1.94128	2.07128	2.39917	2.40012	1.68504	2.16144	2.45245	1.7171	2.18207	2.11721	0.251403	0.267649	0.758759	0.370169	0.115337	0.405658	0.355423	0.129994	0.332703
RAB18	ENSG00000099246.17	chr10	27504174	27542239	38066	+	2.55492	2.31028	2.94573	2.60364	2.73478	2.79389	2.43105	2.65324	2.95548	3.02118	2.38102	2.78589	2.71796	2.36027	2.92292	2.66705	0.0656424	0.737447	0.953958	0.229262	0.257523	0.603171	0.12757	0.524699	0.732412
LINC02680	ENSG00000285737.1	chr10	27564430	27594588	30159	+	-1.77059	-3.51303	-1.13448	-2.13937	-1.47925	-1.09917	-1.1834	-1.25394	-0.287779	-0.735658	0.0255961	-0.332614	-0.121649	-0.406845	-0.445764	-0.324753	1.0545	0.0791554	0.535553	2.18063	0.000940859	0.0259705	2.15953	0.00101131	0.0139367
MPP7	ENSG00000150054.18	chr10	28050993	28334486	283494	-	0.566822	0.670434	1.10626	0.781171	0.934341	0.78546	0.44886	0.722887	1.39634	1.52934	1.30001	1.40856	0.942725	1.03355	1.68254	1.21961	-0.0156871	0.946457	0.991366	0.734344	0.00532064	0.0718247	0.531373	0.0347093	0.147093
WAC-AS1	ENSG00000254635.6	chr10	28522652	28533066	10415	-	2.60177	2.91279	2.88917	2.80124	3.24446	2.61243	2.34074	2.73255	2.63895	2.48162	2.32186	2.48081	2.87414	2.48771	2.69679	2.68621	-0.0121643	0.951745	0.991749	-0.218248	0.30616	0.650221	0.00582718	0.977507	0.990685
WAC	ENSG00000095787.23	chr10	28532493	28623112	90620	+	2.31612	2.31063	2.63873	2.42183	2.0123	1.81311	1.81913	1.88151	2.09569	1.90715	2.00031	2.00105	1.41236	1.46398	1.4359	1.43742	-0.508499	0.00184622	0.101619	-0.34329	0.0240642	0.173043	-0.918615	9.38587e-06	0.000618021
BAMBI	ENSG00000095739.11	chr10	28677510	28682932	5423	+	0.0276725	-0.458708	0.174454	-0.0855272	1.7507	1.49918	1.09867	1.44952	1.91287	1.89283	1.47347	1.75972	2.9424	2.79272	2.93595	2.89036	1.58697	0.000109654	0.0277539	1.94759	1.35045e-05	0.00219316	3.12993	2.07027e-08	1.59532e-05
SVIL-AS1	ENSG00000224597.10	chr10	29409402	29487745	78344	+	1.85555	1.43777	1.21078	1.50136	1.57655	1.69114	1.649	1.6389	1.32056	1.49522	1.31602	1.37727	1.21454	1.45804	1.29079	1.32112	0.153686	0.435146	0.859468	-0.0719892	0.726663	0.908456	-0.154878	0.457822	0.680733
SVIL	ENSG00000197321.15	chr10	29457338	29736959	279622	-	0.497985	0.460344	0.814254	0.590861	0.0630309	-0.669844	0.166183	-0.146877	0.271176	0.25997	0.178349	0.236498	-0.129389	0.153443	-0.102061	-0.0260023	-0.720512	0.00483071	0.168726	-0.28218	0.217995	0.561349	-0.575136	0.0219583	0.110653
JCAD	ENSG00000165757.9	chr10	30012803	30115494	102692	-	-3.01189	-2.00678	-1.77623	-2.26496	-1.5514	-2.23317	-1.90535	-1.89664	-2.54196	-2.1364	-1.97133	-2.21656	-1.83833	-2.75687	-1.84651	-2.14724	0.610554	0.168428	0.667574	0.379223	0.42338	0.739481	0.470882	0.318669	0.563752
MTPAP	ENSG00000107951.15	chr10	30309801	30374448	64648	-	0.705914	0.977341	1.08219	0.921815	1.31798	1.05995	0.976391	1.11811	-0.513264	-0.175533	0.0167664	-0.22401	0.26439	0.194914	-0.147244	0.10402	0.267628	0.177336	0.681555	-1.01821	0.000385898	0.0155148	-0.72358	0.00415633	0.0372418
MAP3K8	ENSG00000107968.10	chr10	30434021	30461833	27813	+	1.07246	0.466578	0.778976	0.77267	1.03329	1.16382	0.509643	0.90225	0.982518	1.33515	0.786092	1.03459	1.49126	1.18732	1.51573	1.3981	0.0785775	0.752515	0.95689	0.254483	0.3286	0.667742	0.654381	0.0167248	0.0920482
SVIL2P	ENSG00000234814.8	chr10	30655489	30717266	61778	+	-0.206299	-0.714707	-0.114375	-0.345127	-0.501184	-1.68511	-0.338652	-0.841647	0.334571	-0.14569	-1.04444	-0.285186	-1.1099	-0.493641	-1.40628	-1.00328	-0.660302	0.19842	0.708646	-0.0602113	0.901099	0.971602	-0.815354	0.146294	0.35609
ZNF438	ENSG00000183621.15	chr10	30820207	31031937	211731	-	-0.672511	-0.411479	0.139697	-0.314765	-0.183294	-0.141054	-0.865087	-0.396478	-1.37606	-0.970501	-1.04587	-1.13081	-1.27793	-1.03962	-1.43322	-1.25026	-0.025381	0.937856	0.989848	-0.73728	0.0719163	0.312211	-0.930909	0.0302318	0.135761
ARHGAP12	ENSG00000165322.18	chr10	31805398	31928876	123479	-	3.05054	3.11567	3.15939	3.10853	2.65128	2.86052	2.84956	2.78712	3.26471	3.17037	2.94567	3.12692	2.62355	2.30268	2.64928	2.52517	-0.27344	0.0825224	0.542349	0.100267	0.507647	0.802567	-0.496041	0.0052046	0.0429159
KIF5B	ENSG00000170759.11	chr10	32009015	32056425	47411	-	4.69154	4.53254	5.44156	4.88854	5.00392	4.59789	4.46079	4.68753	5.33409	5.38806	4.40188	5.04134	5.14148	4.88633	5.16357	5.06379	-0.176903	0.473736	0.873378	0.217861	0.380172	0.709285	0.242515	0.330092	0.573905
EPC1	ENSG00000120616.16	chr10	32267751	32378798	111048	-	0.466332	0.611887	0.614468	0.564229	0.948368	0.859926	0.558768	0.789021	-0.0175767	-0.14945	-0.356778	-0.174602	-0.352619	-0.0258078	-0.691037	-0.356488	0.286074	0.146254	0.644047	-0.66217	0.0063681	0.081458	-0.866685	0.00103871	0.0142085
CCDC7	ENSG00000216937.13	chr10	32446140	32882874	436735	+	-1.83826	-1.40255	-1.14804	-1.46295	-2.17513	-0.836986	-1.13211	-1.38141	-0.712014	-1.18052	-1.64251	-1.17835	-1.085	-1.16362	-1.42549	-1.2247	0.261268	0.53324	0.89636	0.400664	0.355024	0.689831	0.415427	0.340464	0.583336
ITGB1	ENSG00000150093.20	chr10	32887273	33005792	118520	-	4.25491	4.06395	4.32151	4.21346	4.46718	4.59241	3.78554	4.28171	4.57723	4.50835	4.00293	4.36284	4.62588	4.19248	4.6283	4.48222	0.0994481	0.605175	0.919825	0.222803	0.256281	0.601939	0.342729	0.0892413	0.265405
NRP1	ENSG00000099250.18	chr10	33177492	33336262	158771	-	0.252924	0.231931	0.1192	0.201352	-0.304767	0.139541	0.101426	-0.0212667	0.494593	0.250765	0.221709	0.322356	-0.182954	0.0276786	-0.0488045	-0.0680266	-0.161368	0.425965	0.855763	0.208315	0.31142	0.653656	-0.205214	0.33553	0.57842
PARD3	ENSG00000148498.16	chr10	34109560	34815325	705766	-	2.89666	3.06253	3.24347	3.06755	2.34466	2.4084	2.35662	2.3699	3.19296	3.03848	3.18938	3.14027	2.19459	2.36283	2.23293	2.26345	-0.652005	0.000604153	0.0556969	0.165891	0.282811	0.628038	-0.72994	0.00028033	0.00582083
CUL2	ENSG00000108094.16	chr10	35008551	35090642	82092	-	2.57923	2.56999	2.80086	2.65003	2.96961	2.82902	2.10027	2.63297	2.63866	2.75103	2.27799	2.55589	2.71239	2.21667	2.76625	2.5651	0.0120629	0.953714	0.991848	-0.0221675	0.917053	0.975946	0.00473988	0.982232	0.992143
CREM	ENSG00000095794.19	chr10	35126791	35212958	86168	+	0.0514831	-0.49849	-0.464876	-0.303961	0.00626066	-0.0283158	-0.349065	-0.123707	0.14146	0.0493921	0.359966	0.183606	0.297354	-0.415354	0.534229	0.138743	0.142827	0.602892	0.918896	0.540446	0.0653338	0.298047	0.510089	0.0815105	0.251282
CCNY	ENSG00000108100.18	chr10	35247025	35572669	325645	+	2.34312	2.13052	1.95966	2.14443	2.11882	1.79331	1.79579	1.90264	1.90439	2.11956	2.07186	2.03194	1.34578	1.90991	1.89273	1.71614	-0.214978	0.264808	0.756994	-0.0300344	0.875715	0.962045	-0.387256	0.0628346	0.212721
AL117336.2	ENSG00000271335.6	chr10	35314552	35336401	21850	-	-0.264744	-0.964921	0.759416	-0.15675	0.0383144	-0.208345	-1.4258	-0.531944	0.387204	-0.192825	-0.597718	-0.134446	0.760125	-0.252962	0.572864	0.360009	-0.728423	0.261043	0.755241	-0.0759886	0.902446	0.972041	0.666615	0.259706	0.499246
ZNF248	ENSG00000198105.15	chr10	37776526	37858106	81581	-	-1.09076	-1.38276	0.0884831	-0.795011	-0.571565	-1.14472	-0.636931	-0.784404	-2.35689	-1.51547	-1.90833	-1.9269	-1.85005	-2.15539	-1.55431	-1.85325	-0.00944429	0.977911	0.996354	-1.17876	0.0145629	0.129224	-1.10589	0.0189977	0.0997567
ZNF33A	ENSG00000189180.16	chr10	38010650	38065088	54439	+	1.52225	1.29251	2.25985	1.69154	1.96567	1.34024	1.07308	1.45967	1.00328	1.28253	0.303352	0.863053	0.872819	0.583071	0.966328	0.807406	-0.245405	0.35993	0.828749	-0.830265	0.00969432	0.101772	-0.842087	0.00921793	0.0614551
HSD17B7P2	ENSG00000099251.14	chr10	38356380	38378505	22126	+	1.90949	1.91663	1.95631	1.92747	1.70343	1.6332	1.38797	1.57487	2.06145	2.18063	1.47645	1.90618	1.88472	1.57698	2.01546	1.82572	-0.329422	0.192524	0.700849	0.0274891	0.911803	0.975356	0.000435662	0.998613	0.999262
SEPTIN7P9	ENSG00000120555.13	chr10	38383069	38402916	19848	-	1.34085	-0.720782	1.39948	0.673184	1.43988	1.29431	1.256	1.33006	1.5935	1.45181	1.16053	1.40195	1.67971	1.58577	1.56564	1.61037	0.417196	0.300715	0.785384	0.518903	0.217231	0.560746	0.770814	0.0691109	0.226139
AL133216.2	ENSG00000276805.2	chr10	38403189	38452153	48965	+	0.218035	0.444403	0.0308481	0.231095	0.0295019	-1.0803	0.166962	-0.294613	-0.6061	-0.593132	-0.918598	-0.705943	-1.17176	-0.108446	-0.878032	-0.719414	-0.471791	0.174621	0.676748	-0.863567	0.0348772	0.215581	-0.962134	0.0210316	0.107552
AL133216.1	ENSG00000203496.9	chr10	38453181	38466176	12996	+	1.49998	0.653408	1.48343	1.21227	1.30156	0.623041	1.7523	1.22563	0.9688	1.1556	0.988089	1.0375	1.37893	1.51357	1.2759	1.38947	-0.122314	0.770644	0.961174	-0.268767	0.553633	0.8304	0.114703	0.789403	0.900741
BX322639.1	ENSG00000215146.5	chr10	42331866	42367974	36109	-	-1.99531	-2.65616	-1.96816	-2.20655	-2.29931	-1.82365	-2.08139	-2.06812	-1.51151	-1.60863	-2.09094	-1.73703	-1.23108	-1.51891	-0.750182	-1.16672	0.0860391	0.82777	0.971809	0.454403	0.262417	0.606938	1.13715	0.00714892	0.0522165
ZNF37BP	ENSG00000234420.7	chr10	42513510	42552822	39313	-	-0.0180604	0.443222	0.959692	0.461618	0.615858	-0.0448272	0.111779	0.227603	0.00128128	0.20834	-0.616522	-0.135634	0.126832	-0.569618	0.674494	0.0772362	-0.166088	0.585961	0.912621	-0.519354	0.128261	0.430874	-0.229093	0.47834	0.698329
ZNF33B	ENSG00000196693.15	chr10	42574185	42638570	64386	-	1.07093	1.05367	2.16601	1.43021	1.64787	1.0655	0.854685	1.18935	0.685161	0.621066	-0.0432346	0.420998	0.447344	0.603449	0.91319	0.654661	-0.240572	0.395598	0.845178	-1.0042	0.00482338	0.0678706	-0.744097	0.0240487	0.118215
BMS1	ENSG00000165733.8	chr10	42782795	42834937	52143	+	3.49324	3.42467	3.82915	3.58236	3.78515	3.42984	3.22561	3.4802	3.63293	3.60533	3.2831	3.50712	3.63916	3.57734	3.44573	3.55407	-0.0742863	0.637426	0.928672	-0.00516112	0.974019	0.993455	0.0413904	0.794054	0.902658
CSGALNACT2	ENSG00000169826.8	chr10	43138445	43185302	46858	+	0.766051	1.04163	0.892176	0.899951	1.06068	0.627723	0.689747	0.792718	1.87416	1.20628	0.563721	1.21472	1.02449	1.04888	1.16348	1.07895	-0.0326644	0.910788	0.987488	0.385542	0.198928	0.534736	0.309062	0.304805	0.550602
RASGEF1A	ENSG00000198915.12	chr10	43194535	43267065	72531	-	-0.304195	-0.028183	-0.0896546	-0.140677	-0.119713	-0.601512	-0.50982	-0.410348	-0.962522	-0.623209	-0.613173	-0.732968	-0.640923	-1.92635	-1.1295	-1.23226	-0.208779	0.439388	0.861749	-0.45739	0.137535	0.444036	-0.933233	0.0103773	0.0663664
HNRNPF	ENSG00000169813.16	chr10	43385617	43409166	23550	-	5.35297	5.20097	5.22784	5.26059	5.53697	5.48979	5.23187	5.41954	5.27157	5.12827	4.8947	5.09818	5.241	4.7827	5.11889	5.04753	0.192607	0.173762	0.675402	-0.0883207	0.52659	0.813326	-0.135226	0.337266	0.580222
ZNF487	ENSG00000243660.11	chr10	43436841	43483181	46341	+	-1.245	-0.357387	-0.988591	-0.863659	-0.282355	-0.6486	-0.512978	-0.481311	-0.0593298	-0.570708	-1.61095	-0.746994	-0.422065	-0.918073	-0.611046	-0.650394	0.600344	0.136912	0.637899	0.231068	0.5862	0.84949	0.509535	0.231635	0.468386
ZNF239	ENSG00000196793.14	chr10	43556344	43574618	18275	-	-0.575499	0.354631	-0.303651	-0.17484	0.306371	-0.222189	-0.03479	0.0164639	-1.06187	-2.31673	-1.41286	-1.59715	-1.02228	-1.0681	-2.98176	-1.69071	0.39306	0.466183	0.870469	-1.51469	0.0520646	0.267986	-1.90345	0.0202161	0.104731
TMEM72-AS1	ENSG00000224812.3	chr10	44793119	44959709	166591	-	-3.18198	-5.08386	-3.94633	-4.07073	-2.72593	-4.3002	-3.34015	-3.45543	-1.56788	-2.18825	-2.14142	-1.96585	-2.15712	-2.71888	-1.83328	-2.23643	0.559517	0.409953	0.852277	2.50275	0.000625422	0.0203636	2.26818	0.00168825	0.0199123
RASSF4	ENSG00000107551.21	chr10	44959407	44995891	36485	+	-1.69633	-0.846464	-1.76214	-1.43498	-1.21451	-0.792534	-1.38841	-1.13182	-1.14184	-2.25113	-1.17786	-1.52361	-1.07107	-1.682	-1.41156	-1.38821	0.52254	0.160923	0.660825	0.171551	0.667644	0.884279	0.333776	0.398015	0.632054
MARCHF8	ENSG00000165406.16	chr10	45454585	45594906	140322	-	0.970068	1.1276	0.668091	0.921919	0.764517	0.844299	1.12665	0.911821	1.07111	0.437047	0.94158	0.81658	0.296684	0.472235	0.00301079	0.25731	0.0763534	0.739696	0.954435	0.0176055	0.941339	0.98479	-0.580908	0.0344097	0.146562
ZFAND4	ENSG00000172671.20	chr10	45615500	45672780	57281	-	-0.864962	-0.958184	-0.528999	-0.784048	-0.729998	-0.645661	-0.741454	-0.705704	0.408939	-0.0350287	-0.335336	0.0128583	-0.424642	-0.876826	0.373135	-0.309444	0.114996	0.730844	0.952528	0.868542	0.0153984	0.133837	0.595492	0.0901393	0.266982
AGAP10P	ENSG00000230869.1	chr10	45678692	45700532	21841	+	2.49232	1.89438	2.08057	2.15576	2.20256	1.47765	1.83569	1.83864	2.39257	2.04658	1.572	2.00372	2.2282	1.87809	2.0819	2.06273	-0.370251	0.13688	0.637899	-0.184322	0.458287	0.764804	-0.0676337	0.782515	0.898155
FAM21FP	ENSG00000237840.6	chr10	45706431	45727231	20801	-	1.67218	2.10677	2.09132	1.95675	1.9119	1.87415	1.63885	1.8083	1.78061	1.62909	1.75909	1.72293	1.94795	1.58269	1.45665	1.66243	-0.0468548	0.831816	0.973633	-0.0796431	0.733375	0.911016	-0.132782	0.574378	0.766989
WASHC2C	ENSG00000172661.19	chr10	45727200	45792964	65765	+	3.58049	3.5316	3.706	3.60603	3.66242	3.40048	3.1855	3.41613	3.20165	3.17333	3.26361	3.21287	3.27558	3.112	3.0922	3.15993	-0.158107	0.254004	0.750958	-0.312274	0.0371319	0.223396	-0.370785	0.0161439	0.0899834
AGAP4	ENSG00000188234.13	chr10	45825594	45853875	28282	-	2.76048	2.82871	2.58881	2.726	2.7015	1.8162	2.49682	2.33817	2.60236	2.71583	2.26382	2.52734	2.89723	2.36517	2.672	2.6448	-0.344283	0.129764	0.628565	-0.111562	0.616962	0.861919	0.0320323	0.884539	0.947768
PARGP1	ENSG00000239883.8	chr10	45854093	45972154	118062	-	2.64212	2.67679	3.0291	2.78267	2.612	2.41667	2.37086	2.46651	2.74451	2.35996	2.71187	2.60544	2.44417	2.86361	2.47039	2.59272	-0.282888	0.155994	0.657414	-0.0908626	0.644956	0.876144	-0.135368	0.494949	0.710253
TIMM23	ENSG00000265354.4	chr10	45972489	46003742	31254	+	5.17241	5.11354	4.73829	5.00808	5.21039	5.24833	4.98249	5.14707	5.05885	4.92012	5.04542	5.00813	4.7391	4.98465	4.94866	4.8908	0.185236	0.270602	0.760952	0.0915199	0.589639	0.850637	-0.0422527	0.80374	0.908135
NCOA4	ENSG00000266412.5	chr10	46005088	46030714	25627	-	4.94331	4.72792	4.55654	4.74259	5.00213	5.24363	4.86977	5.03851	5.17675	4.9217	5.10361	5.06735	5.13378	4.91364	5.06437	5.03726	0.331802	0.0402424	0.424233	0.403966	0.0157793	0.135783	0.371607	0.0244531	0.118835
AGAP7P	ENSG00000264204.2	chr10	46109621	46131358	21738	+	2.36537	1.83124	1.97942	2.05868	2.17751	1.43835	1.79163	1.80249	2.31563	2.10545	1.61464	2.01191	2.28057	2.07174	2.0925	2.14827	-0.308047	0.213158	0.723063	-0.0696969	0.777776	0.929704	0.114696	0.638232	0.808235
AGAP14P	ENSG00000279058.2	chr10	46337224	46358714	21491	+	2.31527	1.74908	1.91156	1.99197	2.20403	1.14545	2.06686	1.80545	2.25352	2.25064	1.55779	2.02065	2.28197	1.99807	1.93782	2.07262	-0.242071	0.421954	0.8556	-0.00103258	0.997297	0.999796	0.105293	0.728833	0.868383
SHLD2P1	ENSG00000165874.13	chr10	46610474	46652025	41552	-	3.09168	3.04069	3.32038	3.15092	3.16862	2.94273	2.47692	2.86276	3.21345	3.30743	2.36347	2.96145	2.95818	2.64032	2.57264	2.72371	-0.263473	0.263029	0.75629	-0.136943	0.561142	0.834627	-0.349573	0.155314	0.369105
GLUD1P2	ENSG00000265366.6	chr10	46759019	46786770	27752	-	1.70453	0.773357	1.60338	1.36042	1.66376	2.02553	1.80806	1.83245	0.551926	1.82089	1.71195	1.36159	1.39521	1.47207	1.78249	1.54993	0.416483	0.311049	0.797414	-0.0146103	0.974117	0.993455	0.115593	0.79204	0.901969
BMS1P1	ENSG00000204177.10	chr10	46786674	46811989	25316	+	3.13017	3.17516	3.15153	3.15229	2.99488	2.88852	3.3153	3.06623	2.904	2.81618	2.90025	2.87348	2.87041	3.02079	2.98167	2.95763	-0.0363261	0.822197	0.971128	-0.189325	0.264943	0.608376	-0.117564	0.481544	0.701102
AGAP13P	ENSG00000243289.1	chr10	46816516	46832476	15961	+	2.58657	2.10019	2.18586	2.29087	1.64685	2.01128	3.08896	2.24903	3.23274	3.0087	2.50931	2.91692	2.27725	3.12849	2.27789	2.56121	-0.0653749	0.897354	0.985657	0.641813	0.20011	0.535811	0.217173	0.670662	0.830536
PTPN20	ENSG00000204179.10	chr10	46911396	47002488	91093	+	1.23757	0.70344	0.885042	0.942016	1.02414	0.887876	1.25609	1.05604	0.877019	1.06563	1.02792	0.990189	1.0752	0.868872	0.934805	0.959627	0.0986777	0.627046	0.927727	0.0801142	0.70618	0.900365	0.0401649	0.850337	0.932391
ZNF488	ENSG00000265763.4	chr10	47365496	47384293	18798	-	0.864766	0.693417	0.685264	0.747816	1.24697	1.20558	1.33077	1.26111	-0.35491	1.14165	0.980847	0.589195	1.14769	0.778558	0.991491	0.972579	0.560683	0.0770191	0.531713	-0.0202153	0.95212	0.988522	0.31791	0.329979	0.573905
ANXA8	ENSG00000265190.7	chr10	47460162	47484158	23997	-	-0.482495	-0.825924	0.329291	-0.326376	0.123042	-0.803834	-0.585605	-0.422132	-0.970792	-1.18616	-1.09687	-1.08461	-1.03679	-0.74585	-1.64889	-1.14384	-0.162009	0.633148	0.928186	-0.793032	0.0604066	0.286304	-0.896784	0.0383066	0.155292
AGAP9	ENSG00000204172.12	chr10	47501854	47523638	21785	-	2.41568	2.54642	2.68713	2.54974	2.76348	1.82421	2.09948	2.22906	2.87902	2.54133	2.11113	2.51049	2.91596	2.37759	2.31285	2.53547	-0.290819	0.267551	0.758759	0.0294315	0.910045	0.975144	0.107655	0.679665	0.836309
SHLD2P3	ENSG00000189014.7	chr10	47689707	47730436	40730	+	2.73668	2.5982	2.97213	2.769	2.56466	2.71835	2.20077	2.49459	2.73073	2.74438	2.01182	2.49565	2.50489	2.14139	2.01461	2.22029	-0.255976	0.259198	0.755092	-0.241584	0.301417	0.647073	-0.478558	0.056505	0.19756
AC245041.2	ENSG00000276850.5	chr10	47908064	47991877	83814	-	1.24142	0.691445	1.48405	1.13897	1.1543	0.497185	0.696409	0.782632	0.138252	-0.198052	-0.273424	-0.111075	0.297747	0.13076	0.18641	0.204972	-0.446629	0.0847291	0.548508	-1.36714	0.000370459	0.0151577	-0.991551	0.00310034	0.0302414
AGAP12P	ENSG00000265018.6	chr10	48009873	48031640	21768	-	2.77803	2.84532	2.74912	2.79082	2.634	2.17777	2.38938	2.40038	2.90706	2.84492	2.41631	2.72276	3.12236	2.53841	2.67118	2.77732	-0.347166	0.0945956	0.569483	0.0118764	0.952605	0.988522	0.105737	0.597034	0.782811
BMS1P7	ENSG00000270025.2	chr10	48050282	48060016	9735	-	4.5066	4.34487	4.25867	4.37005	4.49638	4.46499	4.65676	4.53938	4.32582	4.39148	4.38181	4.36637	4.43369	4.60438	4.31076	4.44961	0.209318	0.223763	0.725942	0.0788886	0.650065	0.877256	0.144154	0.408783	0.641115
PTPN20CP	ENSG00000278561.1	chr10	48064308	48119455	55148	-	2.22181	2.13251	1.87168	2.07533	2.26212	1.98439	2.53359	2.26003	2.14729	2.06573	2.42489	2.21263	2.41482	2.288	1.87885	2.19389	0.236387	0.41597	0.852892	0.258359	0.400091	0.723434	0.205938	0.501521	0.714797
MAPK8	ENSG00000107643.16	chr10	48306639	48439360	132722	+	1.52098	1.42185	1.30778	1.41687	1.06958	1.08228	0.583151	0.91167	2.12154	1.81262	1.58029	1.83815	1.5787	1.2186	1.70402	1.50044	-0.475354	0.0201431	0.326573	0.497523	0.0138575	0.125015	0.173748	0.354176	0.597048
ERCC6	ENSG00000225830.15	chr10	49454470	49539538	85069	-	-0.184431	-0.479829	-0.18712	-0.283793	0.0235438	-0.264139	-0.046475	-0.0956901	0.108829	0.0216748	0.0764529	0.0689856	0.219954	0.117091	0.23667	0.191238	0.199414	0.212893	0.722866	0.413777	0.0180645	0.146657	0.531461	0.00369522	0.0343414
PARG	ENSG00000227345.8	chr10	49818279	49970203	151925	-	2.44285	2.40465	2.61316	2.48689	2.43189	2.2956	2.18599	2.30449	2.41143	2.2776	2.36539	2.35148	2.16469	2.49365	2.16752	2.27529	-0.149059	0.358249	0.828306	-0.054596	0.738421	0.912859	-0.152655	0.358841	0.601441
TIMM23B-AGAP6	ENSG00000178440.7	chr10	49942056	50011654	69599	+	-0.227286	-0.421587	0.00759821	-0.213758	-0.257707	-0.998406	0.421037	-0.278359	-0.644304	-0.651493	-0.269035	-0.521611	-0.613576	-0.0841431	-0.34477	-0.347496	-0.0577424	0.879088	0.982894	-0.233105	0.576393	0.844274	-0.147044	0.716575	0.860388
FAM21EP	ENSG00000235618.8	chr10	50021182	50067803	46622	-	1.052	1.35309	1.14927	1.18479	1.16704	1.21858	0.776931	1.05418	0.894568	1.01562	1.25051	1.05357	1.22409	1.07556	0.749486	1.01638	-0.0465993	0.850434	0.977303	0.0382043	0.883112	0.964239	-0.0321586	0.90201	0.957167
WASHC2A	ENSG00000099290.17	chr10	50067888	50133509	65622	+	3.61293	3.75496	3.84289	3.73693	3.77697	3.6326	3.30891	3.57282	3.33375	3.32283	3.42752	3.36137	3.41301	3.14266	3.17085	3.24217	-0.122179	0.408214	0.851149	-0.284455	0.0722522	0.312995	-0.40731	0.0147415	0.0846674
ASAH2	ENSG00000188611.16	chr10	50182778	50279720	96943	-	-0.15673	-1.1814	-0.269824	-0.535985	0.139973	0.135842	-0.539157	-0.0877806	-0.371819	-0.131642	-0.419534	-0.307665	0.0739929	-0.437654	-0.0577199	-0.140461	0.329105	0.235243	0.736046	0.158894	0.583702	0.848799	0.362048	0.213208	0.445443
SGMS1	ENSG00000198964.14	chr10	50305586	50625163	319578	-	0.839621	-0.0747477	0.749611	0.504828	0.433218	0.41559	0.10869	0.319166	1.2147	1.18853	0.981958	1.12839	0.177839	0.698953	0.862697	0.579829	-0.283645	0.253566	0.750958	0.585717	0.0230908	0.170042	-0.0121296	0.960865	0.985155
ASAH2B	ENSG00000204147.11	chr10	50739318	50816495	77178	+	-0.294284	-0.839794	-0.149188	-0.427755	0.420249	0.383196	-0.679034	0.0414704	-0.095695	0.113911	-0.355594	-0.11246	0.240922	-0.270725	-0.00700927	-0.0122709	0.41265	0.206581	0.71895	0.309765	0.363682	0.69557	0.460096	0.179832	0.402446
A1CF	ENSG00000148584.15	chr10	50799409	50885675	86267	-	-1.77736	-1.58174	-1.5121	-1.62373	-1.01834	-1.39939	-1.79414	-1.40396	-2.20271	-1.31805	-2.73537	-2.08538	-1.64496	-2.0647	-1.35879	-1.68948	0.279306	0.431007	0.856916	-0.465801	0.264887	0.608376	0.0732544	0.848569	0.932033
PRKG1-AS1	ENSG00000236671.9	chr10	52230398	52314507	84110	-	-1.30477	-3.1099	-1.50421	-1.97296	-1.36575	-1.27335	-2.30438	-1.64783	-1.31886	-1.3067	-1.69957	-1.44171	-2.35212	-1.20542	-1.14977	-1.5691	0.0573805	0.91424	0.988297	0.359141	0.511038	0.804484	0.109267	0.843228	0.929692
DKK1	ENSG00000107984.10	chr10	52314281	52318042	3762	+	5.5286	5.02208	5.77162	5.44077	5.79155	5.77953	5.30877	5.62662	5.06974	4.92877	4.70773	4.90208	4.96575	4.56031	4.96174	4.82927	0.196469	0.264449	0.756994	-0.491216	0.0128569	0.118651	-0.554884	0.00622732	0.0483087
IPMK	ENSG00000151151.6	chr10	58191517	58267894	76378	-	0.991618	-0.208577	0.875746	0.552929	0.639517	0.56687	-0.00475551	0.400544	1.56294	1.74371	0.741592	1.34941	1.73227	0.863502	1.93029	1.50869	-0.302573	0.394638	0.844531	0.687024	0.0558067	0.275665	0.920807	0.013288	0.0791218
CISD1	ENSG00000122873.12	chr10	58269162	58289586	20425	+	2.82013	2.84099	3.56246	3.07453	3.82971	3.74778	2.67516	3.41755	3.53577	3.60985	2.90058	3.34873	3.85286	3.00327	3.72439	3.52684	0.363623	0.252794	0.750128	0.332155	0.305181	0.649353	0.54834	0.0975223	0.280669
UBE2D1	ENSG00000072401.15	chr10	58334979	58370751	35773	+	1.44997	1.36911	1.44355	1.42088	2.11373	2.20226	1.3629	1.89296	2.61491	2.80445	1.88026	2.43321	3.20283	2.44864	3.08525	2.91224	0.509106	0.10664	0.595077	1.08273	0.00226675	0.0437592	1.616	4.99464e-05	0.00194057
TFAM	ENSG00000108064.11	chr10	58385345	58399220	13876	+	3.03061	2.87394	3.6364	3.18032	3.55495	3.6046	2.71757	3.29237	3.29445	3.3754	2.60124	3.09036	3.75618	3.26745	3.86509	3.62957	0.1297	0.616004	0.923227	-0.0419105	0.874072	0.962045	0.523182	0.0576149	0.199912
BICC1	ENSG00000122870.12	chr10	58512872	58831435	318564	+	3.9851	3.67056	3.88987	3.84851	3.46883	3.49544	3.36335	3.44254	4.13019	3.83577	3.89794	3.95463	3.67387	3.24292	3.48305	3.46661	-0.380974	0.0120542	0.260433	0.174189	0.211347	0.552381	-0.31102	0.0361147	0.149754
CCDC6	ENSG00000108091.11	chr10	59788747	59906556	117810	-	4.18239	3.97635	3.95446	4.03774	3.87198	3.79195	3.80008	3.82134	4.11063	3.91947	4.03777	4.02262	3.824	3.87997	3.91608	3.87335	-0.183667	0.158678	0.660825	0.0615213	0.627894	0.867796	-0.0931849	0.466503	0.688988
ANK3	ENSG00000151150.22	chr10	60026298	60733490	707193	-	-0.794854	-0.843285	-0.529111	-0.722417	-0.805921	-0.995328	-0.894846	-0.898698	-0.767824	-0.852364	-0.8107	-0.810296	-1.20178	-1.10626	-1.33129	-1.21311	-0.144713	0.389528	0.843906	-0.0078563	0.963289	0.989661	-0.43681	0.0243303	0.118835
CDK1	ENSG00000170312.16	chr10	60778331	60794852	16522	+	3.7624	3.48744	4.20212	3.81732	3.95811	4.26534	3.17441	3.79929	4.14879	4.13647	3.42756	3.90428	4.27971	3.77837	4.28789	4.11532	-0.00412942	0.987431	0.99816	0.133004	0.617965	0.862507	0.365819	0.178568	0.400729
RHOBTB1	ENSG00000072422.17	chr10	60869438	61001440	132003	-	1.44203	1.20977	1.27455	1.30879	1.38027	1.50975	1.4438	1.44461	0.445321	0.663861	0.882975	0.664053	0.218738	0.387416	0.690406	0.432187	0.164118	0.386186	0.842653	-0.565128	0.015532	0.134606	-0.862692	0.00107911	0.0146527
ARID5B	ENSG00000150347.16	chr10	61901684	62096944	195261	+	0.854663	1.25893	0.846733	0.986776	0.18857	0.148996	0.380279	0.239282	-0.0820647	-0.246244	-0.164903	-0.164404	-0.655484	-0.765698	-1.03151	-0.817565	-0.656973	0.00326679	0.13643	-1.03252	0.000164292	0.00904289	-1.71617	2.02806e-06	0.000223686
RTKN2	ENSG00000182010.11	chr10	62183035	62268844	85810	-	-0.288648	-0.0587582	0.375573	0.00938895	0.0512325	-0.117728	-0.878458	-0.314985	0.399535	0.31958	-0.496969	0.0740489	0.259499	-0.104608	0.2763	0.14373	-0.287424	0.340097	0.814313	0.128884	0.666294	0.884192	0.265125	0.376702	0.61598
NRBF2	ENSG00000148572.16	chr10	63133247	63155031	21785	+	2.89111	2.74064	3.41864	3.0168	3.46276	3.56803	2.73783	3.25621	3.6828	3.50092	2.93722	3.37365	3.38436	3.30418	3.63292	3.44049	0.250876	0.32788	0.808436	0.395378	0.138751	0.446186	0.484996	0.0733773	0.235026
JMJD1C	ENSG00000171988.19	chr10	63167221	63521850	354630	-	2.22965	1.80981	2.88835	2.30927	1.88088	1.93604	1.46431	1.76041	2.76586	2.90566	1.85656	2.50936	2.0817	1.63219	2.11317	1.94235	-0.548752	0.0561428	0.479346	0.23085	0.39236	0.717736	-0.313963	0.26036	0.499802
REEP3	ENSG00000165476.14	chr10	63521401	63625128	103728	+	4.15782	3.75722	4.2747	4.06325	4.18481	4.28091	3.95146	4.13906	4.47719	4.25058	3.942	4.22326	4.45655	4.13332	4.49221	4.36069	0.0932776	0.557822	0.904944	0.216023	0.188228	0.521045	0.358603	0.0366192	0.151101
LINC01515	ENSG00000228065.11	chr10	65570338	65880289	309952	+	-2.19939	-2.73194	-2.16907	-2.3668	-2.30497	-2.39694	-2.5879	-2.42994	-3.15412	-2.49526	-2.54082	-2.73007	-2.26736	-3.32275	-2.11548	-2.56853	-0.124097	0.690406	0.941803	-0.347745	0.319606	0.660544	-0.145556	0.664955	0.826679
SIRT1	ENSG00000096717.12	chr10	67884656	67918390	33735	+	1.18499	0.512719	1.0811	0.926268	1.59118	1.48853	1.56817	1.54929	2.70297	2.391	2.27284	2.4556	2.97337	2.67296	2.92176	2.85603	0.587187	0.00785785	0.208199	1.53817	6.17641e-07	0.000407952	1.95421	2.31826e-08	1.64899e-05
HERC4	ENSG00000148634.16	chr10	67921899	68075301	153403	-	1.06162	1.00459	0.852187	0.972797	0.791535	0.767675	1.00723	0.855481	1.10213	1.22599	0.927563	1.08523	1.10599	0.619343	1.25964	0.99499	-0.0709275	0.679427	0.940852	0.196514	0.265593	0.608508	0.117673	0.501304	0.714702
PBLD	ENSG00000108187.16	chr10	68282660	68333049	50390	-	-0.188035	-0.217904	0.267454	-0.046162	0.509379	-0.0117856	0.153644	0.217079	0.00246266	-0.425289	-0.641237	-0.354687	-0.196751	-0.275367	-0.211831	-0.227983	0.297529	0.231216	0.731961	-0.285261	0.30533	0.649353	-0.113738	0.672354	0.831852
HNRNPH3	ENSG00000096746.17	chr10	68331174	68343191	12018	+	2.30334	2.42277	2.78756	2.50456	2.84675	2.69077	2.11234	2.54995	2.79282	2.86671	1.91821	2.52591	2.8447	2.64986	2.78799	2.76085	0.08246	0.732097	0.952584	0.0853044	0.72882	0.90919	0.344924	0.169304	0.389054
RUFY2	ENSG00000204130.14	chr10	68341107	68407294	66188	-	0.147146	0.32996	0.506765	0.327957	0.72219	0.035226	-0.210527	0.182296	0.170825	0.348648	0.0945893	0.204687	0.202495	-0.0228298	0.331222	0.170296	-0.109525	0.626365	0.927535	-0.016053	0.945142	0.986723	-0.0439498	0.851247	0.93264
DNA2	ENSG00000138346.15	chr10	68414064	68472121	58058	-	2.18678	2.08974	2.08529	2.1206	2.26939	2.238	2.15625	2.22121	2.05275	1.79219	1.91387	1.91961	1.68052	1.9806	1.93972	1.86695	0.140174	0.379706	0.838983	-0.122274	0.461311	0.766531	-0.197185	0.243603	0.482769
SLC25A16	ENSG00000122912.15	chr10	68477998	68527523	49526	-	1.69854	1.89359	1.68465	1.75892	1.52265	1.65233	1.11631	1.43043	1.49718	1.48916	1.07413	1.35349	1.42793	1.44508	1.6699	1.5143	-0.269906	0.149943	0.650717	-0.315785	0.106002	0.386774	-0.146942	0.431459	0.660976
CCAR1	ENSG00000060339.14	chr10	68721012	68792377	71366	+	2.89358	2.70639	4.47424	3.35807	3.75096	3.30537	2.56745	3.20793	3.68871	3.4325	1.77993	2.96705	3.57661	2.72625	3.46415	3.25567	-0.153304	0.745121	0.955556	-0.390694	0.424435	0.740658	-0.0365433	0.939068	0.974477
STOX1	ENSG00000165730.16	chr10	68827531	68895432	67902	+	-0.193679	-0.716298	0.481087	-0.142963	0.704704	0.0256224	0.292582	0.34097	0.781582	0.636254	0.718308	0.712048	0.027116	0.126711	0.190247	0.114692	0.44492	0.135603	0.637155	0.903252	0.00609402	0.0790374	0.252878	0.416116	0.647989
DDX50	ENSG00000107625.13	chr10	68901286	68946847	45562	+	2.63828	2.50002	3.14598	2.76143	3.00955	3.15581	2.75485	2.9734	2.65429	2.63612	2.89268	2.7277	3.13151	2.73738	2.78765	2.88552	0.232318	0.246938	0.74407	0.0410562	0.840838	0.952497	0.195312	0.341551	0.584531
DDX21	ENSG00000165732.13	chr10	68956170	68985068	28899	+	5.57851	5.47802	6.2092	5.75525	5.89782	5.68943	5.25192	5.61306	5.69749	5.57064	5.25362	5.50725	5.8796	5.43865	5.65228	5.65684	-0.11251	0.556503	0.904271	-0.175552	0.3647	0.696628	-0.0256734	0.892973	0.953052
KIFBP	ENSG00000198954.9	chr10	68988803	69043544	54742	+	1.83893	1.45531	1.7281	1.67412	2.30115	2.1156	1.69422	2.03699	1.95083	1.68214	1.48502	1.70599	1.88157	1.45228	1.99004	1.77463	0.368203	0.0542235	0.475716	0.0720622	0.699236	0.89741	0.161591	0.389495	0.625769
VPS26A	ENSG00000122958.15	chr10	69123512	69174412	50901	+	2.23219	2.34095	2.58134	2.38483	2.74902	2.52935	2.04421	2.44086	2.54894	3.05569	2.15634	2.58699	2.8857	2.03559	3.01157	2.64429	0.0960631	0.70918	0.945883	0.281947	0.28838	0.633635	0.371242	0.166911	0.385838
SUPV3L1	ENSG00000156502.14	chr10	69180234	69209099	28866	+	1.95396	1.6603	2.10543	1.90656	2.11166	2.33696	1.83173	2.09345	1.43704	1.35087	1.31989	1.36927	1.46935	1.01784	1.448	1.31173	0.196543	0.277949	0.769231	-0.497898	0.019943	0.15615	-0.537358	0.0136794	0.0807748
HKDC1	ENSG00000156510.13	chr10	69220332	69267552	47221	+	3.90542	3.85292	3.95503	3.90446	4.11265	3.78702	3.93487	3.94484	3.79644	3.81568	3.78377	3.79863	3.70954	3.65725	3.77598	3.71426	0.0760448	0.54131	0.897975	-0.0248919	0.843755	0.953102	-0.115474	0.368583	0.609602
HK1	ENSG00000156515.24	chr10	69269984	69401884	131901	+	2.81483	2.79501	2.74693	2.78559	2.77505	2.83085	2.88769	2.83119	3.07825	2.81869	2.9659	2.95428	2.73876	2.97048	2.74403	2.81776	0.0908803	0.556161	0.903994	0.255104	0.116201	0.407049	0.105031	0.505454	0.718183
TSPAN15	ENSG00000099282.10	chr10	69451465	69507666	56202	+	5.03022	4.93046	4.69642	4.8857	4.90831	5.15047	4.92568	4.99482	4.81869	4.93071	4.96024	4.90321	4.73206	4.71783	4.6292	4.69303	0.150543	0.325753	0.807138	0.103721	0.50005	0.797373	-0.115911	0.455168	0.679081
AC016821.1	ENSG00000287306.1	chr10	69510166	69544257	34092	+	-0.126739	-0.569729	-0.666008	-0.454159	-1.36256	-1.24382	-0.609112	-1.07183	-0.830285	-0.694986	-1.15008	-0.891782	-0.126662	-1.28844	0.0484823	-0.455539	-0.741749	0.107155	0.596544	-0.51857	0.261129	0.60622	0.0851897	0.840485	0.928726
AIFM2	ENSG00000042286.15	chr10	70098223	70132934	34712	-	1.89286	2.0295	2.06398	1.99545	2.01784	1.46559	1.83575	1.77306	0.9358	1.6174	1.50361	1.35227	1.99762	1.96848	1.55673	1.84094	-0.173019	0.427318	0.855763	-0.525082	0.0351338	0.216128	-0.0634557	0.774521	0.893502
TYSND1	ENSG00000156521.14	chr10	70137981	70146700	8720	-	0.902519	-0.0553873	-0.0349927	0.270713	0.57222	0.118143	0.605765	0.432043	-0.105005	0.523298	0.478747	0.299013	0.67868	0.580574	0.898447	0.719234	0.0709572	0.806771	0.968884	0.0189917	0.950815	0.988493	0.412183	0.174123	0.395897
SAR1A	ENSG00000079332.15	chr10	70147289	70170523	23235	-	3.26866	3.08186	3.19684	3.18245	3.64492	3.74448	3.14535	3.51158	3.44843	3.38265	3.26107	3.36405	3.58618	3.24097	3.51007	3.44574	0.359376	0.0305118	0.389162	0.254054	0.117277	0.408654	0.339437	0.0418121	0.163898
PPA1	ENSG00000180817.12	chr10	70202835	70233911	31077	-	4.87959	4.82567	5.23327	4.97951	5.29838	5.29959	4.41635	5.00478	5.35948	5.27134	4.82318	5.15133	5.39436	4.95957	5.23098	5.19497	0.0554405	0.791419	0.96407	0.244773	0.254205	0.599804	0.289611	0.180915	0.40399
LRRC20	ENSG00000172731.14	chr10	70298970	70382650	83681	-	1.02882	0.649371	0.252947	0.643713	0.699701	0.594524	1.02014	0.771454	0.452295	0.282642	1.06116	0.598698	0.583051	0.975963	0.748197	0.76907	0.143391	0.630101	0.927757	0.0538339	0.865176	0.95978	0.13358	0.667904	0.829119
EIF4EBP2	ENSG00000148730.7	chr10	70404145	70428618	24474	+	3.33705	3.04542	2.57774	2.98674	3.05847	3.05346	3.42706	3.17966	3.28555	3.30737	3.51311	3.36868	3.29389	3.32436	3.59459	3.40428	0.23027	0.259534	0.755092	0.465016	0.0329196	0.208662	0.490819	0.0254378	0.121625
SGPL1	ENSG00000166224.17	chr10	70815948	70881184	65237	+	2.67632	2.5124	2.24394	2.47755	2.33277	2.07293	3.00581	2.4705	2.31827	2.07144	2.72542	2.37171	2.32187	2.48598	2.55531	2.45439	0.0369122	0.882485	0.982948	-0.0119338	0.962761	0.989661	0.0462205	0.856079	0.933947
PCBD1	ENSG00000166228.9	chr10	70882280	70888565	6286	-	4.58477	4.46809	4.48278	4.51188	4.71691	5.05154	4.08403	4.61749	4.57523	4.56644	4.57722	4.57296	4.67281	4.66864	4.57814	4.63987	0.138554	0.500502	0.881439	0.142737	0.497042	0.79479	0.201699	0.339621	0.582258
UNC5B	ENSG00000107731.12	chr10	71212570	71302864	90295	+	0.294427	-0.761989	-0.324477	-0.264013	-0.34228	-1.3286	0.421735	-0.416383	0.58547	0.344722	0.933004	0.621065	1.01451	1.21862	1.05409	1.09574	-0.276272	0.515068	0.887595	0.87207	0.0412363	0.235951	1.3063	0.00354267	0.0332008
SLC29A3	ENSG00000198246.9	chr10	71319259	71381423	62165	+	0.0571315	-0.0445006	-1.06206	-0.34981	-0.597453	-0.625118	-0.247469	-0.490013	-0.768915	-1.20211	-0.464595	-0.811873	-1.09472	-0.275373	-1.24051	-0.8702	-0.0879356	0.810991	0.969711	-0.356569	0.387955	0.714571	-0.549427	0.195004	0.422988
VSIR	ENSG00000107738.20	chr10	71747556	71773520	25965	-	1.24807	0.802785	0.787337	0.946064	1.21341	0.964688	1.35856	1.17889	0.721485	1.00773	1.31393	1.01438	1.10283	1.18859	1.24586	1.17909	0.234311	0.294851	0.783568	0.144096	0.535425	0.819172	0.260275	0.262825	0.503073
PSAP	ENSG00000197746.14	chr10	71816298	71851325	35028	-	6.77925	6.38352	6.30347	6.48875	6.70575	6.49119	6.31243	6.50312	6.57819	6.53115	6.77405	6.6278	6.75446	6.58948	6.69952	6.68115	0.0451055	0.753924	0.957128	0.214819	0.149946	0.464662	0.264619	0.0811441	0.25054
ASCC1	ENSG00000138303.18	chr10	72096032	72217134	121103	-	0.942574	0.73038	1.1662	0.946386	1.34819	1.23783	0.999547	1.19519	0.942588	1.51187	1.35996	1.27147	0.953994	1.19062	1.04665	1.06375	0.263258	0.202717	0.71356	0.408084	0.0626277	0.291307	0.154153	0.467089	0.689535
ANAPC16	ENSG00000166295.9	chr10	72216000	72235860	19861	+	3.01551	2.65096	3.24872	2.97173	3.43741	3.13609	2.37175	2.98175	3.01788	3.16632	2.87866	3.02095	3.19196	2.9819	3.12913	3.101	0.00593683	0.977825	0.996354	0.0982498	0.652477	0.878983	0.181248	0.408412	0.640642
DNAJB12	ENSG00000148719.15	chr10	72332830	72355149	22320	-	2.48817	2.68593	2.69859	2.62423	2.74556	2.62015	2.47763	2.61445	2.1454	2.29298	2.26049	2.23296	2.11839	2.18791	2.17855	2.16162	0.0440494	0.761904	0.958932	-0.29019	0.0696305	0.307338	-0.376966	0.0232666	0.115422
MICU1	ENSG00000107745.19	chr10	72367327	72626191	258865	-	3.25715	3.1494	3.07786	3.16147	3.10238	2.85819	2.92759	2.96272	3.41942	3.00023	3.40036	3.27334	3.13107	3.02266	3.23979	3.13117	-0.164041	0.296704	0.783568	0.197776	0.214571	0.557498	0.0475978	0.761089	0.88693
MCU	ENSG00000156026.14	chr10	72692131	72887694	195564	+	4.74758	4.51947	4.44663	4.57123	4.36946	4.46671	4.39041	4.40886	4.50755	4.50586	4.75771	4.59037	4.49077	4.45195	4.51021	4.48431	-0.128797	0.365759	0.832012	0.0988205	0.487291	0.787208	-0.0145565	0.918051	0.963429
P4HA1	ENSG00000122884.12	chr10	73007217	73096974	89758	-	3.01663	3.15609	2.80809	2.9936	3.29989	3.19244	2.90906	3.1338	3.60657	3.40956	3.17467	3.39693	3.45883	3.08521	3.58471	3.37625	0.20323	0.252096	0.749767	0.506296	0.0100397	0.103137	0.499299	0.010997	0.0694124
ECD	ENSG00000122882.11	chr10	73130155	73169055	38901	-	3.08184	3.1458	3.40075	3.20946	3.06659	3.31757	3.10162	3.16193	3.04736	2.85252	3.13019	3.01002	3.22118	3.1206	2.96186	3.10121	-0.00173231	0.99179	0.998267	-0.109463	0.529864	0.816212	-0.0271115	0.87506	0.942646
FAM149B1	ENSG00000138286.15	chr10	73168119	73244504	76386	+	0.157902	-0.207715	-0.677814	-0.242542	-0.313456	-0.209213	-0.186988	-0.236553	-0.068692	0.238758	-0.0156226	0.0514811	-0.0238475	-0.371787	0.0022432	-0.131131	0.020426	0.9337	0.989488	0.357923	0.164437	0.487825	0.179787	0.482754	0.702111
DNAJC9	ENSG00000213551.7	chr10	73183362	73247255	63894	-	4.0645	4.03521	4.21995	4.10656	4.62273	4.61613	3.91667	4.38518	4.48698	4.40959	4.22462	4.37373	4.39771	4.25426	4.37317	4.34172	0.313601	0.0791837	0.535553	0.34508	0.0589653	0.282767	0.314087	0.0830234	0.25438
CFAP70	ENSG00000156042.18	chr10	73253759	73358859	105101	-	-2.14214	-3.3467	-3.06294	-2.85059	-2.34346	-2.88643	-1.80325	-2.34438	-0.866753	-1.09485	-0.915269	-0.958958	0.138929	-0.528518	-0.622797	-0.337462	0.457982	0.403992	0.849047	2.08084	0.000620534	0.0202759	2.76725	2.64037e-05	0.00130564
ANXA7	ENSG00000138279.16	chr10	73375101	73414076	38976	-	4.38812	4.41416	4.42083	4.4077	4.53831	4.29041	3.83411	4.22094	4.57896	4.49389	4.05416	4.37567	4.43559	4.15151	4.53056	4.37255	-0.151261	0.384212	0.841504	0.0429345	0.804829	0.938643	0.0513155	0.76791	0.89039
PPP3CB	ENSG00000107758.16	chr10	73436433	73496024	59592	-	1.35136	1.49634	0.570902	1.13953	1.27047	0.82664	1.12279	1.0733	1.39245	1.40999	1.42723	1.40989	1.39969	1.20662	1.49912	1.36847	0.0145938	0.949316	0.991678	0.413196	0.0896877	0.35329	0.366881	0.129399	0.331546
PPP3CB-AS1	ENSG00000221817.10	chr10	73495525	73520070	24546	+	-1.32355	-0.247148	-0.697252	-0.755982	-0.749754	-1.97874	-1.1743	-1.30093	-0.217795	-0.215548	-0.596069	-0.343138	-0.532311	-0.360368	0.277354	-0.205108	-0.416508	0.330051	0.811656	0.692896	0.0897159	0.35329	0.835416	0.0420983	0.164449
USP54	ENSG00000166348.18	chr10	73497538	73625953	128416	-	2.22096	2.10235	1.97306	2.09879	1.99396	1.77028	2.05369	1.93931	1.00843	0.96535	1.25581	1.07653	0.923533	0.72515	0.703516	0.784066	-0.121862	0.436584	0.860503	-0.937173	3.96861e-05	0.00382269	-1.2461	2.09864e-06	0.000225652
SEC24C	ENSG00000176986.16	chr10	73744372	73772161	27790	+	3.83365	3.25514	3.18055	3.42311	3.78985	3.35424	3.97534	3.70648	3.28133	3.34631	3.67838	3.43534	3.45705	3.27902	3.35533	3.3638	0.298519	0.152818	0.653308	0.0799403	0.699057	0.897305	-0.00409487	0.984208	0.99319
FUT11	ENSG00000196968.11	chr10	73772276	73780251	7976	+	0.851498	0.800231	0.0983815	0.58337	0.84334	0.21155	0.446712	0.500534	0.352045	-0.664345	0.270283	-0.014006	0.800277	0.701543	0.950167	0.817329	-0.0458922	0.872159	0.981607	-0.503461	0.130773	0.435879	0.338586	0.250912	0.490338
ZSWIM8	ENSG00000214655.11	chr10	73785606	73801797	16192	+	1.1889	0.245854	0.824231	0.752994	1.29715	0.542223	1.42659	1.08865	1.14708	1.07336	0.76089	0.993776	1.32398	1.04498	1.0772	1.14872	0.268	0.296854	0.783568	0.204221	0.438816	0.752451	0.37984	0.155559	0.369497
CAMK2G	ENSG00000148660.20	chr10	73812501	73874591	62091	-	2.39199	2.31618	2.60648	2.43822	2.32199	1.68125	2.25181	2.08501	2.516	2.30957	2.24665	2.35741	2.168	2.24694	2.14056	2.18517	-0.325951	0.0791315	0.535553	-0.00914955	0.958858	0.98935	-0.187606	0.303349	0.549367
VCL	ENSG00000035403.18	chr10	73995193	74121363	126171	+	4.64176	4.40538	4.46591	4.50435	4.33498	4.21966	4.65563	4.40342	4.86194	4.68376	4.86185	4.80251	4.5548	4.56931	4.5477	4.55727	-0.0682867	0.646276	0.932457	0.374328	0.0214611	0.162932	0.125081	0.405502	0.638786
AP3M1	ENSG00000185009.13	chr10	74120255	74150842	30588	-	3.12777	2.76634	2.8254	2.9065	3.03097	3.28986	2.97207	3.09763	2.87174	2.70641	3.14358	2.90724	2.97118	2.64914	3.19893	2.93975	0.214941	0.22897	0.729117	0.0745431	0.67778	0.889013	0.0994819	0.579629	0.770534
ADK	ENSG00000156110.15	chr10	74151202	74709963	558762	+	2.07974	1.95612	2.2916	2.10915	2.21423	2.01903	1.20823	1.81383	2.61887	2.66386	1.81894	2.36722	2.19258	1.95966	2.30648	2.15291	-0.288497	0.2732	0.76407	0.305865	0.243966	0.588408	0.117056	0.65357	0.818563
KAT6B	ENSG00000156650.14	chr10	74824927	75032624	207698	+	-0.412748	-0.153114	-0.159474	-0.241779	-0.632623	-0.960165	-0.784691	-0.792493	-0.549521	-0.671284	-0.769812	-0.663539	-1.36216	-0.951783	-1.05428	-1.12274	-0.495723	0.0104494	0.244004	-0.323693	0.0810027	0.332503	-0.815097	0.000392998	0.0072013
SAMD8	ENSG00000156671.15	chr10	75099586	75182123	82538	+	1.33599	1.01515	0.685372	1.01217	1.3273	1.36048	1.31822	1.33533	1.57413	1.64295	1.50085	1.57264	1.88866	1.49058	1.90507	1.76144	0.353199	0.0726289	0.521428	0.633973	0.00374668	0.0587212	0.832517	0.00038717	0.00713179
VDAC2	ENSG00000165637.13	chr10	75210154	75231448	21295	+	4.95802	4.64904	4.87955	4.82887	5.25275	5.30258	4.41024	4.98852	4.96864	4.93425	4.8366	4.91316	5.04397	4.84785	5.00907	4.96697	0.182048	0.333699	0.812777	0.151671	0.42344	0.739481	0.204696	0.283785	0.52726
DLG5	ENSG00000151208.17	chr10	77790791	77926755	135965	-	2.35168	1.91316	2.16837	2.1444	1.99755	1.19477	2.201	1.79777	2.04808	1.92052	2.14433	2.03765	1.63881	1.73861	1.71974	1.69905	-0.336315	0.137234	0.637899	-0.0450601	0.837696	0.951969	-0.400274	0.0885195	0.26413
POLR3A	ENSG00000148606.13	chr10	77969251	78029515	60265	-	1.51526	1.15029	0.877396	1.18098	1.28224	1.26785	1.87561	1.47523	0.849435	0.924798	1.22732	1.00052	0.729773	0.955925	1.07431	0.920004	0.327274	0.17451	0.676748	-0.0986876	0.689082	0.892679	-0.218426	0.384035	0.621442
RPS24	ENSG00000138326.21	chr10	78033760	78056813	23054	+	5.10428	5.51466	6.49356	5.70417	6.16156	6.05653	4.49378	5.57062	6.00368	5.93639	4.84466	5.59491	6.16877	5.53557	5.82202	5.84212	-0.100839	0.807229	0.968884	-0.0348831	0.932845	0.981561	0.215364	0.603996	0.787085
ZMIZ1	ENSG00000108175.17	chr10	79068966	79316528	247563	+	0.661139	-0.445532	-0.0418375	0.0579229	0.00168019	-0.824917	0.102414	-0.240274	0.695394	0.664055	0.669662	0.676371	-0.13133	-0.219561	0.0487973	-0.100698	-0.404089	0.153039	0.653651	0.583543	0.0395461	0.230279	-0.214684	0.449416	0.673624
PPIF	ENSG00000108179.14	chr10	79347469	79355334	7866	+	4.51149	3.98987	3.75837	4.08658	4.69714	4.11443	4.71891	4.51016	3.79257	3.85437	4.16889	3.93861	4.16866	4.23233	4.33918	4.24672	0.440016	0.049846	0.463774	-0.0781263	0.720701	0.906957	0.212303	0.331654	0.575386
ZCCHC24	ENSG00000165424.7	chr10	79382325	79445624	63300	-	-0.560747	-1.35799	-1.18297	-1.0339	-0.490089	-1.0169	-0.522178	-0.676388	1.14317	0.813779	0.607062	0.854671	1.29403	1.13494	1.61543	1.34813	0.287296	0.403947	0.849047	1.92491	1.42305e-05	0.00219316	2.45506	6.06392e-07	0.000107833
AL132656.2	ENSG00000244733.5	chr10	79660891	79677996	17106	+	1.68484	1.99794	2.2754	1.98606	2.00275	1.41565	1.35144	1.58995	1.29823	1.43517	0.90549	1.21296	1.66456	0.885749	1.54689	1.36573	-0.348487	0.19404	0.702954	-0.705488	0.0263543	0.183369	-0.461098	0.119729	0.315675
NUTM2B-AS1	ENSG00000225484.7	chr10	79661394	79826594	165201	-	1.31814	0.887682	1.20821	1.13801	0.864432	0.409845	0.92978	0.734686	0.794277	1.13039	0.700558	0.875074	0.81789	0.857645	1.00785	0.894461	-0.392017	0.0338032	0.402081	-0.210051	0.236092	0.582363	-0.194894	0.269786	0.511194
ANXA11	ENSG00000122359.18	chr10	80150889	80205572	54684	-	5.00064	5.09327	4.7351	4.94301	4.83964	4.91902	4.86024	4.87297	4.86908	4.79395	5.06603	4.90969	4.77377	4.72637	4.74729	4.74914	-0.0323345	0.826755	0.971128	0.048571	0.743297	0.914377	-0.116349	0.437262	0.665679
LINC00857	ENSG00000237523.2	chr10	80207372	80219657	12286	+	1.60734	0.685106	1.51653	1.26966	1.14796	1.37441	1.34931	1.29056	0.776088	0.686361	1.51871	0.993718	0.409617	0.692074	1.09713	0.732941	-0.06666	0.816311	0.970358	-0.277862	0.379996	0.709285	-0.659922	0.05651	0.19756
PRXL2A	ENSG00000122378.14	chr10	80407829	80437115	29287	+	1.06126	0.962525	0.594719	0.872836	1.28434	0.705157	0.293575	0.761025	1.25587	1.12977	0.931634	1.10576	0.542179	0.646595	1.12343	0.770734	-0.0946371	0.697142	0.942453	0.315121	0.209746	0.549751	-0.0315512	0.900434	0.956211
TSPAN14	ENSG00000108219.15	chr10	80454166	80533124	78959	+	1.42039	1.09856	1.11039	1.20978	0.752294	0.129338	1.07245	0.651362	0.677584	0.836152	0.975476	0.829737	0.651993	0.905154	1.02439	0.860513	-0.538334	0.0251504	0.355605	-0.306639	0.182392	0.512742	-0.298715	0.192856	0.420375
GHITM	ENSG00000165678.21	chr10	84139509	84153568	14060	+	5.17837	4.74578	5.00252	4.97556	5.42561	5.44683	4.66245	5.1783	5.22651	5.23617	4.89059	5.11776	5.26446	4.82602	5.38723	5.15924	0.219767	0.264491	0.756994	0.200898	0.311387	0.653656	0.249419	0.212724	0.444533
CCSER2	ENSG00000107771.17	chr10	84328586	84518521	189936	+	2.04824	1.83473	1.76914	1.88404	1.35943	1.64396	1.61425	1.53922	2.26711	1.99635	2.08232	2.11526	1.62661	1.61535	1.85322	1.69839	-0.310341	0.0747987	0.528486	0.305872	0.0770592	0.324188	-0.118845	0.481417	0.70105
WAPL	ENSG00000062650.19	chr10	86435256	86521792	86537	-	3.99109	3.95057	3.97779	3.97315	3.4419	3.25128	3.20637	3.29985	3.31528	3.20294	3.14898	3.2224	2.74881	2.88056	2.94086	2.85674	-0.639177	9.29543e-05	0.0247787	-0.674115	6.38924e-05	0.00527512	-1.04914	4.70226e-07	9.66261e-05
BMPR1A	ENSG00000107779.14	chr10	86756601	86932825	176225	+	1.24421	0.673749	0.922556	0.94684	0.866641	1.07308	0.658701	0.866142	0.536147	0.709971	0.97302	0.739713	0.129502	0.573352	0.402581	0.368478	-0.0933736	0.646704	0.9325	-0.156595	0.462534	0.767873	-0.59275	0.0146595	0.0844064
GLUD1	ENSG00000148672.9	chr10	87050202	87094843	44642	-	4.84626	4.48345	4.56861	4.63277	4.75013	5.02718	4.49545	4.75759	4.64703	4.68482	4.90193	4.74459	4.79491	4.71403	4.84115	4.78336	0.151237	0.343764	0.815982	0.184898	0.254165	0.599804	0.216961	0.184232	0.409152
SHLD2	ENSG00000122376.12	chr10	87094161	87191465	97305	+	3.16688	2.84521	3.34276	3.11828	2.91337	3.05171	2.48706	2.81738	3.04652	3.22235	2.29529	2.85472	2.92408	2.50435	2.53009	2.65284	-0.291357	0.207766	0.719534	-0.228958	0.326329	0.666685	-0.405167	0.0961584	0.278826
NUTM2A-AS1	ENSG00000223482.8	chr10	87201647	87342612	140966	-	1.49492	1.19833	1.57772	1.42366	1.19118	0.742188	1.05925	0.997539	1.07812	1.268	0.909421	1.08518	0.926078	1.02876	1.25813	1.07099	-0.408853	0.0163945	0.296673	-0.279091	0.0895287	0.353037	-0.298354	0.071527	0.231018
LINC00863	ENSG00000224914.4	chr10	87341685	87357882	16198	+	0.333156	-0.223443	-0.105861	0.00128425	0.527935	0.342095	0.657621	0.509217	0.655712	0.583339	0.461661	0.566904	0.875794	0.536353	1.04158	0.817908	0.494731	0.0385638	0.422027	0.587198	0.019844	0.15577	0.86316	0.00137164	0.0169567
MINPP1	ENSG00000107789.16	chr10	87504875	87553461	48587	+	0.739373	0.263308	1.39614	0.799606	1.62844	1.38505	1.10716	1.37355	1.76656	1.64436	1.32602	1.57898	1.63388	1.19566	2.03929	1.62295	0.543319	0.0644262	0.501552	0.790001	0.0121734	0.11558	0.875486	0.00634822	0.048808
PAPSS2	ENSG00000198682.13	chr10	87659613	87747705	88093	+	2.98087	2.57134	2.84246	2.79822	3.31442	2.68255	2.83831	2.94509	3.28018	3.43067	3.081	3.26395	3.21608	3.15459	3.46366	3.27811	0.149944	0.377496	0.8373	0.517191	0.00699735	0.0855879	0.531433	0.00585547	0.0462387
ATAD1	ENSG00000138138.13	chr10	87751512	87841343	89832	-	2.90476	2.50737	2.58622	2.66611	2.70685	2.84058	2.50024	2.68256	2.59443	2.49626	2.46254	2.51774	2.6842	2.66709	2.67769	2.67633	0.0327289	0.828224	0.971902	-0.091439	0.557637	0.832972	0.0635562	0.680441	0.836744
CFL1P1	ENSG00000223820.5	chr10	87817928	87845612	27685	+	1.85598	2.14015	1.16304	1.71972	1.54305	1.58923	1.03961	1.39063	1.45556	2.15892	1.88263	1.83237	1.62532	1.40366	1.92543	1.65147	-0.240891	0.394201	0.843987	0.28954	0.307756	0.651423	0.086799	0.76054	0.886626
PTEN	ENSG00000171862.11	chr10	87863625	87971930	108306	+	2.5735	2.07276	2.52656	2.39094	2.48758	2.47949	2.24694	2.40467	2.85959	2.77274	2.57122	2.73452	2.76368	2.4668	2.90203	2.71084	0.023615	0.870816	0.981607	0.394853	0.0147368	0.130154	0.375912	0.019335	0.101183
RNLS	ENSG00000184719.12	chr10	88273864	88584530	310667	-	0.332187	-0.578283	0.621422	0.125109	0.651827	0.779735	-0.168805	0.420919	0.340496	0.0524973	0.150067	0.18102	0.749356	0.27892	0.72044	0.582905	0.180676	0.55127	0.903247	-0.00771578	0.980966	0.995809	0.436197	0.171737	0.392306
ANKRD22	ENSG00000152766.6	chr10	88819896	88851844	31949	-	2.80334	2.44741	2.89255	2.71443	2.70434	2.89175	2.28736	2.62782	2.55814	2.61634	2.3098	2.49476	2.72457	2.73997	2.85047	2.77167	-0.0817588	0.641409	0.9295	-0.177534	0.332862	0.672132	0.101613	0.569445	0.763081
STAMBPL1	ENSG00000138134.12	chr10	88879734	88975153	95420	+	-0.477922	-0.978866	-0.113581	-0.523457	-0.518785	-0.509254	-1.03361	-0.687216	-1.09001	-1.41964	-1.23225	-1.2473	-1.5543	-0.721837	-0.688042	-0.988061	-0.231599	0.452687	0.86337	-0.772104	0.0419926	0.238275	-0.587742	0.0975194	0.280669
ACTA2	ENSG00000107796.13	chr10	88935074	88991339	56266	-	-0.221189	-1.37994	-0.0904796	-0.563869	0.398115	-0.0683236	-0.345239	-0.00514928	0.287965	-0.121538	0.209467	0.125298	0.0451458	0.0931586	0.106162	0.0814887	0.418624	0.24089	0.738642	0.654597	0.0831928	0.338444	0.581925	0.121322	0.318258
LIPA	ENSG00000107798.18	chr10	89213569	89414557	200989	-	2.90287	2.53754	2.66408	2.7015	2.92624	2.9927	2.3624	2.76045	2.90249	2.91772	2.65483	2.82501	3.05664	2.7181	3.28731	3.02068	0.0720705	0.691736	0.942387	0.179732	0.337138	0.67551	0.384679	0.0491246	0.18026
PANK1	ENSG00000152782.16	chr10	89579497	89645572	66076	-	0.296898	0.63724	0.421189	0.451776	0.362435	0.869255	0.328351	0.520014	0.29653	0.154511	-0.0625204	0.129507	-0.0721084	-0.144416	0.0472703	-0.0564181	0.175231	0.416453	0.852892	-0.207117	0.376363	0.706932	-0.387283	0.116449	0.310051
KIF20B	ENSG00000138182.15	chr10	89701590	89774939	73350	+	1.38557	1.49095	3.079	1.98517	2.68618	2.46794	1.12884	2.09432	3.09961	3.0346	0.670656	2.26829	1.99153	1.76746	2.81855	2.19251	0.10766	0.859282	0.978544	0.275179	0.655266	0.879937	0.269428	0.663196	0.825158
RPP30	ENSG00000148688.14	chr10	90871952	90908553	36602	+	0.535308	0.88577	0.774891	0.73199	1.28987	1.23519	0.692278	1.07245	0.403563	0.812189	0.300219	0.505323	0.934785	0.33994	0.734616	0.66978	0.440702	0.0766455	0.530387	-0.0992283	0.704343	0.899334	0.113972	0.656814	0.821196
PCGF5	ENSG00000180628.15	chr10	91163012	91284337	121326	+	1.7399	1.49582	2.07418	1.76997	2.30621	2.18891	1.94354	2.14622	2.41429	2.43527	1.63437	2.16131	2.71192	1.92317	2.71573	2.45027	0.389991	0.109313	0.59918	0.431699	0.0839495	0.339919	0.756933	0.00500424	0.0421175
HECTD2	ENSG00000165338.17	chr10	91409280	91514829	105550	+	-1.75486	-5.18447	-2.14881	-3.02938	-1.7515	-1.17088	-1.90282	-1.6084	-1.66848	-1.98308	-3.13245	-2.26134	-1.4874	-1.59105	-0.923643	-1.33403	1.20883	0.0815685	0.540522	0.396336	0.586856	0.850041	1.53413	0.0330305	0.14306
TNKS2	ENSG00000107854.6	chr10	91798426	91865475	67050	+	2.85065	2.47032	2.65758	2.65952	2.4825	2.54878	2.74264	2.59131	2.93159	2.83043	2.98859	2.91687	2.8122	2.5509	3.00977	2.79096	-0.046931	0.764383	0.959298	0.322671	0.0542713	0.272595	0.192969	0.233441	0.470597
BTAF1	ENSG00000095564.14	chr10	91923770	92030325	106556	+	2.61724	2.53995	2.53571	2.5643	2.45047	2.47861	2.52703	2.48537	2.58965	2.68827	2.74769	2.6752	2.12026	2.19946	2.25584	2.19185	-0.038839	0.779066	0.963164	0.197822	0.170699	0.495902	-0.302246	0.0482752	0.178603
CPEB3	ENSG00000107864.15	chr10	92046692	92291078	244387	-	-1.43661	-0.8325	-1.71393	-1.32768	-1.90148	-2.43599	-1.96889	-2.10212	-1.31116	-1.74435	-1.15102	-1.40218	-1.56453	-1.04655	-1.30578	-1.30562	-0.7302	0.06292	0.500855	0.150308	0.669346	0.885506	0.163914	0.636908	0.807443
MARCHF5	ENSG00000198060.10	chr10	92291167	92353964	62798	+	1.41766	1.14407	1.03225	1.19799	1.10911	1.24555	0.768688	1.04112	1.21012	1.6796	0.929295	1.27301	1.44959	1.07758	1.56188	1.36302	-0.146053	0.524169	0.891555	0.118208	0.612106	0.858921	0.242543	0.300936	0.546817
IDE	ENSG00000119912.18	chr10	92451684	92574096	122413	-	2.18735	2.05156	1.89758	2.04549	2.04659	2.06933	1.83048	1.98214	2.04777	1.98465	1.97108	2.00117	2.08858	2.03934	2.24141	2.12311	-0.0268484	0.839418	0.975629	0.0358329	0.78972	0.933161	0.154049	0.25967	0.499246
KIF11	ENSG00000138160.7	chr10	92574105	92655395	81291	+	3.62999	3.40761	3.92325	3.65362	3.39161	3.0503	2.74166	3.06119	3.95136	3.84334	3.5048	3.7665	3.54978	3.11934	3.39193	3.35368	-0.578713	0.00371608	0.145835	0.173259	0.316891	0.658197	-0.229629	0.196771	0.425027
EXOC6	ENSG00000138190.17	chr10	92826831	93059493	232663	+	1.34351	1.37584	1.53537	1.41824	1.15109	1.5324	1.32966	1.33772	1.54171	1.4412	1.06383	1.34891	1.25893	1.35381	1.48613	1.36629	-0.0263677	0.888343	0.98372	0.00196792	0.991884	0.998145	0.0245827	0.898832	0.955264
MYOF	ENSG00000138119.17	chr10	93306429	93482334	175906	-	5.71803	5.61374	5.65559	5.66245	5.72174	5.67044	5.64641	5.67953	5.83042	5.61409	5.66862	5.70438	5.64399	5.58812	5.61915	5.61709	0.0505926	0.664343	0.935339	0.118577	0.317039	0.658295	0.0284394	0.807426	0.910276
CEP55	ENSG00000138180.16	chr10	93496612	93529092	32481	+	4.19556	4.40436	5.09611	4.56534	4.70769	4.41509	3.59057	4.23778	4.91914	4.70565	3.75867	4.46115	4.6226	4.1036	4.6769	4.4677	-0.298928	0.341751	0.81494	-0.0431694	0.889967	0.967838	-0.0115641	0.970436	0.987891
FRA10AC1	ENSG00000148690.12	chr10	93667883	93702592	34710	-	-0.4073	-0.420423	0.594457	-0.0777553	0.114541	-0.43281	-1.08979	-0.469352	-0.326893	-0.424025	-1.74113	-0.830683	-0.423482	-1.09015	-0.705042	-0.739558	-0.41967	0.282803	0.773691	-0.833249	0.0655886	0.298588	-0.571187	0.186633	0.412672
SLC35G1	ENSG00000176273.15	chr10	93893973	93956062	62090	+	-0.150052	-0.915251	-0.660746	-0.57535	0.171246	0.402348	0.12721	0.233601	-0.461398	-0.459151	-0.201268	-0.373939	0.165464	0.0622695	0.634003	0.287246	0.773909	0.00691086	0.198468	0.208859	0.455745	0.762626	0.863327	0.0040587	0.036687
PLCE1	ENSG00000138193.16	chr10	93993931	94332823	338893	+	1.86616	1.84211	1.95175	1.88667	1.19329	1.23378	1.4223	1.28312	1.74512	1.95279	1.89618	1.8647	1.1739	1.2145	1.0289	1.1391	-0.563806	0.00193421	0.10231	0.0644572	0.672682	0.887092	-0.678394	0.000537218	0.00898311
NOC3L	ENSG00000173145.11	chr10	94333226	94362959	29734	-	2.43631	2.7107	3.21607	2.78769	2.78599	2.79167	2.35301	2.64356	2.31429	2.53091	1.81296	2.21939	2.58575	2.0726	2.40134	2.35323	-0.0967511	0.667206	0.936131	-0.497265	0.0482749	0.2562	-0.331441	0.169014	0.388677
TBC1D12	ENSG00000108239.9	chr10	94402541	94536332	133792	+	-0.214683	0.30307	-0.0214816	0.0223019	-0.390052	-0.443142	-0.0511568	-0.294784	0.10453	0.190665	0.501202	0.265466	-0.609678	-0.439636	-0.0597014	-0.369672	-0.187292	0.464457	0.870105	0.455018	0.0840801	0.33996	-0.259314	0.344014	0.586444
HELLS	ENSG00000119969.15	chr10	94501434	94613905	112472	+	3.21049	2.89445	3.02879	3.04458	3.19131	2.64154	3.16635	2.99973	3.1706	3.23754	3.30789	3.23868	3.1142	3.2102	3.2374	3.18726	-0.0198766	0.898696	0.985677	0.266408	0.104602	0.383961	0.2065	0.201243	0.430166
CYP2C9	ENSG00000138109.11	chr10	94938658	94990091	51434	+	0.685647	0.377807	0.703137	0.588863	0.793653	0.167324	-0.251656	0.23644	0.412696	0.863918	0.246868	0.507827	0.675015	-0.354236	-0.0482018	0.0908591	-0.414567	0.182716	0.689305	-0.0588187	0.848197	0.953822	-0.405942	0.224433	0.45955
CYP2C8	ENSG00000138115.14	chr10	95036772	95069497	32726	-	0.859291	1.24617	0.983064	1.02951	0.668201	0.996607	0.536143	0.73365	1.129	0.950193	0.66118	0.913457	1.00731	1.37982	0.39623	0.927787	-0.195645	0.520099	0.888988	0.0062599	0.983958	0.996172	0.00790788	0.979702	0.99179
PDLIM1	ENSG00000107438.9	chr10	95237572	95291012	53441	-	4.53786	4.66448	4.13046	4.44427	4.54317	4.82724	4.46034	4.61025	4.24055	4.2556	4.49358	4.32991	4.26418	4.57446	4.42233	4.42032	0.224981	0.245925	0.743528	-0.00700975	0.971321	0.992868	0.0609023	0.754249	0.883843
SORBS1	ENSG00000095637.22	chr10	95311771	95561414	249644	-	-0.222897	-0.352636	-0.498787	-0.358107	-0.855714	-1.30164	-0.752713	-0.970021	-0.062575	-0.105978	0.0307745	-0.0459262	-0.44361	-0.0406993	0.000973607	-0.161112	-0.60096	0.0210045	0.329201	0.410683	0.0829796	0.338135	0.244534	0.291444	0.535675
ALDH18A1	ENSG00000059573.9	chr10	95605941	95656711	50771	-	4.67374	4.54678	4.02301	4.41451	4.63958	4.86307	4.71138	4.73801	4.17158	4.34847	4.87934	4.46646	4.56437	4.45995	4.48508	4.50314	0.368777	0.0954158	0.571074	0.149761	0.48722	0.787208	0.172107	0.425634	0.656629
TCTN3	ENSG00000119977.21	chr10	95663396	95694143	30748	-	2.73312	2.31242	2.51497	2.52017	2.76724	2.99833	2.76797	2.84451	2.46386	2.68852	2.57336	2.57525	2.78476	2.60854	2.7445	2.7126	0.33439	0.0527814	0.471248	0.107702	0.524866	0.811747	0.240445	0.163345	0.38162
ENTPD1	ENSG00000138185.20	chr10	95711779	95877266	165488	+	-1.82687	-2.35941	-3.29535	-2.49388	-3.1391	-2.52356	-3.61555	-3.09274	-2.27178	-2.60141	-2.63037	-2.50118	-3.39203	-1.98877	-3.35723	-2.91267	-0.734174	0.176354	0.680007	-0.00686876	0.989199	0.997288	-0.599237	0.278364	0.521587
ENTPD1-AS1	ENSG00000226688.7	chr10	95732976	96090250	357275	-	-0.813857	-0.976979	-1.021	-0.937277	-0.897689	-0.841926	-0.830187	-0.8566	-1.41465	-1.43564	-1.54619	-1.46549	-1.65868	-1.52859	-1.59944	-1.59557	0.118122	0.478519	0.873771	-0.468472	0.019286	0.15308	-0.618436	0.00392154	0.0358195
CCNJ	ENSG00000107443.16	chr10	96043394	96060870	17477	+	0.834386	-0.0401973	0.75241	0.515533	1.09105	0.699053	0.176374	0.655491	0.192083	0.147812	-0.55859	-0.0728983	0.553025	0.184179	0.218537	0.31858	0.0217859	0.938203	0.989848	-0.731539	0.0370244	0.223284	-0.236649	0.444412	0.671045
ZNF518A	ENSG00000177853.14	chr10	96129715	96205288	75574	+	1.28401	0.697418	2.5326	1.50467	1.51454	1.76818	0.759409	1.34738	1.61043	1.76278	0.234279	1.2025	1.23407	0.662557	1.52479	1.14047	-0.19913	0.638399	0.928772	-0.34223	0.436173	0.750295	-0.344473	0.435089	0.664344
BLNK	ENSG00000095585.17	chr10	96189171	96271587	82417	-	0.924703	1.33411	1.29533	1.18471	1.31485	1.17344	0.462574	0.983624	0.905982	0.769807	0.0296792	0.568489	1.07518	0.332522	0.894486	0.767395	-0.126855	0.634682	0.928607	-0.544195	0.0747923	0.319153	-0.251527	0.379646	0.617723
TLL2	ENSG00000095587.9	chr10	96364608	96513926	149319	-	-4.20657	-2.8346	-2.30414	-3.1151	-2.64891	-2.36996	-3.45479	-2.82455	-1.35388	-1.39226	-2.93416	-1.89343	-1.3492	-1.465	-1.52086	-1.44502	0.641444	0.426619	0.855763	1.68989	0.0364351	0.220928	2.36112	0.00437231	0.0387267
TM9SF3	ENSG00000077147.16	chr10	96518110	96587452	69343	-	4.6694	4.35262	4.46369	4.49524	4.68653	4.72671	4.34606	4.58643	4.74081	4.79006	4.3302	4.62035	4.70928	4.51642	4.92094	4.71555	0.120983	0.421136	0.855503	0.196922	0.199642	0.535268	0.291711	0.0652386	0.217968
PIK3AP1	ENSG00000155629.15	chr10	96593315	96720514	127200	-	-0.786282	-0.826178	-1.02503	-0.879162	-0.420671	-0.786916	-0.529234	-0.57894	-1.16983	-0.961184	-0.440746	-0.857253	-0.512162	-1.17723	-0.603223	-0.764206	0.352748	0.244472	0.742739	0.175619	0.58787	0.850577	0.253428	0.430609	0.660447
LCOR	ENSG00000196233.14	chr10	96832254	96995956	163703	+	1.79733	1.53679	1.63537	1.6565	1.10852	1.17367	1.29428	1.19216	1.78507	1.77075	1.91887	1.8249	1.28886	1.32119	1.45164	1.3539	-0.434322	0.00565072	0.181431	0.243382	0.0898309	0.353475	-0.236597	0.102149	0.288418
RRP12	ENSG00000052749.14	chr10	97356358	97426076	69719	-	2.39629	2.2576	1.93952	2.1978	2.36897	1.91014	2.58747	2.28886	1.93406	1.78207	2.12384	1.94666	2.04467	2.17651	2.0714	2.09753	0.132511	0.509535	0.885319	-0.161712	0.438341	0.752	-0.0279075	0.891799	0.95259
EXOSC1	ENSG00000171311.13	chr10	97435909	97446017	10109	-	2.01633	1.96246	1.89167	1.95682	2.64845	2.45119	1.61708	2.2389	1.69584	1.75005	1.79735	1.74775	1.54101	1.65982	2.00735	1.73606	0.314659	0.191485	0.699312	-0.115458	0.646462	0.876582	-0.153853	0.542749	0.747179
ZDHHC16	ENSG00000171307.19	chr10	97446170	97457370	11201	+	2.53224	2.46979	2.06373	2.35525	2.38562	2.34519	2.6661	2.46564	2.41732	2.21211	2.83482	2.48808	2.07127	2.46677	2.27863	2.27222	0.1704	0.461079	0.86679	0.254239	0.289508	0.634982	-0.0189725	0.936909	0.973329
MMS19	ENSG00000155229.21	chr10	97458324	97498794	40471	-	1.90304	1.64901	1.09656	1.54954	1.5768	1.71192	1.82047	1.70306	1.21302	1.50115	1.65774	1.4573	1.23427	1.34128	1.35541	1.31032	0.199667	0.371105	0.832444	0.00900645	0.968817	0.99133	-0.177048	0.452507	0.676664
UBTD1	ENSG00000165886.5	chr10	97498924	97571206	72283	+	0.320166	-1.17279	0.00405897	-0.282854	-0.534949	0.385083	0.135941	-0.00464167	-0.747837	0.274071	0.327509	-0.0487524	0.769913	-0.460828	0.787343	0.365476	0.157262	0.770149	0.961158	0.195676	0.72993	0.909469	0.683885	0.214683	0.446959
AVPI1	ENSG00000119986.7	chr10	97677424	97687241	9818	-	4.18621	4.36824	4.56404	4.37283	4.50017	4.85282	4.1622	4.50507	4.60562	4.65855	4.6974	4.65386	4.68298	4.56836	4.74725	4.6662	0.186075	0.323873	0.806585	0.383557	0.0554626	0.274722	0.388872	0.0525139	0.189022
ZFYVE27	ENSG00000155256.17	chr10	97737121	97760907	23787	+	1.87995	1.26989	1.88691	1.67892	1.53435	1.41548	1.85108	1.60031	1.51578	1.69148	0.932006	1.37976	1.82562	1.07761	1.23144	1.37822	-0.107878	0.662963	0.935339	-0.333657	0.2151	0.557813	-0.261865	0.325958	0.569996
R3HCC1L	ENSG00000166024.14	chr10	98134624	98244897	110274	+	1.79172	1.73411	1.831	1.78561	1.92786	1.66411	1.56275	1.71824	1.21254	1.11925	1.38293	1.23824	1.19635	0.952451	0.969097	1.0393	-0.0361786	0.832167	0.973687	-0.458368	0.024683	0.176087	-0.674985	0.00271736	0.0276126
PYROXD2	ENSG00000119943.13	chr10	98383565	98415182	31618	-	-0.670225	-1.31224	-0.927007	-0.969824	-0.659267	-1.19126	-1.09469	-0.981738	-0.612375	-0.709501	-1.42235	-0.914743	-0.394895	-1.98419	-0.747901	-1.04233	-0.122344	0.775872	0.962484	-0.0389126	0.930685	0.981561	-0.00442666	0.992253	0.996997
HPS1	ENSG00000107521.19	chr10	98416198	98446947	30750	-	2.26069	1.9549	1.5714	1.929	2.36712	2.15305	2.08471	2.20163	2.02261	2.08245	2.10509	2.07005	2.17356	2.19493	1.99004	2.11951	0.302548	0.117245	0.612868	0.221191	0.256491	0.602278	0.257068	0.189509	0.416343
CNNM1	ENSG00000119946.11	chr10	99329356	99394330	64975	+	1.3636	1.30241	1.20883	1.29161	1.07088	0.708107	1.52288	1.10062	0.426873	0.433798	0.654186	0.504952	0.0737904	0.0221312	0.572546	0.222823	-0.143669	0.523915	0.891555	-0.695483	0.0120233	0.115572	-1.01512	0.00113055	0.0151383
GOT1	ENSG00000120053.12	chr10	99396870	99430624	33755	-	4.50943	4.25097	4.2716	4.344	4.50488	4.57365	3.80994	4.29616	4.61889	4.661	4.66305	4.64765	4.65369	4.56698	4.5358	4.58549	-0.0254098	0.886659	0.98372	0.377948	0.0485189	0.256668	0.309139	0.100224	0.285159
SLC25A28	ENSG00000155287.11	chr10	99610522	99620609	10088	-	1.86176	2.64755	1.85206	2.12046	2.04001	2.08519	2.27286	2.13269	1.87838	2.04873	1.46878	1.79863	1.82394	1.6671	2.07527	1.85544	0.198164	0.42452	0.855763	-0.14301	0.593863	0.85214	-0.0544752	0.837212	0.926873
ENTPD7	ENSG00000198018.7	chr10	99659509	99711241	51733	+	1.59513	1.02895	1.08984	1.23797	1.48554	1.06257	1.20322	1.25044	1.10875	1.32656	1.583	1.33944	1.22589	1.24652	1.37838	1.2836	0.00322565	0.986375	0.99816	0.160112	0.411522	0.730264	0.0768391	0.692093	0.843637
CUTC	ENSG00000119929.13	chr10	99702558	99756134	53577	+	1.12893	0.840172	1.44868	1.13926	1.24568	1.1106	1.09757	1.15128	0.83259	1.52398	1.0424	1.13299	1.37371	0.609963	0.115069	0.699582	0.00242168	0.993967	0.999124	0.0410367	0.903473	0.972574	-0.378427	0.303849	0.549712
ABCC2	ENSG00000023839.12	chr10	99782640	99852594	69955	+	-1.84569	-2.77687	-1.58929	-2.07062	-0.883051	-1.40816	-1.61653	-1.30258	-0.943304	-0.891853	-0.702665	-0.845941	-1.02276	-1.2072	-0.281094	-0.837018	0.687262	0.0864061	0.551912	1.28546	0.00356204	0.0571568	1.26747	0.00391584	0.0358158
DNMBP	ENSG00000107554.17	chr10	99875577	100009947	134371	-	1.84491	1.78344	1.71923	1.78253	1.67913	1.36452	1.75577	1.59981	0.724134	1.08331	0.621616	0.809685	0.895049	0.715854	0.742705	0.784536	-0.142327	0.3934	0.843987	-0.904855	0.000117893	0.0076007	-0.92491	9.75936e-05	0.00283009
ERLIN1	ENSG00000107566.14	chr10	100150094	100186033	35940	-	2.2044	2.12077	1.57738	1.96751	2.34064	2.4351	2.07469	2.28348	2.25604	2.17412	2.20173	2.21063	1.9987	2.18919	1.89038	2.02609	0.373008	0.0825895	0.542404	0.345322	0.116496	0.407379	0.135977	0.528068	0.73538
CHUK	ENSG00000213341.11	chr10	100188300	100229596	41297	-	2.22328	1.90874	2.04682	2.05961	2.49136	2.54568	2.2681	2.43505	2.17927	1.99272	2.04836	2.07345	2.33903	1.90263	2.28672	2.17612	0.397162	0.0157532	0.290029	0.0758877	0.623177	0.865947	0.186726	0.233949	0.471518
CWF19L1	ENSG00000095485.18	chr10	100232298	100267680	35383	-	2.14125	2.04298	2.06781	2.08401	2.00944	2.33739	2.21821	2.18835	1.90337	2.14417	2.12925	2.05893	1.97403	2.20219	1.95656	2.04426	0.151194	0.41427	0.852892	0.0669478	0.725204	0.907778	0.0202554	0.915285	0.96224
BLOC1S2	ENSG00000196072.12	chr10	100273280	100286680	13401	-	1.63013	1.87004	2.18931	1.89649	2.33957	2.87029	1.9697	2.39318	2.17425	1.9792	1.87632	2.00992	2.46289	2.30471	2.58373	2.45044	0.580008	0.0295483	0.382826	0.222097	0.399771	0.723279	0.680442	0.0148272	0.0850422
SCD	ENSG00000099194.6	chr10	100347233	100364826	17594	+	6.71844	6.41088	6.2493	6.45954	6.54758	6.59061	6.23315	6.45711	6.53117	6.39289	6.66752	6.53053	6.59265	6.40352	6.76355	6.58657	0.0299603	0.841537	0.975993	0.147604	0.333044	0.672132	0.200536	0.194118	0.421876
OLMALINC	ENSG00000235823.3	chr10	100373099	100454043	80945	+	-0.904116	-0.471487	-0.0991656	-0.49159	-0.763371	-1.2841	-1.41211	-1.15319	-1.11432	-0.473207	-1.74298	-1.11017	-1.04181	-1.07252	-0.961064	-1.02513	-0.608079	0.0596968	0.488943	-0.553756	0.0978154	0.371153	-0.41509	0.200359	0.42906
SEC31B	ENSG00000075826.17	chr10	100486646	100519864	33219	-	-0.691578	-0.0337726	-0.642655	-0.456002	-0.3147	-0.874391	-0.028606	-0.405899	-0.81247	-0.787821	-0.878491	-0.82626	-0.582272	-1.13444	-0.469972	-0.728895	0.212601	0.455999	0.864063	-0.18368	0.559854	0.833689	-0.0491876	0.873496	0.941844
HIF1AN	ENSG00000166135.14	chr10	100529072	100559998	30927	+	1.9172	1.43172	0.937884	1.42894	1.3616	0.79756	2.00423	1.3878	1.53734	1.31384	1.60607	1.48575	1.6273	1.26976	1.7255	1.54085	-0.0144924	0.960036	0.9929	0.127715	0.664583	0.88373	0.181586	0.538006	0.74275
SLF2	ENSG00000119906.13	chr10	100912963	100965134	52172	+	1.96256	1.6882	1.98991	1.88022	2.00522	1.9384	1.70725	1.88362	1.99077	2.22639	1.95014	2.05577	2.39037	2.14577	2.20807	2.24807	0.0208553	0.886126	0.98372	0.238792	0.120031	0.413842	0.433506	0.00864564	0.0590009
SEMA4G	ENSG00000095539.15	chr10	100969518	100985871	16354	+	3.45094	3.09597	2.64713	3.06468	2.78457	2.69448	3.39918	2.95941	2.41161	2.75542	2.88941	2.68548	2.79148	2.6249	3.0412	2.81919	-0.0697684	0.772372	0.961691	-0.296882	0.243735	0.588003	-0.176713	0.478603	0.698381
PDZD7	ENSG00000186862.20	chr10	101007679	101032295	24617	-	-3.54406	-3.17585	-1.69944	-2.80645	-1.63906	-2.71558	-1.70648	-2.02037	-2.00574	-2.91456	-1.67555	-2.19862	-1.90761	-1.83075	-2.66767	-2.13535	1.08785	0.113244	0.604729	1.01915	0.158187	0.477161	1.03382	0.149344	0.360005
BTRC	ENSG00000166167.18	chr10	101354033	101557321	203289	+	0.466086	0.228971	0.228899	0.307985	-0.383748	-0.213631	-0.312012	-0.30313	0.203055	0.195265	0.351682	0.250001	-0.777764	-0.360072	-0.0770151	-0.40495	-0.608996	0.015465	0.287736	0.0176903	0.936884	0.983554	-0.72778	0.00835453	0.0578251
DPCD	ENSG00000166171.13	chr10	101570560	101609662	39103	+	1.77366	2.59658	2.12357	2.1646	2.15398	2.19915	2.29717	2.21677	1.84264	2.05225	2.27574	2.05688	1.75118	2.28284	1.97112	2.00171	0.237902	0.360466	0.828749	0.142215	0.60374	0.854409	0.00100698	0.997074	0.998586
POLL	ENSG00000166169.17	chr10	101578882	101588270	9389	-	1.23259	0.662062	0.285613	0.726754	0.622612	0.408168	1.17696	0.735913	-0.576954	-0.359845	-0.459812	-0.465537	-0.88272	-0.675192	-0.222283	-0.593398	0.00544499	0.9846	0.998069	-1.20424	0.00317999	0.0530783	-1.38802	0.00129076	0.0163726
FBXW4	ENSG00000107829.15	chr10	101610664	101695295	84632	-	0.0347769	-0.476428	0.348827	-0.0309416	-0.361362	-0.424047	-0.137244	-0.307551	-1.27207	-0.697073	-0.448876	-0.806007	-0.714331	-0.479243	-0.233434	-0.475669	-0.326007	0.2523	0.749767	-0.758566	0.029044	0.192661	-0.503737	0.110726	0.301764
OGA	ENSG00000198408.14	chr10	101784443	101818465	34023	-	4.10699	4.19199	4.27396	4.19098	4.16934	3.83044	3.96245	3.98741	4.68523	4.44168	4.26671	4.46454	4.53144	4.19609	4.58254	4.43669	-0.166186	0.242949	0.741945	0.354091	0.0204762	0.158439	0.326763	0.030455	0.136509
ARMH3	ENSG00000120029.13	chr10	101845599	102056193	210595	-	2.09723	1.51123	1.46295	1.69047	1.53446	1.57894	1.70271	1.60537	1.36824	1.42872	1.9075	1.56815	1.11486	1.46048	1.1339	1.23641	-0.091731	0.684718	0.941359	-0.0609287	0.794608	0.935374	-0.461544	0.0709016	0.229883
LDB1	ENSG00000198728.11	chr10	102106489	102120368	13880	-	2.39166	2.50115	2.63017	2.50766	2.75819	2.3819	2.50406	2.54805	1.69839	2.29612	2.32599	2.10683	2.75487	2.38008	2.77956	2.63817	0.0892417	0.636474	0.92862	-0.283601	0.167796	0.491415	0.234566	0.232739	0.469919
PPRC1	ENSG00000148840.11	chr10	102132994	102150333	17340	+	2.4676	2.35942	2.00783	2.27828	2.67048	2.14143	2.85533	2.55575	0.870786	0.958637	1.01384	0.947754	1.36051	1.48101	1.48701	1.44285	0.32491	0.115892	0.610719	-1.24849	5.15657e-05	0.0046294	-0.770868	0.00249403	0.0257679
NOLC1	ENSG00000166197.17	chr10	102152176	102163871	11696	+	4.97666	4.91857	5.05322	4.98282	5.44265	5.33625	4.98908	5.25599	5.09411	4.98446	4.9298	5.00279	5.27482	4.93977	5.30754	5.17404	0.307502	0.0309611	0.391256	0.0973773	0.466064	0.770718	0.26853	0.0564284	0.19756
GBF1	ENSG00000107862.6	chr10	102245371	102382899	137529	+	2.25716	2.07559	1.86148	2.06474	1.91163	1.5389	2.21409	1.88821	2.1299	2.19225	2.46712	2.26309	1.86518	2.11508	1.93862	1.97296	-0.139498	0.477437	0.873378	0.282649	0.161209	0.483052	-0.0207951	0.915666	0.96224
NFKB2	ENSG00000077150.20	chr10	102394110	102402524	8415	+	3.55957	3.67457	3.41405	3.5494	3.69606	3.49473	3.75701	3.64927	3.05669	2.94156	3.18666	3.06164	3.16006	3.08838	3.19739	3.14861	0.151638	0.310682	0.797414	-0.390228	0.0204424	0.158439	-0.31306	0.0543913	0.193148
ACTR1A	ENSG00000138107.13	chr10	102461881	102502712	40832	-	3.79849	3.47984	3.31841	3.53225	3.62651	3.41309	3.68046	3.57335	3.07486	3.33017	3.49659	3.30054	3.33139	3.36635	3.1666	3.28811	0.0691679	0.69013	0.941803	-0.150982	0.402027	0.724773	-0.181889	0.315584	0.56119
SUFU	ENSG00000107882.12	chr10	102503972	102633535	129564	+	-0.449921	-0.77019	-0.332678	-0.517596	-1.00409	-1.39881	0.136945	-0.755318	0.187249	-0.582181	0.038117	-0.118938	-0.341377	-0.088437	0.0230171	-0.135599	-0.236811	0.554535	0.903247	0.461822	0.244711	0.589387	0.405324	0.305607	0.55119
TRIM8	ENSG00000171206.15	chr10	102644479	102658318	13840	+	2.93955	2.838	2.85065	2.87607	2.73711	1.96524	2.99558	2.56598	2.23124	2.41524	2.12984	2.25877	2.30141	2.33997	2.49621	2.3792	-0.27662	0.21502	0.72486	-0.544778	0.0269129	0.184795	-0.429001	0.0708771	0.229883
ARL3	ENSG00000138175.9	chr10	102673731	102714397	40667	-	1.01885	1.09031	1.01535	1.04151	1.51613	0.78786	0.737573	1.01385	1.84796	1.38155	0.661587	1.29703	1.11676	1.17694	1.1977	1.1638	0.0043882	0.987754	0.99816	0.300139	0.309308	0.652576	0.216695	0.465134	0.688065
SFXN2	ENSG00000156398.13	chr10	102714538	102743492	28955	+	1.00192	0.795499	0.501165	0.766195	0.983096	0.646659	1.22316	0.950972	0.870273	0.901857	1.30187	1.02467	0.698065	0.925693	1.20592	0.943226	0.223957	0.341587	0.81494	0.362498	0.141763	0.451405	0.236718	0.330428	0.573905
WBP1L	ENSG00000166272.18	chr10	102743948	102834516	90569	+	1.96094	1.74921	1.44192	1.71736	1.70548	1.03178	1.45136	1.39621	1.33571	1.45812	1.80806	1.53396	1.25315	1.04304	1.35063	1.21561	-0.294353	0.161479	0.660825	-0.0863409	0.677398	0.889013	-0.425502	0.0589113	0.203494
CNNM2	ENSG00000148842.18	chr10	102918294	103090222	171929	+	-1.43671	-0.860725	-1.34724	-1.21489	-1.35557	-1.95398	-1.10957	-1.47304	-1.48197	-1.8287	-1.34197	-1.55088	-1.27591	-1.28677	-1.46612	-1.34293	-0.1273	0.64791	0.9325	-0.139048	0.638921	0.871867	0.0440046	0.87834	0.944859
NT5C2	ENSG00000076685.19	chr10	103087185	103277605	190421	-	3.60229	3.51394	3.77573	3.63065	3.41509	3.30249	3.17258	3.29672	3.75083	3.50757	3.56167	3.60669	3.43044	3.27494	3.47866	3.39468	-0.303151	0.0246632	0.354132	0.0506788	0.683233	0.890717	-0.163274	0.202023	0.431421
PCGF6	ENSG00000156374.16	chr10	103302796	103351144	48349	-	0.47035	0.267618	1.3654	0.701123	0.798645	0.802001	0.57284	0.724495	-0.129779	0.130838	0.140681	0.0472466	-0.0990508	-0.137271	-1.30266	-0.512994	0.0250842	0.937213	0.989848	-0.621414	0.108768	0.391811	-1.2795	0.00643803	0.0492004
TAF5	ENSG00000148835.11	chr10	103367976	103389065	21090	+	0.397089	-0.221468	0.468783	0.214801	-0.413228	0.588577	0.152199	0.109183	0.605847	0.0152132	-0.416638	0.0681406	0.510856	-0.252896	0.85837	0.37211	-0.137087	0.714806	0.946761	-0.249911	0.532892	0.817325	0.200385	0.600811	0.784925
ATP5MD	ENSG00000173915.16	chr10	103389041	103396492	7452	-	5.51638	5.84666	6.75221	6.03842	6.68897	6.70916	5.06882	6.15565	6.47737	6.56606	5.12197	6.05513	6.40532	6.32227	6.27141	6.333	0.15209	0.726874	0.950455	0.0743987	0.866507	0.960159	0.378805	0.393357	0.629041
PDCD11	ENSG00000148843.15	chr10	103396626	103446294	49669	+	3.56778	3.25824	3.59265	3.47289	3.52191	3.22661	3.94282	3.56378	3.1932	3.10829	3.23095	3.17748	3.26971	3.34382	3.24664	3.28673	0.115781	0.517628	0.88886	-0.227405	0.22176	0.564115	-0.127173	0.485491	0.704209
SH3PXD2A	ENSG00000107957.16	chr10	103594027	103855543	261517	-	-0.403704	-0.526162	-0.566074	-0.498647	-0.919512	-1.69123	-0.376261	-0.995667	-1.064	-0.823822	-0.7348	-0.874207	-1.22276	-0.962832	-1.79677	-1.32745	-0.479533	0.151189	0.651395	-0.284154	0.401239	0.724518	-0.817595	0.0345244	0.146713
STN1	ENSG00000107960.11	chr10	103877569	103918184	40616	-	2.09865	2.04765	2.38994	2.17875	2.31072	2.40083	2.16276	2.29143	2.21989	1.92061	1.84234	1.99428	1.90316	1.9494	1.53788	1.79681	0.147228	0.405695	0.850636	-0.117585	0.519467	0.808488	-0.319526	0.0969153	0.27988
SLK	ENSG00000065613.15	chr10	103967140	104029233	62094	+	4.44772	4.19574	5.76273	4.80206	4.85379	4.75443	3.90184	4.50335	4.97629	5.11995	3.43037	4.50887	4.90237	4.18381	4.84708	4.64442	-0.277103	0.511192	0.88566	-0.234247	0.579229	0.846016	-0.0905748	0.8293	0.922432
CFAP43	ENSG00000197748.13	chr10	104129888	104232364	102477	-	-3.38015	-2.65175	-3.36231	-3.1314	-3.15083	-2.54156	-2.61836	-2.77025	-1.17103	-1.39335	-1.22873	-1.26437	-0.550665	-1.28215	-1.01171	-0.948176	0.531057	0.321008	0.803562	2.33484	0.000134063	0.00789604	2.71927	2.17146e-05	0.00113444
GSTO1	ENSG00000148834.13	chr10	104235356	104267459	32104	+	5.15324	4.94074	5.06811	5.05403	5.14385	5.43569	5.00926	5.19627	4.98607	4.9688	5.30355	5.08614	4.94896	4.92307	4.68845	4.85349	0.172973	0.313506	0.798762	0.113544	0.512167	0.804484	-0.134853	0.441997	0.668818
GSTO2	ENSG00000065621.15	chr10	104268873	104304950	36078	+	1.07647	0.797137	0.576441	0.816684	0.859557	0.944932	0.762398	0.855629	0.0792032	0.405924	0.959914	0.48168	0.620696	0.93651	0.300061	0.619089	0.0674841	0.783671	0.963164	-0.224373	0.394814	0.718387	-0.15737	0.543532	0.747588
ITPRIP	ENSG00000148841.17	chr10	104309698	104338465	28768	-	0.988382	0.752624	0.640177	0.793728	0.24936	0.250899	0.589128	0.363129	0.640104	0.122659	0.754833	0.505865	0.935237	0.765682	1.27297	0.991297	-0.404664	0.0868531	0.552	-0.206554	0.378284	0.708423	0.269672	0.234047	0.471612
XPNPEP1	ENSG00000108039.18	chr10	109864766	109923553	58788	-	3.0543	2.84928	2.79497	2.89952	2.8276	3.13436	2.80251	2.92149	2.6382	2.74226	2.81754	2.73267	2.69463	2.79593	2.84607	2.77887	0.0563285	0.715481	0.946761	-0.0871358	0.583828	0.848799	-0.0555129	0.725797	0.866645
ADD3	ENSG00000148700.15	chr10	109996368	110135565	139198	+	3.77249	3.64986	3.96186	3.79474	3.83327	3.84969	3.4575	3.71349	4.28443	4.10675	3.68796	4.02638	4.17246	3.61845	4.19651	3.99581	-0.052005	0.763836	0.959151	0.300718	0.0980254	0.371458	0.278002	0.124044	0.323017
MXI1	ENSG00000119950.21	chr10	110207605	110287365	79761	+	0.484694	-0.409608	0.242401	0.105829	0.380495	0.0873527	0.0650713	0.17764	0.597652	-0.249903	0.206145	0.184631	0.423274	0.399103	0.714953	0.512444	-0.027871	0.911462	0.987684	0.0247387	0.924767	0.978859	0.362763	0.165277	0.384192
SMNDC1	ENSG00000119953.14	chr10	110290730	110304938	14209	-	1.34522	1.49038	0.808608	1.21473	1.16444	1.0369	0.657553	0.952966	-0.123751	0.486542	0.307846	0.223546	0.427059	0.68176	0.513087	0.540635	-0.195574	0.393506	0.843987	-0.867229	0.00390301	0.0607595	-0.594034	0.0277022	0.128514
DUSP5	ENSG00000138166.6	chr10	110497907	110511533	13627	+	1.02564	-1.79493	0.635675	-0.0445383	0.95217	0.327986	1.28551	0.855222	0.761214	0.456912	0.808745	0.675624	1.61964	1.02325	1.73414	1.45901	0.555468	0.262795	0.756257	0.429272	0.408207	0.728914	1.26322	0.0170014	0.09286
SMC3	ENSG00000108055.10	chr10	110567695	110606048	38354	+	2.08799	2.09432	3.70417	2.62883	2.98127	2.82215	1.89984	2.56775	2.63267	2.83955	1.15855	2.21026	2.64642	1.77407	2.38647	2.26899	-0.059265	0.89459	0.98463	-0.41262	0.381056	0.70998	-0.283567	0.543278	0.747574
PDCD4	ENSG00000150593.18	chr10	110871795	110900006	28212	+	0.601585	1.04808	0.904641	0.851435	1.43294	0.772114	0.417482	0.874178	1.04481	1.18823	0.354822	0.862621	1.36633	1.07022	1.52907	1.32187	0.104895	0.708179	0.945809	0.123591	0.673228	0.887252	0.649088	0.032023	0.14074
BBIP1	ENSG00000214413.9	chr10	110898730	110919201	20472	-	0.208683	-0.123309	1.09563	0.393668	0.720979	0.422857	-0.0985082	0.348443	0.96284	0.443135	-0.477148	0.309609	0.612015	0.109558	0.352438	0.358004	-0.0815092	0.810701	0.969711	-0.139473	0.695281	0.895566	0.0123922	0.972026	0.988271
SHOC2	ENSG00000108061.12	chr10	110919593	111013666	94074	+	2.828	2.73744	2.58188	2.71577	2.50597	2.73021	2.50866	2.58161	3.08695	3.03949	3.20549	3.11064	2.44823	2.8568	2.66185	2.65562	-0.0905261	0.608153	0.921145	0.488253	0.0125126	0.1172	0.0040401	0.982003	0.992143
GPAM	ENSG00000119927.14	chr10	112149865	112215377	65513	-	0.319378	0.0603505	0.394697	0.258142	0.781749	0.767875	0.625451	0.725025	-0.207209	-0.175177	0.237203	-0.0483944	-0.00775447	-0.00614061	0.0359693	0.00735806	0.486104	0.0138285	0.278901	-0.225792	0.259058	0.604774	-0.212165	0.28503	0.528614
ACSL5	ENSG00000197142.10	chr10	112374018	112428380	54363	+	4.03861	3.82882	3.95479	3.94074	4.17769	4.09497	3.89915	4.05727	3.91688	3.8425	4.00547	3.92162	3.85456	3.82113	3.93307	3.86958	0.145418	0.259684	0.755092	0.0571087	0.657821	0.881323	-0.0036747	0.977238	0.990533
ZDHHC6	ENSG00000023041.11	chr10	112424428	112446917	22490	-	2.65855	2.76668	2.61719	2.68081	3.09097	2.83106	2.55724	2.82642	2.81646	2.65258	2.52395	2.66433	2.85202	2.66871	2.82009	2.78027	0.199002	0.216513	0.725569	0.0782275	0.629847	0.869017	0.201037	0.22268	0.457379
VTI1A	ENSG00000151532.14	chr10	112446998	112818744	371747	+	1.89357	1.91468	1.86459	1.89095	1.5658	1.30863	1.41921	1.43121	1.65082	1.41695	1.89642	1.65473	1.01286	1.37808	1.45443	1.28179	-0.419281	0.0301344	0.386481	-0.137026	0.451522	0.760282	-0.547857	0.00865645	0.0590311
TCF7L2	ENSG00000148737.17	chr10	112950247	113167678	217432	+	1.58286	1.66547	1.59286	1.61373	0.518823	0.246453	0.717641	0.494306	0.836457	0.902054	0.79428	0.844264	-0.147094	-0.269201	0.47015	0.0179515	-1.08002	4.20351e-05	0.0207784	-0.68133	0.00285068	0.0501145	-1.53538	3.0631e-06	0.000286604
CASP7	ENSG00000165806.21	chr10	113679162	113730907	51746	+	3.06591	2.95374	3.4398	3.15315	3.47957	3.38256	2.77507	3.2124	2.9405	2.98459	2.76517	2.89675	2.93303	2.66781	2.85362	2.81815	0.0790297	0.663079	0.935339	-0.192473	0.312912	0.654348	-0.266224	0.171218	0.391699
PLEKHS1	ENSG00000148735.15	chr10	113751262	113783429	32168	+	0.276416	0.124619	0.197797	0.199611	0.787477	0.0846316	0.168287	0.346799	-0.713097	-0.609855	-0.8098	-0.710917	-0.805045	-1.15319	-1.28131	-1.07985	0.154178	0.491922	0.876915	-0.893983	0.00432227	0.0641541	-1.26837	0.000469771	0.00819618
NHLRC2	ENSG00000196865.4	chr10	113854661	113917194	62534	+	1.48267	1.20758	1.17171	1.28732	1.52343	1.63287	1.45645	1.53758	0.552038	0.695355	0.725612	0.657668	0.923903	0.74255	1.12543	0.930627	0.279771	0.0792902	0.535571	-0.557906	0.00328484	0.054338	-0.291037	0.0832036	0.254656
CCDC186	ENSG00000165813.20	chr10	114120862	114174232	53371	-	0.955201	1.10106	2.88373	1.64666	2.38943	1.93653	1.04238	1.78945	2.74185	2.74593	0.536805	2.0082	2.49976	1.88625	2.82919	2.40507	0.142269	0.80466	0.968249	0.36114	0.536352	0.820291	0.8318	0.158999	0.374782
VWA2	ENSG00000165816.13	chr10	114239254	114294489	55236	+	0.562655	0.432917	0.214009	0.403194	0.393467	0.612489	0.857195	0.62105	0.342367	0.451491	0.816327	0.536728	0.63817	0.373281	0.061558	0.35767	0.277475	0.271304	0.761596	0.252338	0.337372	0.67551	0.0415668	0.874943	0.942631
AFAP1L2	ENSG00000169129.15	chr10	114294824	114404756	109933	-	-0.00178155	0.0751855	-0.422386	-0.116327	-0.191758	-0.458366	0.166964	-0.161054	-0.962715	-0.333086	-0.466139	-0.587313	0.0407094	-0.437959	-0.158379	-0.18521	0.0306218	0.910813	0.987488	-0.34774	0.265263	0.608508	0.0686718	0.811802	0.913227
ABLIM1	ENSG00000099204.20	chr10	114431113	114768061	336949	-	5.0903	4.8605	4.48438	4.81173	4.73225	4.51302	4.99633	4.7472	4.70772	4.61154	5.03861	4.78596	4.60058	4.87534	4.80224	4.75939	-0.0301964	0.877249	0.98289	0.0531629	0.786431	0.932683	0.0205537	0.916504	0.962589
FAM160B1	ENSG00000151553.15	chr10	114821744	114899832	78089	+	0.721931	0.239301	0.318217	0.426483	0.396314	0.726619	0.508718	0.543884	0.249859	-0.0758856	-0.192375	-0.0061336	-0.0305461	-0.540631	0.169439	-0.133913	0.114214	0.602047	0.918517	-0.442764	0.0829898	0.338135	-0.526726	0.0464334	0.173834
TRUB1	ENSG00000165832.6	chr10	114938195	114977676	39482	+	2.6313	1.8198	2.3103	2.2538	2.36201	2.75318	2.15104	2.42208	2.09251	1.94893	2.04093	2.02746	2.04665	1.81053	2.27765	2.04494	0.128879	0.530934	0.89496	-0.227349	0.301865	0.647073	-0.208519	0.341852	0.584632
HSPA12A	ENSG00000165868.16	chr10	116671192	116850251	179060	-	-2.29854	-2.54364	-2.35423	-2.3988	-2.15492	-2.49126	-1.52194	-2.05604	-1.35119	-0.856148	-1.1808	-1.12938	-0.832766	-0.901086	-0.706041	-0.813298	0.38117	0.233097	0.734355	1.37983	0.000288497	0.012833	1.68955	3.10566e-05	0.00145777
SHTN1	ENSG00000187164.20	chr10	116881477	117126586	245110	-	2.80245	2.98091	3.47558	3.08631	3.03175	2.6713	2.35455	2.68587	3.08351	3.22455	2.49579	2.93461	3.05024	2.43065	2.9261	2.80233	-0.367613	0.112059	0.60245	-0.0803422	0.719516	0.906083	-0.191722	0.398766	0.63266
PDZD8	ENSG00000165650.12	chr10	117277274	117375440	98167	-	4.29402	4.09134	4.55407	4.31314	3.89515	3.89199	3.86267	3.88327	4.72932	4.52613	4.2575	4.50432	4.21652	4.08779	4.40156	4.23529	-0.40072	0.011824	0.260433	0.262743	0.0796806	0.329373	-0.00761893	0.957357	0.984079
RAB11FIP2	ENSG00000107560.12	chr10	118004916	118046941	42026	-	1.10312	0.173295	1.20412	0.826843	1.28722	1.19225	0.477072	0.985516	0.527732	0.671153	0.217146	0.47201	0.659888	0.649475	1.07028	0.793214	0.0630503	0.80126	0.966923	-0.422452	0.136074	0.441035	-0.0845265	0.748907	0.881005
FAM204A	ENSG00000165669.14	chr10	118297925	118342328	44404	-	0.569791	0.362368	1.27424	0.735466	1.02753	1.07786	0.182659	0.762686	0.396176	0.626647	-0.045123	0.3259	0.747714	0.142265	0.605756	0.498578	0.0264873	0.920175	0.988446	-0.381369	0.183144	0.513503	-0.172252	0.533346	0.738743
CACUL1	ENSG00000151893.15	chr10	118674167	118755249	81083	-	2.63272	2.56488	2.08225	2.42661	2.25685	2.12339	2.20039	2.19354	2.35159	2.36961	2.43385	2.38501	2.05565	2.13201	2.36663	2.18476	-0.18899	0.256172	0.753923	0.0493689	0.764236	0.92547	-0.162396	0.334695	0.577843
EIF3A	ENSG00000107581.13	chr10	119033670	119080823	47154	-	5.26884	5.35901	6.19015	5.606	5.45013	5.17488	4.78432	5.13644	5.46047	5.48991	4.7763	5.24223	5.42703	4.9159	5.17534	5.17276	-0.438168	0.0796401	0.535676	-0.29036	0.232999	0.579549	-0.358439	0.145989	0.35572
DENND10	ENSG00000119979.18	chr10	119104086	119137984	33899	+	0.960195	0.966441	1.69211	1.20625	1.35073	1.65385	0.559335	1.18797	1.38714	1.4232	0.797887	1.20274	1.64827	1.10195	1.45697	1.40239	0.00384198	0.989421	0.99816	0.0447449	0.881174	0.964058	0.29244	0.32887	0.572812
SFXN4	ENSG00000183605.17	chr10	119140767	119165714	24948	-	2.55401	2.58205	2.18415	2.44007	2.23262	3.12464	2.60059	2.65262	1.99102	2.30013	2.68459	2.32525	2.5309	2.44486	2.2572	2.41098	0.298606	0.288951	0.779975	0.0323165	0.912893	0.975356	0.0710202	0.808551	0.910754
PRDX3	ENSG00000165672.7	chr10	119167720	119178812	11093	-	3.66678	3.42303	3.75672	3.61551	3.98649	4.25422	3.09012	3.77695	3.74844	3.73982	3.11021	3.53282	3.99656	3.43632	3.91573	3.78287	0.17922	0.48616	0.874956	-0.0325794	0.901344	0.97164	0.243232	0.356365	0.599609
GRK5	ENSG00000198873.12	chr10	119207571	119459745	252175	+	-0.752522	-0.955254	-0.834015	-0.847264	-1.62043	-1.30663	-1.13573	-1.35426	-1.04089	-1.01278	-0.702119	-0.918597	-1.19316	-2.10134	-1.13214	-1.47555	-0.511748	0.105423	0.592102	0.0184872	0.950888	0.988493	-0.560997	0.102379	0.288805
RGS10	ENSG00000148908.15	chr10	119499817	119542719	42903	-	2.63122	2.75099	3.31796	2.90005	3.10562	2.99708	2.22749	2.77673	3.21288	3.32638	3.0515	3.19692	3.42561	3.35813	3.58485	3.4562	-0.093369	0.712922	0.946761	0.395608	0.133457	0.437789	0.661238	0.0161745	0.0900998
TIAL1	ENSG00000151923.17	chr10	119571802	119597029	25228	-	2.77563	2.74937	3.07252	2.86584	2.97476	2.88678	2.53507	2.79887	2.79823	2.89776	2.58628	2.76076	3.34077	2.89786	3.11271	3.11712	-0.0344246	0.824797	0.971128	-0.0310234	0.844871	0.953102	0.33545	0.0453242	0.171136
BAG3	ENSG00000151929.10	chr10	119651380	119677819	26440	+	2.70348	2.75582	2.86549	2.77493	3.12684	3.15498	3.09207	3.12463	3.40811	3.43097	3.24393	3.36101	3.8276	3.77458	4.11938	3.90718	0.404547	0.0175503	0.306623	0.682079	0.00046169	0.0166767	1.23024	6.0348e-07	0.000107833
INPP5F	ENSG00000198825.15	chr10	119726042	119829147	103106	+	0.588507	0.508712	0.530013	0.54241	0.100273	0.116673	0.293097	0.170014	0.788441	1.05778	0.936159	0.927461	0.726897	0.0173961	1.06502	0.603104	-0.33449	0.153971	0.655815	0.48391	0.0411655	0.235701	0.17726	0.438953	0.666831
MCMBP	ENSG00000197771.13	chr10	119829404	119892556	63153	-	3.53005	2.79537	3.32259	3.216	3.47536	3.56416	3.17512	3.40488	3.36017	3.15326	3.1791	3.23084	3.23141	2.92708	3.27969	3.14606	0.186212	0.261186	0.755241	0.0536133	0.746679	0.916192	-0.0279118	0.866746	0.938941
SEC23IP	ENSG00000107651.13	chr10	119892730	119944657	51928	+	2.20609	2.46291	2.39562	2.35487	2.32459	2.45598	2.28161	2.35406	2.1581	2.42589	2.00178	2.19526	1.95715	2.0459	1.93839	1.98048	0.0605213	0.707203	0.945809	-0.0622304	0.706869	0.900365	-0.283931	0.104239	0.291824
WDR11	ENSG00000120008.16	chr10	120851305	120909524	58220	+	2.27248	1.94402	2.21953	2.14535	2.32701	2.54608	2.03946	2.30418	2.01256	1.92572	2.13162	2.0233	2.12159	2.04059	2.45164	2.20461	0.179464	0.27198	0.762815	-0.0540356	0.74338	0.914377	0.118671	0.47184	0.693378
FGFR2	ENSG00000066468.23	chr10	121478332	121598458	120127	-	1.8001	1.77377	1.80171	1.79186	1.78034	1.27208	1.69318	1.58187	1.55043	1.79792	1.78127	1.70987	1.57629	1.54208	1.71272	1.61036	-0.172639	0.301257	0.786038	0.0115179	0.94495	0.986723	-0.103353	0.540718	0.745159
ATE1	ENSG00000107669.18	chr10	121740424	121928492	188069	-	2.3401	2.07033	2.18698	2.19914	2.03743	2.13736	2.16112	2.11197	1.89237	2.29117	2.20362	2.12906	1.88217	1.76782	2.3168	1.98893	-0.0624441	0.72002	0.948343	0.00481815	0.978389	0.994769	-0.149589	0.410178	0.642105
NSMCE4A	ENSG00000107672.15	chr10	121957091	121975217	18127	-	2.52807	2.31751	2.56044	2.46867	2.76431	2.72731	1.899	2.46354	2.38012	2.23553	1.70634	2.10733	2.01748	1.95356	1.82827	1.9331	0.00576049	0.979725	0.997281	-0.329705	0.181621	0.511829	-0.484663	0.0609173	0.208476
TACC2	ENSG00000138162.19	chr10	121989163	122254545	265383	+	0.99478	0.6524	0.820016	0.822399	0.438173	-0.194825	0.625789	0.289712	-0.255799	0.287258	-0.0523122	-0.00695118	-0.34263	-0.0229231	-0.302656	-0.222736	-0.520302	0.0271572	0.371225	-0.769458	0.00352753	0.0567288	-1.02002	0.000426204	0.00759366
PLEKHA1	ENSG00000107679.14	chr10	122374696	122442602	67907	+	1.37386	1.42313	1.14152	1.31284	1.16337	1.43182	1.00281	1.19933	1.13582	1.26398	0.889026	1.09628	1.25744	0.84787	1.44764	1.18432	-0.0653707	0.703722	0.945247	-0.132345	0.454351	0.761761	-0.0337601	0.846756	0.931155
C10orf88B	ENSG00000255624.3	chr10	122879681	122898615	18935	+	-0.144104	0.762187	0.483816	0.3673	0.751387	1.09386	0.532765	0.79267	0.579925	0.77979	0.0377917	0.465835	0.853305	0.572297	1.12177	0.849125	0.663459	0.0708049	0.516341	0.304474	0.427059	0.74289	0.780112	0.0438365	0.16785
C10orf88	ENSG00000119965.13	chr10	122930901	122954311	23411	-	0.346168	0.883018	0.665917	0.631701	0.620809	0.599584	0.274138	0.498177	-1.11551	-0.771871	-1.09622	-0.994533	-0.0687617	-1.12209	-0.117151	-0.436	-0.0136258	0.960043	0.9929	-1.60975	0.000542159	0.0185679	-0.898593	0.0156642	0.0882134
PSTK	ENSG00000179988.15	chr10	122954381	122997513	43133	+	-0.78667	-1.1301	-1.03501	-0.983926	-0.225611	-0.160555	-1.4521	-0.612756	-0.751721	-0.893418	-0.830219	-0.825119	-1.2647	-1.05003	-1.10588	-1.1402	0.336242	0.367002	0.832012	0.206394	0.603194	0.854409	-0.168816	0.683868	0.838246
IKZF5	ENSG00000095574.12	chr10	122990807	123008812	18006	-	0.56137	0.574285	1.05338	0.729679	1.39187	1.12449	0.249846	0.922071	0.708803	0.212866	0.357684	0.426451	1.04236	0.739717	1.19968	0.993922	0.210836	0.452355	0.86337	-0.238045	0.44095	0.754947	0.367485	0.212489	0.444444
ACADSB	ENSG00000196177.13	chr10	123008979	123058290	49312	+	0.317543	-0.48734	0.891104	0.240436	0.878075	0.874816	0.469349	0.740747	1.40027	1.43634	0.843607	1.22674	1.81587	1.22794	1.96299	1.66894	0.420335	0.155286	0.657414	0.940481	0.00431179	0.0641541	1.43189	9.91732e-05	0.002848
BUB3	ENSG00000154473.18	chr10	123154402	123170467	16066	+	3.11307	2.96674	2.81402	2.96461	2.90179	3.30011	2.65162	2.95117	2.82709	2.7305	2.94688	2.83482	2.77698	2.95494	2.87601	2.86931	0.0237265	0.893802	0.984503	-0.045892	0.800262	0.936298	-0.0264318	0.883927	0.947342
CHST15	ENSG00000182022.18	chr10	124007668	124093598	85931	-	1.53385	0.909778	1.19616	1.21326	1.30872	0.889273	1.55975	1.25258	1.02988	0.763234	1.23818	1.01043	0.368226	0.511587	0.835992	0.571935	0.0181558	0.93558	0.989781	-0.168155	0.481059	0.783311	-0.654876	0.0168751	0.0924431
OAT	ENSG00000065154.12	chr10	124397303	124418976	21674	-	4.53064	4.21876	4.40131	4.38357	4.98279	5.2378	4.34045	4.85368	5.2129	5.02408	4.59758	4.94486	5.52429	4.93452	5.47885	5.31255	0.49473	0.0336578	0.402081	0.625217	0.0102017	0.104008	1.00043	0.000269537	0.00566457
LHPP	ENSG00000107902.14	chr10	124461823	124617888	156066	+	1.60125	0.480552	1.32758	1.13646	1.26883	1.35179	1.28206	1.30089	1.78293	1.80784	1.30414	1.63164	1.20019	1.26117	0.886176	1.11584	0.0581115	0.810141	0.969711	0.411503	0.106701	0.387841	-0.107289	0.676142	0.834471
ABRAXAS2	ENSG00000165660.8	chr10	124801819	124836667	34849	+	1.86302	0.944194	1.89494	1.56738	1.75634	1.87764	1.52842	1.7208	0.810027	1.35741	0.5464	0.904613	1.39847	1.02934	1.20456	1.21079	0.0653937	0.782295	0.963164	-0.762014	0.0121258	0.11558	-0.399447	0.139769	0.348556
ZRANB1	ENSG00000019995.6	chr10	124942123	124988189	46067	+	1.05919	1.13026	1.08405	1.09116	1.07257	1.0695	1.27398	1.13869	1.45715	1.52468	1.44436	1.4754	1.17781	1.19525	1.35094	1.24133	0.113049	0.510819	0.88566	0.494635	0.0104418	0.105699	0.244686	0.176012	0.397819
CTBP2	ENSG00000175029.17	chr10	124984317	125161170	176854	-	2.72487	2.8177	3.02635	2.85631	2.30689	1.78604	2.2603	2.11775	2.42416	2.386	2.15655	2.32224	1.95252	1.92804	1.74696	1.87584	-0.703133	0.000544536	0.0541172	-0.457248	0.01311	0.120505	-0.906666	6.4818e-05	0.00226178
EDRF1	ENSG00000107938.18	chr10	125719515	125764143	44629	+	1.3378	1.62369	1.65215	1.53788	1.59695	1.54959	1.64391	1.59682	1.12616	1.28911	1.40027	1.27184	1.3869	1.40754	1.65063	1.48169	0.130598	0.439718	0.861749	-0.143574	0.417074	0.734439	0.0476055	0.782913	0.898436
UROS	ENSG00000188690.15	chr10	125784980	125823258	38279	-	0.856244	0.893796	0.675648	0.808563	1.25983	1.02466	0.860998	1.0485	0.939011	0.384436	0.789965	0.70447	0.683222	0.982249	0.61579	0.760421	0.295062	0.143257	0.640792	-0.0031832	0.987575	0.996657	0.0274463	0.892787	0.952973
BCCIP	ENSG00000107949.17	chr10	125823546	125853695	30150	+	3.06777	3.2245	3.92629	3.40619	3.80254	3.96026	2.69402	3.48561	3.66751	3.60784	2.569	3.28145	3.82016	3.33498	3.63526	3.5968	0.11289	0.734708	0.953511	-0.0689069	0.840182	0.952375	0.282199	0.407865	0.640461
DHX32	ENSG00000089876.12	chr10	125836337	125896436	60100	-	3.08698	2.99483	3.15668	3.0795	3.00202	3.15803	2.54538	2.90181	2.41107	2.4674	2.6081	2.49552	2.2998	2.34029	1.9444	2.19483	-0.147375	0.424358	0.855763	-0.502118	0.0172865	0.142521	-0.827294	0.000619466	0.010073
DOCK1	ENSG00000150760.13	chr10	126905409	127452517	547109	+	3.58645	3.35516	3.17051	3.37071	3.26853	3.33641	3.67386	3.42626	3.33795	3.19436	3.43647	3.32293	3.03602	3.34108	3.10625	3.16111	0.0922704	0.611008	0.921401	0.0325008	0.859014	0.957441	-0.144601	0.436456	0.665265
PTPRE	ENSG00000132334.17	chr10	127907103	128085855	178753	+	-1.70956	-2.8463	-2.60308	-2.38631	-2.78125	-2.63082	-2.07181	-2.49462	-2.9757	-3.67618	-3.23093	-3.29427	-2.46885	-2.98228	-1.88859	-2.44657	-0.248748	0.553671	0.903247	-1.17825	0.0305806	0.199281	-0.145146	0.740059	0.875217
MKI67	ENSG00000148773.14	chr10	128096659	128126423	29765	-	4.99464	5.19917	5.27384	5.15588	4.558	4.73565	4.38378	4.55914	4.7266	4.75107	4.63837	4.70534	4.10358	4.72094	4.2843	4.36961	-0.561495	0.00643897	0.195398	-0.372047	0.0539776	0.272058	-0.71386	0.00115006	0.0152302
MGMT	ENSG00000170430.10	chr10	129467190	129770983	303794	+	0.907064	0.760063	0.848429	0.838519	1.07506	1.16542	0.311141	0.850539	0.984866	1.07066	1.05496	1.03683	0.812196	0.735348	0.570959	0.706168	0.029298	0.895113	0.984977	0.282374	0.224716	0.56805	-0.0671395	0.774411	0.893502
GLRX3	ENSG00000108010.12	chr10	130136391	130184521	48131	+	3.19467	2.8841	3.20834	3.0957	3.33641	3.15277	2.63763	3.04227	3.13658	3.32049	3.08955	3.18221	3.39513	3.04177	3.26593	3.23428	-0.040879	0.803942	0.967849	0.149185	0.377127	0.708012	0.205415	0.22835	0.464621
PPP2R2D	ENSG00000175470.20	chr10	131901008	131959834	58827	+	2.00282	1.73935	1.51254	1.75157	1.48083	1.3959	1.55633	1.47769	1.24825	1.25279	1.52729	1.34278	1.36682	1.23993	1.46005	1.3556	-0.243642	0.168555	0.667593	-0.324377	0.0830071	0.338135	-0.328432	0.0795195	0.247082
JAKMIP3	ENSG00000188385.12	chr10	132036336	132184858	148523	+	-2.67017	-2.39174	-2.85124	-2.63772	-3.49557	-3.71163	-3.10649	-3.4379	-2.97552	-3.78846	-3.78082	-3.51493	-3.56986	-3.90842	-3.81947	-3.76592	-0.843575	0.0408461	0.427751	-0.94058	0.0349545	0.215914	-1.16904	0.0146416	0.0843759
STK32C	ENSG00000165752.17	chr10	132207492	132331847	124356	-	1.19624	1.04625	1.55198	1.26482	1.28743	1.32655	1.16941	1.26113	1.36628	1.69168	1.26915	1.44237	1.6392	1.72496	1.27761	1.54726	0.0171668	0.938016	0.989848	0.239354	0.298608	0.644398	0.337922	0.145517	0.355116
LRRC27	ENSG00000148814.18	chr10	132332154	132381508	49355	+	-3.27633	-2.0406	-3.69275	-3.00323	-2.23236	-2.58117	-2.75535	-2.52296	-2.8064	-1.97682	-3.26997	-2.6844	-2.50789	-3.26455	-3.46833	-3.08026	0.766866	0.150771	0.650717	0.587261	0.294263	0.639796	0.247666	0.669862	0.82999
PWWP2B	ENSG00000171813.14	chr10	132397168	132417859	20692	+	1.82574	1.47093	1.58489	1.62719	1.41006	0.986447	1.68722	1.36124	0.456981	0.609115	0.325128	0.463741	0.214162	0.262175	0.568209	0.348182	-0.272454	0.242903	0.741945	-1.18377	0.000541282	0.0185679	-1.31674	0.00024955	0.00536774
INPP5A	ENSG00000068383.19	chr10	132537787	132783480	245694	+	2.30282	2.2057	1.28069	1.92973	2.04121	1.9116	2.15258	2.03513	1.92964	2.2361	2.38702	2.18425	1.92655	1.8988	2.09809	1.97448	0.172046	0.493658	0.877689	0.384871	0.144651	0.455893	0.14346	0.581097	0.771718
ADAM8	ENSG00000151651.16	chr10	133262420	133276868	14449	-	2.56881	1.85648	1.84306	2.08945	2.26699	2.08829	2.2662	2.20716	2.34456	2.34059	2.13578	2.27364	2.47089	1.9449	2.46448	2.29342	0.104288	0.597658	0.916812	0.209572	0.305071	0.649353	0.246852	0.229854	0.46662
TUBGCP2	ENSG00000130640.13	chr10	133278630	133312337	33708	-	2.76588	2.50446	2.22383	2.49806	2.7264	2.76228	2.83689	2.77519	2.21301	2.19668	2.44102	2.28357	2.50991	2.60743	2.31768	2.47834	0.312369	0.0904272	0.562706	-0.133025	0.469837	0.772919	0.0460035	0.799415	0.905298
ECHS1	ENSG00000127884.5	chr10	133362485	133373354	10870	-	4.50547	4.61476	4.35019	4.49014	4.86996	4.50335	4.15859	4.51063	4.34546	4.44659	4.47015	4.42073	4.57653	4.34933	4.4959	4.47392	0.0705349	0.678714	0.940517	0.037188	0.83103	0.949504	0.0858223	0.622791	0.798698
SCART1	ENSG00000214279.13	chr10	133453928	133523558	69631	+	-1.58199	-3.45565	-2.12126	-2.3863	-1.29499	-2.149	-1.84174	-1.76191	-2.49388	-2.15024	-2.24404	-2.29605	-1.98703	-3.03642	-1.59009	-2.20451	0.404093	0.389064	0.843666	-0.0899107	0.862029	0.958345	0.0541387	0.91574	0.96224
CYP2E1	ENSG00000130649.10	chr10	133520406	133561220	40815	+	-2.62526	-2.01399	-3.43553	-2.69159	-2.56306	-3.10327	-2.0382	-2.56818	-1.69574	-1.18789	-1.70989	-1.53117	-1.3188	-1.7033	-1.29377	-1.43862	0.276325	0.575803	0.910744	1.4878	0.00462956	0.0664745	1.61686	0.00239474	0.0250832
AC069287.1	ENSG00000254468.2	chr11	112967	125927	12961	-	1.95406	1.44565	2.57886	1.99286	1.75913	0.631001	1.55843	1.31619	1.1851	1.81818	1.22659	1.40996	1.95769	1.79862	1.97512	1.91047	-0.857093	0.0443577	0.444205	-0.656004	0.127948	0.430701	-0.0863598	0.821381	0.918195
LINC01001	ENSG00000230724.9	chr11	127204	139612	12409	-	0.166813	0.673794	-0.267385	0.191074	0.310439	-0.683724	0.389283	0.00533273	-0.364106	-0.940794	0.0437758	-0.420375	-0.0370497	-0.881105	-0.0300068	-0.316054	-0.076252	0.840818	0.975927	-0.41378	0.342239	0.679699	-0.297398	0.483873	0.703327
BET1L	ENSG00000177951.17	chr11	167784	207428	39645	-	2.88798	2.40958	2.28133	2.5263	2.8218	2.42085	2.90578	2.71614	2.16435	2.48851	2.50336	2.38541	2.53851	2.11877	2.49331	2.38353	0.201657	0.319662	0.802327	-0.0756058	0.716473	0.904221	-0.0812572	0.696612	0.846572
SIRT3	ENSG00000142082.15	chr11	215030	236931	21902	-	-0.98714	-1.83504	-1.09225	-1.30481	-1.50547	-1.22229	-0.949434	-1.22573	-0.702484	-1.6208	-1.18548	-1.16959	-1.55431	-1.76293	-1.65734	-1.65819	0.0042966	0.990347	0.99816	0.0716174	0.846989	0.953507	-0.45154	0.266853	0.508073
PSMD13	ENSG00000185627.18	chr11	236966	252984	16019	+	4.25115	4.20958	4.07962	4.18012	4.24156	4.45963	3.97413	4.22511	3.98988	3.8909	4.18655	4.02244	3.84476	3.91047	3.90377	3.88633	0.0855499	0.586338	0.912621	-0.0692938	0.664268	0.88373	-0.21844	0.185269	0.41054
SIGIRR	ENSG00000185187.13	chr11	405716	417455	11740	-	2.22443	2.43458	1.67719	2.11207	2.02644	2.41541	1.78423	2.07536	1.9811	2.08428	1.94232	2.00257	1.89848	1.87732	1.64826	1.80802	0.0541654	0.812292	0.969799	0.0225335	0.924262	0.978774	-0.185097	0.44766	0.672654
ANO9	ENSG00000185101.13	chr11	417933	442011	24079	-	0.652371	0.395267	0.773275	0.606971	0.562093	0.0158821	0.562046	0.380007	0.208144	-0.0737953	-0.125495	0.00295156	0.593095	0.0600754	0.0950999	0.249424	-0.229967	0.306916	0.793416	-0.585535	0.0269744	0.184795	-0.288344	0.23163	0.468386
PTDSS2	ENSG00000174915.12	chr11	448268	491399	43132	+	0.879236	0.74234	0.795055	0.805544	0.361217	0.0637642	0.36696	0.26398	0.43675	0.27257	0.182665	0.297328	0.443492	-0.0196234	0.230057	0.217975	-0.526591	0.0120518	0.260433	-0.457002	0.0319647	0.205361	-0.506478	0.0203574	0.105278
PHRF1	ENSG00000070047.13	chr11	576470	612222	35753	+	3.015	2.95679	3.20883	3.06021	2.89648	1.94774	3.3823	2.74217	3.18156	3.25878	3.08733	3.17589	2.9262	2.72003	2.91997	2.8554	-0.284278	0.291885	0.78279	0.19353	0.468991	0.772077	-0.128013	0.634979	0.805701
DEAF1	ENSG00000177030.17	chr11	644233	706715	62483	-	0.860497	0.558172	0.4967	0.638456	-0.416844	0.208549	0.74161	0.177771	-0.376167	-0.50359	-0.320842	-0.4002	-0.371492	-0.487293	-0.370791	-0.409859	-0.430075	0.162128	0.660825	-1.03098	0.00856772	0.0955678	-1.05813	0.00733989	0.0532431
EPS8L2	ENSG00000177106.16	chr11	694438	727727	33290	+	3.58454	3.43274	3.59077	3.53602	3.673	3.06241	3.67119	3.46887	3.1935	3.24362	3.37234	3.26982	3.44749	3.16036	3.23872	3.28219	-0.0373484	0.821703	0.971128	-0.186589	0.280468	0.625678	-0.178877	0.299886	0.54566
TALDO1	ENSG00000177156.11	chr11	747415	765012	17598	+	4.77199	4.78265	5.15016	4.9016	5.1032	5.12404	4.66089	4.96271	4.7564	4.91862	5.00382	4.89294	4.99965	4.9971	4.76993	4.92223	0.094373	0.572364	0.909307	0.0729247	0.66538	0.88373	0.0927621	0.582867	0.772948
AP006621.3	ENSG00000255284.2	chr11	777578	784297	6720	+	0.846367	0.063885	1.17704	0.695764	0.509497	0.368052	0.94949	0.609013	0.631746	1.06143	0.473005	0.722062	1.21805	1.18876	0.838272	1.08169	-0.183276	0.612778	0.922051	-0.0407935	0.913161	0.975356	0.366387	0.311856	0.557136
RPLP2	ENSG00000177600.9	chr11	809965	812880	2916	+	6.98651	7.26977	7.46597	7.24075	7.4719	7.44747	6.51015	7.14317	7.15231	7.29869	7.00378	7.1516	7.27531	7.26465	7.03671	7.19222	-0.0619228	0.775051	0.962015	-0.00916973	0.966306	0.990482	0.0286516	0.894999	0.954012
PNPLA2	ENSG00000177666.17	chr11	818914	825573	6660	+	3.27956	2.68759	2.6556	2.87425	2.99891	2.57166	3.00212	2.85756	3.28936	3.42161	3.31205	3.34101	3.8535	3.33936	3.89386	3.69557	-0.0144183	0.941021	0.990509	0.518607	0.0160688	0.137328	0.880965	0.000299028	0.00607717
CD151	ENSG00000177697.19	chr11	832887	839831	6945	+	5.36647	5.05168	4.91553	5.11122	5.3961	5.44041	5.24961	5.36204	5.1751	5.13312	5.56602	5.29141	5.20206	5.11824	5.20564	5.17531	0.283392	0.0885989	0.558469	0.258788	0.11875	0.411694	0.136619	0.396974	0.63105
POLR2L	ENSG00000177700.6	chr11	837356	842529	5174	-	5.50433	5.77937	6.13303	5.80558	6.04218	6.18857	4.77363	5.66813	5.87256	6.02312	5.66582	5.85383	6.0201	5.97123	5.6558	5.88238	-0.0977299	0.739322	0.954286	0.136642	0.645507	0.876358	0.163047	0.583397	0.773044
CHID1	ENSG00000177830.18	chr11	867859	915058	47200	-	2.46076	2.34136	1.83991	2.21401	2.19648	2.08014	2.30793	2.19485	2.22626	1.9289	2.30211	2.15242	2.00798	2.16611	2.13771	2.10394	0.0318504	0.87011	0.981607	0.0372752	0.852012	0.955208	-0.0321791	0.872469	0.941381
AP2A2	ENSG00000183020.14	chr11	924894	1012245	87352	+	1.25758	1.23054	0.964187	1.15077	0.821069	0.841902	1.2085	0.957157	1.20389	1.18367	1.3783	1.25529	1.1873	1.19554	1.18806	1.1903	-0.137461	0.458065	0.86567	0.208895	0.269277	0.612698	0.126287	0.500469	0.714283
MUC5AC	ENSG00000215182.8	chr11	1157953	1201138	43186	+	3.58547	3.54669	2.77269	3.30161	2.89992	3.19316	3.83545	3.30951	3.01136	3.54468	3.15103	3.23569	2.88242	3.73675	3.54442	3.38786	0.0526001	0.863493	0.979864	0.020609	0.946519	0.986971	0.164214	0.594276	0.780911
TOLLIP	ENSG00000078902.16	chr11	1274371	1309654	35284	-	1.64389	1.17738	1.30678	1.37602	1.52275	0.699058	1.44634	1.22272	1.58922	1.30912	1.39043	1.42959	1.26158	1.26536	1.57389	1.36694	-0.167052	0.451043	0.863253	0.0916378	0.682489	0.8901	0.0225202	0.920152	0.963934
MOB2	ENSG00000182208.14	chr11	1469457	1501247	31791	-	1.36943	1.04871	1.19674	1.20496	0.75864	1.19431	1.07727	1.01007	1.20614	1.08137	0.995738	1.09441	1.39888	0.931508	0.981554	1.10398	-0.176896	0.402603	0.848227	-0.0700988	0.746133	0.916024	-0.0334791	0.876865	0.944151
DUSP8	ENSG00000184545.11	chr11	1554051	1572271	18221	-	0.692763	0.790014	0.188859	0.557212	0.601513	-0.540044	0.78124	0.280903	0.123125	0.294558	-0.243165	0.0581725	-0.464357	0.431814	0.418656	0.128704	-0.227013	0.540305	0.897975	-0.427484	0.293723	0.639435	-0.41313	0.305125	0.55075
MRPL23	ENSG00000214026.11	chr11	1947278	1984522	37245	+	3.00685	3.2122	3.45901	3.22602	2.98663	3.39835	2.69681	3.02727	2.99694	2.96286	3.11667	3.02549	3.16413	3.04131	2.69424	2.96656	-0.146144	0.497702	0.879803	-0.0985923	0.653622	0.879329	-0.168999	0.44662	0.671965
CD81	ENSG00000110651.12	chr11	2376177	2397397	21221	+	1.55923	0.640474	1.16691	1.1222	1.35601	0.561879	1.35853	1.09214	1.10215	1.67978	1.62451	1.46881	1.98692	1.65544	1.74548	1.79595	-0.0945383	0.715246	0.946761	0.35505	0.184827	0.516342	0.671288	0.0172838	0.0940692
KCNQ1	ENSG00000053918.18	chr11	2444684	2849105	404422	+	1.26537	0.956308	0.94551	1.05573	0.999417	0.557473	0.83503	0.797307	0.942851	1.09343	0.650736	0.895671	1.25417	1.11109	1.13333	1.1662	-0.264243	0.201927	0.712852	-0.129211	0.538318	0.820291	0.165622	0.419018	0.650766
SLC22A18	ENSG00000110628.16	chr11	2899721	2925246	25526	+	1.00536	0.713268	0.765663	0.828098	1.23077	0.548496	0.952478	0.91058	0.10424	0.460802	0.731999	0.432347	0.79893	0.355067	0.807453	0.653817	0.0823687	0.713402	0.946761	-0.309097	0.22062	0.563258	-0.105165	0.66151	0.823968
NAP1L4	ENSG00000205531.13	chr11	2944431	2992377	47947	-	4.26413	4.26891	4.52147	4.35151	4.3199	4.29966	4.03892	4.2195	4.12147	4.14526	3.9773	4.08134	4.0153	4.17509	3.86036	4.01692	-0.0977575	0.508697	0.884861	-0.193482	0.20518	0.542862	-0.265377	0.0899724	0.266758
CARS1	ENSG00000110619.18	chr11	3000922	3057613	56692	-	2.5137	2.50284	2.50839	2.50831	2.41583	2.42604	2.12568	2.32252	2.03001	2.21595	2.13367	2.12654	1.98661	2.11206	2.00745	2.03537	-0.147104	0.301525	0.786295	-0.29642	0.0531517	0.270647	-0.401086	0.0127211	0.0765834
OSBPL5	ENSG00000021762.20	chr11	3087107	3166739	79633	-	-0.40148	-0.74887	-0.402488	-0.517613	-0.344006	-0.750332	-0.154852	-0.416397	-1.1309	-0.761065	-0.923206	-0.938392	-0.093625	-0.882501	-0.685678	-0.553934	0.0973812	0.714001	0.946761	-0.392695	0.20129	0.537674	0.0483604	0.864233	0.937536
ZNF195	ENSG00000005801.18	chr11	3339261	3379222	39962	-	1.03742	0.949483	1.7073	1.2314	1.67292	1.2658	1.26996	1.40289	0.951279	1.10791	0.488859	0.849348	1.39186	1.09007	1.56226	1.34806	0.188308	0.364167	0.83076	-0.338304	0.131094	0.436235	0.184733	0.383778	0.621288
TSSC2	ENSG00000223756.7	chr11	3380961	3408978	28018	+	-0.924074	-0.0177839	-0.721462	-0.55444	-0.790366	-1.44251	-0.783706	-1.00553	-1.36538	-0.751486	-0.742179	-0.953015	-0.858535	-1.61519	-1.38906	-1.2876	-0.33077	0.405862	0.850636	-0.151215	0.71426	0.903843	-0.531921	0.23321	0.470235
FAM86GP	ENSG00000166492.9	chr11	3410352	3422496	12145	-	0.992589	0.235892	0.153375	0.460619	1.01025	1.22226	1.76574	1.33275	0.941635	-0.947162	0.801117	0.265197	0.347291	1.37314	0.527603	0.749346	0.943629	0.107505	0.5967	-0.338397	0.619799	0.863405	0.189283	0.762891	0.887911
NUP98	ENSG00000110713.17	chr11	3671083	3797792	126710	-	3.67205	3.55945	3.07411	3.43521	3.19578	3.19716	3.42342	3.27212	3.6189	3.41179	3.73503	3.58857	3.10812	3.23883	3.32616	3.22437	-0.119393	0.510673	0.88566	0.241639	0.193764	0.527455	-0.131545	0.473751	0.69503
PGAP2	ENSG00000148985.20	chr11	3797724	3826371	28648	+	0.8185	0.393008	0.402337	0.537949	0.629054	1.04767	1.09116	0.922628	0.356584	0.477639	0.74194	0.525388	-0.151185	0.34868	0.149471	0.115655	0.406402	0.133804	0.635206	0.0502503	0.859785	0.957588	-0.472632	0.131674	0.335505
RHOG	ENSG00000177105.10	chr11	3826978	3840959	13982	-	2.41616	2.21523	1.35928	1.99689	2.21837	2.07777	2.04312	2.11309	1.49634	1.79096	1.95464	1.74731	1.3175	1.88004	2.19913	1.79889	0.156638	0.599802	0.918117	-0.139808	0.667166	0.884279	-0.179634	0.579045	0.769978
[truncated: 7,810 more rows]
