# Supplementary material for: Coinhibition of topoisomerase 1 and BRD4-mediated pause release selectively kills pancreatic cancer via readthrough transcription
Source: Sci Adv. 2023 Oct 13;9(41):eadg5109. doi: 10.1126/sciadv.adg5109 (PMC10575591; doi:10.1126/sciadv.adg5109)
Supplement: Supplementary file 2 — Tables S1 to S6 [file sciadv.adg5109_tables_s1_to_s6.zip › adg5109_Table_S3.xlsx]

## Sheet: Table_S3
Gene_symbol	Gene_ID	Chr	Start	End	Length	Strand	DMSO_1_RPKM	DMSO_2_RPKM	DMSO_mean_RPKM	Irinotecan_1_RPKM	Irinotecan_2_RPKM	Irinotecan_mean_RPKM	JQ1_1_RPKM	JQ1_2_RPKM	JQ1_mean_RPKM	Irinotecan+JQ1_1_RPKM	Irinotecan+JQ1_2_RPKM	Irinotecan+JQ1_mean_RPKM	IrinotecanvsDMSO_logFC	IrinotecanvsDMSO_P.Value	IrinotecanvsDMSO_adj.P.Val	JQ1vsDMSO_logFC	JQ1vsDMSO_P.Value	JQ1vsDMSO_adj.P.Val	Irinotecan+JQ1vsDMSO_logFC	Irinotecan+JQ1vsDMSO_P.Value	Irinotecan+JQ1vsDMSO_adj.P.Val
WASH7P	ENSG00000227232.5	chr1	14404	29570	15167	-	4.0761	4.09544	4.08577	3.2571	3.1342	3.19565	3.22478	3.98084	3.60281	2.39297	2.59154	2.49226	-0.904226	0.00129777	0.0244644	-0.371378	0.0927295	0.22165	-1.4007	0.000156371	0.00105026
WASH9P	ENSG00000279457.4	chr1	185217	195411	10195	-	4.49202	4.48465	4.48834	3.95472	3.88866	3.92169	3.74351	4.33619	4.03985	3.39306	3.33596	3.36451	-0.580657	0.00464146	0.0434008	-0.339066	0.0643043	0.172944	-0.928078	0.00040485	0.00208699
AP006222.1	ENSG00000228463.10	chr1	257864	359681	101818	-	-1.41995	-1.42634	-1.42315	-1.82048	-2.0147	-1.91759	-0.909794	-0.625034	-0.767414	-1.55165	-1.10391	-1.32778	-0.515449	0.0811722	0.217003	0.776759	0.010509	0.0536365	0.302867	0.257999	0.345379
AL732372.2	ENSG00000237094.12	chr1	365389	522928	157540	-	-2.05505	-1.48213	-1.76859	-2.59403	-1.97115	-2.28259	-2.40191	-1.29702	-1.84947	-2.78773	-1.69766	-2.2427	-0.593643	0.243009	0.426846	0.0126295	0.979282	0.989568	-0.310213	0.536661	0.619255
AL669831.3	ENSG00000230021.10	chr1	586071	827796	241726	-	-2.71938	-2.5673	-2.64334	-2.89559	-2.92817	-2.91188	-3.2524	-2.07253	-2.66246	-3.40979	-1.73952	-2.57465	-0.311265	0.611952	0.756514	0.0928858	0.880379	0.933084	0.268131	0.65684	0.727714
LINC01128	ENSG00000228794.10	chr1	825138	859446	34309	+	-0.409025	0.0505665	-0.179229	0.49697	0.42189	0.45943	0.194969	0.181273	0.188121	1.06633	0.894317	0.980323	0.610141	0.00439576	0.0420286	0.453472	0.0279246	0.100064	1.34325	1.26237e-05	0.000197835
AGRN	ENSG00000188157.15	chr1	1020120	1056118	35999	+	4.07227	4.07009	4.07118	4.85389	5.03793	4.94591	4.35956	4.26543	4.31249	5.58751	5.27738	5.43244	0.857734	4.91032e-05	0.00892288	0.343808	0.0197919	0.0800394	1.55967	3.20518e-07	2.83866e-05
C1orf159	ENSG00000131591.18	chr1	1081818	1116361	34544	-	1.46316	1.25156	1.35736	1.63783	1.42527	1.53155	0.9797	0.860363	0.920032	0.818361	0.803735	0.811048	0.175359	0.279547	0.4667	-0.32892	0.0901634	0.216865	-0.340592	0.0768983	0.127342
SDF4	ENSG00000078808.19	chr1	1216909	1232067	15159	-	5.58121	5.68916	5.63519	5.85156	5.76017	5.80587	5.7062	5.59538	5.65079	5.68567	5.66962	5.67765	0.153993	0.149616	0.316891	0.117294	0.265407	0.441877	0.24017	0.0369529	0.0702438
UBE2J2	ENSG00000160087.21	chr1	1253909	1273864	19956	-	4.13562	4.16904	4.15233	4.18637	4.13173	4.15905	4.11361	3.98551	4.04956	3.50336	3.44755	3.47545	-0.00900888	0.931582	0.966033	-0.00138442	0.989724	0.994934	-0.47951	0.00148226	0.00558684
ACAP3	ENSG00000131584.19	chr1	1292390	1309609	17220	-	3.47361	3.59132	3.53247	3.7147	3.49039	3.60255	3.32192	3.47821	3.40006	3.04351	3.161	3.10226	0.0549237	0.63684	0.775706	-0.0304663	0.797436	0.878567	-0.232866	0.0746325	0.124215
INTS11	ENSG00000127054.21	chr1	1311585	1324687	13103	-	3.46891	3.5359	3.5024	3.64509	3.57347	3.60928	3.43592	3.52929	3.48261	3.52061	3.23647	3.37854	0.0908672	0.426329	0.604786	0.0825664	0.477746	0.640649	0.0728641	0.527543	0.610875
DVL1	ENSG00000107404.20	chr1	1335276	1349418	14143	-	5.64029	5.8793	5.7598	5.53021	5.2822	5.40621	5.51243	5.51832	5.51538	4.95736	5.34969	5.15353	-0.369931	0.0341829	0.129386	-0.143466	0.363191	0.540085	-0.408486	0.0236321	0.0487052
ANKRD65	ENSG00000235098.8	chr1	1418420	1421769	3350	-	6.52894	6.58813	6.55853	6.48469	6.42327	6.45398	6.2637	6.36283	6.31327	6.06647	6.24047	6.15347	-0.121143	0.231607	0.414375	-0.142813	0.168938	0.326696	-0.20679	0.058038	0.100781
LINC01770	ENSG00000225285.1	chr1	1430539	1434573	4035	-	0.767856	0.99518	0.881518	1.28621	0.809782	1.048	0.651519	1.19038	0.920949	0.355927	0.264928	0.310428	0.164937	0.603647	0.750418	0.147709	0.658846	0.784866	-0.408081	0.258076	0.345408
VWA1	ENSG00000179403.12	chr1	1434861	1442882	8022	+	5.72314	5.84928	5.78621	6.17928	6.01333	6.09631	6.09046	5.85099	5.97072	6.0305	5.96085	5.99567	0.293645	0.0381874	0.138255	0.286002	0.0437943	0.134036	0.407032	0.00848619	0.0215324
ATAD3B	ENSG00000160072.20	chr1	1471765	1497848	26084	+	1.85892	1.70061	1.77976	1.778	1.93039	1.85419	0.929528	1.76659	1.34806	1.60328	1.14894	1.37611	0.0614733	0.778227	0.868199	-0.313965	0.211054	0.378014	-0.204011	0.39082	0.480874
ATAD3A	ENSG00000197785.14	chr1	1512162	1534685	22524	+	4.8137	5.00565	4.90968	5.57571	5.48875	5.53223	4.96201	4.97091	4.96646	5.27122	4.98763	5.12943	0.604903	0.000501789	0.017727	0.157088	0.219094	0.386786	0.415151	0.0061859	0.0168836
SLC35E2B	ENSG00000189339.12	chr1	1659529	1692795	33267	-	3.35205	3.48377	3.41791	3.7577	3.65315	3.70542	3.37653	3.27259	3.32456	3.09899	3.14414	3.12157	0.271025	0.0282846	0.115386	0.00691712	0.950101	0.973285	-0.0994338	0.37857	0.469031
SLC35E2A	ENSG00000215790.8	chr1	1724838	1745992	21155	-	1.72055	1.8152	1.76787	1.79957	1.82816	1.81387	1.71692	1.34631	1.53162	1.4013	1.34239	1.37185	0.0274955	0.872374	0.929489	-0.142589	0.453401	0.621327	-0.20297	0.290049	0.37853
NADK	ENSG00000008130.15	chr1	1751232	1780457	29226	-	4.2773	4.40267	4.33998	4.4063	4.55776	4.48203	4.2652	4.52257	4.39388	4.49516	4.50455	4.49985	0.123096	0.244082	0.428211	0.156256	0.154501	0.309538	0.357092	0.00569675	0.0158752
GNB1	ENSG00000078369.18	chr1	1785285	1891117	105833	-	6.36286	6.52054	6.4417	6.47784	6.38375	6.43079	6.46251	6.32193	6.39222	6.04943	6.12779	6.08861	-0.0278953	0.794631	0.878497	0.0522058	0.629749	0.765017	-0.15541	0.171798	0.247036
PRKCZ	ENSG00000067606.17	chr1	2050411	2185395	134985	+	1.63143	1.54119	1.58631	1.39865	1.4112	1.40492	1.28192	1.29998	1.29095	1.6104	1.09352	1.35196	-0.193519	0.262436	0.449839	-0.189527	0.298683	0.478031	-0.0367258	0.830061	0.871278
FAAP20	ENSG00000162585.17	chr1	2184461	2212720	28260	-	2.34023	2.4698	2.40501	2.39461	2.30222	2.34841	2.16017	2.18754	2.17385	1.96484	1.91027	1.93755	-0.0731525	0.484769	0.655834	-0.130904	0.241895	0.414176	-0.271893	0.0286264	0.0567355
SKI	ENSG00000157933.10	chr1	2228319	2310213	81895	+	4.11777	4.51376	4.31577	4.80144	4.43324	4.61734	4.94409	4.97279	4.95844	5.47499	5.29216	5.38358	0.283646	0.104412	0.252568	0.741304	0.00107116	0.0132371	1.26202	1.82143e-05	0.000250867
MORN1	ENSG00000116151.14	chr1	2321253	2391707	70455	-	-0.577777	-0.707835	-0.642806	-0.13131	-0.173799	-0.152554	-0.405682	-0.309721	-0.357702	-0.451976	-0.82322	-0.637598	0.487726	0.0219417	0.100155	0.39888	0.0644544	0.173273	0.207952	0.304506	0.393535
RER1	ENSG00000157916.20	chr1	2391775	2405442	13668	+	4.70943	4.57848	4.64395	4.56384	4.59345	4.57865	4.78146	4.76189	4.77168	4.84592	4.73022	4.78807	-0.0803569	0.434978	0.611355	0.23179	0.0437183	0.133874	0.343856	0.00661487	0.0177904
PLCH2	ENSG00000149527.18	chr1	2425980	2505532	79553	+	4.15867	4.26908	4.21388	3.84905	3.71932	3.78419	3.87141	3.86822	3.86982	2.42173	1.83408	2.1279	-0.445916	0.0138321	0.0789885	-0.242398	0.135972	0.284263	-1.89328	8.09768e-07	4.34975e-05
PANK4	ENSG00000157881.16	chr1	2508537	2526597	18061	-	3.3804	3.46288	3.42164	3.40468	3.26396	3.33432	3.2368	3.03114	3.13397	2.58836	2.63302	2.61069	-0.101993	0.418448	0.599028	-0.188728	0.167538	0.325043	-0.614483	0.00100832	0.00418381
MEGF6	ENSG00000162591.16	chr1	3487951	3611508	123558	-	2.10515	2.04471	2.07493	2.16744	2.36457	2.26601	2.55238	3.11726	2.83482	3.58886	3.57217	3.58052	0.174193	0.300977	0.489724	0.870073	0.00034612	0.00712135	1.70815	1.10993e-06	4.73832e-05
LRRC47	ENSG00000130764.10	chr1	3778559	3796498	17940	-	4.22085	4.33324	4.27705	4.45592	4.35238	4.40415	4.21907	4.22587	4.22247	4.36715	4.19754	4.28234	0.110814	0.306581	0.495028	0.0466164	0.667216	0.79137	0.201917	0.0825551	0.134818
CEP104	ENSG00000116198.14	chr1	3812086	3857396	45311	-	2.4625	2.48237	2.47243	2.55324	2.58147	2.56735	2.4852	2.56831	2.52675	2.9246	2.70549	2.81505	0.0786638	0.460405	0.634821	0.157479	0.165814	0.322727	0.540707	0.000464111	0.00231611
DFFB	ENSG00000169598.17	chr1	3857267	3885429	28163	+	1.13068	1.14936	1.14002	1.00837	1.12924	1.06881	0.177712	0.229678	0.203695	-0.0980143	-0.233278	-0.165646	-0.0902127	0.581139	0.734262	-0.841372	0.00134601	0.0154151	-1.12343	0.000206049	0.00126193
C1orf174	ENSG00000198912.11	chr1	3889125	3900293	11169	-	3.67551	3.24946	3.46249	2.62376	2.66821	2.64599	2.83239	3.16639	2.99939	2.58389	2.81523	2.69956	-0.824009	0.000987887	0.0223814	-0.347435	0.0763891	0.193463	-0.553217	0.0114497	0.0273578
LINC01134	ENSG00000236423.6	chr1	3900352	3917225	16874	+	-0.410093	-0.728083	-0.569088	-0.0074462	-0.51889	-0.263168	-1.86702	-1.64439	-1.7557	-2.10992	-2.35187	-2.2309	0.327101	0.255281	0.441446	-1.1066	0.00911387	0.0488077	-1.5271	0.00168482	0.00615731
KCNAB2	ENSG00000069424.15	chr1	5990927	6101193	110267	+	1.06891	1.0769	1.07291	1.4689	1.37703	1.42297	1.26423	1.40399	1.33411	1.6233	1.16308	1.39319	0.337192	0.04687	0.154904	0.365905	0.0391591	0.124169	0.517236	0.00687657	0.0182956
GPR153	ENSG00000158292.7	chr1	6247353	6261098	13746	-	1.6156	2.03927	1.82744	2.57751	2.14822	2.36286	2.2727	2.35588	2.31429	2.14639	2.51711	2.33175	0.517952	0.034582	0.130246	0.57652	0.0264418	0.0966783	0.692562	0.00977528	0.0240649
ACOT7	ENSG00000097021.20	chr1	6264269	6393767	129499	-	3.25494	3.68951	3.47222	4.39194	4.20446	4.2982	3.76213	3.83775	3.79994	4.30565	4.37864	4.34214	0.80282	0.000298604	0.0145873	0.420566	0.0202722	0.0812575	1.05924	3.78556e-05	0.000397834
ESPN	ENSG00000187017.17	chr1	6424776	6461367	36592	+	-3.21912	-2.25981	-2.73946	-2.05071	-2.22042	-2.13556	-0.632029	-0.182223	-0.407126	0.490294	0.979305	0.734799	0.599128	0.204791	0.383133	2.49141	0.000131194	0.00415972	3.73862	2.67352e-06	7.78366e-05
TAS1R1	ENSG00000173662.21	chr1	6555307	6579755	24449	+	1.46675	2.05508	1.76091	1.62814	1.25763	1.44288	-0.325655	0.144208	-0.0907231	-0.277121	0.212757	-0.0321819	-0.349014	0.189527	0.364388	-1.79347	0.000323831	0.0069222	-1.64028	0.000457031	0.00229175
ZBTB48	ENSG00000204859.13	chr1	6579994	6589280	9287	+	3.03166	3.08892	3.06029	2.83159	3.07271	2.95215	2.32297	2.86366	2.59331	3.03024	2.74202	2.88613	-0.129939	0.429055	0.606575	-0.360306	0.0610832	0.167387	0.0214141	0.896644	0.922916
KLHL21	ENSG00000162413.16	chr1	6590724	6614607	23884	-	3.35747	3.71813	3.5378	3.79589	3.70973	3.75281	3.31808	3.58166	3.44987	4.89192	4.98563	4.93878	0.194909	0.161148	0.329494	0.0111508	0.934515	0.963085	1.59535	3.75677e-07	2.99848e-05
DNAJC11	ENSG00000007923.16	chr1	6634168	6701924	67757	-	2.85566	2.86144	2.85855	3.38496	3.36928	3.37712	2.66954	2.63169	2.65062	2.61866	2.25971	2.43919	0.504436	0.0026053	0.033181	-0.10575	0.45098	0.619106	-0.223698	0.129407	0.195596
CAMTA1	ENSG00000171735.19	chr1	6785454	7769706	984253	+	0.964037	0.704391	0.834214	0.600208	0.627894	0.614051	0.739978	0.827149	0.783563	0.414402	0.721734	0.568068	-0.226	0.189741	0.364388	0.0639219	0.706004	0.820413	-0.0541223	0.749073	0.805772
VAMP3	ENSG00000049245.13	chr1	7771296	7781432	10137	+	4.77899	4.76649	4.77274	4.74526	4.71485	4.73006	5.1487	5.07804	5.11337	5.01203	5.18174	5.09688	-0.0578845	0.602361	0.749864	0.443626	0.00247628	0.0218087	0.524031	0.000788653	0.00345523
PER3	ENSG00000049246.14	chr1	7784320	7845177	60858	+	3.63958	3.50266	3.57112	3.50158	3.68539	3.59348	3.42004	3.83094	3.62549	3.60829	3.13524	3.37177	0.00642156	0.969505	0.986661	0.161145	0.356364	0.532969	-0.000625608	0.997076	0.997874
PARK7	ENSG00000116288.13	chr1	7954291	7985505	31215	+	6.91974	6.77048	6.84511	6.72879	6.84041	6.7846	7.16365	6.98395	7.0738	6.83615	6.90278	6.86947	-0.0766389	0.513811	0.680114	0.331958	0.0163407	0.0708915	0.223729	0.0786623	0.129851
ERRFI1	ENSG00000116285.13	chr1	8004404	8026309	21906	-	5.60791	5.77824	5.69307	5.37298	5.20708	5.29003	5.11353	5.15396	5.13375	5.48275	5.73921	5.61098	-0.419494	0.00607011	0.0504739	-0.457928	0.00405908	0.029479	0.115675	0.351163	0.441623
RERE	ENSG00000142599.19	chr1	8352397	8848921	496525	-	3.62151	4.06031	3.84091	3.99979	3.64736	3.82358	3.43787	3.59574	3.51681	3.0282	3.1253	3.07675	-0.0348378	0.829081	0.902307	-0.223985	0.194115	0.356372	-0.568692	0.00628277	0.0170587
ENO1	ENSG00000074800.16	chr1	8861000	8879190	18191	-	7.11391	7.19723	7.15557	7.57963	7.62626	7.60295	7.39556	7.22063	7.3081	7.4766	7.36924	7.42292	0.43031	0.00188323	0.0284493	0.254621	0.031519	0.108708	0.465243	0.00115605	0.00463384
H6PD	ENSG00000049239.13	chr1	9234774	9271337	36564	+	1.96513	2.1132	2.03916	2.32706	1.8728	2.09993	2.36198	2.62384	2.49291	2.12652	2.46431	2.29542	0.0511488	0.783046	0.870973	0.555878	0.012946	0.0611415	0.454187	0.0324515	0.0629011
SLC25A33	ENSG00000171612.7	chr1	9539465	9585173	45709	+	4.33611	4.04564	4.19087	3.62264	3.68393	3.65329	4.43393	4.45903	4.44648	4.50109	4.4627	4.48189	-0.550006	0.00152882	0.0262781	0.363659	0.0143293	0.0653067	0.494828	0.00239707	0.00806722
TMEM201	ENSG00000188807.13	chr1	9588911	9614877	25967	+	3.51206	3.70428	3.60817	4.19057	3.84214	4.01635	3.77131	3.72592	3.74861	3.51226	3.43962	3.47594	0.393348	0.0167946	0.087441	0.240409	0.115637	0.256138	0.0634483	0.657869	0.728601
CLSTN1	ENSG00000171603.18	chr1	9728926	9823984	95059	-	6.06413	6.28053	6.17233	6.81909	6.59236	6.70572	6.29979	6.16514	6.23247	6.51509	6.5638	6.53945	0.516446	0.00192176	0.0285988	0.16134	0.216634	0.383961	0.564382	0.00110869	0.00449586
CTNNBIP1	ENSG00000178585.15	chr1	9848276	9910336	62061	-	4.49511	4.50842	4.50176	4.53656	4.30444	4.4205	4.9199	4.90136	4.91063	4.67715	4.95921	4.81818	-0.0943318	0.493887	0.663431	0.511782	0.0036287	0.0274368	0.516249	0.00333889	0.0104286
UBE4B	ENSG00000130939.20	chr1	10032832	10181239	148408	+	3.11916	3.39105	3.25511	3.50423	3.37342	3.43882	2.99429	3.05254	3.02341	2.63414	2.80941	2.72178	0.165502	0.190181	0.364674	-0.132587	0.302575	0.482161	-0.337928	0.021455	0.0451407
KIF1B	ENSG00000054523.18	chr1	10210570	10381603	171034	+	2.0333	2.34361	2.18846	2.42344	2.34462	2.38403	2.0989	2.32192	2.21041	2.83041	2.69688	2.76364	0.176175	0.171183	0.341219	0.121577	0.343288	0.521014	0.769451	0.00010091	0.000773276
DFFA	ENSG00000160049.12	chr1	10456522	10472529	16008	-	3.39924	3.50255	3.4509	3.30936	3.31593	3.31265	3.27805	3.26314	3.27059	2.98581	3.19362	3.08971	-0.1558	0.174347	0.344606	-0.0794933	0.482411	0.644554	-0.163158	0.165672	0.239581
PEX14	ENSG00000142655.13	chr1	10472288	10630758	158471	+	3.82282	3.8822	3.85251	3.80165	3.71616	3.7589	3.35523	3.41819	3.38671	2.85136	2.62342	2.73739	-0.108526	0.348733	0.536836	-0.364428	0.0125851	0.0602562	-0.921813	3.61922e-05	0.000388214
CASZ1	ENSG00000130940.15	chr1	10636604	10796650	160047	-	0.788603	0.771661	0.780132	1.18134	1.04615	1.11374	0.482083	0.533155	0.507619	0.67576	0.5424	0.60908	0.324477	0.0282884	0.115386	-0.168624	0.256603	0.431125	0.0277706	0.840022	0.878338
EXOSC10	ENSG00000171824.14	chr1	11066618	11099869	33252	-	3.53618	3.53452	3.53535	3.57694	3.78121	3.67908	3.02414	3.08353	3.05384	2.92415	2.67876	2.80145	0.125729	0.276365	0.463568	-0.378783	0.0094521	0.0500881	-0.537354	0.00119008	0.00474065
MTOR	ENSG00000198793.13	chr1	11106535	11262551	156017	-	3.23815	3.16377	3.20096	3.49788	3.36112	3.4295	3.05179	3.16941	3.1106	3.22458	2.84225	3.03342	0.214849	0.129126	0.290546	0.0139023	0.918554	0.954264	0.0308222	0.819846	0.863326
UBIAD1	ENSG00000120942.14	chr1	11273198	11296049	22852	+	2.38843	2.28097	2.3347	2.18484	2.32942	2.25713	2.63324	2.55247	2.59286	2.90524	2.74166	2.82345	-0.0924547	0.490275	0.660309	0.364815	0.0198715	0.0801348	0.691968	0.000337609	0.00182732
DISP3	ENSG00000204624.8	chr1	11479155	11537551	58397	+	-1.69661	-1.01662	-1.35661	-0.842694	-1.58839	-1.21554	0.223682	0.0264071	0.125044	2.08815	1.41213	1.75014	0.126847	0.783784	0.871444	1.58482	0.00379313	0.0284053	3.31172	6.85447e-06	0.000137201
AGTRAP	ENSG00000177674.16	chr1	11736084	11754802	18719	+	3.81764	3.71969	3.76866	4.01901	4.41478	4.21689	3.59685	3.4249	3.51088	4.38725	4.11179	4.24952	0.4293	0.0225688	0.101851	-0.15429	0.392652	0.567164	0.682316	0.00189797	0.00674359
MTHFR	ENSG00000177000.13	chr1	11785723	11806455	20733	-	1.07648	1.08498	1.08073	1.63923	1.50966	1.57445	1.30691	1.64281	1.47486	2.32475	2.01412	2.16943	0.482833	0.00985305	0.0658384	0.501789	0.00997771	0.0518195	1.28848	8.55945e-06	0.000158586
KIAA2013	ENSG00000116685.16	chr1	11919591	11926428	6838	-	4.67575	4.82157	4.74866	4.91512	4.69131	4.80322	4.85071	4.82347	4.83709	4.90282	4.86938	4.8861	0.0390287	0.736008	0.840902	0.18912	0.131057	0.277421	0.334159	0.015612	0.0350149
VPS13D	ENSG00000048707.15	chr1	12230030	12512047	282018	+	0.362177	0.341308	0.351742	0.628427	0.503003	0.565715	0.000454458	0.329611	0.165033	-0.0395653	-0.0461307	-0.042848	0.203444	0.137402	0.301782	-0.0792196	0.571676	0.720413	-0.195323	0.181054	0.258065
PRDM2	ENSG00000116731.22	chr1	13700198	13825079	124882	+	1.07742	1.05149	1.06446	1.55704	1.42332	1.49018	1.34096	1.59446	1.46771	2.44178	2.38716	2.41447	0.416294	0.00822832	0.0590498	0.511384	0.00311796	0.0248681	1.55296	3.11854e-07	2.83866e-05
FHAD1	ENSG00000142621.19	chr1	15247272	15400283	153012	+	-0.588164	-0.847617	-0.71789	-0.559539	-0.285886	-0.422713	-1.04094	-0.943796	-0.992369	-0.53913	-1.62978	-1.08446	0.285707	0.333138	0.52079	-0.159586	0.623344	0.761001	-0.169067	0.597818	0.673663
DNAJC16	ENSG00000116138.13	chr1	15526813	15592379	65567	+	1.5773	1.41156	1.49443	1.21591	1.50294	1.35943	1.44242	1.35912	1.40077	1.28219	1.07007	1.17613	-0.151932	0.323888	0.511303	0.0140253	0.928227	0.960057	-0.115759	0.464342	0.551373
SPEN	ENSG00000065526.12	chr1	15836095	15940456	104362	+	2.89748	3.07095	2.98422	3.44365	3.3905	3.41707	2.56238	2.87092	2.71665	2.82632	2.7599	2.79311	0.415181	0.00323906	0.0369595	-0.165611	0.163451	0.319994	0.00506065	0.963599	0.97168
ARHGEF19	ENSG00000142632.17	chr1	16197854	16212652	14799	-	3.07491	3.36924	3.22208	3.27888	3.20417	3.24152	2.75702	2.83341	2.79521	2.32396	2.56869	2.44633	-0.00189762	0.988687	0.995001	-0.331883	0.042663	0.131664	-0.584101	0.0026797	0.00883428
ANO7L1	ENSG00000237276.8	chr1	16215909	16228027	12119	-	2.09025	1.91419	2.00222	2.09601	2.37488	2.23545	1.95009	2.26582	2.10796	2.41646	2.17533	2.2959	0.219524	0.267488	0.454635	0.222991	0.288978	0.467766	0.501861	0.0258255	0.0520925
FBXO42	ENSG00000037637.11	chr1	16246840	16352480	105641	-	2.49534	2.79762	2.64648	2.42456	2.4108	2.41768	2.69924	2.54087	2.62006	2.06886	2.14601	2.10743	-0.250275	0.0787269	0.212748	0.0690405	0.603292	0.746607	-0.346312	0.0266982	0.0535076
NECAP2	ENSG00000157191.20	chr1	16440721	16460078	19358	+	3.40461	3.35864	3.38162	3.43617	3.28732	3.36175	3.44426	3.26614	3.3552	3.06143	3.33338	3.19741	-0.0319989	0.818264	0.894355	0.0759471	0.597882	0.742661	0.0171815	0.903873	0.927608
CROCCP3	ENSG00000080947.15	chr1	16467436	16499257	31822	-	-2.48956	-2.08596	-2.28776	-3.15618	-3.55845	-3.35732	-2.8515	-1.64558	-2.24854	-3.38698	-3.1921	-3.28954	-1.17008	0.0265686	0.111126	0.144963	0.730912	0.837083	-0.883237	0.0798076	0.131499
NBPF1	ENSG00000219481.10	chr1	16562319	16613562	51244	-	2.78343	2.91785	2.85064	2.56258	2.834	2.69829	2.88599	3.16431	3.02515	2.99052	2.64632	2.81842	-0.17337	0.237978	0.42299	0.276963	0.0747978	0.191058	0.163412	0.265175	0.35257
CROCCP2	ENSG00000215908.10	chr1	16618253	16657232	38980	-	2.06696	1.77444	1.9207	0.977343	1.19761	1.08748	0.716168	1.75693	1.23655	0.69104	0.280252	0.485646	-0.848134	0.00971428	0.0653155	-0.558301	0.0688647	0.180986	-1.23636	0.00222149	0.00758654
CROCC	ENSG00000058453.17	chr1	16740273	16972964	232692	+	1.98465	2.21503	2.09984	2.03918	1.62125	1.83022	2.01272	2.22395	2.11833	1.41624	1.47919	1.44771	-0.2817	0.104885	0.252979	0.11759	0.475599	0.639691	-0.459694	0.0210982	0.044585
SDHB	ENSG00000117118.10	chr1	17018722	17054032	35311	-	5.3101	5.29774	5.30392	4.83411	5.02582	4.92997	5.23287	5.28349	5.25818	4.97095	4.93908	4.95502	-0.392373	0.00260545	0.033181	0.0574678	0.564271	0.714827	-0.150354	0.15312	0.224755
RCC2	ENSG00000179051.14	chr1	17406760	17439677	32918	-	6.01834	6.17264	6.09549	6.34415	6.36313	6.35364	5.7955	5.86884	5.83217	6.16416	5.99926	6.08171	0.240696	0.0259663	0.109708	-0.161513	0.113077	0.251896	0.183435	0.0750924	0.124715
IGSF21	ENSG00000117154.12	chr1	18107798	18378483	270686	+	2.11862	1.8069	1.96276	2.21038	2.26951	2.23995	2.86022	2.3927	2.62646	1.91455	0.0585845	0.986565	0.277252	0.483121	0.654311	0.778742	0.0702764	0.183482	-0.78952	0.1182	0.181021
UBR4	ENSG00000127481.15	chr1	19074510	19210266	135757	-	1.63869	1.43912	1.5389	2.18926	2.26794	2.2286	1.01614	1.66932	1.34273	2.09621	1.71243	1.90432	0.676858	0.00457087	0.0430446	-0.0853884	0.667868	0.791693	0.566529	0.0132087	0.0306243
EMC1-AS1	ENSG00000230424.1	chr1	19210501	19240704	30204	+	1.37754	0.757619	1.06758	0.677184	0.416438	0.546811	1.21123	1.67971	1.44547	1.90561	2.37207	2.13884	-0.544594	0.208798	0.388229	0.542102	0.188884	0.34956	1.35404	0.00377673	0.011464
EMC1	ENSG00000127463.15	chr1	19215660	19251527	35868	-	2.80085	2.8749	2.83787	3.13944	2.98169	3.06056	2.68671	2.81966	2.75319	2.6745	2.5321	2.6033	0.207726	0.0794679	0.214279	0.0177834	0.874264	0.929407	-0.0378505	0.735737	0.794293
AL035413.2	ENSG00000286064.1	chr1	19260521	19262307	1787	-	1.51085	1.83186	1.67135	2.10775	2.30299	2.20537	1.97939	2.16309	2.07124	2.68868	1.92752	2.3081	0.532691	0.155295	0.323315	0.524557	0.180084	0.33938	0.853555	0.0356006	0.0680558
SLC66A1	ENSG00000040487.13	chr1	19312326	19329300	16975	+	2.50388	2.69806	2.60097	3.29279	3.18633	3.23956	2.68721	2.69645	2.69183	3.16357	3.1371	3.15033	0.621703	0.000835231	0.0203559	0.187473	0.21331	0.381093	0.743586	0.000278092	0.00156768
CAPZB	ENSG00000077549.19	chr1	19338775	19485539	146765	-	3.51132	3.59096	3.55114	3.51833	3.3938	3.45606	3.65065	3.57507	3.61286	3.11702	3.24723	3.18212	-0.11144	0.305022	0.493952	0.163682	0.146199	0.298558	-0.170932	0.132885	0.200127
TMCO4	ENSG00000162542.13	chr1	19682213	19799945	117733	-	2.4712	2.39182	2.43151	2.58992	2.51843	2.55418	1.50296	1.57917	1.54107	1.71847	1.524	1.62124	0.113316	0.381707	0.567884	-0.786708	0.000453169	0.0084085	-0.612886	0.0017912	0.00643611
VWA5B1	ENSG00000158816.15	chr1	20290919	20354894	63976	+	-0.468051	-0.0970944	-0.282572	-0.309127	-0.24363	-0.276379	0.368416	0.304452	0.336434	-0.726454	-1.01355	-0.870001	-0.0242462	0.909204	0.953102	0.714626	0.00624913	0.0380485	-0.413123	0.100599	0.158571
HP1BP3	ENSG00000127483.19	chr1	20740266	20787323	47058	-	4.76397	4.77927	4.77162	4.48907	4.68358	4.58633	4.95465	5.20174	5.07819	4.7619	4.9181	4.84	-0.202847	0.0827592	0.219463	0.409678	0.003314	0.0258384	0.266896	0.0300553	0.0591738
EIF4G3	ENSG00000075151.21	chr1	20806292	21176888	370597	-	3.0602	3.29272	3.17646	3.42464	3.42811	3.42637	2.71771	3.04462	2.88116	2.5683	2.51204	2.54017	0.230875	0.0674587	0.193851	-0.193855	0.129393	0.275203	-0.441663	0.00432711	0.0127627
ECE1	ENSG00000117298.16	chr1	21217247	21345572	128326	-	3.78847	4.01557	3.90202	4.58253	4.51698	4.54976	4.74793	4.65338	4.70065	4.9626	4.96447	4.96354	0.629401	0.000199501	0.0120973	0.898587	1.28787e-05	0.00137175	1.25769	6.90617e-07	3.92584e-05
NBPF3	ENSG00000142794.19	chr1	21440128	21485005	44878	+	1.0712	1.31732	1.19426	1.05783	0.951638	1.00473	1.66414	1.49585	1.58	1.11199	1.16814	1.14007	-0.210552	0.203288	0.381924	0.479056	0.0110023	0.055348	0.136624	0.399543	0.489435
RAP1GAP	ENSG00000076864.19	chr1	21596215	21669363	73149	-	3.57767	4.0799	3.82878	3.8693	3.60271	3.73601	2.87322	3.28057	3.0769	2.79849	3.02275	2.91062	-0.112785	0.541037	0.703056	-0.653844	0.00723113	0.0420653	-0.726254	0.00387389	0.0117049
USP48	ENSG00000090686.16	chr1	21678298	21783606	105309	-	3.33052	3.37065	3.35059	3.1882	3.40136	3.29478	2.95637	3.10705	3.03171	2.91342	2.80172	2.85757	-0.0745667	0.468806	0.641655	-0.215993	0.0622891	0.169345	-0.295685	0.0169534	0.0372095
EPHB2	ENSG00000133216.17	chr1	22710839	22921500	210662	+	2.37621	2.60479	2.4905	2.70947	2.29981	2.50464	2.91666	2.4817	2.69918	2.67688	2.77198	2.72443	-5.91494e-05	0.999757	0.999889	0.305311	0.143595	0.295555	0.429633	0.0482968	0.0868564
HNRNPR	ENSG00000125944.21	chr1	23303771	23344336	40566	-	4.93562	5.06401	4.99982	4.90778	5.06673	4.98726	4.72229	4.70575	4.71402	4.61011	4.46318	4.53664	-0.0305627	0.753531	0.851279	-0.184076	0.0859378	0.209746	-0.26596	0.0209961	0.0444388
TCEA3	ENSG00000204219.11	chr1	23380909	23424748	43840	-	5.2001	5.18118	5.19064	5.15619	5.22531	5.19075	4.6813	4.87994	4.78062	4.60183	4.66434	4.63309	-0.0163837	0.860113	0.921764	-0.306369	0.00924564	0.0493706	-0.358813	0.00373595	0.0113568
ELOA-AS1	ENSG00000236810.6	chr1	23706901	23778296	71396	-	-1.43456	-1.02024	-1.2274	-1.99428	-1.33879	-1.66654	-0.845985	-1.12765	-0.986816	-1.44077	-1.30953	-1.37515	-0.517958	0.173373	0.343751	0.344209	0.337239	0.514707	0.033835	0.924285	0.943974
PITHD1	ENSG00000057757.10	chr1	23778418	23788232	9815	+	5.27774	5.25757	5.26765	5.17235	5.2788	5.22558	5.8476	5.94592	5.89676	6.56974	6.36298	6.46636	-0.0588804	0.578644	0.732311	0.733109	4.51998e-05	0.00242385	1.398	1.62649e-07	2.20193e-05
HMGCL	ENSG00000117305.15	chr1	23801885	23838620	36736	-	2.53901	2.49359	2.5163	2.60638	2.62171	2.61404	2.61637	2.80733	2.71185	2.8238	2.6522	2.738	0.0841539	0.476506	0.647737	0.302394	0.0283631	0.101162	0.42186	0.00477612	0.0138328
PNRC2	ENSG00000189266.13	chr1	23956839	23963462	6624	+	6.39308	6.12192	6.2575	5.82798	6.14201	5.98499	6.35367	6.34393	6.3488	6.52703	6.48338	6.50521	-0.289257	0.0510067	0.162478	0.195684	0.162944	0.319784	0.447869	0.00658617	0.017743
GRHL3	ENSG00000158055.16	chr1	24319357	24364482	45126	+	-2.1526	-1.69411	-1.92335	-0.537828	-1.47867	-1.00825	-1.94955	-1.98194	-1.96574	-0.968997	-0.389679	-0.679338	0.958615	0.0482274	0.15764	0.0525383	0.914782	0.952562	1.49243	0.00567958	0.0158405
STPG1	ENSG00000001460.18	chr1	24356999	24416934	59936	-	1.55603	1.55149	1.55376	1.4364	1.7944	1.6154	1.60737	1.6107	1.60904	1.09685	0.808644	0.952745	0.0385191	0.79496	0.878559	0.159011	0.315714	0.494158	-0.40573	0.0297469	0.0587516
NIPAL3	ENSG00000001461.17	chr1	24415802	24472976	57175	+	3.68213	3.71359	3.69786	3.63104	3.57742	3.60423	3.8889	3.82613	3.85751	3.4706	3.30797	3.38928	-0.109524	0.297817	0.485844	0.261863	0.0272771	0.0989349	-0.110969	0.298726	0.38778
SRRM1	ENSG00000133226.17	chr1	24631716	24673281	41566	+	4.22106	4.45097	4.33602	4.44394	4.32238	4.38316	4.17339	4.32232	4.24786	3.61842	3.82052	3.71947	0.0296399	0.79812	0.880961	0.0129752	0.912161	0.951362	-0.419767	0.00539761	0.0152583
CLIC4	ENSG00000169504.15	chr1	24745382	24844321	98940	+	6.13697	6.26459	6.20078	5.78467	5.77321	5.77894	6.17212	6.0561	6.11411	6.03659	6.32301	6.1798	-0.439137	0.00467856	0.0435343	0.0149952	0.901864	0.945068	0.177023	0.166442	0.240584
RSRP1	ENSG00000117616.18	chr1	25242249	25338213	95965	-	1.77611	1.32585	1.55098	1.20528	1.21473	1.21001	0.737207	2.10006	1.41863	3.66112	3.56759	3.61435	-0.34024	0.3245	0.511752	0.00491483	0.988602	0.994166	2.283	1.72388e-05	0.000240612
RHCE	ENSG00000188672.19	chr1	25362249	25430192	67944	-	-0.66277	-0.891279	-0.777024	-1.5855	-1.1661	-1.3758	-1.26696	-1.08428	-1.17562	-2.2344	-0.729303	-1.48185	-0.654392	0.189721	0.364388	-0.297482	0.542886	0.697316	-0.541212	0.285583	0.374136
LDLRAP1	ENSG00000157978.12	chr1	25543606	25568886	25281	+	4.63425	4.60701	4.62063	4.62967	4.65969	4.64468	4.49889	4.54429	4.52159	4.61137	4.26289	4.43713	0.00802459	0.945589	0.974739	0.00416035	0.972298	0.985058	0.0142767	0.90469	0.92799
MAN1C1	ENSG00000117643.14	chr1	25617468	25786207	168740	+	2.6773	2.7009	2.6891	2.83352	2.8357	2.83461	3.05816	2.97932	3.01874	2.97134	2.32462	2.64798	0.129688	0.473971	0.645835	0.431966	0.0359036	0.118285	0.153908	0.407724	0.497657
SELENON	ENSG00000162430.17	chr1	25800176	25818221	18046	+	5.41292	5.48385	5.44839	5.84995	5.55909	5.70452	5.40482	5.36471	5.38477	5.50314	5.59269	5.54791	0.240643	0.0724379	0.201851	0.0383204	0.757534	0.853795	0.297657	0.0337569	0.0649706
STMN1	ENSG00000117632.23	chr1	25884181	25906991	22811	-	6.71927	6.45499	6.58713	6.32512	6.52131	6.42321	6.89545	6.77121	6.83333	6.93293	6.73725	6.83509	-0.180184	0.195175	0.371385	0.349699	0.0235828	0.089745	0.447125	0.00681883	0.0181768
CEP85	ENSG00000130695.16	chr1	26234200	26278808	44609	+	3.9234	4.07003	3.99672	4.26977	4.34684	4.30831	4.24487	4.39593	4.3204	4.53436	4.32117	4.42777	0.293013	0.0189208	0.0930858	0.425386	0.0027136	0.022776	0.62736	0.00017344	0.00112153
UBXN11	ENSG00000158062.20	chr1	26281328	26318363	37036	-	3.19916	3.02684	3.113	3.07431	3.40314	3.23872	3.12842	3.21347	3.17094	3.96026	3.22742	3.59384	0.109016	0.62501	0.765411	0.166427	0.474877	0.638994	0.681338	0.0107207	0.0260099
DHDDS	ENSG00000117682.17	chr1	26432282	26471306	39025	+	2.86103	2.9207	2.89087	2.97055	3.10284	3.0367	3.03336	3.06294	3.04815	3.16055	2.97382	3.06719	0.126984	0.266177	0.453888	0.259408	0.0428116	0.13197	0.373327	0.0071839	0.0188585
RPS6KA1	ENSG00000117676.14	chr1	26529761	26575030	45270	+	4.53968	4.46999	4.50484	4.61549	4.57216	4.59382	4.80224	4.66289	4.73256	4.82148	4.68542	4.75345	0.0740548	0.50528	0.673528	0.330799	0.0131089	0.0616778	0.447796	0.00226999	0.00771847
ARID1A	ENSG00000117713.20	chr1	26693236	26782104	88869	+	2.95394	3.12482	3.03938	3.3688	3.22361	3.2962	2.07234	2.30385	2.18809	2.27915	2.1585	2.21883	0.239922	0.0493144	0.159062	-0.749666	8.7853e-05	0.00347686	-0.624891	0.000307669	0.00169802
PIGV	ENSG00000060642.11	chr1	26787054	26800659	13606	+	1.51412	1.48012	1.49712	1.67098	1.59945	1.63521	0.89862	0.973535	0.936078	1.00878	0.956072	0.982424	0.128016	0.333587	0.521288	-0.457516	0.011311	0.0564462	-0.316165	0.0488174	0.0875911
GPN2	ENSG00000142751.15	chr1	26876132	26890283	14152	-	2.40246	2.54954	2.476	2.73582	2.57164	2.65373	2.37856	2.59316	2.48586	2.67412	2.54443	2.60928	0.162666	0.22363	0.405474	0.111026	0.419231	0.590816	0.327731	0.0293622	0.0580835
NUDC	ENSG00000090273.14	chr1	26900238	26946871	46634	+	6.5805	6.62191	6.6012	6.90184	6.90494	6.90339	6.57087	6.53043	6.55065	6.64865	6.40018	6.52441	0.285488	0.0190098	0.0932299	0.0517485	0.622735	0.760979	0.120967	0.262507	0.349916
SLC9A1	ENSG00000090020.11	chr1	27098809	27166981	68173	-	2.63587	2.77589	2.70588	3.0956	2.99802	3.04681	3.10342	3.17564	3.13953	4.47849	4.15157	4.31503	0.32445	0.0365374	0.134393	0.534416	0.0032616	0.0256246	1.80542	1.53154e-07	2.20193e-05
TMEM222	ENSG00000186501.14	chr1	27322145	27336400	14256	+	3.87136	4.00228	3.93682	4.15292	4.00586	4.07939	3.81669	3.86563	3.84116	3.74156	3.72395	3.73275	0.126564	0.245043	0.429684	0.00520534	0.961705	0.977653	-0.00761494	0.943596	0.95691
AHDC1	ENSG00000126705.15	chr1	27534035	27604431	70397	-	1.95562	2.38149	2.16856	2.76935	2.52958	2.64947	2.53981	2.55852	2.54916	3.04744	2.9523	2.99987	0.459344	0.0127524	0.0748742	0.473175	0.0130007	0.0612829	1.02001	6.45899e-05	0.000568046
IFI6	ENSG00000126709.15	chr1	27666064	27672198	6135	-	8.61631	7.97249	8.2944	8.43613	9.91669	9.17641	8.57905	7.8014	8.19022	10.6394	9.28564	9.96252	0.864211	0.142088	0.307428	0.000424916	0.9994	0.999927	1.86953	0.006601	0.0177625
FAM76A	ENSG00000009780.16	chr1	27725961	27763116	37156	+	3.15528	2.89626	3.02577	2.76757	2.85612	2.81185	3.49407	3.41855	3.45631	3.76382	3.52833	3.64607	-0.223818	0.154053	0.322279	0.541289	0.00390324	0.0287479	0.826857	0.000185173	0.00117195
PHACTR4	ENSG00000204138.13	chr1	28369582	28500364	130783	+	3.66777	3.73657	3.70217	3.53521	3.56997	3.55259	3.54926	3.53375	3.5415	3.72452	3.70891	3.71671	-0.166906	0.0949586	0.239233	-0.0590481	0.533684	0.689489	0.212331	0.041708	0.0772512
RCC1	ENSG00000180198.16	chr1	28505943	28539300	33358	+	4.68632	4.67696	4.68164	4.81588	5.00495	4.91041	4.60664	4.70981	4.65823	5.02254	4.75803	4.89028	0.211231	0.0853494	0.22388	0.0800269	0.493879	0.654978	0.406828	0.00489469	0.0140914
TAF12	ENSG00000120656.12	chr1	28589323	28643085	53763	-	3.64959	3.93668	3.79313	3.49359	3.60035	3.54697	4.17895	4.18903	4.18399	4.16906	4.41594	4.2925	-0.272243	0.0806595	0.216094	0.486687	0.0057929	0.036332	0.693009	0.00052318	0.002536
OPRD1	ENSG00000116329.11	chr1	28812142	28871267	59126	+	3.69103	3.55185	3.62144	3.35414	2.84906	3.1016	2.38113	2.78597	2.58355	1.87467	1.92425	1.89946	-0.52856	0.0132868	0.0763623	-0.931148	0.000613404	0.00966993	-1.52296	2.00879e-05	0.000264441
EPB41	ENSG00000159023.22	chr1	28887091	29120046	232956	+	3.17017	3.1778	3.17398	2.85014	2.63889	2.74451	2.5032	2.64683	2.57502	2.47455	2.29845	2.3865	-0.444113	0.00264202	0.0333748	-0.496093	0.00149686	0.0163292	-0.589999	0.000455935	0.00228993
SRSF4	ENSG00000116350.17	chr1	29147743	29181900	34158	-	4.67538	4.7804	4.72789	4.54695	4.50645	4.5267	4.31965	4.43219	4.37592	3.8217	3.77723	3.79946	-0.218152	0.0297362	0.118812	-0.249776	0.0171805	0.0733808	-0.731167	1.37253e-05	0.000206806
MECR	ENSG00000116353.16	chr1	29192657	29230942	38286	-	1.90104	1.86636	1.8837	1.80248	1.55735	1.67991	1.96537	1.9493	1.95734	1.71443	1.84473	1.77958	-0.209061	0.198683	0.375678	0.178871	0.272944	0.450203	0.0984057	0.534666	0.617637
PUM1	ENSG00000134644.16	chr1	30931506	31065991	134486	-	3.81809	3.94797	3.88303	4.08637	3.98109	4.03373	3.32569	3.41774	3.37171	3.16055	3.04272	3.10164	0.134185	0.199383	0.376309	-0.410177	0.0029202	0.0239216	-0.585698	0.000270796	0.00154356
SNRNP40	ENSG00000060688.13	chr1	31259568	31296788	37221	-	4.21838	4.09174	4.15506	4.22996	4.42973	4.32985	3.85877	3.89642	3.8776	3.9359	3.79097	3.86343	0.158994	0.176091	0.347021	-0.172566	0.163412	0.319994	-0.0916505	0.4348	0.523114
ZCCHC17	ENSG00000121766.16	chr1	31296982	31364953	67972	+	4.58072	4.35781	4.46927	4.25846	4.67268	4.46557	5.06411	4.93809	5.0011	5.52689	5.42538	5.47614	-0.0212249	0.893587	0.942895	0.640419	0.00228257	0.0208915	1.21263	1.64286e-05	0.000234004
FABP3	ENSG00000121769.8	chr1	31365253	31376850	11598	-	0.136602	0.621547	0.379075	0.594979	0.778121	0.68655	0.0480639	0.55088	0.299472	0.903263	1.11366	1.00846	0.280453	0.35164	0.538923	0.013363	0.966581	0.981181	0.834279	0.0157317	0.0352203
SERINC2	ENSG00000168528.12	chr1	31409565	31434680	25116	+	5.47706	5.69158	5.58432	5.56887	5.14961	5.35924	5.49115	5.57563	5.53339	5.39784	5.66183	5.52983	-0.239787	0.156682	0.324952	0.0501739	0.755752	0.85287	0.142809	0.38182	0.472215
LINC01226	ENSG00000284543.1	chr1	31506226	31583306	77081	+	-3.22411	-3.71047	-3.46729	-3.80969	-3.68211	-3.7459	-4.57301	-3.76643	-4.16972	-3.61622	-3.88512	-3.75067	-0.301086	0.45609	0.631378	-0.633803	0.165611	0.322606	-0.0852985	0.833288	0.873548
HCRTR1	ENSG00000121764.11	chr1	31617686	31632518	14833	+	-1.16384	-0.817398	-0.990619	-1.03964	-1.17934	-1.10949	-1.68814	-1.09145	-1.3898	-0.999086	-0.453442	-0.726264	-0.148001	0.676163	0.803964	-0.318807	0.40831	0.581453	0.471857	0.193414	0.271779
PEF1	ENSG00000162517.13	chr1	31629866	31644896	15031	-	4.98008	4.80272	4.8914	4.95979	4.99359	4.97669	4.36663	4.33458	4.3506	4.16908	4.00136	4.08522	0.0724168	0.529029	0.693481	-0.435849	0.00497136	0.0335202	-0.606232	0.000621764	0.00288633
COL16A1	ENSG00000084636.18	chr1	31652263	31704319	52057	-	3.89762	3.86181	3.87971	4.32116	3.82801	4.07458	2.74518	3.05899	2.90209	3.70937	3.8657	3.78753	0.182854	0.293281	0.480956	-0.873169	0.000729679	0.0108377	0.10727	0.535034	0.617947
ADGRB2	ENSG00000121753.12	chr1	31727117	31764893	37777	-	4.11312	4.08687	4.1	4.5209	4.51974	4.52032	3.99624	3.9702	3.98322	4.56984	4.18863	4.37924	0.404615	0.00902563	0.0627778	-0.0139114	0.914626	0.952562	0.477364	0.00372271	0.0113265
KHDRBS1	ENSG00000121774.18	chr1	32013868	32060850	46983	+	6.46888	6.61007	6.53948	6.73715	6.61117	6.67416	6.66848	6.57827	6.62338	6.30601	6.28551	6.29576	0.117921	0.265404	0.453144	0.185572	0.0963536	0.226674	-0.0462599	0.655429	0.726537
TMEM39B	ENSG00000121775.18	chr1	32072031	32102866	30836	+	3.33826	3.53742	3.43784	3.60192	3.3872	3.49456	3.67937	3.67433	3.67685	2.92128	3.01142	2.96635	0.0411008	0.756909	0.853707	0.336822	0.0301043	0.105046	-0.278202	0.0741253	0.12347
EIF3I	ENSG00000084623.12	chr1	32221077	32245397	24321	+	4.41095	4.23095	4.32095	4.24845	4.24105	4.24475	4.31345	4.22656	4.27001	4.2083	4.15264	4.18047	-0.0913214	0.407479	0.590901	0.0526145	0.631928	0.765784	0.0590486	0.590135	0.666206
HDAC1	ENSG00000116478.12	chr1	32292083	32333635	41553	+	6.46212	6.40353	6.43283	6.57056	6.67704	6.6238	6.42965	6.4918	6.46073	6.19857	6.26678	6.23267	0.174373	0.072618	0.202173	0.13101	0.164668	0.321486	-0.00140091	0.98746	0.99047
BSDC1	ENSG00000160058.19	chr1	32364633	32394731	30099	-	4.23941	4.42604	4.33273	4.41534	4.40693	4.41114	4.22182	4.41611	4.31896	4.50825	4.36534	4.43679	0.0603456	0.555256	0.7147	0.0877455	0.403765	0.577347	0.300313	0.0139634	0.0320848
ZBTB8OS	ENSG00000176261.15	chr1	32600172	32650903	50732	-	2.93256	2.85669	2.89462	2.98838	3.1805	3.08444	3.16825	3.0928	3.13053	3.12206	3.0801	3.10108	0.173686	0.18394	0.357943	0.341492	0.0226182	0.0874167	0.408822	0.00855001	0.0216363
KIAA1522	ENSG00000162522.11	chr1	32741830	32774970	33141	+	4.78532	5.08685	4.93609	5.32815	5.20185	5.265	4.3794	4.67683	4.52812	4.96312	5.21777	5.09045	0.310943	0.0450985	0.151695	-0.306547	0.0533151	0.15356	0.351089	0.0283148	0.056207
S100PBP	ENSG00000116497.18	chr1	32816767	32858875	42109	+	1.83737	1.92415	1.88076	1.52609	1.79232	1.65921	1.02158	1.36442	1.193	1.33659	1.38407	1.36033	-0.245507	0.0860617	0.224993	-0.584501	0.00233562	0.0210608	-0.324133	0.0381148	0.0719818
AL031602.2	ENSG00000287691.1	chr1	32925454	32951638	26185	+	-1.12525	-0.393902	-0.759576	0.131833	-0.871008	-0.369588	-1.54856	-0.325707	-0.937136	0.565171	0.306325	0.435748	0.457772	0.469847	0.642353	-0.123326	0.856513	0.919289	1.57445	0.0226495	0.0471899
AZIN2	ENSG00000142920.17	chr1	33081104	33123492	42389	+	-1.86267	-1.28417	-1.57342	-2.36592	-1.89361	-2.12976	-1.85972	-0.84537	-1.35254	0.273049	-0.106433	0.083308	-0.622184	0.136532	0.300189	0.320173	0.402548	0.576002	1.85214	0.000207489	0.00126578
TRIM62	ENSG00000116525.14	chr1	33145399	33182059	36661	-	2.98304	3.05566	3.01935	3.12732	2.71859	2.92296	3.93703	3.6735	3.80526	3.37931	3.26353	3.32142	-0.103983	0.560567	0.718431	0.886259	0.00045177	0.0084075	0.499362	0.0160033	0.0356116
ZNF362	ENSG00000160094.15	chr1	33256492	33300719	44228	+	3.43051	3.76031	3.59541	3.47522	2.95616	3.21569	2.93191	2.84715	2.88953	2.14451	2.35115	2.24783	-0.39209	0.0616995	0.18276	-0.61379	0.0126487	0.0604218	-1.15825	0.000351951	0.00188744
PHC2	ENSG00000134686.18	chr1	33323623	33431052	107430	-	5.59816	5.73597	5.66707	5.84772	5.63166	5.73969	5.66207	5.65122	5.65665	5.56401	5.65171	5.60786	0.0563078	0.612921	0.756624	0.0913531	0.421035	0.592174	0.138446	0.231797	0.315642
ZMYM1	ENSG00000197056.11	chr1	35032172	35115859	83688	+	1.09365	0.893341	0.993494	0.410405	0.654616	0.53251	0.953288	1.27431	1.1138	0.843004	1.00038	0.921691	-0.476784	0.0284681	0.115861	0.239121	0.214876	0.382471	0.139331	0.455602	0.543471
SFPQ	ENSG00000116560.11	chr1	35176378	35193145	16768	-	4.86843	4.99691	4.93267	5.8571	5.79348	5.82529	4.72498	4.85559	4.79029	5.6197	5.41344	5.51657	0.87576	7.73261e-06	0.0048352	-0.0402342	0.69593	0.813439	0.781346	2.0909e-05	0.00026892
ZMYM4	ENSG00000146463.12	chr1	35268709	35422058	153350	+	3.04983	3.07446	3.06215	3.37431	3.44789	3.4111	2.60149	2.51958	2.56054	2.54072	2.36172	2.45122	0.332308	0.00931937	0.0639671	-0.400581	0.00505546	0.033786	-0.414205	0.00394835	0.0118926
KIAA0319L	ENSG00000142687.18	chr1	35433492	35557950	124459	-	2.37567	2.62364	2.49965	2.75302	2.62783	2.69042	2.8091	2.88537	2.84723	2.83714	2.78911	2.81313	0.172191	0.154616	0.322809	0.446295	0.00317912	0.0251633	0.507513	0.00131939	0.00511478
CLSPN	ENSG00000092853.14	chr1	35720218	35769978	49761	-	2.40627	2.63718	2.52173	3.54617	3.79747	3.67182	3.02074	3.16569	3.09322	4.20906	3.79043	3.99975	1.12823	3.33992e-05	0.00860263	0.671215	0.0018952	0.0184303	1.6723	1.23198e-06	4.97655e-05
AGO3	ENSG00000126070.20	chr1	35930718	36072500	141783	+	0.454071	0.310968	0.38252	0.0675711	0.0688038	0.0681875	0.177577	0.591466	0.384522	0.363497	0.369305	0.366401	-0.325208	0.0456251	0.152645	0.114435	0.440455	0.60964	0.188087	0.208828	0.28915
ADPRS	ENSG00000116863.11	chr1	36088892	36093932	5041	+	4.33325	4.49195	4.4126	4.75823	4.97913	4.86868	4.63133	4.61679	4.62406	4.90398	4.75822	4.8311	0.433414	0.0045973	0.0432285	0.310527	0.0308939	0.107082	0.613412	0.000538993	0.00259056
TRAPPC3	ENSG00000054116.12	chr1	36136570	36156053	19484	-	5.01916	4.89457	4.95687	4.80078	4.85428	4.82753	4.90455	4.95679	4.93067	4.83381	4.74688	4.79035	-0.14428	0.165887	0.335171	0.0784821	0.438778	0.608489	0.0334736	0.736891	0.795268
THRAP3	ENSG00000054118.15	chr1	36224432	36305357	80926	+	5.31918	5.57731	5.44825	5.61657	5.39698	5.50677	5.64983	5.69123	5.67053	4.67081	4.80993	4.74037	0.0414856	0.734532	0.84026	0.323408	0.0235832	0.089745	-0.511	0.00224805	0.00766051
SH3D21	ENSG00000214193.11	chr1	36306368	36329340	22973	+	0.233356	0.606344	0.41985	0.258003	0.469412	0.363708	0.419916	0.816409	0.618162	1.0221	0.964358	0.993227	-0.094538	0.614892	0.757886	0.292215	0.14856	0.302194	0.75923	0.0016553	0.00608143
STK40	ENSG00000196182.11	chr1	36339624	36385924	46301	-	3.29395	3.46273	3.37834	3.55672	3.47337	3.51504	3.78934	3.65905	3.72419	3.9552	3.89342	3.92431	0.119206	0.31408	0.502545	0.444993	0.00333526	0.025967	0.741981	8.30381e-05	0.000665689
OSCP1	ENSG00000116885.18	chr1	36415827	36450451	34625	-	2.36446	1.80441	2.08443	1.80416	1.91973	1.86194	2.1355	2.09382	2.11466	2.00567	1.59289	1.79928	-0.216039	0.357116	0.543982	0.159413	0.500879	0.661456	-0.0651777	0.783657	0.831954
ZC3H12A	ENSG00000163874.11	chr1	37474580	37484377	9798	+	1.12928	1.40132	1.2653	1.15467	1.43016	1.29242	0.554682	1.68536	1.12002	2.33372	2.5684	2.45106	-0.00695865	0.981424	0.993436	-0.0404765	0.899397	0.944246	1.38415	0.000485818	0.00240334
MEAF6	ENSG00000163875.16	chr1	37489993	37514766	24774	-	3.77591	3.75322	3.76457	3.404	3.60263	3.50331	3.60216	3.63931	3.62073	3.45773	3.52978	3.49376	-0.27956	0.0201297	0.0955017	-0.0406314	0.696848	0.813705	-0.0715583	0.49425	0.578548
GNL2	ENSG00000134697.13	chr1	37566816	37595937	29122	-	3.95995	4.02103	3.99049	4.12528	4.25843	4.19186	3.76964	3.91253	3.84109	4.45331	4.09379	4.27355	0.183365	0.162401	0.330564	-0.0467513	0.716033	0.826995	0.480038	0.00319828	0.0101157
CDCA8	ENSG00000134690.11	chr1	37692481	37709719	17239	+	4.7455	4.68941	4.71745	4.52457	4.50084	4.5127	4.75629	4.79249	4.77439	4.85232	4.77867	4.81549	-0.21903	0.050677	0.161758	0.161162	0.134888	0.283038	0.297838	0.0129438	0.0301219
YRDC	ENSG00000196449.4	chr1	37802945	37808208	5264	-	4.29457	4.22225	4.25841	3.77574	3.93905	3.85739	4.23434	4.13207	4.1832	3.62678	3.63525	3.63102	-0.418646	0.00634437	0.0511228	0.0287642	0.815444	0.892677	-0.42724	0.00716507	0.0188241
MTF1	ENSG00000188786.10	chr1	37809574	37859592	50019	-	2.17024	2.29909	2.23467	2.29829	2.395	2.34665	2.34512	2.43349	2.38931	2.4487	2.39159	2.42014	0.0918512	0.39107	0.575212	0.255454	0.0372798	0.120908	0.381432	0.00474232	0.0137796
AKIRIN1	ENSG00000174574.16	chr1	38991276	39006059	14784	+	5.96449	5.91773	5.94111	5.5285	5.72005	5.62428	5.68481	5.70433	5.69457	5.87796	5.95696	5.91746	-0.334475	0.0066785	0.0523332	-0.143535	0.172402	0.329976	0.175451	0.0988535	0.156173
MACF1	ENSG00000127603.30	chr1	39081316	39487177	405862	+	1.33694	1.29075	1.31385	1.8319	1.83276	1.83233	0.873003	1.40717	1.14009	1.48928	1.77691	1.6331	0.503327	0.00820224	0.0590498	-0.0677142	0.673873	0.795669	0.519627	0.00734997	0.0191942
BMP8A	ENSG00000183682.8	chr1	39491636	39529869	38234	+	-0.449495	-0.80102	-0.625257	0.0226669	0.0621853	0.0424261	0.13038	0.120533	0.125457	1.49337	0.770116	1.13174	0.676777	0.0526752	0.165185	0.880656	0.0201908	0.0810729	1.98259	5.46635e-05	0.000501925
BMP8B	ENSG00000116985.12	chr1	39757182	39788865	31684	-	0.603439	0.733643	0.668541	1.51784	0.991828	1.25483	1.05456	1.44866	1.25161	1.99259	2.04328	2.01793	0.589772	0.0249198	0.107564	0.691354	0.0147751	0.0667066	1.5524	3.67215e-05	0.000389401
TRIT1	ENSG00000043514.17	chr1	39838110	39883511	45402	-	1.91465	1.63049	1.77257	1.48323	1.88522	1.68422	1.41395	1.64489	1.52942	1.20922	1.16415	1.18669	-0.104158	0.541168	0.70308	-0.127683	0.483406	0.645195	-0.378729	0.0614831	0.105928
ZMPSTE24	ENSG00000084073.10	chr1	40258041	40294180	36140	+	4.51742	4.46331	4.49036	4.75456	4.81489	4.78473	4.50126	4.32686	4.41406	4.70066	4.79732	4.74899	0.278787	0.0299314	0.119032	0.0261717	0.820428	0.896096	0.458635	0.00226468	0.00770878
ZFP69	ENSG00000187815.10	chr1	40477290	40496343	19054	+	0.552654	0.786339	0.669497	0.559827	0.701442	0.630634	0.352623	0.675457	0.51404	0.787032	0.544325	0.665678	-0.066761	0.750361	0.84954	-0.0575488	0.79566	0.878553	0.18557	0.393045	0.482851
SCMH1	ENSG00000010803.16	chr1	41027200	41242154	214955	-	2.53	2.62852	2.57926	2.40202	2.56206	2.48204	2.16622	2.31826	2.24224	1.88211	1.6609	1.77151	-0.119184	0.348342	0.536366	-0.235863	0.100772	0.233607	-0.615993	0.00122334	0.00484249
FOXO6	ENSG00000204060.7	chr1	41361922	41383590	21669	+	4.58845	4.96326	4.77585	5.18344	4.87222	5.02783	4.75385	4.71717	4.73551	4.82206	4.6797	4.75088	0.233572	0.152081	0.320108	0.0555616	0.728319	0.835612	0.166713	0.303305	0.392304
HIVEP3	ENSG00000127124.16	chr1	41506365	42035925	529561	-	-0.945175	-0.443827	-0.694501	-0.199557	-0.242785	-0.221171	-0.958395	-0.356295	-0.657345	-0.98635	-0.738428	-0.862389	0.441692	0.0673694	0.193851	0.127008	0.602607	0.746607	0.0112015	0.963036	0.971268
FOXJ3	ENSG00000198815.9	chr1	42176539	42335877	159339	-	4.15186	4.31309	4.23247	4.15661	4.01436	4.08549	3.77826	4.00681	3.89254	2.88811	3.14001	3.01406	-0.163558	0.197149	0.373708	-0.238167	0.0787062	0.197651	-1.02115	1.71595e-05	0.000240579
CCDC30	ENSG00000186409.18	chr1	42463221	42657190	193970	+	-1.85225	-1.91235	-1.8823	-1.87295	-1.6781	-1.77553	-1.46967	-1.58444	-1.52706	-1.5398	-2.12353	-1.83166	0.090324	0.686855	0.809901	0.463951	0.064719	0.173686	0.24865	0.293737	0.382495
YBX1	ENSG00000065978.19	chr1	42682418	42703805	21388	+	7.23008	7.25109	7.24058	7.36862	7.26968	7.31915	7.54872	7.45204	7.50038	7.43215	7.52739	7.47977	0.0621904	0.539609	0.702167	0.362197	0.00479633	0.0329577	0.437509	0.00147697	0.00557364
P3H1	ENSG00000117385.16	chr1	42746335	42767084	20750	-	1.3761	1.688	1.53205	1.91775	1.75965	1.8387	2.70155	2.49432	2.59794	2.73496	2.62362	2.67929	0.286085	0.103727	0.251691	1.15884	3.32907e-05	0.00206106	1.33785	8.82048e-06	0.0001608
TMEM269	ENSG00000274386.5	chr1	42785007	42816619	31613	+	-2.73085	-3.01091	-2.87088	-2.79516	-2.89943	-2.84729	-2.3663	-1.52617	-1.94624	-3.21985	-2.45051	-2.83518	0.0284364	0.951657	0.976618	1.14043	0.0274193	0.0992723	0.260491	0.587523	0.663616
SZT2	ENSG00000198198.17	chr1	43389882	43454247	64366	+	-0.461223	-0.461173	-0.461198	-0.212442	-0.348956	-0.280699	-0.902715	-0.28374	-0.593228	-0.180339	-0.475264	-0.327802	0.170582	0.360721	0.54679	-0.0205268	0.917122	0.953745	0.331316	0.1006	0.158571
PTPRF	ENSG00000142949.17	chr1	43525187	43623666	98480	+	5.74313	5.97437	5.85875	6.06474	5.69599	5.88036	5.51195	5.73605	5.624	5.27213	5.748	5.51006	0.00516186	0.97727	0.991059	-0.132717	0.474046	0.63815	-0.150801	0.417207	0.506956
IPO13	ENSG00000117408.11	chr1	43946950	43968022	21073	+	2.91285	3.15431	3.03358	3.35129	3.34351	3.3474	3.40661	3.46146	3.43403	3.89143	3.70081	3.79612	0.293135	0.0310543	0.121213	0.498445	0.00210495	0.0200068	0.955805	1.3446e-05	0.00020421
B4GALT2	ENSG00000117411.17	chr1	43978943	43991170	12228	+	3.49995	3.62397	3.56196	3.80017	3.70047	3.75032	3.39288	3.32572	3.3593	3.18634	3.09413	3.14023	0.171906	0.13185	0.294287	-0.102834	0.369089	0.545338	-0.225972	0.0672578	0.113943
SLC6A9	ENSG00000196517.13	chr1	43991500	44031467	39968	-	2.76738	2.74082	2.7541	2.37681	2.44901	2.41291	1.59782	1.53261	1.56521	1.91372	1.79389	1.8538	-0.357669	0.00995636	0.0660203	-1.08944	1.2782e-05	0.00137175	-0.703402	0.00022215	0.00133056
ERI3	ENSG00000117419.16	chr1	44221070	44355260	134191	-	4.925	4.96831	4.94665	5.07756	4.99331	5.03544	5.07052	4.91646	4.99349	4.7924	4.62013	4.70627	0.0732495	0.528611	0.693481	0.148194	0.225371	0.394304	-0.0431081	0.714817	0.775729
RNF220	ENSG00000187147.18	chr1	44405194	44651724	246531	+	2.9942	3.21829	3.10625	3.08547	3.00638	3.04593	2.70533	2.86982	2.78757	2.32033	2.28654	2.30343	-0.0785134	0.465916	0.638793	-0.218271	0.0710313	0.184912	-0.60822	0.000325097	0.00177443
TMEM53	ENSG00000126106.14	chr1	44635238	44674481	39244	-	1.40647	1.22768	1.31707	1.24419	1.21809	1.23114	1.53925	1.40215	1.4707	0.85221	0.654786	0.753498	-0.0911129	0.612748	0.756624	0.265525	0.168448	0.3261	-0.36164	0.0874116	0.141309
EIF2B3	ENSG00000070785.17	chr1	44850522	44986722	136201	-	3.38568	3.20001	3.29284	3.0364	3.18477	3.11059	3.80752	3.70148	3.7545	3.25666	3.19308	3.22487	-0.195611	0.161031	0.329494	0.570043	0.00137433	0.0156249	0.136241	0.318201	0.407478
ZSWIM5	ENSG00000162415.7	chr1	45016399	45306209	289811	-	0.177559	0.396845	0.287202	0.832876	0.932802	0.882839	0.678155	0.618661	0.648408	1.25364	0.946696	1.10017	0.573674	0.00953687	0.0644692	0.458401	0.0378014	0.122156	1.00655	0.00026202	0.00150051
NASP	ENSG00000132780.17	chr1	45583846	45618904	35059	+	4.06198	4.24024	4.15111	4.69044	4.91802	4.80423	4.16293	4.37992	4.27142	5.11032	4.83887	4.97459	0.634183	0.00046086	0.016919	0.22215	0.101476	0.234403	1.02015	1.18588e-05	0.000188675
GPBP1L1	ENSG00000159592.11	chr1	45627304	45688113	60810	-	4.08844	4.08726	4.08785	3.68002	3.74377	3.7119	3.71249	3.93606	3.82428	3.38768	3.59695	3.49231	-0.392835	0.00435856	0.0418007	-0.159919	0.163876	0.320607	-0.396441	0.00455458	0.0133457
TMEM69	ENSG00000159596.7	chr1	45688181	45694436	6256	+	4.02445	4.02372	4.02409	3.59661	3.82009	3.70835	3.8557	3.96096	3.90833	3.37966	3.46686	3.42326	-0.337372	0.023183	0.10303	-0.0113331	0.930693	0.960968	-0.402131	0.0131703	0.0305688
IPP	ENSG00000197429.11	chr1	45694324	45750653	56330	-	2.43911	2.3469	2.393	2.32018	2.4322	2.37619	2.06429	2.49893	2.28161	2.25336	2.22666	2.24001	-0.0308318	0.834419	0.905994	0.000938185	0.9952	0.997273	0.0496386	0.745714	0.802711
MAST2	ENSG00000086015.22	chr1	45786987	46036122	249136	+	3.80076	4.00751	3.90413	4.43878	4.39741	4.4181	3.84425	4.244	4.04412	4.13631	4.0072	4.07175	0.495793	0.00258422	0.0330453	0.242022	0.0817576	0.202708	0.363476	0.0156271	0.0350339
POMGNT1	ENSG00000085998.14	chr1	46188682	46220305	31624	-	3.79894	3.7752	3.78707	3.89698	3.85957	3.87828	3.96867	3.86447	3.91657	3.65985	3.73364	3.69674	0.0761355	0.472854	0.644876	0.232218	0.0506595	0.148025	0.109024	0.318071	0.407449
LRRC41	ENSG00000132128.16	chr1	46261196	46303608	42413	-	3.433	3.7093	3.57115	3.38005	3.11886	3.24945	2.93197	2.80796	2.86997	2.58193	2.51712	2.54953	-0.338609	0.0303624	0.119934	-0.603807	0.00173477	0.0175243	-0.82788	0.000204229	0.001252
UQCRH	ENSG00000173660.12	chr1	46303698	46316776	13079	+	7.89932	7.67084	7.78508	7.33762	7.52225	7.42994	7.95619	7.9389	7.94755	7.75156	7.69546	7.72351	-0.371239	0.00825962	0.0590498	0.266494	0.0385906	0.12343	0.138076	0.242033	0.326883
DMBX1	ENSG00000197587.11	chr1	46489836	46516216	26381	+	0.664843	1.23641	0.950628	1.31292	0.815341	1.06413	0.150721	0.576478	0.363599	1.12493	1.97914	1.55203	0.0921526	0.782824	0.870973	-0.508138	0.206607	0.372309	0.787496	0.0329002	0.0636132
MKNK1	ENSG00000079277.22	chr1	46557407	46616843	59437	-	1.04385	1.13658	1.09022	1.42671	1.50806	1.46738	1.67789	1.90519	1.79154	1.82021	1.56871	1.69446	0.358622	0.0267258	0.111533	0.806155	0.000221111	0.00544333	0.800722	0.000214708	0.00129968
EFCAB14	ENSG00000159658.14	chr1	46674659	46719146	44488	-	3.31012	3.44236	3.37624	3.27694	3.35038	3.31366	3.19675	3.36051	3.27863	3.27053	3.29877	3.28465	-0.0805147	0.381537	0.567884	0.00453347	0.960353	0.977072	0.105845	0.259737	0.346963
STIL	ENSG00000123473.16	chr1	47250139	47314147	64009	-	3.54849	3.45673	3.50261	3.71277	4.02653	3.86965	3.42633	3.50881	3.46757	4.09572	3.80694	3.95133	0.349503	0.0241051	0.10613	0.0695462	0.615943	0.755692	0.648254	0.000719841	0.00322202
CMPK1	ENSG00000162368.13	chr1	47333797	47378839	45043	+	5.77824	5.64686	5.71255	5.39351	5.6488	5.52115	5.46198	5.49421	5.4781	5.46958	5.52961	5.4996	-0.208586	0.0797969	0.214888	-0.13096	0.252235	0.425933	-0.0135795	0.901181	0.926061
TRABD2B	ENSG00000269113.4	chr1	47760528	47997385	236858	-	-0.0372327	0.190193	0.0764803	0.189482	0.208157	0.198819	-0.64496	-1.18056	-0.912761	-1.75234	-2.00993	-1.88113	0.09925	0.625363	0.765543	-0.912495	0.00382434	0.0284347	-1.80408	7.27623e-05	0.00061634
SPATA6	ENSG00000132122.12	chr1	48295373	48472208	176836	-	2.24924	2.06273	2.15599	1.78028	1.83225	1.80627	2.07756	2.27005	2.17381	1.49405	1.59821	1.54613	-0.360581	0.0210487	0.0976391	0.129404	0.345615	0.522896	-0.40502	0.0155162	0.0348579
AGBL4	ENSG00000186094.17	chr1	48532854	50023954	1491101	-	-0.287808	-0.19477	-0.241289	-0.465072	-0.296332	-0.380702	-0.0814496	-0.0101342	-0.0457919	-0.761571	-1.00569	-0.883629	-0.163864	0.389217	0.573463	0.299265	0.135436	0.283578	-0.456077	0.0451352	0.0824031
FAF1	ENSG00000185104.20	chr1	50437028	50960267	523240	-	3.55296	3.55266	3.55281	3.22289	3.14332	3.18311	3.43011	3.35954	3.39483	1.83731	2.25015	2.04373	-0.384742	0.0152032	0.0828053	-0.0557934	0.678601	0.799565	-1.30919	6.63597e-06	0.000135755
CDKN2C	ENSG00000123080.12	chr1	50960745	50974634	13890	+	5.75453	5.61504	5.68479	5.44867	5.48454	5.4666	6.01741	5.70637	5.86189	5.61465	5.22194	5.41829	-0.233464	0.169747	0.339102	0.280044	0.106966	0.242813	-0.0679357	0.67689	0.744519
TTC39A	ENSG00000085831.15	chr1	51287258	51345116	57859	-	2.40199	2.59209	2.49704	2.5397	2.69734	2.61852	1.40185	1.92192	1.66188	1.42375	1.85495	1.63935	0.0996737	0.547538	0.708566	-0.7322	0.00259143	0.0222034	-0.660869	0.00423302	0.0125387
EPS15	ENSG00000085832.17	chr1	51354263	51519266	165004	-	2.78098	2.83675	2.80887	2.6454	2.69074	2.66807	2.73332	2.92352	2.82842	2.47906	2.61548	2.54727	-0.15827	0.159098	0.327283	0.122931	0.271532	0.448821	-0.0631418	0.564221	0.643927
OSBPL9	ENSG00000117859.19	chr1	51577179	51798427	221249	+	3.50533	3.47742	3.49137	3.18389	3.29648	3.24018	3.45413	3.42071	3.43742	3.40895	3.26495	3.33695	-0.268135	0.0216258	0.0991764	0.0490172	0.627866	0.76397	0.0440971	0.660908	0.731055
NRDC	ENSG00000078618.22	chr1	51789191	51878937	89747	-	4.73144	4.826	4.77872	5.02237	5.05898	5.04067	4.57421	4.7882	4.6812	4.60853	4.77123	4.68988	0.24474	0.0313664	0.121702	0.00513504	0.959381	0.97656	0.109253	0.290804	0.379281
TXNDC12	ENSG00000117862.13	chr1	52020131	52055191	35061	-	3.19892	3.17638	3.18765	3.10822	2.99992	3.05407	3.58642	3.34319	3.4648	3.43747	3.61403	3.52575	-0.144844	0.345507	0.533182	0.379325	0.0281379	0.100656	0.540582	0.00407009	0.0121539
ZFYVE9	ENSG00000157077.15	chr1	52142094	52348671	206578	+	2.48799	2.53233	2.51016	2.21894	1.96579	2.09236	1.69212	1.72208	1.7071	0.841921	0.973907	0.907914	-0.429068	0.00655691	0.0521633	-0.702372	0.000472614	0.00850268	-1.40683	3.78608e-06	9.74253e-05
CC2D1B	ENSG00000154222.15	chr1	52345723	52366205	20483	-	2.99593	3.11372	3.05482	2.97682	2.95325	2.96504	2.57457	2.87927	2.72692	2.41336	2.49508	2.45422	-0.10719	0.344976	0.532626	-0.225056	0.0760152	0.192829	-0.403988	0.00583601	0.0161374
TUT4	ENSG00000134744.14	chr1	52408282	52553487	145206	-	1.84883	1.92022	1.88452	1.64651	2.03982	1.84316	1.40781	1.73182	1.56981	1.47696	1.30757	1.39226	-0.0643848	0.650967	0.786527	-0.210822	0.177513	0.336276	-0.296244	0.0690384	0.116298
GPX7	ENSG00000116157.6	chr1	52602371	52609051	6681	+	4.43571	4.34216	4.38893	4.16242	4.27812	4.22027	3.93494	3.59016	3.76255	3.47939	3.68495	3.58217	-0.183836	0.233145	0.416411	-0.526327	0.00839963	0.0462702	-0.604827	0.00372418	0.0113265
ECHDC2	ENSG00000121310.17	chr1	52895910	52927212	31303	-	1.19399	0.760065	0.977026	0.170623	0.381689	0.276156	0.312189	0.653725	0.482957	0.411464	0.210997	0.31123	-0.709619	0.00426735	0.0415365	-0.372672	0.0852773	0.208868	-0.455475	0.0412568	0.0766198
SCP2	ENSG00000116171.19	chr1	52927276	53051698	124423	+	3.61366	3.52994	3.5718	3.1804	3.31432	3.24736	3.53638	3.43905	3.48772	3.34483	3.45806	3.40144	-0.340978	0.0109074	0.0693836	0.0192792	0.862025	0.921566	0.0298346	0.786964	0.834756
NDC1	ENSG00000058804.12	chr1	53765478	53838463	72986	-	4.02818	4.05091	4.03955	4.02027	4.01225	4.01626	3.78775	3.5802	3.68397	3.53902	3.68593	3.61248	-0.0393409	0.738825	0.842077	-0.255185	0.0607686	0.16717	-0.228191	0.0849434	0.138069
HSPB11	ENSG00000081870.12	chr1	53916574	53945699	29126	-	4.11458	3.94869	4.03163	4.07958	4.46095	4.27026	4.32107	4.45282	4.38695	4.76871	4.65775	4.71323	0.221515	0.134329	0.297753	0.463661	0.00796117	0.0447271	0.884949	8.81933e-05	0.000698067
LRRC42	ENSG00000116212.15	chr1	53946085	53968168	22084	+	4.80205	4.93745	4.86975	4.73201	4.82863	4.78032	4.45908	4.48484	4.47196	3.80134	3.8351	3.81822	-0.108989	0.283734	0.471858	-0.297707	0.0156883	0.0692894	-0.856291	1.69461e-05	0.000238657
TMEM59	ENSG00000116209.12	chr1	54026681	54053504	26824	-	4.59383	4.36809	4.48096	4.05059	4.21185	4.13122	4.5997	4.60424	4.60197	4.84508	4.87725	4.86116	-0.365892	0.00831382	0.0592775	0.225191	0.0682042	0.179802	0.580263	0.000425575	0.00217235
TCEANC2	ENSG00000116205.14	chr1	54053584	54112519	58936	+	0.525769	0.515599	0.520684	0.714235	0.75329	0.733763	0.138103	0.26318	0.200641	0.408794	0.482376	0.445585	0.199064	0.133105	0.295984	-0.215496	0.14474	0.296837	0.125847	0.347188	0.437872
MRPL37	ENSG00000116221.15	chr1	54184041	54225464	41424	+	5.80549	5.79562	5.80056	5.99615	5.94464	5.9704	5.80604	5.67518	5.74061	5.72896	5.61749	5.67323	0.1542	0.161219	0.329494	0.0422659	0.691645	0.810506	0.0709868	0.506392	0.59076
SSBP3	ENSG00000157216.15	chr1	54225432	54413479	188048	-	5.04045	5.002	5.02123	5.16831	4.99304	5.08067	5.05918	5.02502	5.0421	4.71562	4.64615	4.68089	0.044566	0.673536	0.802979	0.123721	0.262686	0.438957	-0.141861	0.205826	0.285749
ACOT11	ENSG00000162390.18	chr1	54542257	54639192	96936	+	0.0350858	-0.106659	-0.0357866	0.152144	0.460807	0.306476	-0.782365	-0.736909	-0.759637	-0.133327	-0.598626	-0.365976	0.326831	0.110818	0.262876	-0.61819	0.0212657	0.0842141	-0.130044	0.543157	0.62525
USP24	ENSG00000162402.14	chr1	55066359	55215364	149006	-	2.37042	2.42567	2.39804	2.73915	2.75471	2.74693	1.33755	1.97408	1.65582	1.537	1.63482	1.58591	0.332362	0.0450227	0.151625	-0.635366	0.00296057	0.0240832	-0.614564	0.00332933	0.0104039
DAB1	ENSG00000173406.16	chr1	56994778	58546734	1551957	-	-2.1406	-1.28678	-1.71369	-1.54852	-2.02601	-1.78727	-1.64007	-1.99896	-1.81951	-3.51601	-3.32112	-3.41857	-0.107864	0.761461	0.85733	-0.0379291	0.918747	0.954307	-1.63177	0.0040401	0.0120911
MYSM1	ENSG00000162601.11	chr1	58643440	58700077	56638	-	1.08117	0.878314	0.979744	0.547481	1.23125	0.889365	0.339426	1.22488	0.782152	1.05819	0.742285	0.900236	-0.116206	0.671939	0.801838	-0.0775559	0.788203	0.873508	0.124083	0.656811	0.727714
FGGY	ENSG00000172456.18	chr1	59296638	59810647	514010	+	0.188597	-0.0194781	0.0845595	-0.0767591	-0.206775	-0.141767	0.0715638	-0.0651481	0.00320787	-0.649042	-0.135809	-0.392425	-0.22752	0.271467	0.458504	0.029395	0.887173	0.935911	-0.265395	0.23038	0.314122
HOOK1	ENSG00000134709.12	chr1	59814786	59876322	61537	+	3.04694	3.13217	3.08956	3.24848	3.44255	3.34551	2.75026	3.02555	2.88791	3.1268	2.89694	3.01187	0.23638	0.0738303	0.204184	-0.098375	0.446726	0.615416	0.118329	0.351825	0.442292
NFIA	ENSG00000162599.17	chr1	60865259	61462788	597530	+	0.0226265	0.293886	0.158256	0.399842	0.073832	0.236837	-0.0625515	-0.240996	-0.151774	-1.46429	-1.07767	-1.27098	0.0625932	0.711513	0.825894	-0.21408	0.246013	0.418736	-1.23455	0.000100285	0.000769426
TM2D1	ENSG00000162604.12	chr1	61681046	61725423	44378	-	3.03254	2.6807	2.85662	2.12413	2.27838	2.20125	2.73342	2.75451	2.74397	2.22211	2.42793	2.32502	-0.666214	0.0018218	0.0280585	-0.000291326	0.998508	0.999627	-0.322402	0.0661749	0.112265
PATJ	ENSG00000132849.21	chr1	61742477	62178675	436199	+	2.53831	2.56876	2.55354	2.32478	2.28854	2.30666	1.76021	1.98012	1.87017	1.39135	1.566	1.47867	-0.262662	0.0320453	0.123767	-0.57999	0.000505142	0.00879847	-0.876659	2.48298e-05	0.000302063
KANK4	ENSG00000132854.19	chr1	62236165	62319434	83270	-	3.17427	3.59167	3.38297	3.0161	2.54789	2.78199	3.05031	2.98682	3.01857	0.691612	0.695614	0.693613	-0.615197	0.00673533	0.052519	-0.269381	0.165515	0.322519	-2.50434	1.78378e-06	5.94699e-05
USP1	ENSG00000162607.13	chr1	62436297	62451804	15508	+	6.19433	6.20821	6.20127	6.00403	6.20406	6.10404	5.96837	6.02674	5.99755	5.65837	5.53429	5.59633	-0.114752	0.242362	0.426537	-0.101081	0.303144	0.48233	-0.407069	0.00172334	0.00624699
DOCK7	ENSG00000116641.18	chr1	62454298	62688386	234089	-	0.755417	0.81629	0.785854	0.838226	0.550373	0.694299	-0.127578	-0.0129085	-0.0702435	-0.689002	-0.285162	-0.487082	-0.102453	0.499559	0.668181	-0.755043	0.00119856	0.0144127	-1.07455	0.000115707	0.00084228
ATG4C	ENSG00000125703.15	chr1	62784132	62865516	81385	+	2.2813	2.21761	2.24946	1.94248	2.08002	2.01125	2.13811	2.30495	2.22153	2.00771	1.98398	1.99584	-0.255244	0.0935109	0.237114	0.080758	0.577847	0.725121	-0.0521903	0.718	0.778237
ALG6	ENSG00000088035.18	chr1	63367575	63438553	70979	+	1.57369	1.47258	1.52314	1.76042	1.86682	1.81362	1.71869	1.91521	1.81695	1.8773	1.74744	1.81237	0.278618	0.0630183	0.185434	0.40525	0.0159526	0.0698347	0.493418	0.00497385	0.0142501
ITGB3BP	ENSG00000142856.17	chr1	63440770	63593721	152952	-	3.40384	2.84075	3.1223	2.37094	3.05651	2.71373	3.16951	3.19034	3.17993	3.2872	2.99064	3.13892	-0.425427	0.108275	0.258118	0.174414	0.48177	0.644248	0.22765	0.357084	0.447464
PGM1	ENSG00000079739.17	chr1	63593411	63660245	66835	+	3.81617	3.79942	3.8078	4.02085	3.84294	3.93189	3.78714	3.57733	3.68224	3.94907	3.71013	3.8296	0.111723	0.423965	0.603298	-0.0242174	0.865722	0.923467	0.220028	0.138862	0.20743
ROR1	ENSG00000185483.12	chr1	63774017	64181498	407482	+	1.85582	1.98629	1.92106	1.92555	1.43392	1.67973	1.63205	1.14567	1.38886	0.116798	0.39805	0.257424	-0.247431	0.260299	0.446912	-0.44148	0.079621	0.199148	-1.47344	0.000277744	0.00156749
CACHD1	ENSG00000158966.16	chr1	64470129	64693058	222930	+	1.95478	2.45541	2.2051	2.43723	1.83162	2.13442	2.25333	1.95985	2.10659	1.61394	1.56229	1.58811	-0.0861235	0.71309	0.82687	-0.0130383	0.957178	0.975429	-0.433751	0.108838	0.169379
RAVER2	ENSG00000162437.14	chr1	64745095	64833232	88138	+	2.70262	2.77162	2.73712	2.51544	2.60752	2.56148	2.11896	2.33882	2.22889	2.40818	2.43383	2.42101	-0.19462	0.0948907	0.23918	-0.405508	0.00540989	0.0351875	-0.118868	0.296516	0.38539
JAK1	ENSG00000162434.13	chr1	64833229	65067754	234526	-	3.0258	3.44891	3.23736	3.46426	3.33021	3.39724	3.51525	3.51937	3.51731	3.521	3.64316	3.58208	0.139845	0.323363	0.510732	0.377641	0.0207094	0.0826976	0.538641	0.00292865	0.00942018
DNAJC6	ENSG00000116675.16	chr1	65248219	65415871	167653	+	1.11814	1.52955	1.32384	1.619	1.52743	1.57321	2.61599	2.73865	2.67732	3.3718	3.10153	3.23666	0.222975	0.215565	0.396664	1.44601	7.00945e-06	0.00115787	2.09991	2.02606e-07	2.30345e-05
SGIP1	ENSG00000118473.22	chr1	66533383	66751139	217757	+	-3.65981	-2.35402	-3.00691	-2.60863	-3.44857	-3.0286	-3.439	-3.67683	-3.55792	-4.68719	-3.41931	-4.05325	-0.0584128	0.913922	0.955549	-0.514741	0.398069	0.572345	-0.954922	0.146435	0.216416
DNAI4	ENSG00000152763.17	chr1	66812885	66924856	111972	-	0.10978	-0.258758	-0.074489	-0.0821981	0.36621	0.142006	0.404003	0.2773	0.340651	0.881358	0.0843916	0.482875	0.205719	0.501253	0.6693	0.537386	0.107066	0.242832	0.770083	0.0255639	0.0516983
MIER1	ENSG00000198160.15	chr1	66924895	66988619	63725	+	3.94446	3.78449	3.86448	3.17342	3.60562	3.38952	3.94555	3.86701	3.90628	3.16162	3.18443	3.17303	-0.493983	0.00593278	0.0500399	0.146248	0.316267	0.494747	-0.491149	0.0067788	0.018099
SLC35D1	ENSG00000116704.8	chr1	66999350	67054148	54799	-	2.57414	2.59007	2.58211	2.90475	3.19329	3.04902	2.55999	2.42695	2.49347	3.63677	3.52054	3.57866	0.447107	0.00579802	0.0494611	0.012541	0.927594	0.95986	1.19633	3.99057e-06	9.90201e-05
SERBP1	ENSG00000142864.15	chr1	67407810	67430415	22606	-	5.91363	6.01664	5.96513	6.01748	6.0966	6.05704	5.98504	5.88038	5.93271	5.77846	5.73774	5.7581	0.0745637	0.431311	0.608389	0.0695018	0.46543	0.630456	-0.0092887	0.921055	0.941379
GNG12	ENSG00000172380.6	chr1	67701475	67833467	131993	-	6.48779	6.37964	6.43372	6.28939	6.37417	6.33178	6.36397	6.13006	6.24702	5.9523	6.06863	6.01046	-0.118295	0.338003	0.525375	-0.0839861	0.494103	0.654978	-0.224269	0.0892354	0.143738
GNG12-AS1	ENSG00000232284.7	chr1	67832303	68202987	370685	+	-1.17289	-1.29041	-1.23165	-1.51999	-1.4026	-1.4613	-1.43393	-1.00192	-1.21792	-1.80187	-2.70063	-2.25125	-0.254125	0.475341	0.646857	0.133818	0.708213	0.821899	-0.896954	0.042352	0.0782586
LRRC7	ENSG00000033122.21	chr1	69567922	70151945	584024	+	-0.975467	-0.634456	-0.804962	-1.28813	-1.29732	-1.29273	-2.16221	-2.09591	-2.12906	-2.3127	-2.10449	-2.2086	-0.51663	0.00823278	0.0590498	-1.24032	8.08637e-05	0.00330484	-1.2237	7.68128e-05	0.000636212
SRSF11	ENSG00000116754.13	chr1	70205682	70253052	47371	+	3.93122	3.70555	3.81838	3.80419	4.1699	3.98705	3.19148	3.72888	3.46018	3.96048	4.08761	4.02405	0.152312	0.38508	0.57102	-0.250081	0.181815	0.341409	0.407643	0.0376211	0.0711785
ANKRD13C	ENSG00000118454.13	chr1	70258999	70354734	95736	-	3.62105	3.61131	3.61618	3.54065	3.71309	3.62687	3.35408	3.49448	3.42428	3.40584	3.20003	3.30294	-0.00699341	0.948011	0.975627	-0.0881549	0.434343	0.604215	-0.115556	0.308374	0.397909
HHLA3	ENSG00000197568.14	chr1	70354805	70385339	30535	+	3.0342	3.05525	3.04472	2.93958	2.63771	2.78864	3.19857	2.75447	2.97652	2.83457	2.8717	2.85313	-0.262297	0.229338	0.411256	0.0289089	0.893202	0.939872	0.00717855	0.973073	0.977687
CTH	ENSG00000116761.12	chr1	70411218	70439851	28634	+	4.82181	4.69756	4.75968	4.39086	4.35109	4.37097	3.8421	3.78846	3.81528	4.55325	4.42966	4.49146	-0.40168	0.00481969	0.0442402	-0.841389	5.03847e-05	0.00256143	-0.0680023	0.548302	0.629782
ZRANB2	ENSG00000132485.14	chr1	71063291	71081289	17999	-	3.94443	3.64817	3.7963	3.68921	4.1962	3.9427	3.76087	3.81199	3.78643	4.28951	4.07509	4.1823	0.129714	0.461181	0.635398	0.0982675	0.584989	0.73144	0.589461	0.00654372	0.0176599
NEGR1	ENSG00000172260.15	chr1	71395943	72282539	886597	-	-1.32587	-0.796342	-1.06111	-0.472444	-0.509138	-0.490791	-0.180722	-0.58112	-0.380921	-2.31064	-1.24777	-1.77921	0.541363	0.102828	0.250933	0.76317	0.0350196	0.116416	-0.540922	0.160147	0.232883
SLC44A5	ENSG00000137968.16	chr1	75202131	75611116	408986	-	-0.0665208	-0.175545	-0.121033	-0.795416	-0.189938	-0.492677	-0.404955	-0.298815	-0.351885	-0.781906	-0.226482	-0.504194	-0.404622	0.150854	0.318465	-0.12265	0.655564	0.783386	-0.178306	0.516266	0.599816
ACADM	ENSG00000117054.14	chr1	75724347	75787575	63229	+	4.00823	4.03758	4.0229	3.882	4.13825	4.01013	4.00933	4.01099	4.01016	3.92397	3.75594	3.83996	-0.0320708	0.774729	0.866665	0.089616	0.439814	0.609258	0.0145352	0.898338	0.924091
ST6GALNAC3	ENSG00000184005.11	chr1	76074746	76634603	559858	+	-0.805223	-1.5485	-1.17686	-1.65361	-1.40976	-1.53169	-0.567671	-0.828534	-0.698103	-1.63092	-1.78647	-1.70869	-0.354502	0.283059	0.470987	0.620489	0.0652932	0.174552	-0.314764	0.357044	0.447464
ST6GALNAC5	ENSG00000117069.15	chr1	76867480	77067546	200067	+	-1.49373	-1.23707	-1.3654	-1.70482	-1.85674	-1.78078	-2.66294	-2.77926	-2.7211	-2.24315	-2.28287	-2.26301	-0.449046	0.109664	0.260733	-1.32064	0.00155691	0.0167274	-0.74186	0.023789	0.0489158
PIGK	ENSG00000142892.15	chr1	77088989	77219430	130442	-	2.86191	2.92836	2.89513	2.775	2.8368	2.8059	3.00563	2.8808	2.94321	2.71959	2.84296	2.78127	-0.107323	0.367258	0.553365	0.148429	0.230561	0.400583	0.0844568	0.481142	0.566901
ZZZ3	ENSG00000036549.13	chr1	77562416	77683419	121004	-	2.68783	2.79697	2.7424	2.30334	2.66306	2.4832	2.27793	2.43049	2.35421	1.67855	1.53108	1.60482	-0.283389	0.0462308	0.15393	-0.286584	0.0514392	0.149496	-0.943592	5.84684e-05	0.000525276
USP33	ENSG00000077254.14	chr1	77695987	77759852	63866	-	3.58359	3.51538	3.54948	3.54235	3.83683	3.68959	3.45331	3.42607	3.43969	3.77088	3.61601	3.69345	0.12219	0.319322	0.506828	-0.00629485	0.959165	0.97656	0.343366	0.0162845	0.0360194
MIGA1	ENSG00000180488.15	chr1	77779624	77879539	99916	+	1.6699	1.73988	1.70489	1.19448	1.49621	1.34534	1.46406	1.66354	1.5638	1.26014	1.26247	1.26131	-0.384631	0.012452	0.0739433	-0.0380082	0.770129	0.862393	-0.247007	0.0839467	0.136698
GIPC2	ENSG00000137960.6	chr1	77979542	78138444	158903	+	0.644557	1.23333	0.938943	1.52279	1.54712	1.53496	0.770076	0.391354	0.580715	0.0511412	0.364984	0.208063	0.561015	0.0302199	0.11975	-0.286588	0.292547	0.471712	-0.560913	0.0602253	0.103997
PTGFR	ENSG00000122420.10	chr1	78303884	78540701	236818	+	-1.751	-1.05188	-1.40144	-1.84387	-2.82662	-2.33524	-0.672206	-1.60936	-1.14078	-0.898809	-0.908977	-0.903893	-0.99384	0.0636127	0.186484	0.33559	0.454426	0.622322	0.685828	0.127936	0.193607
IFI44L	ENSG00000137959.16	chr1	78619922	78646145	26224	+	1.44501	0.699226	1.07212	1.5337	3.5188	2.52625	0.796712	-0.231341	0.282686	3.75296	2.13687	2.94491	1.4376	0.0766589	0.209048	-0.678051	0.482829	0.644699	2.09565	0.0163515	0.0361166
IFI44	ENSG00000137965.11	chr1	78649796	78664078	14283	+	5.00254	4.59483	4.79868	5.04619	6.50901	5.7776	4.57656	4.21541	4.39599	6.30193	5.38977	5.84585	0.957446	0.0570866	0.174002	-0.295421	0.557748	0.70943	1.25252	0.0192669	0.0414577
ADGRL2	ENSG00000117114.20	chr1	81306147	81992436	686290	+	1.08982	1.50732	1.29857	1.2478	1.13827	1.19304	1.60578	1.16946	1.38762	0.229088	0.852564	0.540826	-0.127645	0.576832	0.730739	0.180054	0.441338	0.610145	-0.563993	0.0398587	0.0746441
LINC01725	ENSG00000233008.6	chr1	83575776	83861023	285248	-	-3.39014	-3.13331	-3.26172	-3.70181	-3.46008	-3.58095	-2.856	-2.93599	-2.89599	-3.45079	-3.48318	-3.46699	-0.369556	0.244053	0.428211	0.482809	0.127156	0.272765	-0.0229709	0.94036	0.955159
TTLL7	ENSG00000137941.17	chr1	83865024	83999150	134127	-	2.46355	2.66149	2.56252	2.37158	2.77656	2.57407	2.35186	2.69211	2.52198	1.87741	1.95204	1.91472	-0.0135105	0.926732	0.963561	0.061273	0.686349	0.80664	-0.452792	0.0149688	0.0338272
PRKACB	ENSG00000142875.19	chr1	84078062	84238498	160437	+	1.97115	2.36636	2.16876	2.50534	2.41923	2.46228	2.78888	2.39813	2.59351	2.255	2.63286	2.44393	0.269438	0.198968	0.375875	0.513479	0.0291401	0.102887	0.466134	0.042254	0.0781005
RPF1	ENSG00000117133.11	chr1	84479259	84498352	19094	+	4.97906	4.94074	4.9599	4.55673	4.81038	4.68356	5.16542	5.11845	5.14193	4.63175	4.78331	4.70753	-0.295509	0.0299895	0.119063	0.285397	0.0342362	0.114788	-0.0523043	0.663072	0.732672
SSX2IP	ENSG00000117155.17	chr1	84643706	84690803	47098	-	4.58902	4.57381	4.58141	4.22731	4.47591	4.35161	4.48946	4.55727	4.52336	4.20942	4.20959	4.2095	-0.247768	0.0288494	0.116757	0.0448506	0.651916	0.780554	-0.173517	0.105093	0.164657
DNAI3	ENSG00000162643.13	chr1	84999147	85133138	133992	+	0.552037	0.161791	0.356914	1.15909	1.88484	1.52196	1.05979	0.579492	0.819641	1.77101	1.01364	1.39232	1.15211	0.00838929	0.0596116	0.582507	0.164091	0.320744	1.25358	0.00626683	0.0170302
SYDE2	ENSG00000097096.9	chr1	85156889	85201016	44128	-	-0.5887	-0.283405	-0.436052	-1.23245	-1.14537	-1.18891	-0.760788	-1.17196	-0.966372	0.0681003	-0.42799	-0.179945	-0.795725	0.0158167	0.0845477	-0.450618	0.135508	0.283578	0.443693	0.103264	0.162156
C1orf52	ENSG00000162642.14	chr1	85249953	85259672	9720	-	3.26151	3.00736	3.13443	2.48935	2.76378	2.62657	3.30287	3.45029	3.37658	3.14787	3.20769	3.17778	-0.523642	0.00528111	0.0468408	0.355036	0.0307753	0.106732	0.251117	0.103569	0.162554
DDAH1	ENSG00000153904.21	chr1	85318481	85578363	259883	-	4.63783	4.72457	4.6812	4.65158	4.8309	4.74124	4.72395	4.74794	4.73595	4.8593	4.50108	4.68019	0.0412722	0.740894	0.842778	0.156588	0.234087	0.405021	0.195484	0.143474	0.2132
COL24A1	ENSG00000171502.15	chr1	85729233	86156943	427711	-	-3.1825	-2.52585	-2.85418	-2.20478	-1.49538	-1.85008	-2.62228	-2.26178	-2.44203	-3.85756	-2.84239	-3.34997	0.982991	0.0355204	0.132208	0.521517	0.263255	0.439746	-0.34464	0.482736	0.568464
ODF2L	ENSG00000122417.15	chr1	86346824	86396342	49519	-	1.73454	1.5434	1.63897	1.23006	1.91718	1.57362	1.2294	1.45414	1.34177	1.51173	1.29523	1.40348	-0.0902983	0.657666	0.791757	-0.186775	0.395194	0.569389	-0.0327017	0.875789	0.906074
SELENOF	ENSG00000183291.17	chr1	86862445	86914424	51980	-	6.86239	6.47004	6.66622	6.00381	6.32879	6.1663	6.57007	6.64346	6.60676	6.42021	6.47649	6.44835	-0.516392	0.00665474	0.0523332	0.0458054	0.763381	0.857604	-0.0169653	0.910889	0.932971
LMO4	ENSG00000143013.13	chr1	87328880	87348923	20044	+	5.69853	5.60161	5.65007	5.02708	5.24216	5.13462	5.50773	5.32418	5.41595	5.08398	5.00407	5.04402	-0.532694	0.00116755	0.0238264	-0.131459	0.282007	0.459694	-0.407428	0.00627628	0.0170485
PKN2	ENSG00000065243.20	chr1	88684222	88836255	152034	+	3.70315	3.63256	3.66786	3.62724	3.8596	3.74342	3.16914	3.71413	3.44163	3.41848	3.53785	3.47816	0.0582623	0.700743	0.819324	-0.119136	0.452462	0.620346	0.0104338	0.945939	0.957888
KYAT3	ENSG00000137944.18	chr1	88935773	88992953	57181	-	3.52057	3.46076	3.49066	2.83771	3.03303	2.93537	3.76176	3.80564	3.7837	3.55619	3.54504	3.55062	-0.575294	0.00118777	0.0239585	0.399634	0.00806174	0.044888	0.261807	0.0543561	0.0954744
ZNF326	ENSG00000162664.17	chr1	89995110	90035533	40424	+	1.83034	1.72169	1.77602	2.20546	2.47381	2.33963	1.36597	1.73543	1.5507	2.20111	1.84332	2.02222	0.547923	0.00546992	0.0476371	-0.115809	0.502367	0.662581	0.446776	0.0186104	0.0403086
ZNF644	ENSG00000122482.21	chr1	90915298	91022272	106975	-	3.4804	3.55692	3.51866	3.40271	3.6493	3.52601	3.10098	3.16186	3.13142	3.01555	3.01372	3.01464	-0.0122851	0.904689	0.949802	-0.285523	0.0223118	0.0867094	-0.30674	0.0154442	0.0347383
HFM1	ENSG00000162669.16	chr1	91260766	91404856	144091	-	-2.65643	-2.88463	-2.77053	-2.60559	-2.42289	-2.51424	-2.60339	-2.71971	-2.66155	-2.61947	-2.57157	-2.59552	0.266728	0.420813	0.601175	0.241148	0.486757	0.648245	0.403963	0.243844	0.328966
TGFBR3	ENSG00000069702.11	chr1	91680343	91906335	225993	-	1.99924	2.12429	2.06177	1.63354	1.42033	1.52693	1.7803	1.89857	1.83944	1.85503	1.51805	1.68654	-0.548722	0.00363105	0.0394183	-0.121771	0.415432	0.58705	-0.182555	0.229622	0.31343
GLMN	ENSG00000174842.17	chr1	92246402	92298987	52586	-	2.23955	1.73743	1.98849	1.9606	2.54463	2.25261	1.73671	1.85459	1.79565	2.42958	2.17349	2.30154	0.255912	0.298408	0.486267	-0.0650587	0.807232	0.886792	0.535636	0.0488003	0.0875856
RPAP2	ENSG00000122484.9	chr1	92299059	92402056	102998	+	0.163884	-0.00613587	0.0788741	-0.11894	0.0320943	-0.0434227	-0.151834	-0.0980877	-0.124961	0.365939	0.209612	0.287775	-0.134931	0.354096	0.541625	-0.0938187	0.538558	0.693065	0.414769	0.0136511	0.0315215
GFI1	ENSG00000162676.12	chr1	92473043	92486925	13883	-	2.76539	3.02062	2.893	3.41038	3.4776	3.44399	2.13694	2.1735	2.15522	2.3467	2.11373	2.23022	0.5288	0.00132203	0.0244644	-0.642761	0.000964127	0.0125076	-0.473477	0.00523079	0.0148538
EVI5	ENSG00000067208.14	chr1	92508696	92792404	283709	-	1.56314	1.60797	1.58556	1.20351	1.56552	1.38452	2.22098	2.36834	2.29466	1.49658	1.60827	1.55242	-0.22728	0.132989	0.29583	0.813993	0.000154346	0.00449826	0.166016	0.259416	0.346757
MTF2	ENSG00000143033.18	chr1	93079235	93139079	59845	+	2.76574	2.65964	2.71269	2.60925	2.90335	2.7563	2.53059	2.83685	2.68372	2.87003	2.76937	2.8197	0.0256113	0.849624	0.916127	0.0799147	0.572193	0.720919	0.308812	0.0443239	0.0813017
TMED5	ENSG00000117500.13	chr1	93149742	93180516	30775	-	2.96313	2.78721	2.87517	2.68346	3.06897	2.87621	3.18478	3.13331	3.15905	3.93923	3.74236	3.84079	-0.0167834	0.908453	0.952914	0.389738	0.0229891	0.0881167	1.16765	1.2777e-05	0.000199715
CCDC18	ENSG00000122483.17	chr1	93179919	93278730	98812	+	0.551245	0.419768	0.485506	0.178681	0.854635	0.516658	0.105527	0.639634	0.372581	0.869282	0.34686	0.608071	0.000773878	0.99775	0.999455	0.003129	0.991482	0.99563	0.324771	0.259587	0.346897
FNBP1L	ENSG00000137942.17	chr1	93448131	93554661	106531	+	4.27409	4.45481	4.36445	4.10681	4.21628	4.16155	3.93969	3.98883	3.96426	4.27458	3.9906	4.13259	-0.22238	0.0758821	0.207473	-0.299697	0.027016	0.0983299	-0.0364453	0.752213	0.808315
BCAR3	ENSG00000137936.18	chr1	93561741	93847150	285410	-	1.37946	2.12554	1.7525	1.75316	1.43785	1.5955	0.297539	0.91141	0.604474	0.41753	1.34146	0.879494	-0.18835	0.539398	0.702167	-1.06638	0.0151296	0.0676236	-0.692255	0.0654435	0.111231
ARHGAP29	ENSG00000137962.13	chr1	94148988	94275068	126081	-	0.428252	0.576559	0.502405	0.614748	0.480357	0.547553	1.19318	1.31315	1.25316	2.03471	2.25547	2.14509	0.02929	0.834108	0.905814	0.852022	0.000114969	0.00397181	1.84089	1.12463e-07	2.00924e-05
ABCD3	ENSG00000117528.14	chr1	94418389	94518666	100278	+	2.88169	2.71699	2.79934	2.92822	3.13005	3.02913	3.58135	3.68432	3.63283	4.03753	3.84918	3.94335	0.215291	0.10327	0.25097	0.941548	2.06197e-05	0.00165301	1.3471	8.74242e-07	4.51788e-05
SLC44A3-AS1	ENSG00000224081.9	chr1	94613814	94855426	241613	-	-2.43993	-2.85441	-2.64717	-2.92096	-3.43335	-3.17715	-3.79219	-2.91391	-3.35305	-2.75451	-3.7613	-3.25791	-0.541136	0.237931	0.42299	-0.609678	0.213767	0.381474	-0.43734	0.347151	0.437872
SLC44A3	ENSG00000143036.17	chr1	94820342	94895246	74905	+	2.40463	2.04028	2.22246	2.35947	2.42796	2.39372	1.1045	1.3872	1.24585	1.97048	2.10313	2.0368	0.171735	0.327982	0.515294	-0.859908	0.00222479	0.0206183	0.0307574	0.866403	0.898444
CNN3	ENSG00000117519.16	chr1	94896949	94927223	30275	-	6.49266	6.47114	6.4819	6.18144	6.33139	6.25642	6.52662	6.52967	6.52814	6.72768	6.87419	6.80093	-0.242649	0.0313397	0.121702	0.14904	0.153456	0.308244	0.517819	0.000384243	0.00201668
AC105942.1	ENSG00000235501.6	chr1	94927361	94963616	36256	+	1.18123	1.62808	1.40466	1.55339	1.40253	1.47796	1.21508	1.15304	1.18406	1.09583	1.44492	1.27037	0.0466039	0.831896	0.904354	-0.137211	0.567455	0.717263	0.0495696	0.829197	0.870589
PTBP2	ENSG00000117569.19	chr1	96721665	96823738	102074	+	-0.671077	-0.85889	-0.764983	-0.571231	-0.151212	-0.361221	-1.59315	-0.888877	-1.24101	-1.50041	-1.42358	-1.462	0.386694	0.104893	0.252979	-0.358729	0.18669	0.347225	-0.493938	0.080599	0.132453
DPYD	ENSG00000188641.14	chr1	97077743	97995000	917258	-	0.927907	1.46367	1.19579	1.14511	1.20859	1.17685	1.23256	1.58791	1.41024	0.656924	1.20334	0.93013	-0.0557271	0.802123	0.884086	0.302733	0.202049	0.366419	-0.0818328	0.72747	0.786594
SNX7	ENSG00000162627.17	chr1	98661701	98760500	98800	+	5.29786	5.26899	5.28343	5.14108	5.2035	5.17229	5.2824	5.26144	5.27192	5.07339	5.26582	5.16961	-0.127367	0.252766	0.438797	0.0915645	0.40939	0.582184	0.0861446	0.433914	0.522475
TRMT13	ENSG00000122435.10	chr1	100133150	100150498	17349	+	1.44864	0.818496	1.13357	0.899707	1.17369	1.0367	0.0462663	0.247797	0.147032	0.593511	-0.0460028	0.273754	-0.091402	0.730993	0.837775	-0.86007	0.0195402	0.0794958	-0.644732	0.0533374	0.0941112
RTCA	ENSG00000137996.13	chr1	100266216	100292769	26554	+	4.60211	4.66859	4.63535	4.40843	4.57243	4.49043	3.95119	4.21655	4.08387	3.99231	4.22908	4.11069	-0.163992	0.188265	0.362781	-0.448193	0.00489832	0.0332564	-0.326005	0.0228226	0.047475
CDC14A	ENSG00000079335.20	chr1	100345001	100520277	175277	+	2.31144	1.98394	2.14769	1.49969	1.83793	1.66881	1.84794	1.85535	1.85165	2.32209	2.12023	2.22116	-0.493939	0.0148887	0.0814515	-0.183358	0.306202	0.485493	0.281858	0.110032	0.170685
EXTL2	ENSG00000162694.14	chr1	100872372	100895179	22808	-	2.49357	2.49316	2.49337	2.24704	2.31744	2.28224	2.26171	2.19343	2.22757	2.4922	2.49043	2.49132	-0.22804	0.0881944	0.228264	-0.164042	0.224876	0.393769	0.197842	0.130866	0.197468
DPH5	ENSG00000117543.21	chr1	100989623	101026088	36466	-	3.22157	3.00839	3.11498	2.48599	2.43203	2.45901	2.79493	2.75193	2.77343	2.2908	2.31453	2.30267	-0.663865	0.000901234	0.0212657	-0.232771	0.128071	0.273412	-0.608091	0.00214893	0.00738718
OLFM3	ENSG00000118733.17	chr1	101802560	101996926	194367	-	1.42681	1.86133	1.64407	2.23031	1.8835	2.05691	0.179364	0.38993	0.284647	-1.40298	-0.435786	-0.919384	0.392632	0.104997	0.253102	-1.28107	0.00164151	0.017053	-2.40891	5.26704e-05	0.000491564
RNPC3	ENSG00000185946.16	chr1	103525691	103555239	29549	+	0.234442	-0.13775	0.0483458	0.227153	0.369733	0.298443	-0.167382	-0.308654	-0.238018	0.271311	-0.292611	-0.0106498	0.249813	0.297044	0.485091	-0.170061	0.516702	0.675258	0.151611	0.541828	0.62418
NTNG1	ENSG00000162631.19	chr1	107140007	107483458	343452	+	-1.65687	-1.48272	-1.56979	-1.15657	-1.57051	-1.36354	-1.94798	-2.12079	-2.03438	-3.2009	-2.63845	-2.91967	0.202153	0.459604	0.634245	-0.378019	0.232685	0.403825	-1.20098	0.00458614	0.0134005
SLC25A24	ENSG00000085491.17	chr1	108134043	108200849	66807	-	2.99463	3.20873	3.10168	3.26675	3.47358	3.37016	2.56218	2.86916	2.71567	2.49411	2.81148	2.6528	0.246248	0.103078	0.250933	-0.285165	0.0817393	0.202708	-0.25268	0.112568	0.1741
STXBP3	ENSG00000116266.11	chr1	108746674	108809523	62850	+	3.07898	3.05088	3.06493	2.96194	3.3459	3.15392	3.13549	3.46439	3.29994	3.85297	3.76105	3.80701	0.0679275	0.634569	0.773783	0.341642	0.0375417	0.121443	0.942369	6.00936e-05	0.000537128
WDR47	ENSG00000085433.16	chr1	108970214	109042113	71900	-	2.58392	2.78768	2.6858	2.36477	2.42061	2.39269	3.94958	4.04129	3.99543	5.026	4.80381	4.9149	-0.316126	0.0391632	0.14074	1.4095	8.36969e-07	0.000479793	2.42439	4.90066e-09	7.66096e-06
TAF13	ENSG00000197780.10	chr1	109062486	109076003	13518	-	4.86517	4.66214	4.76365	4.26314	4.6354	4.44927	4.75267	4.94328	4.84798	4.92676	4.97193	4.94934	-0.332981	0.0442728	0.150537	0.194864	0.205423	0.371249	0.39114	0.0202109	0.0430445
SARS1	ENSG00000031698.13	chr1	109213918	109238182	24265	+	6.14503	6.0824	6.11372	5.70869	5.67077	5.68973	6.03818	6.09212	6.06515	5.77038	5.66392	5.71715	-0.439993	0.000772456	0.0202989	0.0545622	0.555424	0.707345	-0.198112	0.0534818	0.0942563
SORT1	ENSG00000134243.12	chr1	109309568	109397918	88351	-	4.88512	5.05511	4.97012	5.28191	5.27275	5.27733	5.1985	5.20195	5.20023	5.2997	5.53635	5.41803	0.289798	0.0222131	0.101017	0.331813	0.0120385	0.058309	0.64567	0.000164935	0.00108906
AHCYL1	ENSG00000168710.18	chr1	109984765	110023742	38978	+	5.29265	5.37897	5.33581	5.07557	5.06497	5.07027	5.2126	5.35117	5.28189	5.22857	5.20354	5.21605	-0.282522	0.00821988	0.0590498	0.0485363	0.579511	0.726626	0.0779965	0.37779	0.468157
STRIP1	ENSG00000143093.15	chr1	110031577	110074641	43065	+	2.68006	2.92707	2.80356	2.80108	2.84212	2.8216	2.79173	2.75627	2.774	2.68674	2.73543	2.71109	-0.0033961	0.975842	0.990093	0.0676061	0.562912	0.713539	0.101409	0.385697	0.476068
KCNC4	ENSG00000116396.15	chr1	110210314	110283100	72787	+	0.315595	0.210053	0.262824	0.512858	0.26526	0.389059	-0.445427	-0.696607	-0.571017	-0.764819	-1.08592	-0.925368	0.120213	0.447594	0.623064	-0.733405	0.0022954	0.0209534	-0.992688	0.000340846	0.00183734
RBM15-AS1	ENSG00000227963.1	chr1	110286375	110339171	52797	-	-1.13899	-1.33915	-1.23907	-1.75315	-1.09765	-1.4254	-0.965853	-1.25434	-1.1101	-0.925006	-1.70649	-1.31575	-0.22702	0.579169	0.732556	0.253606	0.538819	0.693258	0.120312	0.768899	0.820886
RBM15	ENSG00000162775.16	chr1	110338506	110346681	8176	+	2.7286	2.72734	2.72797	2.57757	2.65365	2.61561	2.66795	2.67415	2.67105	2.78646	2.96959	2.87802	-0.129048	0.296519	0.484487	0.0463209	0.709354	0.822624	0.351262	0.0139537	0.0320782
LAMTOR5-AS1	ENSG00000224699.9	chr1	110347116	110443817	96702	+	-2.28826	-2.95984	-2.62405	-3.26469	-2.37304	-2.81887	-2.88177	-3.33565	-3.10871	-3.36036	-3.24569	-3.30303	-0.217095	0.583334	0.7354	-0.371565	0.390384	0.56454	-0.475946	0.276825	0.364805
AL360270.1	ENSG00000232811.1	chr1	110943467	110952848	9382	+	-1.57742	-1.94555	-1.76148	-1.90471	-1.90161	-1.90316	-1.07521	-1.50765	-1.29143	-0.386801	-0.599795	-0.493298	-0.155569	0.691271	0.813272	0.63723	0.119197	0.261056	1.57336	0.00119193	0.00474421
DRAM2	ENSG00000156171.15	chr1	111117163	111140203	23041	-	4.7561	4.3934	4.57475	3.76478	3.57796	3.67137	4.42611	4.2958	4.36096	3.50348	3.75841	3.63094	-0.910776	0.000347329	0.0151058	-0.106742	0.524494	0.680851	-0.738971	0.00164727	0.00605548
CEPT1	ENSG00000134255.14	chr1	111139627	111185104	45478	+	1.56172	1.50115	1.53143	1.18443	1.06506	1.12474	1.19363	1.12119	1.15741	0.923205	1.11598	1.01959	-0.416809	0.0125038	0.0741103	-0.270688	0.0858787	0.209746	-0.309847	0.0526112	0.0932477
DENND2D	ENSG00000162777.17	chr1	111185969	111204535	18567	-	2.52777	2.43616	2.48197	2.60153	2.76307	2.6823	1.74645	1.83494	1.79069	1.90588	1.6656	1.78574	0.185008	0.144608	0.30999	-0.586214	0.00148412	0.0163097	-0.497847	0.00351949	0.0108357
ATP5PB	ENSG00000116459.11	chr1	111448864	111462773	13910	+	5.82332	5.52986	5.67659	5.29083	5.41468	5.35276	5.56636	5.53612	5.55124	5.36614	5.41958	5.39286	-0.338631	0.0199929	0.0953697	-0.0202247	0.871131	0.927654	-0.0824956	0.512124	0.596001
INKA2	ENSG00000197852.12	chr1	111680630	111755824	75195	-	2.50579	2.26609	2.38594	2.99605	2.88231	2.93918	3.04325	3.35135	3.1973	4.05233	3.84057	3.94645	0.548073	0.00412884	0.0414098	0.925143	0.00012481	0.00409161	1.76797	4.15706e-07	3.076e-05
ST7L	ENSG00000007341.19	chr1	112523514	112620825	97312	-	0.784085	0.664337	0.724211	0.734961	0.75868	0.746821	0.209087	0.501398	0.355243	0.396343	0.252106	0.324224	0.0133483	0.928591	0.964532	-0.257863	0.143666	0.295606	-0.198198	0.238333	0.322988
CAPZA1	ENSG00000116489.13	chr1	112619805	112671616	51812	+	5.44679	5.34524	5.39602	5.40093	5.6909	5.54592	5.43184	5.40616	5.419	5.37572	5.45336	5.41454	0.132736	0.262794	0.450206	0.126601	0.291343	0.470497	0.218346	0.0830648	0.135471
RHOC	ENSG00000155366.17	chr1	112701127	112707434	6308	-	4.20911	4.20834	4.20872	4.26806	4.30322	4.28564	4.34483	4.28216	4.3135	4.48474	4.83563	4.66019	0.0608146	0.647742	0.784643	0.207315	0.147674	0.301275	0.651794	0.000617646	0.00287362
SLC16A1	ENSG00000155380.12	chr1	112911847	112957013	45167	-	4.74203	5.00078	4.8714	5.55108	5.53982	5.54545	5.53285	5.4281	5.48047	6.20857	6.0622	6.13538	0.655499	0.000204531	0.0121127	0.709286	0.000120733	0.00403991	1.46018	2.73089e-07	2.62712e-05
MAGI3	ENSG00000081026.19	chr1	113390515	113685923	295409	+	0.905594	1.18599	1.04579	1.32028	1.25981	1.29004	1.01706	0.98172	0.999389	1.15436	1.05189	1.10312	0.221976	0.136254	0.299682	0.0458706	0.76166	0.856286	0.246031	0.114879	0.176931
PHTF1	ENSG00000116793.16	chr1	113696831	113759489	62659	-	2.24662	2.16948	2.20805	2.42214	2.7361	2.57912	1.80869	1.77017	1.78943	1.93439	2.02558	1.97999	0.352878	0.0208021	0.0968203	-0.314667	0.0517302	0.150032	-0.0260963	0.850625	0.886493
TRIM33	ENSG00000197323.12	chr1	114392790	114511203	118414	-	2.50767	2.64197	2.57482	2.97278	3.01038	2.99158	2.70654	3.00824	2.85739	2.89437	2.77778	2.83607	0.39847	0.0048301	0.0442402	0.385248	0.00680784	0.0404879	0.457388	0.00231584	0.00785726
BCAS2	ENSG00000116752.6	chr1	114567557	114581629	14073	-	5.60204	5.36611	5.48408	5.30322	5.57608	5.43965	5.74657	5.65454	5.70056	5.94944	5.8011	5.87527	-0.059557	0.670032	0.800961	0.323736	0.0414066	0.128921	0.59478	0.00153722	0.00576617
SIKE1	ENSG00000052723.12	chr1	114769479	114780685	11207	-	4.19338	4.02142	4.1074	3.56207	3.83537	3.69872	4.07111	4.22295	4.14703	4.24659	4.10308	4.17483	-0.4258	0.00590734	0.0500399	0.145521	0.252346	0.426004	0.268107	0.0487136	0.087455
VANGL1	ENSG00000173218.15	chr1	115641970	115698224	56255	+	2.3427	2.48027	2.41149	2.89932	2.71989	2.8096	2.33688	2.22215	2.27952	2.48185	2.54358	2.51271	0.382623	0.00983982	0.0658384	-0.0334053	0.795798	0.878553	0.297754	0.0359354	0.0685701
SLC22A15	ENSG00000163393.13	chr1	115976513	116070054	93542	+	1.86231	1.57774	1.72003	0.743182	1.27467	1.00892	0.0356247	0.842811	0.439218	-0.0920945	0.165367	0.0366364	-0.736548	0.0111863	0.0703305	-1.16381	0.00183564	0.0180967	-1.48209	0.000430593	0.0021908
CD58	ENSG00000116815.16	chr1	116514534	116571039	56506	-	4.01517	3.55456	3.78487	3.08678	3.66274	3.37476	3.41563	3.72937	3.5725	3.39203	3.59671	3.49437	-0.427202	0.0817909	0.218097	-0.090414	0.695504	0.81335	-0.0744582	0.742838	0.800442
IGSF3	ENSG00000143061.18	chr1	116574399	116667755	93357	-	4.29824	4.77247	4.53536	4.61423	4.22122	4.41772	4.51429	4.44409	4.47919	4.01116	4.11587	4.06352	-0.134981	0.449688	0.625562	0.0422861	0.811943	0.890716	-0.277104	0.14503	0.214673
PTGFRN	ENSG00000134247.10	chr1	116909916	116990353	80438	+	4.32511	4.54623	4.43567	4.98259	4.77397	4.87828	4.0805	4.03426	4.05738	4.23227	4.34609	4.28918	0.425381	0.00519735	0.0464936	-0.278358	0.0469112	0.140685	0.0500604	0.684004	0.750628
TTF2	ENSG00000116830.12	chr1	117060326	117107453	47128	+	1.5145	1.36729	1.4409	1.68433	2.07161	1.87797	1.36418	1.77371	1.56895	2.24328	1.80028	2.02178	0.419835	0.051408	0.163175	0.240706	0.256476	0.431125	0.78348	0.00234536	0.00793255
MAN1A2	ENSG00000198162.12	chr1	117367449	117528872	161424	+	2.85952	2.89283	2.87617	2.88886	2.95636	2.92261	3.04317	3.22026	3.13172	3.01912	2.80966	2.91439	0.0293833	0.780402	0.869694	0.35913	0.00681813	0.0404879	0.235747	0.0479216	0.0864053
GDAP2	ENSG00000196505.11	chr1	117863485	117929621	66137	-	1.62944	1.51383	1.57163	1.14872	1.18061	1.16466	1.45798	1.45748	1.45773	1.01596	1.29189	1.15393	-0.419998	0.01093	0.0694566	-0.00751308	0.956314	0.975184	-0.21345	0.146927	0.21699
SPAG17	ENSG00000155761.14	chr1	117953590	118185228	231639	-	-1.53951	-1.9154	-1.72745	-0.835256	-0.533505	-0.684381	-1.60219	-1.16632	-1.38425	-0.712059	-1.69987	-1.20597	1.05236	0.0102331	0.0670335	0.476812	0.220767	0.38897	0.737936	0.0628218	0.107623
WARS2	ENSG00000116874.12	chr1	119031216	119140654	109439	-	2.09236	2.04331	2.06783	1.52697	1.55164	1.53931	1.95038	1.89911	1.92474	0.600894	0.722222	0.661558	-0.543903	0.00352099	0.0386259	-0.0387824	0.787746	0.873365	-1.21274	3.62573e-05	0.000388214
WARS2-AS1	ENSG00000231365.6	chr1	119140391	119275973	135583	+	-1.42917	-1.60924	-1.5192	-1.09639	-1.09042	-1.0934	-1.01367	-0.994531	-1.0041	-0.934829	-1.3095	-1.12216	0.42526	0.0761363	0.207986	0.635012	0.0175481	0.0742416	0.607504	0.0206044	0.0437634
PHGDH	ENSG00000092621.13	chr1	119648411	119744218	95808	+	4.95694	5.08469	5.02081	4.78591	4.58285	4.68438	4.88123	4.76755	4.82439	4.96621	4.88031	4.92326	-0.352824	0.0110341	0.0698842	-0.0948421	0.416958	0.588533	0.0999135	0.390905	0.480883
NOTCH2	ENSG00000134250.20	chr1	119911553	120100779	189227	-	2.36596	2.45964	2.4128	2.86371	2.53677	2.70024	2.18195	2.49352	2.33773	2.90894	2.91214	2.91054	0.27333	0.0684861	0.195545	0.0279688	0.841799	0.909556	0.695495	0.000498305	0.00244741
SEC22B	ENSG00000265808.4	chr1	120150898	120176520	25623	-	3.55277	3.6322	3.59249	3.64696	3.70156	3.67426	3.45498	3.53705	3.49602	3.94534	3.73583	3.84058	0.0642759	0.522634	0.688586	0.00562298	0.955876	0.974994	0.445289	0.00124091	0.00489505
AC244669.1	ENSG00000223804.5	chr1	120267334	120341871	74538	-	1.61073	2.23952	1.92513	2.14439	2.22063	2.18251	1.79233	1.62961	1.71097	1.98381	1.97777	1.98079	0.221076	0.374851	0.56102	-0.137945	0.609557	0.751639	0.233506	0.368464	0.45924
NBPF8	ENSG00000270231.4	chr1	120419850	120467739	47890	+	2.18645	2.07534	2.13089	1.46197	1.57038	1.51618	1.5773	2.21838	1.89784	1.67707	1.60684	1.64196	-0.630646	0.00544296	0.0476011	-0.118965	0.512819	0.672457	-0.287648	0.135149	0.202659
AC241952.1	ENSG00000275131.3	chr1	120489860	120701289	211430	-	-0.0835049	-0.273144	-0.178324	-0.419261	-0.134853	-0.277057	-0.306762	-0.177269	-0.242015	1.27636	0.903568	1.08996	-0.114094	0.594667	0.743995	0.0506143	0.820326	0.896096	1.48076	1.84811e-05	0.000252138
NBPF26	ENSG00000273136.7	chr1	120723949	120842110	118162	+	2.89373	2.87859	2.88616	2.42579	2.15915	2.29247	2.55022	3.27547	2.91284	2.95594	2.99387	2.97491	-0.603523	0.011907	0.072166	0.136106	0.490546	0.651111	0.288647	0.154022	0.225814
LINC00623	ENSG00000226067.7	chr1	120913184	121009291	96108	+	1.80553	1.81977	1.81265	2.35635	2.15629	2.25632	1.3447	1.49835	1.42153	1.47728	2.00176	1.73952	0.43926	0.0472596	0.155518	-0.288268	0.228163	0.397352	0.131353	0.544487	0.626435
AC244453.3	ENSG00000234998.1	chr1	121087528	121116676	29149	-	0.314816	-0.32002	-0.0026021	-0.030697	0.459999	0.214651	1.05957	1.10681	1.08319	2.31307	2.05897	2.18602	0.253735	0.57333	0.727806	1.36118	0.00942538	0.0499889	2.60567	6.59097e-05	0.000575324
FAM72B	ENSG00000188610.12	chr1	121167646	121185539	17894	-	2.9066	2.94393	2.92527	1.90087	2.12392	2.0124	3.01839	3.20417	3.11128	2.684	2.80708	2.74554	-0.939633	6.92019e-05	0.00952571	0.290859	0.0457656	0.138314	0.0194354	0.882479	0.911638
SRGAP2C	ENSG00000171943.12	chr1	121184811	121392874	208064	+	3.05245	3.28477	3.16861	2.94438	2.92588	2.93513	4.16453	4.23353	4.19903	3.57598	3.59089	3.58343	-0.253023	0.0359311	0.133182	1.13042	1.05789e-06	0.000479793	0.610119	0.000177106	0.00113883
EMBP1	ENSG00000231752.6	chr1	121519112	121575702	56591	+	-1.57222	-1.85198	-1.7121	-1.52	-0.818405	-1.1692	-1.61179	-2.02422	-1.818	-2.39915	-1.88393	-2.14154	0.535934	0.144657	0.30999	0.00555593	0.988476	0.994166	-0.231474	0.55647	0.637058
H2BP2	ENSG00000234571.2	chr1	143875171	143904650	29480	-	-3.08764	-4.41242	-3.75003	-3.4452	-4.52377	-3.98449	-1.8068	-1.33832	-1.57256	-1.85312	-2.07012	-1.96162	-0.2089	0.776675	0.867308	2.705	0.00145504	0.0161528	2.37958	0.00350308	0.0107905
H3-2	ENSG00000273213.3	chr1	143894544	143905966	11423	-	1.75334	1.13987	1.44661	2.09924	2.48056	2.2899	2.83593	3.14189	2.98891	4.20053	4.08236	4.14145	0.851291	0.00399844	0.0406545	1.68408	2.7088e-05	0.00196955	2.93079	1.40517e-07	2.20193e-05
FAM72C	ENSG00000263513.5	chr1	143955364	143971965	16602	-	4.03394	4.04377	4.03886	3.12211	3.10337	3.11274	4.27604	4.33593	4.30598	3.71757	3.97915	3.84836	-0.942794	3.9897e-05	0.00860263	0.371028	0.0120651	0.0583475	0.0101838	0.93485	0.950507
SRGAP2D	ENSG00000270872.2	chr1	143975087	144068350	93264	+	4.13299	4.29321	4.2131	4.03894	4.22262	4.13078	5.45283	5.51227	5.48255	5.14891	5.27445	5.21168	-0.108011	0.434969	0.611355	1.37075	1.21098e-06	0.000479793	1.196	3.96404e-06	9.90201e-05
NBPF15	ENSG00000266338.6	chr1	144421386	144461674	40289	-	2.37524	2.35898	2.36711	1.60104	1.79972	1.70038	2.03184	2.3641	2.19797	1.89116	1.67977	1.78547	-0.688556	0.000781984	0.0202989	-0.0618038	0.665196	0.790023	-0.385027	0.0232357	0.0480625
SRGAP2B	ENSG00000196369.11	chr1	144887265	145095528	208264	-	3.66444	3.84404	3.75424	3.49415	3.60441	3.54928	4.76977	4.93663	4.8532	4.34538	4.45047	4.39792	-0.224677	0.0518616	0.163866	1.20046	5.47405e-07	0.000380325	0.840606	1.17396e-05	0.000188675
FAM72D	ENSG00000215784.6	chr1	145095974	145112696	16723	+	3.90549	3.97602	3.94075	2.91418	3.03293	2.97356	4.2217	4.26382	4.24276	3.66535	3.86984	3.76759	-0.989581	1.97854e-05	0.00727755	0.40418	0.00592887	0.0367426	0.0255299	0.830313	0.871278
LINC01145	ENSG00000272419.6	chr1	145164099	145216058	51960	-	-0.999232	-1.00145	-1.00034	-0.244779	-0.494255	-0.369517	-1.49322	-1.26219	-1.37771	-0.970104	-0.645752	-0.807928	0.636237	0.0207991	0.0968203	-0.276755	0.32412	0.502285	0.400784	0.132504	0.19965
NBPF20	ENSG00000162825.16	chr1	145289900	145405778	115879	-	2.24721	2.55133	2.39927	1.99302	2.45934	2.22618	1.82744	2.45983	2.14363	2.64941	2.38273	2.51607	-0.198286	0.344394	0.532121	-0.153513	0.469117	0.633424	0.310668	0.150756	0.221806
GPR89A	ENSG00000117262.19	chr1	145607988	145670650	62663	+	4.06844	3.86566	3.96705	3.59877	3.73569	3.66723	4.11167	4.08592	4.0988	3.97622	3.89888	3.93755	-0.314767	0.0199587	0.0953697	0.237408	0.0620204	0.168835	0.171861	0.156775	0.228939
PDZK1	ENSG00000174827.14	chr1	145670852	145708148	37297	-	-0.53427	-0.379711	-0.45699	-1.32283	-1.45742	-1.39013	0.231342	0.0258374	0.12859	-0.850744	-0.515742	-0.683243	-1.00112	0.00919883	0.0634882	0.702877	0.0277626	0.0998847	-0.0362638	0.902047	0.926495
RNF115	ENSG00000265491.5	chr1	145738868	145824095	85228	-	3.27723	3.18648	3.23186	3.02521	3.29736	3.16128	3.14009	3.33915	3.23962	3.21086	3.05132	3.13109	-0.0881802	0.459571	0.634245	0.112748	0.354843	0.53206	0.0986233	0.413683	0.503751
POLR3C	ENSG00000186141.9	chr1	145824088	145844402	20315	+	3.76179	3.73859	3.75019	3.99294	4.00939	4.00116	3.67933	3.5342	3.60677	3.79426	3.48501	3.63964	0.235807	0.0862076	0.225076	-0.0414859	0.753888	0.851375	0.0871738	0.506805	0.59102
NBPF10	ENSG00000271425.9	chr1	146064711	146229000	164290	-	0.671496	0.555083	0.613289	0.380644	0.0613779	0.221011	0.165264	0.907826	0.536545	1.27857	0.974156	1.12636	-0.394267	0.108033	0.258027	0.0396861	0.863041	0.92199	0.716069	0.00690931	0.0183612
SEC22B4P	ENSG00000277406.2	chr1	146321214	146401647	80434	-	1.8812	2.20644	2.04382	2.23086	2.62668	2.42877	2.18314	2.17143	2.17729	2.44843	2.3926	2.42052	0.348597	0.112578	0.265641	0.226363	0.316328	0.494747	0.567265	0.0205832	0.0437333
HYDIN2	ENSG00000276975.3	chr1	146472566	146914294	441729	+	-3.00637	-2.85957	-2.93297	-3.5241	-3.21539	-3.36974	-2.83228	-3.44109	-3.13669	-3.32812	-3.98829	-3.65821	-0.481453	0.17307	0.343449	-0.115876	0.734791	0.839552	-0.564191	0.135097	0.202629
NBPF12	ENSG00000268043.7	chr1	146938744	146996202	57459	+	3.09579	2.84706	2.97142	2.07079	3.02475	2.54777	2.4476	3.14899	2.7983	3.26253	2.92845	3.09549	-0.453378	0.147435	0.313845	-0.0595434	0.841725	0.909556	0.326655	0.272275	0.35964
LINC00624	ENSG00000278811.4	chr1	147258885	147517875	258991	-	-3.40018	-3.5575	-3.47884	-3.06219	-3.95136	-3.50678	-4.18851	-3.05239	-3.62045	-3.30055	-3.3839	-3.34222	-0.0240784	0.963663	0.984439	-0.036779	0.946988	0.971378	0.372721	0.486164	0.571425
BCL9	ENSG00000116128.11	chr1	147541501	147626216	84716	+	3.24384	3.41136	3.3276	3.37406	3.10504	3.23955	2.37443	2.57203	2.47323	1.90935	2.17624	2.0428	-0.102644	0.460685	0.635067	-0.753877	0.000566664	0.0093492	-1.08886	4.29296e-05	0.000428816
GPR89B	ENSG00000188092.15	chr1	147928393	147993592	65200	+	4.02253	4.00213	4.01233	2.8626	3.69474	3.27867	3.95725	4.18936	4.0733	3.89391	3.7724	3.83316	-0.764571	0.00465857	0.0434776	0.165432	0.431262	0.601266	0.0192789	0.925705	0.944433
PDZK1P1	ENSG00000215859.9	chr1	147993862	148014956	21095	-	-2.06463	-1.56493	-1.81478	-2.38721	-1.88656	-2.13688	-1.51842	-0.91974	-1.21908	-1.36859	-1.66815	-1.51837	-0.394749	0.32335	0.510732	0.727798	0.0724298	0.187112	0.498502	0.200889	0.28033
NBPF11	ENSG00000263956.6	chr1	148102046	148152322	50277	-	2.19217	2.27726	2.23472	1.31844	1.721	1.51972	1.43241	2.38321	1.90781	2.16605	1.8656	2.01583	-0.746272	0.0137404	0.0785361	-0.215669	0.4028	0.576232	-0.0248069	0.918888	0.939747
LINC01138	ENSG00000274020.4	chr1	148290889	148519604	228716	-	-2.37735	-2.35	-2.36368	-1.73614	-1.83713	-1.78664	-2.86425	-3.13567	-2.99996	-1.73602	-1.49179	-1.6139	0.587797	0.0556944	0.171134	-0.564515	0.10829	0.245072	0.980166	0.00519245	0.0147536
NBPF14	ENSG00000270629.6	chr1	148531385	148679742	148358	-	2.16122	2.01403	2.08763	1.69848	2.06563	1.88206	1.48206	2.46446	1.97326	2.61849	2.09554	2.35701	-0.22485	0.420597	0.601003	0.000236962	0.999326	0.999927	0.469545	0.10586	0.165426
PDE4DIP	ENSG00000178104.19	chr1	148808181	149048286	240106	+	1.96189	2.24401	2.10295	2.32358	2.35833	2.34095	2.51678	2.44871	2.48275	3.06496	2.81104	2.938	0.218259	0.103855	0.251772	0.478987	0.00336061	0.0260409	1.0301	1.11857e-05	0.000185529
NBPF9	ENSG00000269713.7	chr1	149054027	149103561	49535	-	1.68395	1.84972	1.76684	1.33481	1.50236	1.41858	1.44185	2.00342	1.72263	1.65568	1.11406	1.38487	-0.372907	0.0871484	0.226607	0.0601277	0.766586	0.860234	-0.192612	0.358142	0.448611
AC245297.3	ENSG00000274265.5	chr1	149175748	149259987	84240	+	0.319998	0.265434	0.292716	0.487093	0.603162	0.545127	-0.00750925	-0.0607513	-0.0341303	0.472015	0.71231	0.592162	0.24019	0.235691	0.419879	-0.224364	0.315509	0.494158	0.508068	0.0264084	0.0530459
LINC00869	ENSG00000277147.6	chr1	149606334	149705716	99383	+	-0.32859	-0.196288	-0.262439	0.476829	-0.13897	0.168929	-0.578777	-0.550979	-0.564878	-0.316825	-0.0256994	-0.171262	0.435714	0.0867539	0.22603	-0.205764	0.450492	0.618786	0.289424	0.261704	0.349069
H2BC18	ENSG00000203814.6	chr1	149782689	149812373	29685	-	0.206645	-0.79956	-0.296458	0.538217	1.16212	0.850166	2.17935	2.30755	2.24345	2.99604	2.78792	2.89198	1.1772	0.00827156	0.0590498	2.72035	1.40115e-05	0.00138175	3.46406	1.24951e-06	4.97655e-05
H4C14	ENSG00000270882.2	chr1	149832659	149839767	7109	+	6.01906	5.30931	5.66419	6.12945	6.90124	6.51535	7.8356	7.59371	7.71466	8.1508	7.56511	7.85795	0.84027	0.0226434	0.101914	2.1636	5.03105e-05	0.00256143	2.40233	2.09442e-05	0.00026892
H4C15	ENSG00000270276.2	chr1	149854045	149861210	7166	-	6.01588	5.263	5.63944	6.13574	6.86774	6.50174	7.81718	7.55098	7.68408	8.11601	7.54144	7.82873	0.85237	0.0214133	0.0988904	2.15831	5.2254e-05	0.00263504	2.39846	2.16272e-05	0.00027431
OTUD7B	ENSG00000264522.6	chr1	149937812	150010726	72915	-	1.99748	2.25437	2.12592	2.38177	2.21998	2.30087	2.40369	2.46987	2.43678	2.3157	2.33682	2.32626	0.156688	0.207689	0.387087	0.409186	0.00672308	0.040114	0.394319	0.00793319	0.0204562
VPS45	ENSG00000136631.15	chr1	150067279	150145329	78051	+	2.57859	2.59579	2.58719	2.80261	2.98443	2.89352	2.54949	2.60771	2.5786	3.03469	2.67127	2.85298	0.28802	0.053961	0.167487	0.0946483	0.507981	0.667843	0.463009	0.00656181	0.017701
PRPF3	ENSG00000117360.13	chr1	150321479	150353233	31755	+	4.26854	4.28224	4.27539	4.42799	4.40149	4.41474	3.96608	4.00554	3.98581	3.88749	3.64574	3.76662	0.123571	0.249587	0.434325	-0.186989	0.105252	0.240197	-0.311585	0.0148242	0.0335731
RPRD2	ENSG00000163125.15	chr1	150363091	150476566	113476	+	3.44205	3.60292	3.52248	3.8121	3.62514	3.71862	3.0312	3.13664	3.08392	3.23428	2.89744	3.06586	0.180009	0.187545	0.361864	-0.337682	0.0307401	0.106669	-0.261792	0.0758936	0.125812
ENSA	ENSG00000143420.19	chr1	150600851	150629612	28762	-	6.73828	6.6387	6.68849	6.68264	6.83434	6.75849	6.82804	6.83096	6.8295	6.83545	6.84744	6.84144	0.0533448	0.570324	0.725151	0.244107	0.0248348	0.092878	0.351755	0.00365171	0.0111604
GOLPH3L	ENSG00000143457.11	chr1	150646230	150697154	50925	-	4.50482	4.36399	4.43441	4.38331	4.25827	4.32079	4.53608	4.2598	4.39794	4.41302	4.62999	4.5215	-0.125417	0.406432	0.589793	0.0666576	0.660213	0.786195	0.289238	0.0750246	0.12471
CTSS	ENSG00000163131.11	chr1	150730188	150765792	35605	-	4.85317	4.54736	4.70026	4.76938	5.15357	4.96148	4.45601	4.23358	4.34479	5.08421	4.87698	4.9806	0.245923	0.165607	0.334802	-0.250215	0.17495	0.333219	0.482706	0.0162071	0.0359119
SETDB1	ENSG00000143379.12	chr1	150926263	150964744	38482	+	2.62704	2.70251	2.66477	2.99093	2.99983	2.99538	2.0112	2.02162	2.01641	1.46187	1.47475	1.46831	0.313858	0.00941176	0.0641087	-0.548299	0.000607203	0.00961226	-1.00153	7.95471e-06	0.000152579
ANXA9	ENSG00000143412.10	chr1	150982249	150995634	13386	+	4.41408	4.36821	4.39114	4.39405	4.68575	4.5399	4.08032	3.93949	4.00991	4.85083	4.52211	4.68647	0.129415	0.400389	0.584143	-0.279269	0.114249	0.254235	0.494582	0.00821669	0.020971
MINDY1	ENSG00000143409.15	chr1	150996086	151008375	12290	-	2.05944	2.20921	2.13433	2.11139	1.97824	2.04481	1.24575	1.41336	1.32955	1.92881	2.05053	1.98967	-0.105563	0.459784	0.634245	-0.708592	0.00157216	0.0168047	0.0503633	0.728631	0.787576
CDC42SE1	ENSG00000197622.13	chr1	151050971	151070325	19355	-	4.76884	4.73218	4.75051	4.96107	5.11452	5.0378	4.11322	4.35358	4.2334	4.48831	4.50315	4.49573	0.270578	0.0202592	0.095608	-0.412792	0.00270557	0.0227392	-0.0556864	0.587291	0.663612
VPS72	ENSG00000163159.14	chr1	151176304	151195321	19018	-	5.68033	5.80766	5.74399	5.71112	5.53846	5.62479	5.5572	5.28565	5.42143	4.95841	4.92489	4.94165	-0.135069	0.319126	0.506729	-0.223582	0.123926	0.268321	-0.606205	0.00140315	0.00537288
PIP5K1A	ENSG00000143398.20	chr1	151197949	151249536	51588	+	4.31657	4.46941	4.39299	4.37216	4.49151	4.43183	4.11223	4.29414	4.20318	4.35111	4.2293	4.29021	0.0197452	0.841805	0.910664	-0.0882053	0.393738	0.568293	0.0935288	0.361296	0.452018
ZNF687	ENSG00000143373.18	chr1	151281618	151292176	10559	+	3.56948	3.78283	3.67615	3.97944	3.76603	3.87273	3.90649	3.87759	3.89204	3.76055	3.72725	3.7439	0.179994	0.15433	0.322621	0.315621	0.0248675	0.0928891	0.263371	0.0510802	0.0909725
PI4KB	ENSG00000143393.16	chr1	151291797	151327715	35919	-	4.16939	4.30032	4.23486	4.15215	4.15266	4.15241	3.92052	4.01375	3.96714	3.88502	3.81791	3.85147	-0.100196	0.291971	0.479563	-0.166381	0.103206	0.237086	-0.18693	0.0707966	0.118646
POGZ	ENSG00000143442.22	chr1	151402724	151459494	56771	-	3.14124	3.30635	3.22379	3.24011	3.06973	3.15492	2.40038	2.58614	2.49326	2.14072	1.92666	2.03369	-0.0852885	0.470507	0.642656	-0.629337	0.000511074	0.00884235	-0.996146	1.78211e-05	0.000247185
TUFT1	ENSG00000143367.16	chr1	151540305	151583583	43279	+	4.90427	5.08764	4.99595	4.6339	4.60075	4.61732	5.49344	5.54957	5.5215	5.82013	5.86251	5.84132	-0.396701	0.0022118	0.0305295	0.626605	7.70866e-05	0.00317979	1.04223	1.05786e-06	4.73832e-05
OAZ3	ENSG00000143450.18	chr1	151762899	151771334	8436	+	-0.838682	-0.869698	-0.85419	-0.843802	-1.25248	-1.04814	-1.03576	-1.00223	-1.019	-0.72376	-0.398535	-0.561148	-0.199879	0.472013	0.644431	-0.0599773	0.833819	0.904612	0.505859	0.0809104	0.132826
TDRKH	ENSG00000182134.16	chr1	151770107	151791416	21310	-	2.67952	2.81311	2.74631	2.74925	2.63179	2.69052	3.23766	3.43789	3.33777	3.78157	3.79752	3.78954	-0.0718426	0.545938	0.707366	0.693618	0.000156468	0.00450873	1.24047	1.00325e-06	4.73832e-05
THEM5	ENSG00000196407.12	chr1	151847101	151853712	6612	-	-2.40184	-1.80298	-2.10241	-0.801438	-1.22834	-1.01489	-2.5623	-1.71825	-2.14028	-1.46112	-0.537251	-0.999187	1.30952	0.0424171	0.1467	0.0680841	0.916063	0.953102	1.5365	0.0228125	0.0474697
S100A6	ENSG00000197956.10	chr1	153534599	153536244	1646	-	9.47578	9.32013	9.39795	9.37928	9.62334	9.50131	9.6706	9.66612	9.66836	9.69146	9.77576	9.73361	0.0865902	0.435691	0.611807	0.373608	0.00649145	0.0390298	0.534596	0.000675234	0.00307295
S100A5	ENSG00000196420.7	chr1	153537147	153541765	4619	-	2.99139	2.90984	2.95061	3.34488	3.13358	3.23923	2.60124	2.88943	2.74533	2.9128	3.08007	2.99644	0.288084	0.161259	0.329494	-0.095675	0.657986	0.78452	0.251997	0.235074	0.319617
S100A4	ENSG00000196154.12	chr1	153543613	153550136	6524	-	8.28013	8.03927	8.1597	7.95111	7.99944	7.97528	8.07968	8.23027	8.15498	7.87518	8.80991	8.34254	-0.19974	0.438462	0.614593	0.0996984	0.696368	0.8136	0.383983	0.152239	0.223672
S100A2	ENSG00000196754.13	chr1	153561108	153567890	6783	-	6.05243	6.23414	6.14329	6.41846	6.47641	6.44744	6.36542	6.559	6.46221	7.0367	7.714	7.37535	0.285411	0.173724	0.343982	0.420356	0.0601691	0.165963	1.42983	3.37291e-05	0.000372629
CHTOP	ENSG00000160679.13	chr1	153633982	153646306	12325	+	4.0252	4.01697	4.02108	4.18506	4.26724	4.22615	3.96478	4.31171	4.13824	4.23762	4.19374	4.21568	0.18856	0.10952	0.260489	0.221914	0.0705338	0.184077	0.393473	0.00501258	0.0143318
ILF2	ENSG00000143621.17	chr1	153661788	153671028	9241	-	7.40418	7.30509	7.35463	7.32128	7.42374	7.37251	7.42951	7.43422	7.43186	7.51133	7.47584	7.49358	0.00145987	0.987203	0.994492	0.180446	0.0729455	0.18763	0.337831	0.00404577	0.0120986
GATAD2B	ENSG00000143614.10	chr1	153789030	153923360	134331	-	3.3925	3.56292	3.47771	3.41916	3.34685	3.38301	3.47691	3.7573	3.6171	2.92912	2.97924	2.95418	-0.112222	0.317832	0.505319	0.24127	0.0500522	0.146731	-0.327244	0.014747	0.033459
TPM3	ENSG00000143549.21	chr1	154155304	154194648	39345	-	5.2386	5.27117	5.25488	5.70731	5.74572	5.72651	5.46652	5.37244	5.41948	5.58251	5.56739	5.57495	0.454779	0.000525138	0.0180761	0.26694	0.0137776	0.0638156	0.518226	0.000209304	0.00127561
C1orf43	ENSG00000143612.21	chr1	154206696	154220637	13942	-	7.64722	7.4202	7.53371	6.98188	7.17813	7.08	7.37742	7.25631	7.31687	7.05219	7.09971	7.07595	-0.470193	0.0030658	0.0359105	-0.113482	0.361448	0.538497	-0.258439	0.0561108	0.0981703
UBAP2L	ENSG00000143569.19	chr1	154220179	154271510	51332	+	4.43832	4.63109	4.53471	4.80134	4.79223	4.79678	4.20897	4.21793	4.21345	4.18459	4.04707	4.11583	0.244274	0.0295443	0.118479	-0.220316	0.0497774	0.146366	-0.222525	0.0471372	0.0851923
ADAR	ENSG00000160710.17	chr1	154582057	154628013	45957	-	4.95531	5.0508	5.00306	5.50617	6.04015	5.77316	4.52593	4.33077	4.42835	5.41338	4.78739	5.10038	0.75132	0.00562037	0.0485417	-0.473433	0.0547242	0.155966	0.294294	0.196657	0.275408
SHC1	ENSG00000160691.19	chr1	154962298	154974395	12098	-	4.28731	4.49925	4.39328	4.68062	4.52982	4.60522	4.13252	4.26575	4.19914	4.01634	4.30532	4.16083	0.1948	0.15468	0.322835	-0.0936594	0.48929	0.649995	-0.0356338	0.788165	0.835327
ZBTB7B	ENSG00000160685.13	chr1	155002630	155018522	15893	+	5.1097	5.19959	5.15464	5.36059	5.17207	5.26633	3.92719	4.18716	4.05718	3.77877	3.81302	3.79589	0.0959221	0.389608	0.573768	-0.994747	9.69693e-06	0.00128468	-1.1618	2.71484e-06	7.85921e-05
EFNA1	ENSG00000169242.12	chr1	155127876	155134899	7024	+	3.1344	3.24122	3.18781	2.63607	2.42606	2.53107	1.67832	2.06207	1.8702	2.7657	3.60508	3.18539	-0.670246	0.0269653	0.112036	-1.21981	0.00268065	0.0226515	0.200906	0.424925	0.514833
MUC1	ENSG00000185499.16	chr1	155185824	155192916	7093	-	1.11687	0.822093	0.969481	1.65273	2.45446	2.0536	2.18708	2.18058	2.18383	4.75021	3.84107	4.29564	1.0668	0.027849	0.114331	1.33792	0.010588	0.0538791	3.54638	4.85098e-06	0.000111111
GBAP1	ENSG00000160766.14	chr1	155213821	155227422	13602	-	1.92862	2.20619	2.0674	2.7976	2.79399	2.7958	2.26932	2.29061	2.27997	2.84457	2.8394	2.84199	0.70584	0.000384701	0.0156699	0.306407	0.0582663	0.162574	0.966259	3.88479e-05	0.000404187
MTX1P1	ENSG00000236675.1	chr1	155230975	155234325	3351	+	5.18014	5.1458	5.16297	5.48338	5.26572	5.37455	5.1854	4.9956	5.0905	5.49338	5.27871	5.38605	0.202996	0.185593	0.359368	0.029554	0.84882	0.914013	0.422718	0.0162181	0.0359235
SCAMP3	ENSG00000116521.11	chr1	155255979	155262430	6452	-	5.27326	5.48936	5.38131	5.68948	5.58409	5.63679	5.6198	5.48717	5.55349	5.80853	5.7268	5.76766	0.237765	0.0631366	0.185434	0.271618	0.0413046	0.128753	0.582161	0.000562535	0.00267697
CLK2	ENSG00000176444.19	chr1	155262868	155278491	15624	-	3.56931	3.76418	3.66674	3.06209	3.00156	3.03183	3.67515	3.87005	3.7726	2.75465	3.09428	2.92447	-0.654291	0.000900404	0.0212657	0.206048	0.151968	0.306416	-0.546398	0.00342695	0.0106219
HCN3	ENSG00000143630.10	chr1	155277463	155289848	12386	+	2.26412	2.38257	2.32335	1.68527	1.92622	1.80575	1.58675	2.2032	1.89498	1.92941	1.75198	1.84069	-0.545412	0.0119737	0.0723045	-0.321871	0.110236	0.248041	-0.290391	0.136456	0.204276
FDPS	ENSG00000160752.15	chr1	155308748	155320666	11919	+	3.95466	4.10868	4.03167	4.20262	4.21608	4.20935	4.07565	3.94329	4.00947	4.22542	4.22376	4.22459	0.159214	0.164382	0.333186	0.076692	0.499563	0.660137	0.389234	0.00507006	0.0144631
ASH1L	ENSG00000116539.14	chr1	155335268	155563162	227895	-	2.76574	2.69038	2.72806	2.91083	3.02582	2.96832	2.43697	2.67069	2.55383	2.05795	2.04939	2.05367	0.224379	0.0470835	0.155445	-0.0691325	0.51181	0.671496	-0.47519	0.00122437	0.00484249
AL353807.3	ENSG00000246203.2	chr1	155614726	155660245	45520	-	0.231889	0.474067	0.352978	0.31832	0.253456	0.285888	-0.0482081	0.805769	0.37878	-0.135174	-0.00799926	-0.0715864	-0.0898272	0.754164	0.851686	0.132789	0.655653	0.783386	-0.241706	0.435427	0.523701
YY1AP1	ENSG00000163374.19	chr1	155659443	155689000	29558	-	3.83543	3.96102	3.89823	3.70471	3.72658	3.71564	3.53764	3.69504	3.61634	3.57465	3.57152	3.57308	-0.200703	0.0592933	0.178079	-0.180167	0.0930722	0.222045	-0.128541	0.20829	0.288534
DAP3	ENSG00000132676.16	chr1	155687960	155739010	51051	+	4.87057	4.99396	4.93227	4.85268	5.00701	4.92984	5.08273	5.19233	5.13753	5.062	5.09518	5.07859	-0.0211671	0.819378	0.89525	0.307213	0.00784497	0.0442731	0.343775	0.00403102	0.0120718
GON4L	ENSG00000116580.18	chr1	155749662	155859400	109739	-	2.44093	2.55079	2.49586	2.77799	2.67348	2.72573	2.07338	2.28723	2.18031	2.14967	2.12256	2.13612	0.213712	0.0624596	0.184226	-0.213244	0.0757094	0.192365	-0.163191	0.154345	0.226001
ARHGEF2	ENSG00000116584.20	chr1	155946851	156007070	60220	-	4.03702	4.22175	4.12939	4.49568	4.19736	4.34652	3.14411	3.22569	3.1849	3.68789	3.7035	3.6957	0.200967	0.125789	0.285605	-0.843687	8.49828e-05	0.00340639	-0.236978	0.0841327	0.136929
LMNA	ENSG00000160789.22	chr1	156082573	156140089	57517	+	5.06382	5.43697	5.25039	5.98725	5.96959	5.97842	5.67341	5.79479	5.7341	6.32774	6.51625	6.42199	0.709452	0.000227542	0.0126168	0.584467	0.0009558	0.012484	1.36809	1.10951e-06	4.73832e-05
SLC25A44	ENSG00000160785.13	chr1	156193932	156212796	18865	+	2.50361	2.683	2.59331	3.31422	3.28235	3.29829	3.15762	3.06819	3.11291	3.4892	3.27106	3.38013	0.686448	0.000232479	0.0126408	0.618271	0.000613939	0.00966993	0.981664	1.47989e-05	0.000218249
CCT3	ENSG00000163468.15	chr1	156308968	156367873	58906	-	6.59453	6.64766	6.6211	6.76735	6.76322	6.76528	6.70323	6.47662	6.58992	6.67288	6.59699	6.63493	0.127391	0.264878	0.452724	0.0707381	0.529451	0.685578	0.211793	0.0804874	0.132363
IQGAP3	ENSG00000183856.11	chr1	156525405	156572604	47200	-	2.44126	2.34771	2.39449	3.44257	3.40303	3.4228	2.29082	2.67833	2.48458	3.3236	3.02598	3.17479	1.01759	3.91597e-05	0.00860263	0.199792	0.215788	0.383341	0.98196	6.07059e-05	0.000538431
RRNAD1	ENSG00000143303.12	chr1	156728442	156736960	8519	+	2.9889	3.09886	3.04388	3.24329	3.03334	3.13832	3.01443	3.0242	3.01931	3.03236	2.76482	2.89859	0.0816814	0.563091	0.72098	0.0753173	0.611336	0.752582	0.0483717	0.740519	0.798632
PRCC	ENSG00000143294.15	chr1	156750610	156800815	50206	+	4.74186	4.95263	4.84724	5.09614	5.11102	5.10358	4.99476	4.83388	4.91432	4.80181	4.68617	4.74399	0.237647	0.0585314	0.176712	0.16656	0.171552	0.329154	0.0923813	0.430657	0.519463
CFAP45	ENSG00000213085.10	chr1	159872364	159900165	27802	-	3.47433	3.31263	3.39348	3.71166	4.13881	3.92523	3.40531	3.57666	3.49098	3.07962	2.41115	2.74539	0.514511	0.0258481	0.109563	0.208003	0.341645	0.519692	-0.45144	0.0700316	0.117717
LINC01133	ENSG00000224259.7	chr1	159958035	159984750	26716	+	1.27063	0.755689	1.01316	0.744533	1.24902	0.996775	1.30789	1.26408	1.28599	1.45806	1.56842	1.51324	-0.0244079	0.920932	0.960073	0.401403	0.131793	0.278507	0.728046	0.0113562	0.0272204
COPA	ENSG00000122218.16	chr1	160288594	160343273	54680	-	5.23333	5.35215	5.29274	5.66512	5.62076	5.64294	5.21209	5.09806	5.15508	5.68611	5.3087	5.49741	0.333236	0.0271677	0.112638	-0.0359951	0.785932	0.871817	0.401854	0.0115001	0.0274466
DEDD	ENSG00000158796.17	chr1	161120974	161132688	11715	-	3.76086	3.77501	3.76794	3.43864	3.53266	3.48565	3.04096	3.14685	3.0939	2.43886	2.45254	2.4457	-0.300172	0.0165263	0.0864763	-0.571538	0.000583522	0.00948083	-1.12665	4.66362e-06	0.000109578
CFAP126	ENSG00000188931.4	chr1	161364733	161367876	3144	-	4.60833	4.46092	4.53463	4.67837	5.05432	4.86634	5.06629	4.72223	4.89426	4.87327	4.09386	4.48357	0.314258	0.22413	0.405596	0.465867	0.0948059	0.224639	0.14708	0.578569	0.656229
AL592295.6	ENSG00000288670.1	chr1	161368022	161371964	3943	+	0.418391	0.692405	0.555398	0.40986	0.850305	0.630082	0.576236	0.180648	0.378442	-0.0408559	0.0479778	0.00356092	0.0381369	0.889362	0.940581	-0.0901028	0.760432	0.85552	-0.377043	0.22895	0.312787
DUSP12	ENSG00000081721.12	chr1	161749758	161757238	7481	+	4.30632	4.24494	4.27563	3.98191	4.18132	4.08161	4.35615	4.562	4.45907	3.42455	3.66432	3.54443	-0.212102	0.127909	0.288845	0.290717	0.0474275	0.141965	-0.529645	0.00361531	0.0110762
ATF6	ENSG00000118217.6	chr1	161766320	161964070	197751	+	3.54663	3.69084	3.61873	3.57776	3.5111	3.54443	3.50174	3.3221	3.41192	3.06749	3.01151	3.0395	-0.0915332	0.426726	0.604974	-0.107244	0.36578	0.542511	-0.383163	0.00808607	0.0207137
OLFML2B	ENSG00000162745.10	chr1	161983192	162023854	40663	-	1.60131	1.88805	1.74468	2.07228	1.72291	1.8976	1.95949	1.65959	1.80954	0.965134	1.14736	1.05625	0.139036	0.494055	0.663515	0.152148	0.482615	0.644689	-0.504203	0.0499335	0.0892726
NOS1AP	ENSG00000198929.13	chr1	162069691	162370475	300785	+	1.11703	1.3573	1.23717	1.15335	1.2826	1.21797	1.67098	1.46631	1.56865	0.854323	0.858451	0.856387	-0.0460392	0.75824	0.854666	0.424753	0.01709	0.0731443	-0.191102	0.248128	0.333809
UAP1	ENSG00000117143.13	chr1	162561506	162599842	38337	+	6.2541	6.16111	6.2076	6.03148	6.0977	6.06459	6.07606	6.21741	6.14673	6.57907	6.59637	6.58772	-0.159296	0.103457	0.251327	0.0426495	0.641553	0.772657	0.579164	9.18063e-05	0.000716685
NUF2	ENSG00000143228.13	chr1	163266576	163355764	89189	+	4.86727	4.61575	4.74151	3.90367	4.426	4.16483	4.81718	4.92477	4.87097	4.86903	4.92751	4.89827	-0.597289	0.00443124	0.0422386	0.236435	0.165391	0.322479	0.359348	0.0454839	0.0829186
PBX1	ENSG00000185630.19	chr1	164555584	164899296	343713	+	0.909072	1.10152	1.0053	0.696617	0.537449	0.617033	1.15197	0.765287	0.95863	0.160037	0.277358	0.218697	-0.405237	0.0306123	0.120389	0.0478875	0.770654	0.862602	-0.592718	0.00625297	0.0170073
LMX1A	ENSG00000162761.14	chr1	165201867	165356715	154849	-	2.38532	3.44498	2.91515	3.2456	3.04911	3.14735	0.771986	1.63086	1.20142	-0.528822	1.46151	0.466342	0.191223	0.634329	0.773642	-1.63687	0.0118491	0.0581108	-2.27939	0.00297927	0.00953031
RXRG	ENSG00000143171.13	chr1	165400922	165445355	44434	-	4.99682	4.73213	4.86447	4.61231	4.88993	4.75112	4.0494	3.96932	4.00936	4.22537	2.69285	3.45911	-0.128737	0.69521	0.815723	-0.750216	0.0567282	0.159784	-1.21637	0.00745288	0.0194017
POGK	ENSG00000143157.12	chr1	166839447	166856359	16913	+	4.00229	4.29472	4.1485	4.29849	4.20171	4.2501	3.88487	3.9137	3.89928	3.52382	3.53478	3.5293	0.0832422	0.455446	0.630766	-0.149402	0.205142	0.370952	-0.423785	0.00382386	0.0115846
TADA1	ENSG00000152382.6	chr1	166856510	166876264	19755	-	3.85384	3.71808	3.78596	3.21548	3.32537	3.27043	3.46701	3.42178	3.44439	2.58837	2.81313	2.70075	-0.530485	0.00207609	0.029371	-0.23604	0.0970614	0.227568	-0.882831	0.000103994	0.000792049
ILDR2	ENSG00000143195.13	chr1	166895711	166975540	79830	-	-1.63877	-1.10436	-1.37157	-0.861309	-1.1798	-1.02055	-1.68974	-1.91806	-1.8039	-2.80545	-2.45942	-2.63244	0.330141	0.199924	0.376836	-0.357018	0.22318	0.392049	-1.10319	0.00463915	0.0135301
POU2F1	ENSG00000143190.23	chr1	167220876	167427345	206470	+	1.29026	1.20159	1.24593	1.40823	1.48499	1.44661	0.644746	1.00102	0.822885	1.09004	0.972781	1.03141	0.186934	0.149847	0.317122	-0.314483	0.0382355	0.122935	-0.013904	0.913519	0.935052
CREG1	ENSG00000143162.9	chr1	167529117	167553805	24689	-	2.90863	2.73689	2.82276	3.14509	2.9061	3.0256	4.09553	4.17654	4.13603	5.29593	5.22102	5.25848	0.200694	0.181363	0.354594	1.42582	1.6746e-06	0.000581738	2.64441	4.66381e-09	7.66096e-06
DCAF6	ENSG00000143164.15	chr1	167935783	168075843	140061	+	3.25798	3.30984	3.28391	3.43661	3.68168	3.55914	2.88948	3.14455	3.01702	3.4423	3.32904	3.38567	0.255917	0.0458097	0.152936	-0.163202	0.197138	0.360123	0.299408	0.0258838	0.0521916
GPR161	ENSG00000143147.14	chr1	168079543	168137667	58125	-	2.97356	2.90504	2.9393	3.48032	3.22025	3.35028	2.33446	2.33182	2.33314	2.79487	3.00452	2.89969	0.398943	0.0115814	0.0717635	-0.503138	0.00484618	0.0331646	0.160925	0.246125	0.331471
TIPRL	ENSG00000143155.13	chr1	168178962	168202109	23148	+	5.36278	5.11119	5.23699	4.82003	5.05131	4.93567	5.54604	5.38126	5.46365	5.29944	5.32865	5.31405	-0.316796	0.0396862	0.141382	0.331975	0.0322196	0.110032	0.278998	0.0619327	0.106509
ATP1B1	ENSG00000143153.13	chr1	169105697	169132722	27026	+	7.92783	7.9773	7.95257	8.01801	8.18565	8.10183	7.87377	7.76937	7.82157	7.73509	7.65774	7.69641	0.131974	0.19301	0.368494	-0.0287602	0.767923	0.861159	-0.0581803	0.553099	0.634196
NME7	ENSG00000143156.14	chr1	169132531	169367948	235418	-	2.7613	2.55417	2.65774	2.47123	2.74062	2.60592	2.9708	2.78056	2.87568	2.50712	2.0416	2.27436	-0.0669021	0.706087	0.82219	0.32544	0.0934345	0.222655	-0.182637	0.336258	0.426063
BLZF1	ENSG00000117475.14	chr1	169367970	169396540	28571	+	3.79775	3.52136	3.65956	3.52684	4.07925	3.80304	3.09851	3.15129	3.1249	4.02984	3.48033	3.75508	0.1256	0.563308	0.721058	-0.425513	0.094758	0.22461	0.298249	0.193695	0.272052
CCDC181	ENSG00000117477.12	chr1	169394870	169460669	65800	-	2.58948	2.44415	2.51682	2.456	2.81825	2.63712	2.48573	2.43259	2.45916	2.6003	2.2989	2.4496	0.101953	0.532955	0.69657	0.0499553	0.77159	0.863237	0.134892	0.429528	0.518702
SLC19A2	ENSG00000117479.15	chr1	169463909	169485944	22036	-	4.37051	4.1162	4.24335	3.93603	4.1875	4.06177	3.51308	3.88095	3.69701	5.05962	5.01648	5.03805	-0.197009	0.185043	0.359116	-0.43758	0.0138146	0.0639276	0.997537	3.51299e-05	0.000382998
C1orf112	ENSG00000000460.17	chr1	169662007	169854080	192074	+	2.31155	2.11862	2.21509	2.55435	2.81839	2.68637	1.66476	1.63353	1.64914	2.36217	1.88645	2.12431	0.458149	0.0201173	0.0955017	-0.458655	0.0369148	0.120286	0.110991	0.537817	0.620245
SCYL3	ENSG00000000457.14	chr1	169849631	169894267	44637	-	1.02492	0.908475	0.966699	1.00939	1.08722	1.04831	1.05626	1.40745	1.23185	0.626192	1.02153	0.823862	0.0707336	0.690923	0.813164	0.380127	0.059781	0.165549	0.0659477	0.724511	0.784479
KIFAP3	ENSG00000075945.13	chr1	169921326	170085208	163883	-	3.3209	3.40345	3.36218	3.65428	3.70231	3.67829	3.41011	3.1492	3.27965	3.34068	2.94264	3.14166	0.298592	0.0685754	0.195711	0.0162627	0.917313	0.953745	-0.0258633	0.868097	0.899753
GORAB	ENSG00000120370.13	chr1	170532131	170553834	21704	+	2.93614	2.56217	2.74915	1.777	2.24688	2.01194	2.23107	2.49527	2.36317	2.25646	2.27073	2.2636	-0.756379	0.00278302	0.034056	-0.268788	0.185698	0.346189	-0.275394	0.170573	0.245702
PRRC2C	ENSG00000117523.16	chr1	171485551	171593511	107961	+	3.52538	3.64941	3.5874	3.88697	3.79849	3.84273	3.05712	3.55507	3.30609	3.27302	3.04032	3.15667	0.238491	0.116992	0.272534	-0.177724	0.240274	0.412417	-0.23415	0.130958	0.197515
VAMP4	ENSG00000117533.15	chr1	171700160	171742074	41915	-	2.73108	2.7578	2.74444	1.59019	1.64327	1.61673	2.11071	2.20066	2.15568	1.12336	1.66781	1.39559	-1.148	4.40486e-05	0.00864083	-0.486676	0.0118611	0.0581108	-1.14882	7.01084e-05	0.000600531
EEF1AKNMT	ENSG00000010165.20	chr1	171781660	171814023	32364	+	4.1141	4.37564	4.24487	4.69574	4.60158	4.64866	4.16032	3.99448	4.0774	4.31262	4.26406	4.28834	0.385121	0.0100435	0.0661769	-0.070323	0.586765	0.732899	0.238015	0.0818056	0.133979
DNM3	ENSG00000197959.14	chr1	171841498	172418466	576969	+	-2.58503	-1.37974	-1.98238	-0.913542	-1.71998	-1.31676	-1.69106	-1.66025	-1.67566	-2.40573	-1.43766	-1.9217	0.643064	0.185107	0.35913	0.375116	0.457885	0.624822	0.225789	0.652976	0.724204
SUCO	ENSG00000094975.14	chr1	172532349	172611833	79485	+	4.64099	4.70127	4.67113	4.41168	4.43737	4.42453	4.82031	4.69719	4.75875	5.00953	4.81035	4.90994	-0.263652	0.0315375	0.122259	0.189511	0.101536	0.234455	0.436592	0.00214739	0.00738718
PRDX6-AS1	ENSG00000203739.4	chr1	173417793	173489407	71615	-	-2.24781	-2.1221	-2.18495	-1.8653	-1.97518	-1.92024	-1.6775	-1.42769	-1.5526	-1.9062	-1.89525	-1.90073	0.266349	0.383398	0.569721	0.775209	0.0257352	0.0953986	0.501219	0.123501	0.187805
KLHL20	ENSG00000076321.11	chr1	173714941	173786692	71752	+	2.25061	2.50184	2.37623	2.45158	2.46635	2.45896	2.8033	2.99267	2.89799	3.00741	2.94815	2.97778	0.0595972	0.646211	0.783244	0.619947	0.000757831	0.0109823	0.793812	0.000104612	0.000794821
CENPL	ENSG00000120334.15	chr1	173799550	173824720	25171	-	2.99292	2.84028	2.9166	2.92593	3.08832	3.00713	2.62322	2.75839	2.69081	2.58354	2.84974	2.71664	0.0765788	0.566978	0.723744	-0.117546	0.413212	0.585281	0.00510238	0.97043	0.975579
DARS2	ENSG00000117593.12	chr1	173824653	173858808	34156	+	2.25606	2.45801	2.35703	3.07898	2.92468	3.00183	2.23746	2.19976	2.21861	1.93274	2.32342	2.12808	0.627578	0.00172396	0.0273602	-0.0413263	0.79734	0.878567	-0.0325841	0.837525	0.876731
GAS5	ENSG00000234741.8	chr1	173858559	173868882	10324	-	6.15744	5.52474	5.84109	4.57579	4.56555	4.57067	5.70675	5.92637	5.81656	5.03367	5.35727	5.19547	-1.28328	0.000125984	0.0108246	0.0823798	0.686411	0.80664	-0.442916	0.0530613	0.0937684
RABGAP1L	ENSG00000152061.23	chr1	174159410	174995308	835899	+	1.62753	1.55813	1.59283	1.58306	1.95494	1.769	0.696336	0.714081	0.705209	1.25192	1.25014	1.25103	0.156658	0.242073	0.42622	-0.784526	0.000353704	0.00718088	-0.141416	0.310185	0.399502
MRPS14	ENSG00000120333.4	chr1	175010789	175023425	12637	-	4.11817	3.97112	4.04464	3.97068	4.0333	4.00199	4.39136	4.39002	4.39069	3.94641	4.17787	4.06214	-0.0552268	0.662808	0.796414	0.453412	0.00484766	0.0331646	0.222048	0.105789	0.165417
TNR	ENSG00000116147.17	chr1	175315194	175743616	428423	-	-2.40676	-1.5799	-1.99333	-1.68211	-0.660269	-1.17119	-2.57361	-3.0763	-2.82495	-4.08343	-3.21558	-3.64951	0.757729	0.0908825	0.232714	-0.785075	0.152299	0.306904	-1.5489	0.0190169	0.0410186
COP1	ENSG00000143207.21	chr1	175944831	176207286	262456	-	4.31376	4.21363	4.2637	4.28951	4.26784	4.27868	4.21794	4.2173	4.21762	3.3604	3.72252	3.54146	0.000891168	0.994491	0.997842	0.0581456	0.661218	0.787092	-0.520558	0.00335909	0.0104865
AL591043.2	ENSG00000236021.2	chr1	176207648	176447919	240272	+	-2.34638	-3.18762	-2.767	-3.15128	-3.04832	-3.0998	-2.83945	-3.76218	-3.30082	-3.58755	-2.53625	-3.0619	-0.365163	0.548998	0.709269	-0.48751	0.452486	0.620346	-0.102314	0.867166	0.898964
ASTN1	ENSG00000152092.16	chr1	176857302	177164973	307672	-	0.550852	0.72017	0.635511	0.53698	0.0540417	0.295511	0.732792	0.482456	0.607624	-0.210092	-0.069854	-0.139973	-0.345509	0.113741	0.267477	0.0651847	0.751988	0.850112	-0.585471	0.0235528	0.0485737
BRINP2	ENSG00000198797.7	chr1	177170958	177282422	111465	+	-0.409971	-0.458196	-0.434083	-0.293358	-0.423897	-0.358627	-0.378968	-1.29068	-0.834824	0.735172	-0.248306	0.243433	0.0690204	0.860909	0.922108	-0.314065	0.477077	0.640438	0.881741	0.0395967	0.0742201
RASAL2	ENSG00000075391.17	chr1	178094104	178484147	390044	+	1.39314	1.51065	1.4519	1.43765	1.63498	1.53632	1.31447	1.80491	1.55969	0.87781	0.824645	0.851228	0.0628235	0.660887	0.794716	0.21239	0.16967	0.327453	-0.405727	0.0230523	0.047827
RALGPS2	ENSG00000116191.17	chr1	178725147	178921841	196695	+	3.65155	3.65973	3.65564	3.51744	3.8683	3.69287	3.64702	3.81514	3.73108	2.75749	2.34664	2.55207	0.0177281	0.901928	0.948177	0.178919	0.2384	0.409734	-0.908149	0.000172579	0.0011206
FAM20B	ENSG00000116199.12	chr1	179025804	179076567	50764	+	4.97203	5.09413	5.03308	5.06288	5.13019	5.09653	4.99485	4.97269	4.98377	4.33068	4.46337	4.39702	0.0458489	0.632329	0.771955	0.0523623	0.589915	0.735395	-0.438315	0.00121346	0.00481761
TOR3A	ENSG00000186283.14	chr1	179082070	179098023	15954	+	5.55364	5.55782	5.55573	5.64339	5.90526	5.77432	5.6471	5.59109	5.61909	6.11888	6.00886	6.06387	0.200726	0.0872188	0.226607	0.165804	0.153321	0.308119	0.706647	7.7528e-05	0.000639555
SOAT1	ENSG00000057252.13	chr1	179293714	179358680	64967	+	3.51346	3.60365	3.55855	3.91367	4.02362	3.96865	4.07248	4.1209	4.09669	4.66623	4.56314	4.61468	0.392073	0.00195464	0.0286796	0.6403	6.33635e-05	0.00289206	1.25397	1.87524e-07	2.30345e-05
TOR1AIP2	ENSG00000169905.13	chr1	179839967	179877803	37837	-	0.885052	0.986281	0.935666	0.905446	0.868288	0.886867	1.49015	1.53931	1.51473	1.59708	1.78528	1.69118	-0.0657063	0.583593	0.735579	0.680836	0.000195557	0.00499109	0.954223	1.13458e-05	0.000186698
CEP350	ENSG00000135837.16	chr1	179954773	180114875	160103	+	1.93033	2.06654	1.99844	2.03419	2.18185	2.10802	1.81725	2.0831	1.95018	2.16425	2.0662	2.11523	0.089336	0.425756	0.604371	0.0540169	0.638183	0.769783	0.31278	0.0176268	0.0385252
QSOX1	ENSG00000116260.17	chr1	180154869	180204030	49162	+	3.38032	3.7472	3.56376	3.966	3.7557	3.86085	4.26498	4.30936	4.28717	4.76402	5.00563	4.88483	0.278262	0.0821249	0.218522	0.821972	0.000254734	0.00589945	1.51581	1.638e-06	5.75416e-05
ACBD6	ENSG00000230124.8	chr1	180269653	180502954	233302	-	2.81855	2.74519	2.78187	2.86972	2.74479	2.80726	2.67832	2.6049	2.64161	2.09641	2.02707	2.06174	0.013924	0.902606	0.948412	-0.0364691	0.758789	0.85444	-0.520946	0.00172068	0.00624097
XPR1	ENSG00000143324.14	chr1	180632022	180890279	258258	+	4.15958	4.41749	4.28854	4.55662	4.54127	4.54895	4.3049	4.1894	4.24715	3.65422	3.73784	3.69603	0.242117	0.0521033	0.164215	0.0587145	0.607502	0.750034	-0.396098	0.00613049	0.016769
KIAA1614	ENSG00000135835.12	chr1	180912897	180951614	38718	+	0.962816	1.1306	1.04671	1.21284	0.937133	1.07499	0.0880735	0.135037	0.111555	-0.293808	-0.107622	-0.200715	0.0155832	0.915495	0.955851	-0.840702	0.000790261	0.0112098	-1.0575	0.000169321	0.00110866
AL162431.1	ENSG00000243155.1	chr1	180944042	180976482	32441	-	-2.20145	-1.90466	-2.05306	-1.86346	-2.0482	-1.95583	-0.801201	-1.01382	-0.907511	-1.68207	-1.68184	-1.68196	0.0916537	0.805507	0.885459	1.3455	0.00326199	0.0256246	0.61047	0.121875	0.185783
STX6	ENSG00000135823.14	chr1	180972712	181023121	50410	-	3.86533	3.99051	3.92792	3.89009	3.85308	3.87159	4.02766	3.99513	4.0114	4.09692	4.09317	4.09504	-0.073603	0.45261	0.62781	0.184505	0.0830327	0.2053	0.364272	0.0035915	0.0110195
RGS16	ENSG00000143333.7	chr1	182598623	182604389	5767	-	5.7443	6.18493	5.96461	5.92562	5.49487	5.71025	5.89689	5.9176	5.90725	5.55936	6.4137	5.98653	-0.27092	0.329515	0.516664	0.0410716	0.880183	0.933084	0.218434	0.426108	0.515804
DHX9	ENSG00000135829.17	chr1	182839347	182887982	48636	+	4.81753	4.91624	4.86688	5.73624	5.72455	5.73039	4.96621	5.10836	5.03729	5.27487	5.18134	5.22811	0.846609	3.57737e-06	0.00476044	0.272792	0.0121858	0.0586662	0.55887	0.000111473	0.000822953
LAMC2	ENSG00000058085.15	chr1	183186238	183245127	58890	+	3.34425	4.04785	3.69605	4.52205	4.17842	4.35023	3.96975	4.18137	4.07556	4.15786	5.8922	5.02503	0.631646	0.213893	0.394725	0.473689	0.352962	0.530291	1.52118	0.00974361	0.0240058
SMG7	ENSG00000116698.21	chr1	183472216	183598246	126031	+	4.02879	4.08664	4.05772	4.37917	4.38631	4.38274	3.91872	3.90301	3.91086	3.91896	3.69179	3.80537	0.308288	0.0116928	0.0717761	-0.0448957	0.66672	0.790932	-0.0551806	0.596	0.672099
ARPC5	ENSG00000162704.16	chr1	183620846	183635783	14938	-	4.90926	4.73819	4.82372	4.73353	4.9319	4.83272	5.00982	4.95222	4.98102	5.03474	5.10254	5.06864	-0.00739352	0.946711	0.975281	0.260893	0.0386447	0.12343	0.444446	0.00247491	0.00829793
RGL1	ENSG00000143344.16	chr1	183636085	183928532	292448	+	1.72678	1.94796	1.83737	2.03663	2.11318	2.07491	2.83978	2.7625	2.80114	2.00534	2.06236	2.03385	0.213926	0.133758	0.296908	1.06099	1.39598e-05	0.00138175	0.389492	0.0164742	0.0363619
COLGALT2	ENSG00000198756.12	chr1	183929854	184037729	107876	-	2.80324	2.9469	2.87507	2.83974	2.6685	2.75412	2.73721	2.57767	2.65744	2.75176	2.38149	2.56662	-0.136414	0.365253	0.551008	-0.119256	0.441948	0.610635	-0.114849	0.454116	0.541907
TSEN15	ENSG00000198860.13	chr1	184051651	184123978	72328	+	3.41484	2.99031	3.20257	2.49926	2.60811	2.55368	3.09761	2.91884	3.00822	2.55943	2.35225	2.45584	-0.66098	0.00268007	0.0335538	-0.0869544	0.603257	0.746607	-0.543889	0.00908411	0.0226487
NIBAN1	ENSG00000135842.17	chr1	184790724	184974508	183785	-	3.82668	3.97888	3.90278	4.22088	4.07157	4.14622	3.5979	3.54757	3.57274	3.55793	3.55107	3.5545	0.226837	0.0532397	0.166204	-0.229576	0.0579617	0.162236	-0.151641	0.182209	0.25919
SWT1	ENSG00000116668.13	chr1	185157080	185291781	134702	+	1.14572	0.980151	1.06293	0.564087	0.902631	0.733359	0.600732	1.1179	0.859316	0.537407	0.860573	0.69899	-0.349647	0.139917	0.305145	-0.0867876	0.707139	0.821427	-0.156074	0.500169	0.584567
IVNS1ABP	ENSG00000116679.16	chr1	185296388	185317273	20886	-	6.30966	6.0958	6.20273	5.37118	5.26707	5.31913	5.87036	5.81411	5.84223	4.24199	4.46793	4.35496	-0.898993	3.90572e-05	0.00860263	-0.257208	0.0631545	0.171326	-1.64848	2.96026e-07	2.78087e-05
HMCN1	ENSG00000143341.12	chr1	185734391	186190949	456559	+	-1.66059	-1.53835	-1.59947	-0.831348	-1.15413	-0.99274	-0.761259	-0.661354	-0.711307	-1.25367	-1.77568	-1.51467	0.604796	0.0200562	0.0954424	0.995994	0.00130547	0.015173	0.276356	0.264729	0.352277
ODR4	ENSG00000157181.16	chr1	186375838	186421378	45541	+	3.15444	2.96012	3.05728	2.8567	3.4675	3.1621	2.69159	2.82457	2.75808	3.27646	3.2488	3.26263	0.0827594	0.651058	0.786527	-0.189707	0.344885	0.52255	0.410531	0.0462802	0.0839298
UCHL5	ENSG00000116750.14	chr1	193012250	193060080	47831	-	3.29589	3.28233	3.28911	3.46072	3.66585	3.56328	3.33692	3.30841	3.32266	3.45747	3.30079	3.37913	0.256599	0.0383992	0.138792	0.136476	0.244589	0.417486	0.288632	0.0251702	0.0511046
RO60	ENSG00000116747.13	chr1	193059454	193091777	32324	+	2.35519	2.39192	2.37355	2.28167	2.37075	2.32621	2.27876	2.4701	2.37443	2.66406	2.61548	2.63977	-0.0650934	0.529239	0.693489	0.104732	0.331803	0.508645	0.464706	0.00106691	0.00436893
GLRX2	ENSG00000023572.10	chr1	193090866	193106114	15249	-	1.49981	1.42683	1.46332	1.61511	1.77994	1.69753	2.02539	2.24751	2.13645	3.10382	3.04034	3.07208	0.219206	0.126818	0.287212	0.784251	0.000185047	0.00488227	1.81501	9.0273e-08	1.76399e-05
CDC73	ENSG00000134371.14	chr1	193121983	193254815	132833	+	2.91275	2.88603	2.89939	2.87324	2.93959	2.90641	2.69028	2.56059	2.62544	2.25133	2.25049	2.25091	-0.00915094	0.929702	0.965213	-0.172078	0.134201	0.281958	-0.449894	0.00207918	0.00719486
KCNT2	ENSG00000162687.19	chr1	196225779	196609225	383447	-	-1.12697	-1.3712	-1.24909	-2.09967	-1.29017	-1.69492	-1.15169	-1.39395	-1.27282	-1.816	-1.78246	-1.79923	-0.488552	0.141939	0.307428	0.0892295	0.774932	0.865758	-0.35322	0.290087	0.37853
ASPM	ENSG00000066279.18	chr1	197084127	197146694	62568	-	2.23693	2.21472	2.22582	2.15126	2.43691	2.29408	1.97732	2.31771	2.14752	2.76443	2.7839	2.77417	0.048755	0.704385	0.821653	0.0280222	0.833329	0.904497	0.748706	0.000167714	0.00110159
DENND1B	ENSG00000213047.13	chr1	197504748	197775696	270949	-	0.0531563	0.0813354	0.0672458	-0.258479	0.0788492	-0.0898147	-1.48919	-1.02281	-1.256	-1.88762	-0.95557	-1.4216	-0.184351	0.430528	0.607559	-1.22452	0.0016675	0.017152	-1.29475	0.00110408	0.00448299
KIF14	ENSG00000118193.12	chr1	200551497	200620751	69255	-	2.43118	2.28615	2.35866	1.86141	2.0148	1.93811	1.87167	2.1466	2.00913	1.79477	1.99864	1.89671	-0.436019	0.00890408	0.0622787	-0.240208	0.110991	0.249023	-0.257956	0.0871623	0.140979
TMEM9	ENSG00000116857.17	chr1	201134772	201171574	36803	-	5.59184	5.29827	5.44505	5.19492	5.21835	5.20664	5.55934	5.39629	5.47782	5.19528	5.22868	5.21198	-0.252537	0.079692	0.214698	0.137249	0.313242	0.49296	-0.0321529	0.808378	0.853849
AC096677.1	ENSG00000224536.2	chr1	201507241	201534784	27544	+	-1.40889	-1.15166	-1.28027	-1.7544	-1.37108	-1.56274	-1.03561	-0.336701	-0.686157	-2.01911	-1.77164	-1.89537	-0.356587	0.40258	0.586108	0.763422	0.0792933	0.198726	-0.506374	0.266321	0.353718
RPS10P7	ENSG00000223396.4	chr1	201518703	201584367	65665	+	-1.57927	-1.28117	-1.43022	-1.04648	-1.41792	-1.2322	-1.74175	-1.33002	-1.53589	-1.74813	-2.08563	-1.91688	0.195896	0.558561	0.717287	-0.00612254	0.986249	0.993078	-0.332965	0.36907	0.459748
NAV1	ENSG00000134369.15	chr1	201622885	201826969	204085	+	1.621	1.96465	1.79283	2.40876	2.19282	2.30079	0.723078	1.0762	0.899638	0.508179	0.579595	0.543887	0.4895	0.00621504	0.0508082	-0.793532	0.000571242	0.0093549	-1.05638	7.59751e-05	0.000633429
IPO9	ENSG00000198700.10	chr1	201829149	201884291	55143	+	3.80438	3.94469	3.87453	4.35313	4.3961	4.37462	3.78566	3.94199	3.86382	3.98281	3.80511	3.89396	0.482515	0.000572998	0.0183998	0.0913628	0.36355	0.540356	0.216396	0.0480385	0.0865662
RNPEP	ENSG00000176393.11	chr1	201982372	202006147	23776	+	2.97798	3.25677	3.11737	3.56994	3.31238	3.44116	3.04342	3.09859	3.07101	3.64058	3.69432	3.66745	0.306698	0.0515915	0.16326	0.0491	0.744967	0.846257	0.742697	0.000394499	0.00205336
LGR6	ENSG00000133067.17	chr1	202193901	202319781	125881	+	2.97548	3.73103	3.35326	3.83383	3.92656	3.88019	3.90289	3.66011	3.7815	3.68665	3.79554	3.7411	0.492922	0.038036	0.137958	0.511963	0.0364823	0.119336	0.570084	0.0219398	0.0460214
UBE2T	ENSG00000077152.11	chr1	202331657	202341980	10324	-	5.56803	5.22939	5.39871	4.99855	5.44295	5.22075	5.2397	5.38891	5.3143	5.45198	5.14447	5.29822	-0.194666	0.287971	0.476019	0.025058	0.889729	0.937401	0.102556	0.568898	0.64761
TUBA5P	ENSG00000214796.8	chr1	202851828	202861620	9793	-	2.02396	1.53707	1.78052	1.10796	1.49362	1.30079	1.62999	1.66981	1.6499	2.73766	2.71354	2.7256	-0.486993	0.0515427	0.16326	-0.00372158	0.986816	0.993329	1.17272	0.000146826	0.0010023
KLHL12	ENSG00000117153.16	chr1	202891116	202928636	37521	-	4.15866	4.28765	4.22315	4.08232	4.02591	4.05412	4.2736	4.50411	4.38885	4.42608	4.40761	4.41684	-0.186152	0.100719	0.247463	0.268008	0.0275801	0.0994926	0.390487	0.00371373	0.0113112
PLEKHA6	ENSG00000143850.16	chr1	204218853	204377665	158813	-	1.86477	1.89132	1.87805	1.84421	1.8201	1.83215	1.05545	1.33445	1.19495	1.75543	1.14545	1.45044	-0.0610222	0.722803	0.832354	-0.578909	0.0120317	0.058309	-0.234518	0.213831	0.295031
NFASC	ENSG00000163531.15	chr1	204828651	205022822	194172	+	1.48592	2.15502	1.82047	1.98082	1.93403	1.95743	1.65367	1.86895	1.76131	1.61092	1.33283	1.47188	0.111492	0.558808	0.717287	0.0347379	0.858376	0.920464	-0.16177	0.416512	0.506407
RBBP5	ENSG00000117222.14	chr1	205086142	205122015	35874	-	4.36155	4.39635	4.37895	4.59063	4.65249	4.62156	4.53975	4.51795	4.52885	5.11701	5.03434	5.07567	0.225743	0.0339542	0.128754	0.252251	0.0228525	0.0879522	0.895185	3.30239e-06	9.01741e-05
KLHDC8A	ENSG00000162873.15	chr1	205336061	205357090	21030	-	4.33743	4.67826	4.50784	4.74819	4.60046	4.67432	4.11212	3.69888	3.9055	2.5452	2.94641	2.7458	0.147407	0.420005	0.600432	-0.50856	0.0229032	0.0880234	-1.56754	2.8359e-05	0.000329608
MFSD4A	ENSG00000174514.13	chr1	205568885	205602918	34034	+	2.26531	2.01111	2.13821	1.48157	1.64521	1.56339	0.975046	1.30289	1.13897	1.85005	1.84061	1.84533	-0.587566	0.00304696	0.0359105	-0.886553	0.000436773	0.0082762	-0.085704	0.57009	0.648612
NUCKS1	ENSG00000069275.13	chr1	205712822	205750182	37361	-	6.47907	6.60299	6.54103	6.58791	6.54832	6.56812	6.67818	6.65612	6.66715	6.17364	6.38632	6.27998	0.0100673	0.922155	0.960399	0.228211	0.0490479	0.144873	-0.0630519	0.546918	0.628423
SLC41A1	ENSG00000133065.11	chr1	205789094	205813748	24655	-	3.06417	3.34496	3.20457	3.81287	3.52464	3.66875	3.61233	3.66829	3.64031	4.48882	4.70461	4.59671	0.446785	0.0123365	0.0736041	0.534009	0.00524548	0.0345263	1.58723	1.12109e-06	4.73832e-05
AC119673.2	ENSG00000286619.1	chr1	205813322	205896082	82761	+	-0.548733	-0.482677	-0.515705	-1.58579	-1.67977	-1.63278	-0.340495	-0.474162	-0.407328	-1.15105	-0.42906	-0.790053	-1.15755	0.00305689	0.0359105	0.211281	0.440336	0.60964	-0.0748238	0.785541	0.833388
FAM72A	ENSG00000196550.10	chr1	206186179	206204414	18236	-	3.19854	3.24743	3.22299	2.35732	2.39348	2.3754	3.51338	3.51198	3.51268	2.92544	3.18853	3.05699	-0.866731	8.36523e-05	0.00954863	0.392051	0.00982382	0.0512757	0.0337307	0.790187	0.83718
SRGAP2	ENSG00000266028.7	chr1	206203345	206464443	261099	+	2.29904	2.47328	2.38616	2.30154	2.26599	2.28377	3.02357	3.1396	3.08158	2.65424	2.66571	2.65998	-0.120397	0.239156	0.423832	0.796734	1.29431e-05	0.00137175	0.470333	0.000751645	0.003331
PFKFB2	ENSG00000123836.15	chr1	207034366	207081024	46659	+	2.11785	1.95769	2.03777	2.01153	2.03186	2.02169	1.92078	1.98546	1.95312	2.75893	2.53471	2.64682	-0.0273919	0.825112	0.899952	0.0230538	0.857774	0.920324	0.812222	6.37354e-05	0.00056132
CD55	ENSG00000196352.16	chr1	207321532	207386804	65273	+	3.70794	3.78676	3.74735	3.32346	3.32728	3.32537	2.81714	3.19254	3.00484	3.68131	4.53384	4.10758	-0.439294	0.0962792	0.241084	-0.638595	0.030536	0.106256	0.560812	0.0374019	0.0709139
UTP25	ENSG00000117597.18	chr1	209827972	209857565	29594	+	1.70109	1.87674	1.78891	1.60341	1.55157	1.57749	1.03393	1.19731	1.11562	0.89408	0.75929	0.826685	-0.230263	0.0709169	0.199211	-0.574561	0.00114188	0.0140004	-0.77121	0.00015	0.00101841
HHAT	ENSG00000054392.13	chr1	210328252	210676296	348045	+	1.56885	1.83599	1.70242	1.58437	1.59383	1.5891	1.35758	1.2074	1.28249	0.74029	1.09056	0.915427	-0.137498	0.388503	0.573086	-0.329391	0.0772825	0.194936	-0.595821	0.00635691	0.0172301
KCNH1	ENSG00000143473.13	chr1	210676823	211134165	457343	-	-3.40924	-3.57474	-3.49199	-3.72981	-3.43942	-3.58462	-3.20109	-3.02877	-3.11493	-5.40642	-4.97972	-5.19307	-0.116663	0.736958	0.841219	0.526237	0.148787	0.302362	-1.77958	0.00189808	0.00674359
RCOR3	ENSG00000117625.14	chr1	211258377	211316385	58009	+	2.78268	2.66612	2.7244	2.1458	2.26931	2.20755	2.20786	2.41079	2.30932	1.98286	2.12308	2.05297	-0.533043	0.00100208	0.0225397	-0.308722	0.0246475	0.0923433	-0.470108	0.00268844	0.00884314
NEK2	ENSG00000117650.13	chr1	211658657	211675630	16974	-	5.36492	5.1712	5.26806	4.6601	4.98397	4.82203	5.47516	5.48337	5.47926	6.03191	5.89203	5.96197	-0.463386	0.00506936	0.0456754	0.316555	0.0319903	0.109458	0.89503	4.22347e-05	0.000425957
LPGAT1	ENSG00000123684.13	chr1	211743457	211830763	87307	-	4.70533	4.91975	4.81254	4.96332	4.94373	4.95352	3.98733	4.33453	4.16093	3.87266	4.56586	4.21926	0.123316	0.538795	0.70186	-0.549222	0.0216588	0.0850174	-0.394729	0.075437	0.125188
INTS7	ENSG00000143493.13	chr1	211940399	212035557	95159	-	3.64068	3.60813	3.6244	3.78198	4.06087	3.92143	3.71217	3.84091	3.77654	3.60868	3.36961	3.48914	0.278989	0.0423877	0.1467	0.256615	0.0634664	0.171706	0.062954	0.61815	0.69345
DTL	ENSG00000143476.18	chr1	212035553	212107400	71848	+	3.58331	3.75769	3.6705	4.52128	4.6613	4.59129	3.41125	3.35925	3.38525	3.93901	3.61563	3.77732	0.901215	3.62236e-05	0.00860263	-0.186391	0.188792	0.34956	0.301247	0.0400641	0.074939
ATF3	ENSG00000162772.17	chr1	212565334	212620777	55444	+	3.93766	3.83023	3.88395	4.11889	4.12527	4.12208	3.77926	3.90148	3.84037	5.36227	5.73916	5.55072	0.224824	0.143689	0.309107	0.0623287	0.679953	0.800254	1.86973	1.94881e-07	2.30345e-05
FLVCR1	ENSG00000162769.13	chr1	212858275	212899363	41089	+	1.89763	1.51659	1.70711	1.90906	2.22702	2.06804	1.32155	1.66211	1.49183	2.98274	2.4269	2.70482	0.353292	0.142659	0.307832	-0.0944345	0.707526	0.821564	1.20988	0.000288415	0.00161167
VASH2	ENSG00000143494.15	chr1	212950520	212992037	41518	+	0.139799	0.204864	0.172331	-0.243175	-0.372929	-0.308052	0.938052	0.866259	0.902156	1.24217	1.03023	1.1362	-0.496527	0.0184095	0.0919537	0.833686	0.000462545	0.00845288	1.16415	2.62132e-05	0.000312494
ANGEL2	ENSG00000174606.14	chr1	212992182	213015867	23686	-	2.12112	2.1511	2.13611	2.23382	2.35726	2.29554	1.70255	2.00045	1.8515	2.21957	2.25715	2.23836	0.141472	0.24284	0.426846	-0.179501	0.176205	0.334897	0.301415	0.0279418	0.0555903
RPS6KC1	ENSG00000136643.12	chr1	213051233	213274774	223542	+	3.34619	3.32993	3.33806	3.12384	3.44309	3.28346	3.19695	3.21696	3.20696	2.37329	2.14192	2.25761	-0.0746803	0.55242	0.712076	-0.0279431	0.827828	0.900402	-0.884502	8.8321e-05	0.000698194
PROX1-AS1	ENSG00000230461.9	chr1	213817751	213988508	170758	-	-2.44667	-2.35568	-2.40118	-2.55603	-2.87694	-2.71649	-2.29533	-2.52915	-2.41224	-3.17863	-2.09927	-2.63895	-0.336109	0.390679	0.575075	0.090855	0.814668	0.892336	-0.0426438	0.912498	0.934313
CENPF	ENSG00000117724.13	chr1	214603195	214664571	61377	+	3.80458	3.79605	3.80031	3.68319	3.79896	3.74108	3.54742	3.73286	3.64014	3.39506	3.35242	3.37374	-0.0762994	0.409946	0.593653	-0.0567439	0.542932	0.697316	-0.228294	0.0314974	0.0615672
KCTD3	ENSG00000136636.13	chr1	215567304	215621807	54504	+	4.8044	4.97235	4.88838	4.54251	4.61447	4.57849	4.47621	4.76086	4.61854	4.20274	4.42996	4.31635	-0.328517	0.0177189	0.0898955	-0.167727	0.179423	0.338497	-0.374696	0.010012	0.024551
GPATCH2	ENSG00000092978.11	chr1	217426992	217631090	204099	-	2.00632	2.00154	2.00393	2.06177	2.28565	2.17371	2.17362	2.12039	2.14701	2.61213	2.33015	2.47114	0.150788	0.275385	0.462401	0.246159	0.0997731	0.231754	0.665911	0.000567499	0.00269648
SPATA17	ENSG00000162814.11	chr1	217631324	217871696	240373	+	0.349036	-0.188457	0.0802897	-0.434182	0.430847	-0.00166749	0.482263	0.141544	0.311903	-0.511798	-1.04444	-0.778117	-0.101699	0.758442	0.854666	0.356884	0.299368	0.478809	-0.65113	0.103809	0.162849
LYPLAL1	ENSG00000143353.12	chr1	219173869	219212865	38997	+	2.63814	2.21864	2.42839	1.92678	2.19286	2.05982	1.99969	1.90323	1.95146	1.59872	1.46136	1.53004	-0.376642	0.071812	0.201093	-0.360006	0.103566	0.237647	-0.687899	0.00829789	0.021161
EPRS1	ENSG00000136628.18	chr1	219968600	220046530	77931	-	5.57839	5.74793	5.66316	5.49398	5.23824	5.36611	5.29524	5.35015	5.32269	4.96148	4.93346	4.94747	-0.313389	0.0191479	0.093668	-0.238828	0.0602062	0.165992	-0.518606	0.00118314	0.00472423
RAB3GAP2	ENSG00000118873.16	chr1	220148293	220272453	124161	-	2.97326	2.93833	2.9558	2.89595	3.04561	2.97078	2.46753	2.66892	2.56823	2.45652	2.49039	2.47345	-0.00202106	0.98388	0.993436	-0.28317	0.0210213	0.0834049	-0.283259	0.020166	0.0429783
MARK1	ENSG00000116141.17	chr1	220528136	220664461	136326	+	1.91247	1.9878	1.95013	1.69986	1.85177	1.77581	0.744185	0.862729	0.803457	0.967783	1.03001	0.998895	-0.193999	0.0780837	0.211565	-1.046	5.1655e-06	0.00107666	-0.754619	5.04469e-05	0.00047603
MTARC2	ENSG00000117791.16	chr1	220748225	220784815	36591	+	1.58132	1.68312	1.63222	1.99984	2.0588	2.02932	1.74764	1.99681	1.87223	2.56718	2.74783	2.65751	0.380006	0.0448016	0.151556	0.345142	0.0792466	0.198689	1.2292	2.33685e-05	0.000290503
DUSP10	ENSG00000143507.18	chr1	221701424	221742089	40666	-	3.65126	3.83582	3.74354	3.93967	4.00444	3.97205	3.33558	3.26685	3.30122	4.379	4.55958	4.46929	0.207742	0.111167	0.26328	-0.345805	0.0251246	0.09357	0.922129	2.08951e-05	0.00026892
TAF1A	ENSG00000143498.18	chr1	222557902	222589933	32032	-	2.65594	2.64591	2.65093	2.23044	2.45865	2.34455	2.03769	2.12264	2.08017	1.83828	2.20238	2.02033	-0.328453	0.0581141	0.17623	-0.467974	0.0200963	0.0807889	-0.429139	0.0266505	0.0534534
MIA3	ENSG00000154305.18	chr1	222618097	222668007	49911	+	2.49625	2.72593	2.61109	2.62905	2.48786	2.55845	2.79673	2.90784	2.85229	2.80131	2.79071	2.79601	-0.0703141	0.538424	0.701556	0.340855	0.0129426	0.0611415	0.379822	0.00698587	0.0185018
DISP1	ENSG00000154309.9	chr1	222815022	223005995	190974	+	-0.0994729	-0.456852	-0.278162	-0.560865	-0.286347	-0.423606	0.230818	0.260596	0.245707	-0.0399909	-0.0748897	-0.0574403	-0.15297	0.422433	0.602452	0.647716	0.00499319	0.0335725	0.438858	0.0355719	0.0680343
CAPN2	ENSG00000162909.18	chr1	223701593	223776018	74426	+	3.17335	3.55631	3.36483	3.5903	3.51008	3.55019	3.07087	3.36842	3.21965	3.06195	3.97808	3.52002	0.165065	0.528142	0.693481	-0.0460759	0.863158	0.92199	0.351572	0.198826	0.277823
TP53BP2	ENSG00000143514.17	chr1	223779893	223845954	66062	-	4.34994	4.3965	4.37322	3.86177	3.99067	3.92622	3.8794	3.86424	3.87182	4.06755	3.86235	3.96495	-0.465202	0.0011637	0.0238264	-0.399677	0.0034602	0.0263861	-0.211089	0.0650901	0.110841
AC138393.1	ENSG00000185495.10	chr1	223992743	224010612	17870	+	0.646006	0.864805	0.755406	-0.0231424	-0.110754	-0.0669483	0.930094	1.1056	1.01785	0.294008	0.295983	0.294995	-0.853207	0.0013507	0.0247648	0.36214	0.065553	0.175172	-0.273848	0.170027	0.245029
FBXO28	ENSG00000143756.12	chr1	224114111	224162047	47937	+	2.80013	2.86862	2.83437	3.03498	3.24679	3.14088	2.62637	2.77654	2.70146	3.13831	3.01829	3.0783	0.286485	0.025285	0.108332	-0.0303286	0.796289	0.878567	0.441204	0.00280363	0.00910705
DEGS1	ENSG00000143753.13	chr1	224175756	224193441	17686	+	4.71876	4.77962	4.74919	5.19961	5.31947	5.25954	5.00003	4.90843	4.95423	5.86428	5.77325	5.81876	0.492718	0.000784703	0.0202989	0.306469	0.0154911	0.0688947	1.26793	3.78826e-07	2.99848e-05
NVL	ENSG00000143748.18	chr1	224227334	224330189	102856	-	2.97769	2.94794	2.96282	2.9954	3.2386	3.117	2.58957	2.86496	2.72727	2.7646	2.52767	2.64614	0.135453	0.315848	0.504341	-0.129103	0.368992	0.545334	-0.11879	0.400625	0.490403
CNIH4	ENSG00000143771.12	chr1	224356858	224379459	22602	+	4.41725	4.08787	4.25256	3.74414	3.9068	3.82547	4.3031	4.41917	4.36114	4.24027	4.45355	4.34691	-0.44078	0.0111656	0.0703305	0.216567	0.1511	0.305572	0.298384	0.0571	0.0996223
WDR26	ENSG00000162923.17	chr1	224385146	224437033	51888	-	2.92945	3.14684	3.03815	2.71871	2.66856	2.69364	3.07809	3.18512	3.1316	3.0578	3.2682	3.163	-0.362985	0.0103869	0.0676206	0.193877	0.119063	0.260863	0.321371	0.0179059	0.039026
CNIH3	ENSG00000143786.8	chr1	224434660	224740554	305895	+	-0.398675	-0.137767	-0.268221	0.221517	-0.265831	-0.0221569	-1.05039	-1.83617	-1.44328	-1.74494	-0.857202	-1.30107	0.239988	0.459358	0.634245	-1.11257	0.0182277	0.0758699	-0.854939	0.0455559	0.0829773
DNAH14	ENSG00000185842.15	chr1	224896262	225399292	503031	+	0.393053	0.375181	0.384117	-0.401994	-0.183501	-0.292748	-0.0695916	0.205532	0.0679701	-0.298627	-0.285823	-0.292225	-0.699474	0.000449088	0.0168153	-0.209665	0.145634	0.29789	-0.478019	0.0059689	0.0164276
LBR	ENSG00000143815.15	chr1	225401502	225428925	27424	-	4.15757	4.17723	4.1674	4.01997	4.10441	4.06219	3.74662	3.9507	3.84866	3.5795	3.88681	3.73316	-0.122362	0.317999	0.505452	-0.215275	0.103605	0.237647	-0.234797	0.0782535	0.129385
LINC02765	ENSG00000234476.3	chr1	225447233	225465400	18168	-	-0.197645	0.121752	-0.0379465	0.147028	0.236219	0.191624	-1.61549	-1.44962	-1.53256	-1.67888	-0.970943	-1.32491	0.207341	0.465942	0.638793	-1.47405	0.00213207	0.020102	-1.15931	0.00658726	0.017743
ENAH	ENSG00000154380.17	chr1	225486835	225653142	166308	-	4.86424	4.86406	4.86415	4.62047	4.69998	4.66022	4.9971	4.87091	4.934	4.34811	4.23918	4.29364	-0.220857	0.0456096	0.152645	0.172244	0.104852	0.239723	-0.372436	0.00371231	0.0113112
SRP9	ENSG00000143742.14	chr1	225777813	225790468	12656	+	7.77616	7.4498	7.61298	7.27857	7.57916	7.42887	7.80149	7.64115	7.72132	7.65949	7.5659	7.61269	-0.200357	0.197934	0.374714	0.212308	0.175494	0.333748	0.199547	0.19959	0.278642
EPHX1	ENSG00000143819.12	chr1	225810092	225845563	35472	+	5.66981	5.81438	5.74209	6.01216	5.90249	5.95732	6.24548	6.14126	6.19337	6.81243	6.52586	6.66915	0.198388	0.137318	0.301703	0.552285	0.00141056	0.0158637	1.12398	5.77738e-06	0.000127199
TMEM63A	ENSG00000196187.12	chr1	225845536	225882380	36845	-	2.13718	1.95853	2.04785	2.53972	2.55475	2.54723	1.58685	1.76202	1.67443	2.33823	2.28057	2.3094	0.489166	0.00147481	0.0257597	-0.264634	0.0545347	0.155781	0.465503	0.00237038	0.00799893
H3-3A	ENSG00000163041.13	chr1	226061851	226072019	10169	+	8.02421	7.68859	7.8564	7.68722	7.83522	7.76122	8.17973	8.06556	8.12264	8.10309	8.12905	8.11607	-0.111206	0.409306	0.593001	0.369791	0.0180909	0.0756166	0.458999	0.00584966	0.0161563
LIN9	ENSG00000183814.15	chr1	226231149	226309869	78721	-	2.74021	2.39563	2.56792	2.11213	2.51047	2.3113	1.87276	2.175	2.02388	1.8921	1.80169	1.8469	-0.271369	0.149653	0.316891	-0.427253	0.047884	0.142628	-0.513316	0.0218567	0.0458623
ITPKB	ENSG00000143772.9	chr1	226631690	226739323	107634	-	4.32413	4.5587	4.44142	4.63487	4.48107	4.55797	3.34155	3.46992	3.40574	3.50697	3.33281	3.41989	0.0991692	0.390974	0.575212	-0.935208	2.09453e-05	0.00165786	-0.826543	5.03359e-05	0.00047603
CDC42BPA	ENSG00000143776.18	chr1	226989865	227318474	328610	-	2.31777	2.50289	2.41033	2.60935	2.61992	2.61463	1.93761	2.25525	2.09643	1.63213	1.88684	1.75948	0.185675	0.159295	0.327433	-0.211869	0.129953	0.275925	-0.45404	0.00622584	0.0169556
ZNF678	ENSG00000181450.18	chr1	227563543	227677443	113901	+	0.373235	0.37872	0.375978	0.205314	0.597781	0.401548	0.627267	0.798301	0.712784	0.924143	0.572876	0.748509	-0.00176511	0.992448	0.996752	0.44485	0.038115	0.122761	0.571169	0.0105128	0.0255584
SNAP47	ENSG00000143740.14	chr1	227728539	227781231	52693	+	3.1267	3.20591	3.1663	3.05417	3.12759	3.09088	3.32874	3.17221	3.25047	2.52759	2.61848	2.57303	-0.0936693	0.413645	0.596385	0.184428	0.130699	0.276945	-0.395951	0.00721173	0.018913
WNT9A	ENSG00000143816.8	chr1	227918656	227947932	29277	-	2.80841	3.25893	3.03367	4.05049	4.0936	4.07204	3.73713	3.98445	3.86079	4.77045	5.29206	5.03126	1.01136	0.000614255	0.0185688	0.920864	0.00144132	0.0160794	2.18793	1.11408e-06	4.73832e-05
ARF1	ENSG00000143761.16	chr1	228082660	228099212	16553	+	7.83058	7.88059	7.85558	7.71648	7.68517	7.70082	7.87772	7.79495	7.83634	7.6486	7.59712	7.62286	-0.171541	0.0824484	0.218911	0.0830512	0.370617	0.546702	-0.0347165	0.70287	0.766222
GUK1	ENSG00000143774.17	chr1	228139962	228148984	9023	+	5.76985	5.6677	5.71878	5.46599	5.4305	5.44825	6.01035	5.89364	5.95199	5.84344	6.01688	5.93016	-0.286278	0.028223	0.115346	0.336326	0.0132462	0.0621367	0.410677	0.00440997	0.0129584
TRIM17	ENSG00000162931.12	chr1	228407935	228416861	8927	-	-1.29395	-1.99368	-1.64382	-1.59999	-1.38978	-1.49488	-1.59775	-1.92512	-1.76144	-2.65346	-3.73962	-3.19654	0.16765	0.693152	0.814714	0.0136966	0.975803	0.987205	-1.53448	0.0142236	0.0325193
RNF187	ENSG00000168159.14	chr1	228487382	228496188	8807	+	6.86023	6.96867	6.91445	6.48609	6.11454	6.30032	6.8199	6.71583	6.76787	6.15149	6.04509	6.09829	-0.629651	0.00108583	0.0235753	-0.0447511	0.745867	0.846662	-0.618735	0.00127509	0.00499259
NUP133	ENSG00000069248.12	chr1	229440259	229508341	68083	-	3.59272	3.61131	3.60201	3.86587	3.86373	3.8648	3.64555	3.73331	3.68943	4.0404	3.8231	3.93175	0.246929	0.0360787	0.133491	0.190576	0.097482	0.227956	0.527833	0.00052157	0.00253051
ABCB10	ENSG00000135776.5	chr1	229516582	229558707	42126	-	2.67775	2.66561	2.67168	2.83446	3.09251	2.96349	2.48024	2.84696	2.6636	2.93751	3.14777	3.04264	0.272523	0.0872651	0.226607	0.0997683	0.526623	0.682778	0.573262	0.00304452	0.00969555
TAF5L	ENSG00000135801.10	chr1	229593121	229626047	32927	-	3.05994	3.14662	3.10328	2.94622	3.16032	3.05327	2.75076	2.87679	2.81378	3.04305	2.91232	2.97768	-0.070844	0.518371	0.684557	-0.187656	0.123252	0.267603	0.0708258	0.525435	0.60874
GALNT2	ENSG00000143641.10	chr1	230057990	230282122	224133	+	5.03102	5.08345	5.05723	5.09665	5.04897	5.07281	4.9771	4.90037	4.93873	4.69972	4.63809	4.6689	-0.00100699	0.991407	0.996346	-0.016421	0.862049	0.921566	-0.190492	0.0678294	0.114818
PGBD5	ENSG00000177614.11	chr1	230314490	230426332	111843	-	1.50954	1.61693	1.56323	1.95218	1.89871	1.92545	2.09965	2.20925	2.15445	2.5881	2.1872	2.38765	0.345997	0.0363403	0.134192	0.693368	0.00086992	0.0117996	1.02007	4.02172e-05	0.000412937
TTC13	ENSG00000143643.13	chr1	230906243	230978875	72633	-	2.05266	2.17899	2.11583	2.18884	2.19514	2.19199	2.05168	2.22479	2.13824	2.10029	2.31812	2.20921	0.0574292	0.675344	0.803908	0.12367	0.398677	0.572492	0.290973	0.0592821	0.102656
GNPAT	ENSG00000116906.13	chr1	231241207	231277973	36767	+	4.66557	4.53453	4.60005	4.21976	4.37568	4.29772	4.35917	4.36181	4.36049	3.90802	4.15455	4.03128	-0.318578	0.0242709	0.106426	-0.135074	0.291166	0.470333	-0.367156	0.0142034	0.0324849
SIPA1L2	ENSG00000116991.11	chr1	232397965	232630571	232607	-	2.85984	3.55185	3.20584	3.88542	3.59996	3.74269	2.98914	3.4835	3.23632	3.24934	3.39677	3.32306	0.513912	0.0390569	0.140439	0.126019	0.583343	0.730113	0.306369	0.19369	0.272052
PCNX2	ENSG00000135749.19	chr1	232983435	233295725	312291	-	0.903247	0.86549	0.884369	0.81343	0.756776	0.785103	0.767847	1.06125	0.914548	0.708187	0.671856	0.690021	-0.11127	0.389216	0.573463	0.138268	0.302491	0.48215	0.00584374	0.96418	0.971952
MAP3K21	ENSG00000143674.11	chr1	233327724	233385148	57425	+	1.57459	1.84259	1.70859	1.6792	1.94738	1.81329	2.07245	2.1667	2.11957	3.17961	2.96228	3.07094	0.0753152	0.608755	0.754397	0.507641	0.00615964	0.0377166	1.55465	8.33323e-07	4.3788e-05
KCNK1	ENSG00000135750.15	chr1	233614106	233672514	58409	+	5.57635	5.63144	5.60389	5.18209	5.32075	5.25142	4.88062	5.13139	5.00601	4.83107	4.92402	4.87755	-0.370527	0.00388215	0.040484	-0.494912	0.000705523	0.0105795	-0.528355	0.000434892	0.00220683
SLC35F3	ENSG00000183780.13	chr1	233904676	234324511	419836	+	0.94363	1.84231	1.39297	1.37516	1.37872	1.37694	1.1977	1.66023	1.42897	1.26565	1.75801	1.51183	-0.0701873	0.814254	0.892624	0.106329	0.733847	0.838942	0.284835	0.354937	0.445399
TARBP1	ENSG00000059588.10	chr1	234391313	234479179	87867	-	1.21356	1.01367	1.11361	1.38583	1.51049	1.44816	0.148491	0.746687	0.447589	0.663856	0.635705	0.649781	0.325991	0.0721392	0.201511	-0.549715	0.0181043	0.075622	-0.258315	0.184137	0.26129
ARID4B	ENSG00000054267.22	chr1	235131634	235328219	196586	-	2.25758	2.2953	2.27644	2.17466	2.48183	2.32825	1.96756	2.26497	2.11626	2.44852	2.24685	2.34768	0.0307478	0.816105	0.893557	-0.0556612	0.687626	0.807915	0.268592	0.0679302	0.114895
AL357556.3	ENSG00000285053.1	chr1	235328570	235448952	120383	+	-0.83906	-0.935622	-0.887341	-0.816902	-0.752694	-0.784798	-1.13016	-1.232	-1.18108	-1.06859	-0.820124	-0.944359	0.0932179	0.693497	0.814966	-0.191322	0.464601	0.630047	0.149343	0.545603	0.627258
B3GALNT2	ENSG00000162885.14	chr1	235447190	235504452	57263	-	1.9217	1.92647	1.92409	1.59857	1.82445	1.71151	1.86291	2.07342	1.96816	2.40864	2.35907	2.38385	-0.232923	0.0698546	0.197562	0.149176	0.225946	0.394979	0.659454	0.000187438	0.00118198
GNG4	ENSG00000168243.11	chr1	235547685	235650754	103070	-	4.94855	4.99904	4.9738	5.27632	5.16984	5.22308	5.01894	4.87879	4.94886	4.74515	4.72752	4.73634	0.233189	0.0477068	0.156373	0.0766914	0.47889	0.641633	-0.0395294	0.71218	0.773539
LYST	ENSG00000143669.14	chr1	235661041	235883640	222600	-	0.0945756	0.0116318	0.0531037	-0.344656	0.0452592	-0.149699	-0.0596243	0.593467	0.266921	0.272172	0.00733027	0.139751	-0.226216	0.297377	0.485382	0.328783	0.141817	0.292378	0.287617	0.188739	0.266552
GPR137B	ENSG00000077585.14	chr1	236142505	236221865	79361	+	2.47436	2.60532	2.53984	2.70552	2.38408	2.5448	2.82276	3.06979	2.94628	3.37728	3.57077	3.47403	-0.00372084	0.983189	0.993436	0.509883	0.0155724	0.069169	1.1339	5.33908e-05	0.000496067
ERO1B	ENSG00000086619.14	chr1	236215101	236281958	66858	-	5.80589	5.37767	5.59178	4.60558	5.12552	4.86555	5.2599	5.08779	5.17384	4.87468	4.31404	4.59436	-0.743789	0.00856515	0.060449	-0.31341	0.194018	0.356299	-0.798425	0.00625921	0.0170169
EDARADD	ENSG00000186197.15	chr1	236348257	236502915	154659	+	2.5309	2.61574	2.57332	2.77982	3.07562	2.92772	1.68485	1.31488	1.49986	1.3713	0.749681	1.06049	0.331115	0.086713	0.226018	-0.982334	0.0013262	0.0152721	-1.32941	0.000202711	0.00124392
CHRM3	ENSG00000133019.12	chr1	239386565	239915452	528888	+	-0.0930371	-0.358334	-0.225686	-0.13477	0.0502441	-0.0422628	0.399532	0.368074	0.383803	-0.314975	-0.921713	-0.618344	0.176304	0.387564	0.572511	0.727112	0.00444607	0.0311674	-0.18933	0.399702	0.489491
FMN2	ENSG00000155816.20	chr1	240014348	240475187	460840	+	-0.20038	0.237129	0.0183745	0.145264	0.201402	0.173333	1.2545	1.2393	1.2469	0.190449	0.51017	0.35031	0.120479	0.540841	0.702948	1.31802	3.64287e-05	0.00212887	0.517901	0.023071	0.0478288
RGS7	ENSG00000182901.17	chr1	240775514	241357230	581717	-	2.12542	2.18282	2.15412	2.1039	1.75452	1.92921	1.71373	1.59266	1.65319	0.0983268	0.166775	0.132551	-0.230161	0.215467	0.396664	-0.403945	0.0613571	0.16776	-1.84832	1.84248e-05	0.000252138
EXO1	ENSG00000174371.17	chr1	241847967	241895148	47182	+	3.00801	2.95973	2.98387	4.02166	4.28334	4.1525	3.04444	3.009	3.02672	4.45999	4.01219	4.23609	1.15326	4.2446e-05	0.00864083	0.147182	0.420433	0.591849	1.453	6.71155e-06	0.000135755
CEP170	ENSG00000143702.16	chr1	243124428	243255348	130921	-	2.72387	2.93854	2.83121	2.51427	2.4824	2.49834	2.41249	2.51786	2.46518	1.60675	1.78993	1.69834	-0.351636	0.00961238	0.0646999	-0.266091	0.0394231	0.124564	-0.937423	1.86859e-05	0.000252907
SDCCAG8	ENSG00000054282.16	chr1	243256034	243500091	244058	+	1.97669	1.88607	1.93138	1.54083	1.87478	1.7078	2.02415	1.63359	1.82887	1.60637	1.35564	1.481	-0.245192	0.204801	0.383133	-0.00115551	0.995167	0.997273	-0.251369	0.215309	0.296874
AKT3	ENSG00000117020.18	chr1	243488233	243851079	362847	-	3.09476	3.25851	3.17664	2.87656	2.50863	2.69259	3.11626	3.01492	3.06559	1.67067	1.84365	1.75716	-0.498279	0.00661437	0.0523332	-0.0108848	0.940829	0.967122	-1.22311	2.03532e-05	0.000265142
ZBTB18	ENSG00000179456.10	chr1	244048939	244057476	8538	+	4.65863	4.67435	4.66649	4.17865	4.11627	4.14746	4.07281	4.06449	4.06865	3.6164	3.1498	3.3831	-0.534647	0.00268184	0.0335538	-0.495956	0.00496647	0.0335202	-1.08914	2.53454e-05	0.000307142
ADSS2	ENSG00000035687.10	chr1	244408494	244451909	43416	-	4.57576	4.61012	4.59294	4.39791	4.54423	4.47107	4.26518	4.39928	4.33223	4.63856	4.67558	4.65707	-0.140043	0.165272	0.33426	-0.157774	0.132609	0.279584	0.262623	0.0194976	0.0418246
DESI2	ENSG00000121644.19	chr1	244653103	244709033	55931	+	4.55242	4.63162	4.59202	4.43101	4.45334	4.44217	5.18826	5.14534	5.1668	5.35646	5.35836	5.35741	-0.167128	0.0968133	0.241666	0.676736	3.1648e-05	0.00199894	0.963417	1.55387e-06	5.50795e-05
EFCAB2	ENSG00000203666.12	chr1	244969705	245127164	157460	+	0.943455	0.526216	0.734836	0.245858	0.648506	0.447182	0.844359	0.839132	0.841746	0.916794	0.796762	0.856778	-0.299692	0.158349	0.326584	0.228435	0.271908	0.44908	0.338936	0.1072	0.167287
KIF26B	ENSG00000162849.16	chr1	245154985	245709432	554448	+	0.196736	0.487339	0.342038	0.0939916	-0.163817	-0.0349125	1.2331	1.27644	1.25477	-0.640304	-0.673172	-0.656738	-0.395095	0.0303	0.119763	1.00848	5.03396e-05	0.00256143	-0.814997	0.00107458	0.00438884
SMYD3	ENSG00000185420.19	chr1	245749342	246507312	757971	-	1.36862	1.45047	1.40955	1.30264	1.16734	1.23499	1.70247	1.57828	1.64038	0.386484	0.457339	0.421911	-0.188066	0.220437	0.401746	0.330607	0.0456768	0.138113	-0.795913	0.000886104	0.00379248
CNST	ENSG00000162852.14	chr1	246566444	246668595	102152	+	2.41963	2.48886	2.45424	2.04902	2.36925	2.20914	2.51966	2.43505	2.47736	2.44963	2.21503	2.33233	-0.270141	0.0809462	0.216677	0.123522	0.39853	0.572492	0.0736625	0.607504	0.683839
AHCTF1	ENSG00000153207.16	chr1	246839098	246931948	92851	-	3.09252	3.10397	3.09825	3.43728	3.52492	3.4811	3.42632	3.52163	3.47397	3.74384	3.56927	3.65656	0.366178	0.00386092	0.040484	0.479149	0.000760615	0.0109841	0.756777	2.18125e-05	0.000276101
ZNF670-ZNF695	ENSG00000135747.11	chr1	246945547	247078811	133265	-	-3.86319	-4.33963	-4.10141	-4.31836	-3.57047	-3.94442	-3.67177	-3.69474	-3.68325	-2.38422	-2.5845	-2.48436	0.210417	0.718982	0.830968	0.798175	0.192291	0.354149	2.32328	0.00134791	0.00521566
ZNF124	ENSG00000196418.12	chr1	247121975	247172016	50042	-	0.609821	0.20113	0.405475	0.3956	0.446615	0.421108	1.20372	0.821245	1.01248	2.26637	1.5634	1.91488	0.0174568	0.957616	0.980669	0.729004	0.0445458	0.135413	1.73074	0.000154156	0.00103761
AL390728.4	ENSG00000227671.4	chr1	247189851	247210856	21006	-	2.6833	1.755	2.21915	1.10345	1.48957	1.29651	2.03131	2.2773	2.1543	2.44576	1.89069	2.16823	-0.913458	0.0260433	0.109889	0.0860041	0.797025	0.878567	0.187186	0.567222	0.646407
ZNF496	ENSG00000162714.12	chr1	247297412	247331846	34435	-	2.75752	2.72293	2.74022	2.64942	2.48611	2.56777	2.13278	2.16685	2.14981	1.68005	1.3942	1.53713	-0.185303	0.146564	0.312606	-0.487499	0.00330041	0.0257646	-1.00744	2.36901e-05	0.000292402
ZMYND11	ENSG00000015171.20	chr10	134465	254637	120173	+	3.72251	3.79535	3.75893	3.89842	3.96229	3.93035	3.56363	3.55649	3.56006	3.53065	3.37337	3.45201	0.153908	0.143471	0.309107	-0.0975343	0.355543	0.53225	-0.110302	0.295838	0.384589
DIP2C	ENSG00000151240.17	chr10	274190	689668	415479	-	1.93545	2.32543	2.13044	1.82303	1.72228	1.77266	1.90495	1.97772	1.94133	1.35622	1.18665	1.27143	-0.381369	0.0230299	0.102642	-0.096	0.51849	0.676569	-0.673472	0.00147321	0.00556278
LARP4B	ENSG00000107929.15	chr10	806914	931705	124792	-	3.41472	3.63892	3.52682	3.80526	3.71677	3.76101	3.30859	3.5627	3.43565	3.03699	3.03344	3.03521	0.216297	0.0698048	0.197562	0.0101103	0.927388	0.95986	-0.29576	0.0232906	0.0481595
WDR37	ENSG00000047056.16	chr10	1049538	1132384	82847	+	1.00989	1.23271	1.1213	1.32033	1.33464	1.32748	1.09919	1.7485	1.42385	0.958506	1.17178	1.06514	0.183564	0.361151	0.546799	0.407285	0.0690628	0.181221	0.136849	0.513501	0.59718
ADARB2	ENSG00000185736.16	chr10	1177313	1737525	560213	-	1.49631	1.38718	1.44174	1.65114	1.52583	1.58848	1.45244	1.70128	1.57686	0.371966	0.313019	0.342492	0.138596	0.288955	0.476628	0.244747	0.0869997	0.211512	-0.900522	0.000145449	0.000998342
PFKP	ENSG00000067057.18	chr10	3066333	3137718	71386	+	5.50171	5.78433	5.64302	6.11733	5.84373	5.98053	5.12638	5.40046	5.26342	4.95266	5.50759	5.23013	0.320437	0.11398	0.267838	-0.278043	0.169842	0.327652	-0.215407	0.27615	0.36422
AKR1E2	ENSG00000165568.18	chr10	4786629	4848062	61434	+	0.521162	0.146493	0.333828	0.134764	-0.0117322	0.061516	0.0666431	0.312509	0.189576	-0.209535	-0.149137	-0.179336	-0.273237	0.301103	0.489802	-0.022564	0.931993	0.961615	-0.309401	0.267709	0.355109
NET1	ENSG00000173848.19	chr10	5412557	5459056	46500	+	6.02012	6.06123	6.04068	5.89916	5.91949	5.90932	5.68516	5.71618	5.70067	6.06228	6.22553	6.14391	-0.148222	0.135786	0.299285	-0.23763	0.0286709	0.101808	0.301598	0.00861129	0.0217649
LASTR	ENSG00000242147.3	chr10	5594984	5632566	37583	-	-3.5949	-3.7203	-3.6576	-2.99397	-3.42087	-3.20742	-3.88403	-3.53197	-3.708	-4.85546	-2.43993	-3.6477	0.526281	0.496053	0.665166	0.0803791	0.922456	0.956888	0.129853	0.87345	0.904552
TASOR2	ENSG00000108021.20	chr10	5684838	5763740	78903	+	2.76768	2.92187	2.84477	3.08322	3.24393	3.16358	2.40972	2.58184	2.49578	2.82124	2.4471	2.63417	0.299198	0.0408943	0.144063	-0.247601	0.0944781	0.224287	-0.01597	0.904678	0.92799
GDI2	ENSG00000057608.17	chr10	5765223	5842132	76910	-	6.34557	6.24235	6.29396	6.31904	6.40381	6.36142	6.21208	6.10185	6.15696	6.37727	6.34245	6.35986	0.0512005	0.612169	0.756514	-0.0339898	0.737953	0.841475	0.264849	0.0238337	0.0489753
ANKRD16	ENSG00000134461.16	chr10	5861616	5889906	28291	-	0.842826	0.953766	0.898296	1.01758	0.490579	0.754078	1.83894	1.85983	1.84939	2.01175	1.97321	1.99248	-0.148668	0.52121	0.68758	1.05941	0.000601533	0.00961226	1.29893	0.000102745	0.000784447
FBH1	ENSG00000134452.20	chr10	5890203	5937594	47392	+	3.14494	3.23723	3.19109	3.16796	3.25244	3.2102	3.11682	3.34514	3.23098	3.3918	3.2897	3.34075	0.000642444	0.995017	0.99789	0.142826	0.196235	0.359103	0.346645	0.00709101	0.0186869
ATP5F1C	ENSG00000165629.20	chr10	7788147	7807815	19669	+	5.65021	5.50155	5.57588	5.23023	5.42384	5.32703	5.67953	5.57068	5.62511	5.32293	5.34574	5.33433	-0.265051	0.0423341	0.1467	0.153543	0.206296	0.37207	-0.0409399	0.725773	0.785437
USP6NL	ENSG00000148429.14	chr10	11453946	11611754	157809	-	1.85481	1.962	1.9084	2.04641	2.1989	2.12265	1.95425	1.86809	1.91117	1.75263	1.69881	1.72572	0.194561	0.0933002	0.236717	0.102728	0.365978	0.542675	0.0136353	0.902017	0.926495
ECHDC3	ENSG00000134463.15	chr10	11742366	11764070	21705	+	0.0909189	0.31081	0.200864	-0.205594	-0.507478	-0.356536	0.3022	0.208544	0.255372	-0.0639513	-0.0637026	-0.0638269	-0.590052	0.0487939	0.158264	0.153459	0.559274	0.710223	-0.0792219	0.764258	0.817046
UPF2	ENSG00000151461.20	chr10	11920022	12043170	123149	-	3.07403	3.29116	3.18259	3.58015	3.6479	3.61403	2.8214	3.01702	2.91921	3.19006	3.02005	3.10506	0.410903	0.00409644	0.041277	-0.163708	0.191096	0.352842	0.115887	0.32891	0.418704
DHTKD1	ENSG00000181192.12	chr10	12068954	12123221	54268	+	2.94389	3.03644	2.99016	3.0307	3.07292	3.05181	3.05166	3.2096	3.13063	3.16448	3.25005	3.20727	0.0435465	0.678645	0.805805	0.242844	0.0443907	0.135077	0.414933	0.00272692	0.00894619
SEC61A2	ENSG00000065665.21	chr10	12129637	12169961	40325	+	2.46368	2.51348	2.48858	2.66319	2.81827	2.74073	2.3418	2.44907	2.39543	2.22057	2.21655	2.21856	0.232902	0.0711185	0.199687	0.00968754	0.938968	0.966003	-0.0727267	0.567101	0.646388
NUDT5	ENSG00000165609.13	chr10	12165330	12196144	30815	-	3.79742	3.7868	3.79211	3.91799	4.00493	3.96146	3.76928	3.58906	3.67917	3.99379	3.89724	3.94551	0.152941	0.192556	0.367875	-0.0114576	0.921293	0.956	0.352261	0.0104372	0.0253944
CAMK1D	ENSG00000183049.13	chr10	12349547	12835545	485999	+	2.38822	2.29478	2.3415	2.06268	1.69292	1.8778	2.28493	2.15793	2.22143	1.3587	1.66095	1.50982	-0.468837	0.0173687	0.0885141	-0.0160281	0.923592	0.95743	-0.629197	0.00491349	0.014121
OPTN	ENSG00000123240.17	chr10	13099449	13138308	38860	+	4.18122	4.18426	4.18274	4.15299	4.44067	4.29683	4.08827	4.18705	4.13766	4.90269	4.80839	4.85554	0.0952093	0.3916	0.575617	0.058184	0.60412	0.747177	0.871652	1.45794e-05	0.000216116
MCM10	ENSG00000065328.17	chr10	13161558	13211110	49553	+	2.30008	2.44807	2.37407	3.15454	3.40914	3.28184	2.4061	2.39485	2.40047	3.44324	2.98104	3.21214	0.885603	0.000337489	0.0151058	0.12509	0.494297	0.654978	1.0319	0.000120989	0.00087361
PHYH	ENSG00000107537.14	chr10	13277796	13302412	24617	-	4.47204	4.25921	4.36562	4.20409	4.04844	4.12626	4.6183	4.59411	4.6062	4.87238	4.87324	4.87281	-0.249254	0.0687311	0.196065	0.347081	0.0177953	0.0747809	0.710045	0.000184949	0.00117172
SEPHS1	ENSG00000086475.15	chr10	13317428	13348298	30871	-	4.81144	4.86024	4.83584	4.81641	4.80095	4.80868	4.50087	4.45824	4.47956	3.94623	4.14027	4.04325	-0.0436072	0.675343	0.803908	-0.254672	0.036396	0.119216	-0.594169	0.00029952	0.00166332
FRMD4A	ENSG00000151474.23	chr10	13643706	14462142	818437	-	-0.552925	0.0621358	-0.245395	0.125804	0.393271	0.259537	-0.913279	-1.35123	-1.13226	-1.26878	-0.774031	-1.02141	0.458691	0.072756	0.202287	-0.821156	0.0176312	0.0744919	-0.603373	0.0530538	0.0937684
FAM107B	ENSG00000065809.13	chr10	14518557	14774897	256341	-	3.80662	3.70143	3.75402	3.79731	4.06368	3.93049	4.11732	3.88584	4.00158	4.71277	4.64642	4.67959	0.159375	0.247507	0.43267	0.350978	0.0246301	0.0923433	1.1261	8.67922e-06	0.000159621
HSPA14	ENSG00000187522.16	chr10	14838306	14871741	33436	+	3.87998	3.41356	3.64677	3.38723	3.83399	3.61061	3.53896	3.65429	3.59663	3.2429	3.31362	3.27826	-0.0475569	0.803642	0.884916	0.0679452	0.732887	0.838434	-0.155497	0.445585	0.53366
DCLRE1C	ENSG00000152457.18	chr10	14897359	14954432	57074	-	1.20025	1.14221	1.17123	1.12377	1.7078	1.41579	0.873302	1.11308	0.993191	0.957953	0.833098	0.895526	0.218139	0.248055	0.432781	-0.0699887	0.724799	0.833782	-0.0757821	0.699092	0.763167
OLAH	ENSG00000152463.15	chr10	15032227	15073853	41627	+	-3.40928	-2.81042	-3.10985	-3.11898	-2.89218	-3.00558	-1.37096	-2.34688	-1.85892	-1.37734	-1.46659	-1.42196	0.104243	0.8572	0.920348	1.59668	0.0137427	0.0637012	2.18209	0.00177929	0.00640156
FAM171A1	ENSG00000148468.17	chr10	15211643	15371289	159647	-	3.9041	3.9492	3.92665	3.77424	3.51934	3.64679	3.17701	2.9609	3.06896	2.08757	2.07149	2.07953	-0.292063	0.0494597	0.159336	-0.759231	0.000396092	0.00778697	-1.65285	1.73157e-06	5.94699e-05
MINDY3	ENSG00000148481.14	chr10	15778170	15860507	82338	-	3.01236	2.8205	2.91643	2.55883	2.5477	2.55327	3.05026	3.01715	3.0337	2.34477	2.46121	2.40299	-0.372696	0.0170664	0.0879663	0.226106	0.10865	0.2458	-0.308474	0.0447809	0.0818996
PTER	ENSG00000165983.14	chr10	16436943	16513745	76803	+	3.02667	2.84484	2.93576	3.01818	3.05945	3.03881	3.27288	2.89392	3.0834	3.45193	3.32912	3.39052	0.0930212	0.566788	0.723734	0.25267	0.151483	0.305852	0.659808	0.00202574	0.00707257
RSU1	ENSG00000148484.18	chr10	16590611	16817463	226853	-	3.76433	3.89824	3.83129	3.86913	3.98117	3.92515	4.19271	4.05395	4.12333	4.10553	4.18211	4.14382	0.074229	0.515627	0.68189	0.391721	0.00628872	0.038141	0.509602	0.00115718	0.0046354
ST8SIA6	ENSG00000148488.17	chr10	17315421	17454595	139175	-	-2.32958	-2.42882	-2.3792	-2.63641	-2.11753	-2.37697	-2.46135	-2.69002	-2.57568	-2.17333	-1.85156	-2.01245	-0.023914	0.941558	0.972073	-0.0940716	0.786466	0.87223	0.592944	0.0889446	0.143491
HACD1	ENSG00000165996.14	chr10	17589032	17617374	28343	-	1.81098	1.65244	1.73171	1.52737	1.55998	1.54368	1.68743	1.56101	1.62422	1.70652	2.06345	1.88499	-0.196872	0.289777	0.477337	0.00118174	0.994991	0.997273	0.365008	0.0621957	0.106785
STAM	ENSG00000136738.15	chr10	17644151	17716824	72674	+	3.32551	3.55417	3.43984	3.4119	3.38825	3.40008	3.10975	3.22837	3.16906	3.18313	3.17812	3.18062	-0.0600446	0.588753	0.739251	-0.172627	0.15981	0.315633	-0.0659409	0.565235	0.644731
NSUN6	ENSG00000241058.4	chr10	18545561	18659285	113725	-	0.807072	0.723286	0.765179	0.847478	1.08244	0.96496	0.474518	0.487659	0.481088	0.487545	0.404208	0.445876	0.184117	0.332204	0.519578	-0.178687	0.391916	0.566363	-0.119782	0.553315	0.634196
PLXDC2	ENSG00000120594.17	chr10	19816239	20289856	473618	+	2.15977	2.23626	2.19801	2.50306	2.15262	2.32784	2.26645	1.74589	2.00617	1.21006	1.92454	1.5673	0.118014	0.631655	0.771283	-0.0951195	0.711748	0.824178	-0.429288	0.124889	0.189638
NEBL	ENSG00000078114.19	chr10	20779973	21293011	513039	-	1.4047	1.30606	1.35538	1.31759	1.3762	1.34689	1.52289	1.31361	1.41825	1.41739	1.18671	1.30205	-0.0222957	0.867463	0.926272	0.166631	0.241764	0.414176	0.146924	0.294365	0.383072
MLLT10	ENSG00000078403.17	chr10	21524646	21743630	218985	+	2.4711	2.4003	2.4357	1.56478	1.95358	1.75918	1.42213	1.71972	1.57092	0.406522	0.72022	0.563371	-0.699982	0.000996905	0.0225041	-0.758452	0.000876015	0.0118159	-1.6732	4.64885e-06	0.000109578
DNAJC1	ENSG00000136770.11	chr10	21756548	22003769	247222	-	5.2645	5.37018	5.31734	5.18257	5.12958	5.15607	5.50501	5.62749	5.56625	5.22307	5.17689	5.19998	-0.178154	0.0819493	0.218408	0.351011	0.00379965	0.0284201	0.0797262	0.406755	0.496571
PIP4K2A	ENSG00000150867.14	chr10	22534854	22714578	179725	-	2.56251	2.9653	2.7639	3.1832	2.89708	3.04014	3.0789	2.9497	3.0143	2.58995	2.80887	2.69941	0.256299	0.157268	0.325952	0.341677	0.0774644	0.195224	0.125248	0.487626	0.572408
KIAA1217	ENSG00000120549.18	chr10	23694746	24547848	853103	+	0.191082	0.0658189	0.12845	0.89836	0.835746	0.867053	-0.345792	0.407898	0.031053	0.140328	0.967874	0.554101	0.735594	0.0225999	0.101851	0.0220804	0.944669	0.969953	0.641524	0.0483861	0.0869671
ARHGAP21	ENSG00000107863.18	chr10	24583609	24723887	140279	-	2.3077	2.63902	2.47336	2.70314	2.73481	2.71897	1.94041	2.29664	2.11853	2.24573	2.39551	2.32062	0.223707	0.121953	0.280255	-0.255517	0.100263	0.232718	0.0408149	0.769853	0.821623
PRTFDC1	ENSG00000099256.19	chr10	24848614	24952606	103993	-	3.26828	3.27524	3.27176	3.34929	3.51067	3.42998	3.21924	3.27161	3.24542	3.34064	3.37553	3.35808	0.139946	0.256005	0.442209	0.0774644	0.542977	0.697316	0.286502	0.038154	0.0720124
GPR158	ENSG00000151025.11	chr10	25174802	25602229	427428	+	-1.37812	-1.43484	-1.40648	-1.19694	-1.39803	-1.29749	-1.85691	-1.72368	-1.7903	-1.34767	-1.48848	-1.41808	0.105949	0.644372	0.781621	-0.28233	0.279838	0.457284	0.190659	0.427232	0.516727
PDSS1	ENSG00000148459.16	chr10	26697701	26746798	49098	+	1.7544	1.68984	1.72212	1.75301	1.77863	1.76582	1.90138	2.31474	2.10806	1.85186	1.86863	1.86024	0.0323241	0.867118	0.926062	0.502091	0.026011	0.0958439	0.343128	0.103721	0.162753
ABI1	ENSG00000136754.18	chr10	26746593	26861087	114495	-	4.14529	4.10332	4.12431	3.92129	4.06399	3.99264	4.23476	4.33922	4.28699	4.56746	4.49012	4.52879	-0.148754	0.154812	0.323002	0.26696	0.0215337	0.0848683	0.604083	0.00011864	0.000861278
ANKRD26	ENSG00000107890.17	chr10	26973793	27100494	126702	-	0.350885	0.287578	0.319232	0.253418	0.427845	0.340631	0.350959	0.311082	0.331021	0.204492	0.123283	0.163887	0.00474519	0.971972	0.987447	0.117421	0.416282	0.587985	0.0458398	0.7455	0.802619
YME1L1	ENSG00000136758.19	chr10	27110111	27155266	45156	-	5.13296	5.18061	5.15679	5.07995	5.19491	5.13743	5.07763	5.05784	5.06773	4.98074	5.01795	4.99934	-0.0366801	0.679228	0.805925	0.0132178	0.882037	0.933228	0.0406616	0.648818	0.72087
RAB18	ENSG00000099246.17	chr10	27504174	27542239	38066	+	4.00791	3.93202	3.96996	3.69398	3.93387	3.81393	4.06325	4.06857	4.06591	4.04463	3.97656	4.0106	-0.173613	0.1295	0.291283	0.199912	0.0884049	0.2136	0.240249	0.0460772	0.0837317
ARMC4	ENSG00000169126.16	chr10	27775186	27999079	223894	-	1.1505	1.45283	1.30166	1.52614	1.68674	1.60644	1.10436	0.872023	0.98819	-0.196591	-0.209681	-0.203136	0.275408	0.0995808	0.24573	-0.226487	0.215737	0.383341	-1.32781	7.62986e-05	0.000635279
MPP7	ENSG00000150054.18	chr10	28050993	28334486	283494	-	4.17828	4.11134	4.14481	3.53298	3.73467	3.63383	3.82939	3.99382	3.9116	3.17068	3.29167	3.23118	-0.528767	0.000624936	0.0185937	-0.128837	0.248183	0.421346	-0.714111	8.71822e-05	0.000691815
WAC-AS1	ENSG00000254635.6	chr10	28522652	28533066	10415	-	2.47537	2.69322	2.58429	3.10858	3.15003	3.1293	2.69382	2.98916	2.84149	3.06569	3.09429	3.07999	0.523398	0.00243709	0.0322547	0.357253	0.0258749	0.095577	0.689462	0.000438345	0.00222121
WAC	ENSG00000095787.23	chr10	28532493	28623112	90620	+	4.83215	4.9449	4.88852	4.60539	4.64566	4.62552	4.54542	4.67749	4.61146	3.88775	3.98239	3.93507	-0.280385	0.00923377	0.0636591	-0.174855	0.071764	0.185968	-0.755762	1.01039e-05	0.00017648
BAMBI	ENSG00000095739.11	chr10	28677510	28682932	5423	+	6.01519	5.91664	5.96592	5.5522	5.54863	5.55042	5.86345	5.62282	5.74314	6.10944	5.78488	5.94716	-0.43063	0.0120373	0.0723045	-0.120127	0.409577	0.582184	0.180019	0.220216	0.302443
LINC01517	ENSG00000232624.8	chr10	28743506	28941910	198405	+	-2.37677	-2.84415	-2.61046	-2.88631	-3.06028	-2.9733	-3.55071	-4.08179	-3.81625	-4.06703	-4.60951	-4.33827	-0.373193	0.314731	0.503218	-1.172	0.0170076	0.0729518	-1.68526	0.00296634	0.00950231
SVIL-AS1	ENSG00000224597.10	chr10	29409402	29487745	78344	+	1.99343	1.97985	1.98664	1.89876	2.08483	1.99179	1.9628	1.95927	1.96104	2.17712	2.2502	2.21366	-0.0137302	0.914908	0.955685	0.0783399	0.564818	0.715231	0.428823	0.00721375	0.018913
SVIL	ENSG00000197321.15	chr10	29457338	29736959	279622	-	3.95985	4.06248	4.01116	3.86264	3.72512	3.79388	3.38416	3.5432	3.46368	2.79804	2.89683	2.84744	-0.233553	0.0395561	0.141382	-0.445176	0.00150273	0.0163292	-0.96621	4.76418e-06	0.000110335
MAP3K8	ENSG00000107968.10	chr10	30434021	30461833	27813	+	1.90982	1.25165	1.58074	0.637801	1.12968	0.883742	1.12851	1.38723	1.25787	2.09806	2.09649	2.09727	-0.701454	0.024857	0.107564	-0.186438	0.49564	0.656201	0.750673	0.00958222	0.0236735
SVIL2P	ENSG00000234814.8	chr10	30655489	30717266	61778	+	-2.03167	-1.64698	-1.83933	-1.6034	-1.99198	-1.79769	-2.96561	-1.78851	-2.37706	-1.92562	-3.18657	-2.55609	0.0284883	0.955472	0.979302	-0.48541	0.398214	0.572415	-0.631207	0.278427	0.366296
ZNF438	ENSG00000183621.15	chr10	30820207	31031937	211731	-	0.997249	0.758908	0.878078	0.529447	0.735997	0.632722	0.721901	0.79401	0.757956	-0.706594	-0.606419	-0.656507	-0.257513	0.189879	0.364528	-0.00503318	0.979225	0.989568	-1.34556	0.000167403	0.00110159
ZEB1	ENSG00000148516.22	chr10	31318495	31529814	211320	+	2.66555	3.22644	2.94599	2.06331	1.91416	1.98873	2.39787	2.51859	2.45823	0.11755	1.10808	0.612815	-0.9804	0.00226001	0.0309231	-0.394225	0.123781	0.268193	-2.13961	3.35104e-05	0.0003725
ARHGAP12	ENSG00000165322.18	chr10	31805398	31928876	123479	-	3.9919	3.95774	3.97482	3.66499	3.71602	3.6905	3.59908	3.89795	3.74851	3.4503	3.6451	3.5477	-0.300526	0.0248958	0.107564	-0.121416	0.314372	0.493698	-0.227334	0.0766701	0.127066
KIF5B	ENSG00000170759.11	chr10	32009015	32056425	47411	-	6.31821	6.51225	6.41523	6.25194	6.27535	6.26365	6.27796	6.22216	6.25006	6.05181	6.19697	6.12439	-0.169161	0.119752	0.276578	-0.0635757	0.537239	0.692148	-0.093256	0.37057	0.461037
CCDC7	ENSG00000216937.13	chr10	32446140	32882874	436735	+	-2.09591	-2.1777	-2.13681	-2.78505	-2.55622	-2.67063	-2.62303	-2.81603	-2.71953	-3.66366	-3.1064	-3.38503	-0.572122	0.0760755	0.207911	-0.494405	0.134238	0.281958	-1.10247	0.0069473	0.0184308
ITGB1	ENSG00000150093.20	chr10	32887273	33005792	118520	-	5.39033	5.46238	5.42635	5.39332	5.40896	5.40114	5.57686	5.60193	5.5894	5.3327	5.69297	5.51284	-0.0422005	0.728494	0.835677	0.26541	0.0509502	0.148666	0.284816	0.0386295	0.072701
NRP1	ENSG00000099250.18	chr10	33177492	33336262	158771	-	4.26999	4.40626	4.33813	4.17974	3.62165	3.90069	3.32974	3.34605	3.33789	1.70478	2.02946	1.86712	-0.451193	0.0298184	0.118988	-0.898898	0.000752087	0.0109622	-2.2732	9.34224e-07	4.67336e-05
PARD3	ENSG00000148498.16	chr10	34109560	34815325	705766	-	4.02263	4.15806	4.09034	3.94737	3.90657	3.92697	3.84237	3.79255	3.81746	2.89163	3.03913	2.96538	-0.180757	0.105428	0.253555	-0.172338	0.127402	0.272992	-0.928104	1.04905e-05	0.000180556
CREM	ENSG00000095794.19	chr10	35126791	35212958	86168	+	1.93693	1.67234	1.80464	1.93833	2.28402	2.11118	1.97144	1.89337	1.93241	2.59217	2.56345	2.57781	0.293903	0.091354	0.233444	0.240363	0.178847	0.338074	0.984498	0.000109482	0.000812092
CCNY	ENSG00000108100.18	chr10	35247025	35572669	325645	+	4.43921	4.56028	4.49974	4.51045	4.47418	4.49232	4.62175	4.47305	4.5474	4.02574	4.20369	4.11472	-0.0245436	0.829147	0.902307	0.14846	0.216621	0.383961	-0.187352	0.130503	0.197015
ZNF248	ENSG00000198105.15	chr10	37776526	37858106	81581	-	0.239547	0.247677	0.243612	0.0611024	-0.0273384	0.016882	-0.615553	-0.634048	-0.624801	-0.783166	-0.946669	-0.864918	-0.239741	0.176486	0.34736	-0.772827	0.00245548	0.0216866	-0.922375	0.000789981	0.00345679
ZNF33A	ENSG00000189180.16	chr10	38010650	38065088	54439	+	3.02481	3.02626	3.02554	2.61836	2.88125	2.74981	2.55283	2.97568	2.76425	2.38839	2.42225	2.40532	-0.296145	0.0485021	0.15772	-0.155257	0.275427	0.452507	-0.421791	0.0121882	0.0287556
ZNF33B	ENSG00000196693.15	chr10	42574185	42638570	64386	-	1.94959	1.80694	1.87827	1.34582	1.65273	1.49928	1.33707	1.53859	1.43783	1.44901	1.24321	1.34611	-0.39832	0.018853	0.0928858	-0.33164	0.0503227	0.147317	-0.331447	0.0476755	0.086036
RET	ENSG00000165731.20	chr10	43077064	43130351	53288	+	4.13984	4.38105	4.26044	4.65228	4.50967	4.58098	3.00397	3.38508	3.19453	4.03266	4.23173	4.13219	0.302761	0.0446968	0.151556	-0.964022	7.03094e-05	0.00302523	0.0682051	0.619685	0.694674
CSGALNACT2	ENSG00000169826.8	chr10	43138445	43185302	46858	+	4.90037	5.11955	5.00996	4.65913	4.60471	4.63192	4.81404	5.21275	5.0134	4.47299	4.75978	4.61638	-0.39636	0.0193641	0.0943752	0.105271	0.471157	0.635219	-0.196826	0.195855	0.274531
RASGEF1A	ENSG00000198915.12	chr10	43194535	43267065	72531	-	3.11006	3.42055	3.2653	3.11346	3.17566	3.14456	2.59413	2.88243	2.73828	2.0437	2.37516	2.20943	-0.143306	0.325058	0.512323	-0.428217	0.0166507	0.0718544	-0.861973	0.00027537	0.00155827
HNRNPF	ENSG00000169813.16	chr10	43385617	43409166	23550	-	7.34838	7.36756	7.35797	7.44496	7.57534	7.51015	7.21991	7.23907	7.22949	7.13289	6.97523	7.05406	0.135078	0.158975	0.327283	-0.0259609	0.776703	0.866796	-0.105944	0.262941	0.350346
RASSF4	ENSG00000107551.21	chr10	44959407	44995891	36485	+	1.22278	0.785852	1.00432	0.328405	0.449668	0.389036	1.76776	1.8217	1.79473	1.7237	1.25079	1.48725	-0.619884	0.0176445	0.0896274	0.912957	0.00101924	0.0129015	0.696877	0.00570111	0.0158793
ALOX5	ENSG00000012779.11	chr10	45374176	45446119	71944	+	4.20146	4.27792	4.23969	4.60759	4.7464	4.67699	4.04452	4.26918	4.15685	4.94308	4.87237	4.90773	0.419152	0.00189822	0.0284642	0.0202613	0.846387	0.912335	0.865954	8.38565e-06	0.000156546
MARCHF8	ENSG00000165406.16	chr10	45454585	45594906	140322	-	3.34627	3.66437	3.50532	3.66783	3.59234	3.63009	3.32645	3.10729	3.21687	2.9013	2.61687	2.75908	0.105257	0.47475	0.646474	-0.192027	0.223037	0.392042	-0.554326	0.00471894	0.0137436
ZFAND4	ENSG00000172671.20	chr10	45615500	45672780	57281	-	1.98247	1.97437	1.97842	1.7655	1.78377	1.77463	2.31344	2.23958	2.27651	2.61298	2.34986	2.48142	-0.218978	0.136029	0.299587	0.401735	0.0140826	0.064654	0.702391	0.000366534	0.00194727
AGAP4	ENSG00000188234.13	chr10	45825594	45853875	28282	-	2.78406	2.49346	2.63876	1.51856	2.01438	1.76647	1.04062	1.42969	1.23515	1.59308	0.667383	1.13023	-0.897245	0.00558674	0.0483179	-1.2918	0.00145693	0.0161528	-1.3159	0.00115249	0.00462548
PARGP1	ENSG00000239883.8	chr10	45854093	45972154	118062	-	0.0916317	-0.00639699	0.0426174	-0.420914	-0.173277	-0.297096	-0.904617	-0.048598	-0.476608	-0.101305	-0.560289	-0.330797	-0.365392	0.240729	0.4245	-0.412133	0.218946	0.386786	-0.181365	0.558697	0.639022
NCOA4	ENSG00000266412.5	chr10	46005088	46030714	25627	-	5.18042	5.09037	5.13539	5.09294	5.25004	5.17149	5.49141	5.33995	5.41568	5.87282	5.79131	5.83206	0.0196275	0.860112	0.921764	0.383523	0.00632128	0.0382944	0.89631	1.41583e-05	0.000211293
BMS1P1	ENSG00000204177.10	chr10	46786674	46811989	25316	+	-0.52882	-0.92896	-0.72889	-1.79252	-1.65681	-1.72467	-1.89283	-0.883765	-1.3883	-1.37661	-2.09573	-1.73617	-1.03391	0.021611	0.0991764	-0.546531	0.179833	0.339068	-0.833405	0.057036	0.0995383
PTPN20	ENSG00000204179.10	chr10	46911396	47002488	91093	+	2.11636	1.57332	1.84484	0.618456	1.40736	1.01291	1.65646	1.68585	1.67115	1.45343	1.17727	1.31535	-0.856767	0.0107417	0.068706	-0.0488454	0.854334	0.918053	-0.313369	0.264996	0.352482
SHLD2P3	ENSG00000189014.7	chr10	47689707	47730436	40730	+	1.00541	1.21063	1.10802	0.862303	1.33363	1.09796	1.55356	1.37369	1.46362	0.593641	0.903294	0.748468	-0.0471737	0.838187	0.908981	0.453347	0.0748558	0.191128	-0.169047	0.496347	0.580665
AC245041.2	ENSG00000276850.5	chr10	47908064	47991877	83814	-	-1.923	-1.22726	-1.57513	-0.964096	-1.62032	-1.29221	-1.98523	-1.78737	-1.8863	-1.26219	-0.724242	-0.993216	0.28623	0.505401	0.673544	-0.242445	0.606108	0.748769	0.808703	0.0784905	0.12967
PTPN20CP	ENSG00000278561.1	chr10	48064308	48119455	55148	-	1.00327	0.882705	0.942987	0.0542387	0.510548	0.282393	-0.0278591	0.250559	0.11135	0.421456	0.152453	0.286955	-0.717749	0.0396896	0.141382	-0.755593	0.0415206	0.128983	-0.483176	0.14741	0.2176
FRMPD2	ENSG00000170324.21	chr10	48153088	48274696	121609	-	-0.902358	-1.04411	-0.973232	-1.32115	-1.71551	-1.51833	-1.01338	-0.84333	-0.928356	-0.945642	-1.79037	-1.36801	-0.552062	0.0945295	0.238536	0.158762	0.596538	0.741286	-0.203911	0.509725	0.593651
MAPK8	ENSG00000107643.16	chr10	48306639	48439360	132722	+	3.22345	3.08728	3.15537	2.60652	2.80785	2.70719	3.09141	3.43107	3.26124	2.85667	2.87073	2.8637	-0.465288	0.00393432	0.0405821	0.212499	0.111467	0.249464	-0.0911039	0.472942	0.559355
ARHGAP22	ENSG00000128805.15	chr10	48446036	48656265	210230	-	1.39189	1.67891	1.5354	1.77207	1.44691	1.60949	0.318428	0.449428	0.383928	-0.438984	-0.0121962	-0.22559	0.0586583	0.736344	0.840979	-1.06213	0.000664916	0.0102155	-1.57919	5.46234e-05	0.000501925
ERCC6	ENSG00000225830.15	chr10	49454470	49539538	85069	-	0.00509687	0.0903163	0.0477066	0.190196	0.1592	0.174698	0.17965	0.175172	0.177411	0.310245	0.404425	0.357335	0.110999	0.391453	0.575536	0.230561	0.106626	0.242359	0.508312	0.0025317	0.00844757
PARG	ENSG00000227345.8	chr10	49818279	49970203	151925	-	3.09475	3.06604	3.0804	3.1957	3.20012	3.19791	3.04493	2.82833	2.93663	2.91216	2.76051	2.83633	0.10327	0.412808	0.595365	-0.0422747	0.746059	0.846662	-0.0453792	0.725558	0.785341
ASAH2	ENSG00000188611.16	chr10	50182778	50279720	96943	-	0.204842	0.476374	0.340608	-0.300981	0.17932	-0.0608306	0.0172588	0.568329	0.292794	0.228754	0.170289	0.199522	-0.446455	0.0731076	0.202904	0.0510704	0.823094	0.897397	0.0456393	0.839177	0.877634
SGMS1	ENSG00000198964.14	chr10	50305586	50625163	319578	-	2.66993	2.76823	2.71908	2.26855	2.55568	2.41211	2.56827	2.58334	2.57581	1.69706	1.70632	1.70169	-0.331192	0.0186131	0.0922981	-0.0427626	0.726034	0.834089	-0.822667	0.000106871	0.000799581
ASAH2B	ENSG00000204147.11	chr10	50739318	50816495	77178	+	1.19094	1.45027	1.3206	1.02685	1.11941	1.07313	1.18621	1.26324	1.22472	0.923477	0.998599	0.961038	-0.27563	0.07873	0.212748	-0.00159875	0.99138	0.99563	-0.170337	0.269605	0.356942
PRKG1	ENSG00000185532.20	chr10	50990888	52298423	1307536	+	-1.58747	-1.36567	-1.47657	-1.31892	-1.30037	-1.30964	-0.661015	-1.18096	-0.920989	-2.84139	-2.20596	-2.52367	0.146204	0.593392	0.743286	0.651892	0.0356772	0.117746	-0.872083	0.02063	0.0438029
LINC02672	ENSG00000227121.2	chr10	52972612	53030024	57413	-	-0.0309297	-0.153916	-0.0924229	1.43017	-0.700739	0.364714	-1.62848	-0.193443	-0.910963	-2.53492	-1.86291	-2.19891	0.517897	0.458077	0.633006	-0.749577	0.371783	0.547518	-2.13398	0.0442896	0.0812864
PCDH15	ENSG00000150275.19	chr10	53802771	55627942	1825172	-	-1.17686	-1.11253	-1.14469	-1.87058	-1.52648	-1.69853	-0.783573	-0.184009	-0.483791	-0.986857	-1.86399	-1.42542	-0.587463	0.0850902	0.223652	0.775687	0.0204768	0.081868	-0.0943025	0.761267	0.815103
CISD1	ENSG00000122873.12	chr10	58269162	58289586	20425	+	3.66434	3.6661	3.66522	3.54371	3.71787	3.63079	3.97553	3.95089	3.96321	3.88277	3.8039	3.84334	-0.0531555	0.640826	0.779477	0.401458	0.00542141	0.0352026	0.377389	0.00733056	0.019155
PHYHIPL	ENSG00000165443.12	chr10	59176643	59247774	71132	+	2.2007	2.46624	2.33347	2.69595	2.64474	2.67035	2.33959	2.31186	2.32572	2.34265	2.23371	2.28818	0.315386	0.036354	0.134192	0.0859693	0.550738	0.703815	0.144128	0.31625	0.405587
FAM13C	ENSG00000148541.13	chr10	59246130	59363181	117052	-	-1.71008	-1.03081	-1.37044	-1.42814	-1.36363	-1.39589	-2.27913	-2.55686	-2.41799	-2.24655	-2.07627	-2.16141	-0.0679938	0.814236	0.892624	-1.0072	0.0139803	0.0644208	-0.641077	0.0710646	0.118974
SLC16A9	ENSG00000165449.11	chr10	59650761	59736002	85242	-	3.87396	3.796	3.83498	4.04235	4.21703	4.12969	3.00891	3.0773	3.04311	3.23688	3.27742	3.25715	0.278702	0.0205075	0.0963436	-0.688118	0.000144352	0.00436132	-0.377844	0.00601205	0.01651
ANK3	ENSG00000151150.22	chr10	60026298	60733490	707193	-	-0.190839	-0.381561	-0.2862	0.446564	0.4386	0.442582	-0.611021	-0.792871	-0.701946	-0.33	-0.469671	-0.399835	0.723049	0.000378698	0.0156699	-0.309639	0.0759264	0.192682	0.0914763	0.543086	0.62525
CDK1	ENSG00000170312.16	chr10	60778331	60794852	16522	+	5.95858	5.65969	5.80914	5.34108	5.73545	5.53826	5.83282	5.91766	5.87524	6.18514	6.15606	6.1706	-0.287871	0.0707553	0.199025	0.170867	0.255894	0.430373	0.561803	0.00291814	0.00939122
RHOBTB1	ENSG00000072422.17	chr10	60869438	61001440	132003	-	2.88129	2.98148	2.93138	3.22835	3.05804	3.1432	2.05841	2.0695	2.06396	2.40477	2.72497	2.56487	0.197897	0.169088	0.338649	-0.769051	0.000696076	0.0105134	-0.168059	0.263668	0.351089
ARID5B	ENSG00000150347.16	chr10	61901684	62096944	195261	+	2.19091	2.53145	2.36118	2.21365	2.13202	2.17283	0.808766	0.763203	0.785984	0.65754	0.910415	0.783977	-0.210369	0.149204	0.316369	-1.48545	7.48804e-06	0.00115787	-1.38778	9.83505e-06	0.000174712
RTKN2	ENSG00000182010.11	chr10	62183035	62268844	85810	-	2.99968	2.60457	2.80213	2.48906	2.77957	2.63431	2.6859	2.54339	2.61465	2.59933	2.52889	2.56411	-0.18123	0.279561	0.4667	-0.0793338	0.635727	0.768303	-0.0329909	0.841207	0.878917
JMJD1C	ENSG00000171988.19	chr10	63167221	63521850	354630	-	3.21702	3.39939	3.30821	3.17896	3.38772	3.28334	2.35759	2.96099	2.65929	2.5015	2.70723	2.60437	-0.0453566	0.778587	0.868374	-0.544966	0.00881653	0.0476901	-0.507064	0.0121666	0.0287303
REEP3	ENSG00000165476.14	chr10	63521401	63625128	103728	+	4.76742	4.61442	4.69092	4.1698	4.40627	4.28804	4.41826	4.61639	4.51732	4.40212	4.62073	4.51142	-0.419925	0.00732461	0.0551153	-0.0683923	0.592044	0.737581	0.0214222	0.864625	0.897345
AC013287.1	ENSG00000228566.2	chr10	63664664	64693446	1028783	+	-1.1119	-1.328	-1.21995	-1.32775	-1.70388	-1.51581	-2.82998	-2.52323	-2.6766	-4.43887	-4.05514	-4.24701	-0.309541	0.369479	0.555606	-1.46821	0.0043379	0.0306843	-3.53521	1.65839e-05	0.000235145
LINC01515	ENSG00000228065.11	chr10	65570338	65880289	309952	+	-1.13938	-1.00567	-1.07253	-1.55876	-1.48067	-1.51972	-1.41095	-1.74388	-1.57741	-1.67666	-1.97724	-1.82695	-0.473366	0.0350883	0.131556	-0.41462	0.0709696	0.184912	-0.569885	0.0205732	0.0437268
CTNNA3	ENSG00000183230.17	chr10	65912523	67696195	1783673	-	-4.0821	-3.58906	-3.83558	-3.91735	-4.04338	-3.98036	-3.71756	-3.4965	-3.60703	-4.07922	-4.51344	-4.29633	-0.18531	0.62019	0.761912	0.349841	0.357518	0.534439	-0.326811	0.411418	0.501774
SIRT1	ENSG00000096717.12	chr10	67884656	67918390	33735	+	4.08977	4.33887	4.21432	4.27635	4.31345	4.2949	4.47675	4.55033	4.51354	5.10064	5.23787	5.16925	0.0608207	0.581044	0.734262	0.399095	0.00460794	0.031944	1.15104	1.35e-06	5.17887e-05
HERC4	ENSG00000148634.16	chr10	67921899	68075301	153403	-	1.2619	1.18652	1.22421	1.51596	1.85699	1.68647	0.723876	1.23628	0.980079	1.40036	1.32745	1.3639	0.443959	0.0169577	0.0876974	-0.134017	0.44086	0.609754	0.340971	0.0584169	0.101354
HNRNPH3	ENSG00000096746.17	chr10	68331174	68343191	12018	+	4.69462	4.79513	4.74488	4.82122	4.95604	4.88863	4.70643	4.72356	4.71499	4.79916	4.74342	4.77129	0.125607	0.187365	0.361812	0.0718345	0.443886	0.612449	0.223838	0.0325388	0.063038
DNA2	ENSG00000138346.15	chr10	68414064	68472121	58058	-	2.68026	2.54052	2.61039	2.82451	3.32504	3.07477	2.05764	2.46319	2.26042	2.81273	2.3997	2.60621	0.444636	0.0432421	0.147998	-0.238566	0.288001	0.466505	0.196498	0.349798	0.440453
CCAR1	ENSG00000060339.14	chr10	68721012	68792377	71366	+	3.55768	3.57871	3.5682	3.93269	4.25512	4.0939	3.23492	3.57246	3.40369	4.13168	3.91588	4.02378	0.506613	0.003868	0.040484	-0.0596749	0.677695	0.798949	0.653803	0.000803856	0.00349967
STOX1	ENSG00000165730.16	chr10	68827531	68895432	67902	+	2.94396	2.53215	2.73805	2.45875	2.90174	2.68025	3.32742	3.18869	3.25805	3.78515	3.40865	3.5969	-0.0704298	0.74397	0.845212	0.636503	0.0127537	0.0606149	1.07128	0.000406514	0.00209212
SUPV3L1	ENSG00000156502.14	chr10	69180234	69209099	28866	+	3.24121	3.41116	3.32618	3.52256	3.59066	3.55661	2.5148	2.63694	2.57587	2.6351	2.5694	2.60225	0.210147	0.0663809	0.192591	-0.65169	0.000271637	0.00610987	-0.530781	0.000947871	0.00398595
HK1	ENSG00000156515.24	chr10	69269984	69401884	131901	+	5.05201	5.52221	5.28711	5.34649	5.13934	5.24291	5.22592	5.41424	5.32008	4.48005	4.86613	4.67309	-0.0625856	0.720253	0.831409	0.133193	0.454288	0.62227	-0.417743	0.0379554	0.0717241
TACR2	ENSG00000075073.15	chr10	69403903	69416918	13016	-	0.353029	0.363472	0.35825	0.269	0.362212	0.315606	0.686652	0.668352	0.677502	1.01477	0.517331	0.766051	-0.0604787	0.802815	0.884582	0.429417	0.102026	0.235412	0.610159	0.0255224	0.0516601
TSPAN15	ENSG00000099282.10	chr10	69451465	69507666	56202	+	4.12566	4.37801	4.25183	4.34167	4.16468	4.25318	4.42746	4.62598	4.52672	4.21241	4.55574	4.38407	-0.0164114	0.913289	0.955143	0.37413	0.031901	0.109243	0.327845	0.0524227	0.0930454
COL13A1	ENSG00000197467.16	chr10	69801880	69964275	162396	+	-3.28887	-3.41238	-3.35063	-2.46615	-3.07081	-2.76848	-3.36706	-3.99817	-3.68261	-3.80193	-3.98818	-3.89506	0.625613	0.119907	0.276671	-0.248063	0.56366	0.714198	-0.384805	0.377468	0.468129
AIFM2	ENSG00000042286.15	chr10	70098223	70132934	34712	-	2.62403	2.82889	2.72646	3.21384	3.39144	3.30264	1.75683	2.10035	1.92859	2.34922	2.38804	2.36863	0.55326	0.00120971	0.0241686	-0.69815	0.00076684	0.0110485	-0.164502	0.239346	0.323824
SAR1A	ENSG00000079332.15	chr10	70147289	70170523	23235	-	4.66282	4.53001	4.59642	4.52285	4.67927	4.60106	4.54497	4.66134	4.60316	4.78806	4.59627	4.69217	-0.011577	0.914111	0.955549	0.11096	0.320449	0.498947	0.295009	0.0198129	0.0423556
LRRC20	ENSG00000172731.14	chr10	70298970	70382650	83681	-	3.9945	4.18631	4.0904	3.99044	3.7882	3.88932	4.30271	4.34087	4.32179	3.26082	3.37142	3.31612	-0.216926	0.0960585	0.240743	0.331236	0.0192002	0.0785726	-0.579132	0.0011133	0.0045058
EIF4EBP2	ENSG00000148730.7	chr10	70404145	70428618	24474	+	4.98465	4.94085	4.96275	5.26777	5.29906	5.28342	5.79751	5.80368	5.8006	5.90413	5.77716	5.84065	0.304387	0.00727757	0.0548934	0.940979	1.90367e-06	0.000602822	1.07657	5.79656e-07	3.55352e-05
PALD1	ENSG00000107719.9	chr10	70478767	70568450	89684	+	4.05478	3.88393	3.96935	4.18252	4.14169	4.1621	3.75034	3.76694	3.75864	3.83694	3.53528	3.68611	0.180357	0.17295	0.343421	-0.10528	0.429509	0.599892	-0.0833808	0.524795	0.608257
ADAMTS14	ENSG00000138316.11	chr10	70672506	70762441	89936	+	1.47743	1.03639	1.25691	1.28921	1.21807	1.25364	0.856545	1.20761	1.03208	0.557657	0.152114	0.354885	0.00429862	0.983113	0.993436	-0.0981974	0.658288	0.78465	-0.69281	0.0141305	0.0323538
SGPL1	ENSG00000166224.17	chr10	70815948	70881184	65237	+	4.54606	4.5219	4.53398	4.5417	4.43726	4.48948	4.3137	4.28187	4.29779	4.35821	4.2995	4.32886	-0.0599383	0.540006	0.702198	-0.133631	0.196435	0.35916	-0.00667024	0.945568	0.957822
PSAP	ENSG00000197746.14	chr10	71816298	71851325	35028	-	8.59509	8.67911	8.6371	8.69318	8.76783	8.73051	9.06829	9.04901	9.05865	9.07925	9.03815	9.0587	0.0762865	0.367998	0.554213	0.52391	0.000104698	0.00385506	0.619578	2.77944e-05	0.000324251
ANAPC16	ENSG00000166295.9	chr10	72216000	72235860	19861	+	4.9241	4.55324	4.73867	4.14873	4.23649	4.19261	5.01251	5.13021	5.07136	4.53303	4.64025	4.58664	-0.558642	0.00248151	0.0324621	0.440897	0.00875861	0.0475077	0.0516699	0.708809	0.771485
MICU1	ENSG00000107745.19	chr10	72367327	72626191	258865	-	4.16056	4.23844	4.1995	4.14007	4.19864	4.16936	4.47764	4.48354	4.48059	4.04077	4.04824	4.0445	-0.0479013	0.613644	0.757276	0.382982	0.00237363	0.021264	0.0425366	0.658579	0.729253
MCU	ENSG00000156026.14	chr10	72692131	72887694	195564	+	3.20943	3.27447	3.24195	3.13953	3.39897	3.26925	3.66312	3.74546	3.70429	3.69781	3.51567	3.60674	0.00561501	0.962595	0.983996	0.56513	0.00086017	0.0117425	0.561989	0.000845869	0.00364271
NUDT13	ENSG00000166321.14	chr10	73110375	73131828	21454	+	-0.9853	-0.695722	-0.840511	-1.45569	-1.41049	-1.43309	-1.48215	-1.35062	-1.41638	-1.73868	-1.24038	-1.48953	-0.655852	0.0670728	0.193574	-0.506814	0.156588	0.312029	-0.494099	0.16092	0.233688
ECD	ENSG00000122882.11	chr10	73130155	73169055	38901	-	3.44726	3.51731	3.48229	3.70083	3.69485	3.69784	3.21528	2.97027	3.09277	2.98152	2.75896	2.87024	0.199147	0.144659	0.30999	-0.291579	0.0596486	0.165549	-0.417373	0.0130162	0.0302792
DNAJC9-AS1	ENSG00000236756.4	chr10	73247360	73276984	29625	+	-2.51349	-2.58716	-2.55032	-2.07342	-1.47249	-1.77295	-2.25023	-1.97435	-2.11229	-2.10956	-2.19691	-2.15323	0.828623	0.0493237	0.159062	0.613566	0.148786	0.302362	0.654043	0.121995	0.185922
CFAP70	ENSG00000156042.18	chr10	73253759	73358859	105101	-	-1.38077	-2.13134	-1.75605	-2.05671	-2.00309	-2.0299	-1.94215	-2.14768	-2.04491	-1.53367	-2.38474	-1.95921	-0.266858	0.491573	0.661034	-0.160519	0.690118	0.809474	0.014376	0.970422	0.975579
PPP3CB	ENSG00000107758.16	chr10	73436433	73496024	59592	-	2.90138	2.93295	2.91716	2.74705	2.68348	2.71527	2.69424	2.79488	2.74456	2.44147	2.4664	2.45394	-0.216591	0.0664239	0.192591	-0.0695901	0.533177	0.688976	-0.265332	0.0363104	0.0691379
GLUD1P3	ENSG00000250959.2	chr10	73730562	73737311	6750	+	-0.548975	0.27258	-0.138198	-0.000675233	0.0767998	0.0380623	-0.585195	-0.404512	-0.494853	-0.444524	-0.62513	-0.534827	0.147555	0.689298	0.811558	-0.294408	0.470995	0.635137	-0.253651	0.526555	0.609845
FUT11	ENSG00000196968.11	chr10	73772276	73780251	7976	+	1.01061	1.5148	1.2627	1.91912	1.85684	1.88798	1.57164	1.7312	1.65142	1.68792	1.89635	1.79213	0.593678	0.00777182	0.0575114	0.474358	0.0316382	0.108839	0.711769	0.00320557	0.0101286
CAMK2G	ENSG00000148660.20	chr10	73812501	73874591	62091	-	3.20498	3.25445	3.22971	2.99851	3.14773	3.07312	2.89619	3.20921	3.0527	3.04015	3.2466	3.14337	-0.175527	0.173442	0.343751	-0.0727595	0.566244	0.716396	0.11272	0.370514	0.461037
VCL	ENSG00000035403.18	chr10	73995193	74121363	126171	+	4.02034	4.11198	4.06616	4.36289	4.17939	4.27114	4.25864	4.3816	4.32012	4.67976	4.68363	4.6817	0.188959	0.0868508	0.226188	0.356352	0.00572824	0.0362171	0.813452	1.52639e-05	0.00022405
ADK	ENSG00000156110.15	chr10	74151202	74709963	558762	+	3.73537	3.524	3.62968	3.2023	3.54176	3.37203	3.69181	3.76292	3.72737	3.27355	3.09605	3.1848	-0.275298	0.0724263	0.201851	0.205517	0.16463	0.321486	-0.243213	0.114394	0.176357
VDAC2	ENSG00000165637.13	chr10	75210154	75231448	21295	+	5.92863	6.05896	5.99379	5.73284	5.73019	5.73151	5.75899	5.8314	5.79519	5.542	5.58347	5.56274	-0.279662	0.00992367	0.0660135	-0.096799	0.29512	0.474026	-0.233644	0.0249337	0.0506981
LRMDA	ENSG00000148655.15	chr10	75431624	76560168	1128545	+	-0.498733	-0.712688	-0.605711	-0.61529	-0.334074	-0.474682	-0.582011	-0.922035	-0.752023	-1.21236	-1.52258	-1.36747	0.119163	0.620603	0.762043	-0.0387931	0.880409	0.933084	-0.571153	0.0580083	0.100757
KCNMA1	ENSG00000156113.24	chr10	76869601	77638369	768769	-	-1.22597	-1.124	-1.17498	-1.27671	-1.34033	-1.30852	-0.932294	-0.994442	-0.963368	-2.37161	-2.8375	-2.60456	-0.15002	0.341378	0.528899	0.311375	0.0680586	0.179793	-1.24696	7.68176e-05	0.000636212
DLG5	ENSG00000151208.17	chr10	77790791	77926755	135965	-	4.5848	4.85725	4.72102	4.72068	4.88931	4.80499	4.0247	4.11214	4.06842	4.18958	3.95299	4.07128	0.0650853	0.576446	0.730399	-0.551574	0.000949578	0.012448	-0.453705	0.00318299	0.0100827
POLR3A	ENSG00000148606.13	chr10	77969251	78029515	60265	-	2.21842	2.36734	2.29288	2.8935	2.77997	2.83674	1.88755	1.96436	1.92595	2.51542	2.29643	2.40593	0.527198	0.00115446	0.0238264	-0.267455	0.0601536	0.165963	0.30752	0.0276961	0.0552023
RPS24	ENSG00000138326.21	chr10	78033760	78056813	23054	+	6.25419	6.02643	6.14031	5.5085	5.60246	5.55548	6.31456	6.23487	6.27472	5.8478	5.9401	5.89395	-0.600964	0.000413841	0.016073	0.23785	0.0599675	0.16583	-0.0470403	0.681679	0.748734
ZMIZ1-AS1	ENSG00000224596.8	chr10	78943328	79067895	124568	-	-0.653831	-1.03167	-0.842752	-1.40459	-1.77688	-1.59073	-1.40229	-1.1115	-1.2569	-1.70694	-1.84488	-1.77591	-0.759696	0.0243555	0.106426	-0.299025	0.319484	0.498074	-0.74829	0.0315591	0.0616684
ZMIZ1	ENSG00000108175.17	chr10	79068966	79316528	247563	+	4.13963	4.48144	4.31054	4.48863	4.17122	4.32992	3.716	3.93631	3.82616	2.99483	3.07974	3.03728	0.00229438	0.987371	0.994492	-0.383291	0.0259508	0.0957347	-1.0773	4.26362e-05	0.000428816
PPIF	ENSG00000108179.14	chr10	79347469	79355334	7866	+	6.3883	6.43431	6.41131	6.58611	6.58585	6.58598	6.14638	6.14847	6.14742	6.57047	6.38585	6.47816	0.157949	0.118896	0.275253	-0.161674	0.117142	0.258282	0.264702	0.0182284	0.0396046
NUTM2B-AS1	ENSG00000225484.7	chr10	79661394	79826594	165201	-	-0.512826	-0.485221	-0.499023	-0.691274	-0.517533	-0.604404	-0.702033	-0.957211	-0.829622	-1.0311	-0.970059	-1.00058	-0.126278	0.410455	0.594136	-0.233119	0.176853	0.335516	-0.304213	0.0861775	0.139675
TMEM254	ENSG00000133678.14	chr10	80078646	80092557	13912	+	2.95735	2.78726	2.8723	2.45449	2.75926	2.60687	2.38697	2.56497	2.47597	2.45191	2.17957	2.31574	-0.283513	0.0938475	0.23761	-0.285861	0.110934	0.248983	-0.355496	0.0538094	0.094767
ANXA11	ENSG00000122359.18	chr10	80150889	80205572	54684	-	4.65146	4.8689	4.76018	4.9533	4.78835	4.87082	4.4807	4.5793	4.53	4.63466	4.81243	4.72354	0.0936147	0.423262	0.602868	-0.128693	0.285429	0.464064	0.160683	0.185868	0.263306
PRXL2A	ENSG00000122378.14	chr10	80407829	80437115	29287	+	4.53971	4.58692	4.56332	4.82818	4.78987	4.80903	4.7272	4.67021	4.6987	4.73015	4.88166	4.8059	0.229307	0.0434156	0.148357	0.237475	0.0399602	0.125815	0.441104	0.00146231	0.00552499
TSPAN14	ENSG00000108219.15	chr10	80454166	80533124	78959	+	3.25471	3.31405	3.28438	3.49036	3.50468	3.49752	3.13014	3.19555	3.16284	3.03369	2.93401	2.98385	0.196279	0.0439491	0.149817	-0.0191907	0.827699	0.900402	-0.102924	0.259268	0.346633
NRG3	ENSG00000185737.13	chr10	81875194	82987179	1111986	+	-1.71569	-1.1159	-1.41579	-1.66098	-1.88964	-1.77531	-1.34588	-1.41868	-1.38228	-2.87502	-2.62007	-2.74755	-0.404117	0.214711	0.395576	0.119749	0.701739	0.817242	-1.22801	0.00615408	0.0168188
CCSER2	ENSG00000107771.17	chr10	84328586	84518521	189936	+	3.71466	3.68952	3.70209	3.15707	3.03705	3.09706	3.54553	3.49805	3.52179	3.04939	3.0585	3.05394	-0.619499	0.000157404	0.0111405	-0.0775549	0.459615	0.62622	-0.449511	0.00161985	0.00599699
GRID1	ENSG00000182771.19	chr10	85599552	86366795	767244	-	1.33467	1.7379	1.53628	1.63177	1.62316	1.62746	1.78525	1.51262	1.64893	-0.251035	0.0198708	-0.115582	0.0625437	0.721939	0.831917	0.198061	0.293366	0.472461	-1.4757	8.88804e-05	0.000701729
LDB3	ENSG00000122367.20	chr10	86668507	86736072	67566	+	1.74627	1.62091	1.68359	1.55763	1.09761	1.32762	1.39443	0.926943	1.16069	-0.4477	0.0493568	-0.199172	-0.353241	0.135338	0.298605	-0.423798	0.101281	0.234131	-1.68607	0.000173386	0.00112153
BMPR1A	ENSG00000107779.14	chr10	86756601	86932825	176225	+	3.16617	3.1052	3.13569	3.08205	3.12363	3.10284	2.78666	2.53269	2.65967	2.14632	2.12818	2.13725	-0.0483243	0.685864	0.809648	-0.374929	0.0126995	0.0605968	-0.799946	0.000112525	0.000825842
SHLD2	ENSG00000122376.12	chr10	87094161	87191465	97305	+	3.58423	3.52177	3.553	3.2647	3.51202	3.38836	3.68856	3.76075	3.72465	2.999	3.18285	3.09092	-0.183382	0.152477	0.320269	0.276926	0.0432371	0.132921	-0.260878	0.0607461	0.104821
NUTM2A-AS1	ENSG00000223482.8	chr10	87201647	87342612	140966	-	0.146426	0.047235	0.0968307	-0.034968	-0.0230792	-0.0290236	0.104633	-0.0631919	0.0207207	-0.298823	-0.152242	-0.225533	-0.137578	0.32856	0.515813	0.0283868	0.842012	0.909556	-0.11887	0.413918	0.503873
PAPSS2	ENSG00000198682.13	chr10	87659613	87747705	88093	+	1.64083	2.14226	1.89155	2.37825	1.52755	1.9529	0.77432	1.08638	0.930352	1.74383	2.59411	2.16897	0.0534423	0.87799	0.932417	-0.878934	0.0607941	0.16717	0.466287	0.199966	0.279104
ATAD1	ENSG00000138138.13	chr10	87751512	87841343	89832	-	4.24875	4.2703	4.25953	3.90219	3.95217	3.92718	4.18174	4.1699	4.17582	3.79845	3.82711	3.81278	-0.349352	0.00372918	0.0399589	0.0186689	0.842063	0.909556	-0.248481	0.023762	0.0488763
PTEN	ENSG00000171862.11	chr10	87863625	87971930	108306	+	2.85971	2.94713	2.90342	2.68544	2.5474	2.61642	3.25824	3.21533	3.23678	2.92211	2.92423	2.92317	-0.302427	0.0162013	0.0854188	0.435014	0.00200701	0.019367	0.217328	0.0619899	0.106545
RNLS	ENSG00000184719.12	chr10	88273864	88584530	310667	-	0.754096	0.787788	0.770942	0.68722	0.896732	0.791976	0.818836	0.958072	0.888454	0.566975	0.379073	0.473024	-0.000888511	0.995822	0.998171	0.223342	0.224436	0.393219	-0.103103	0.571295	0.649747
STAMBPL1	ENSG00000138134.12	chr10	88879734	88975153	95420	+	0.178683	0.751785	0.465234	0.482291	0.539444	0.510868	-0.721624	-0.304302	-0.512963	0.251089	0.785947	0.518518	0.00489346	0.984125	0.993436	-0.904162	0.0114623	0.0567938	0.233847	0.363932	0.454678
LIPA	ENSG00000107798.18	chr10	89213569	89414557	200989	-	3.48927	3.46389	3.47658	3.74715	4.23009	3.98862	3.93586	3.65949	3.79767	4.87563	4.48435	4.67999	0.49186	0.0269859	0.112047	0.42301	0.0552382	0.156646	1.40282	2.95161e-05	0.000339273
IFIT5	ENSG00000152778.9	chr10	89414568	89420997	6430	+	2.28748	2.20013	2.2438	2.35509	3.68954	3.02231	1.70911	1.19944	1.45427	2.87932	2.39135	2.63533	0.73956	0.0787327	0.212748	-0.693271	0.171753	0.329286	0.591997	0.163962	0.237382
PANK1	ENSG00000152782.16	chr10	89579497	89645572	66076	-	0.243862	0.292306	0.268084	0.627051	0.751386	0.689218	0.453396	0.182819	0.318108	1.29395	0.93431	1.11413	0.403888	0.055641	0.171054	0.149103	0.479906	0.642337	1.04567	0.000241655	0.00141486
KIF20B	ENSG00000138182.15	chr10	89701590	89774939	73350	+	2.54132	2.65123	2.59628	2.81541	3.13175	2.97358	2.7145	2.82902	2.77176	3.10009	3.08376	3.09193	0.354609	0.0139567	0.0792654	0.277084	0.0485954	0.143929	0.692783	0.000216117	0.00130568
RPP30	ENSG00000148688.14	chr10	90871952	90908553	36602	+	3.32442	3.26122	3.29282	3.29554	3.53504	3.41529	3.22461	3.35727	3.29094	3.28267	3.01048	3.14657	0.104709	0.419617	0.60029	0.104039	0.439864	0.609258	0.0527458	0.689886	0.755492
PCGF5	ENSG00000180628.15	chr10	91163012	91284337	121326	+	3.87776	3.74368	3.81072	3.59082	3.8164	3.70361	3.67371	3.59626	3.63499	3.85211	3.69325	3.77268	-0.123765	0.307964	0.495931	-0.0717328	0.553989	0.706526	0.161847	0.192896	0.271235
HECTD2	ENSG00000165338.17	chr10	91409280	91514829	105550	+	0.38279	0.248806	0.315798	-0.178452	0.563505	0.192526	-0.228064	0.0432334	-0.0924154	-0.00852683	-0.219016	-0.113772	-0.157006	0.490612	0.660309	-0.297113	0.247152	0.419944	-0.228197	0.354014	0.444597
TNKS2	ENSG00000107854.6	chr10	91798426	91865475	67050	+	4.17327	4.26043	4.21685	4.19075	4.30354	4.24715	4.05479	4.23622	4.1455	4.41019	4.35386	4.38203	0.0121175	0.895904	0.944543	0.0311287	0.742212	0.844596	0.362701	0.0029359	0.00943382
BTAF1	ENSG00000095564.14	chr10	91923770	92030325	106556	+	2.28925	2.30641	2.29783	2.41447	2.50139	2.45793	1.90696	2.20901	2.05799	2.50687	2.31725	2.41206	0.14325	0.249635	0.434325	-0.134428	0.308567	0.488102	0.312217	0.0268385	0.0537543
CPEB3	ENSG00000107864.15	chr10	92046692	92291078	244387	-	0.036623	0.122239	0.0794311	-0.631732	-0.363338	-0.497535	-0.855272	-0.721463	-0.788368	-0.748886	-1.3058	-1.02735	-0.60859	0.0147091	0.0812119	-0.774061	0.0066525	0.0398068	-0.928401	0.00231976	0.00786629
MARCHF5	ENSG00000198060.10	chr10	92291167	92353964	62798	+	4.43623	4.29732	4.36677	4.27965	4.31763	4.29864	4.33698	4.36136	4.34917	4.3675	4.20804	4.28777	-0.0825747	0.442441	0.618646	0.0872307	0.424616	0.595186	0.121081	0.272343	0.359654
IDE	ENSG00000119912.18	chr10	92451684	92574096	122413	-	1.06666	1.28976	1.17821	2.01588	2.06829	2.04209	1.15111	1.04252	1.09681	1.43863	1.46936	1.45399	0.843168	2.94088e-05	0.00860263	0.0145494	0.906665	0.947897	0.469894	0.00268437	0.0088344
KIF11	ENSG00000138160.7	chr10	92574105	92655395	81291	+	4.29592	4.34322	4.31957	4.80551	4.86165	4.83358	4.57707	4.52669	4.55188	4.87104	4.69892	4.78498	0.497179	0.000572973	0.0183998	0.334433	0.00784161	0.0442731	0.663308	7.13019e-05	0.000609086
EXOC6	ENSG00000138190.17	chr10	92826831	93059493	232663	+	2.10814	1.96135	2.03475	2.05978	2.34525	2.20252	2.10398	2.15576	2.12987	1.90286	1.55726	1.73006	0.151636	0.327076	0.514517	0.203998	0.214557	0.382157	-0.104013	0.521166	0.604723
MYOF	ENSG00000138119.17	chr10	93306429	93482334	175906	-	3.52111	3.53902	3.53007	4.12856	3.96503	4.04679	3.21665	3.25657	3.23661	3.92276	4.13981	4.03129	0.502152	0.00149911	0.0261041	-0.190942	0.13919	0.288531	0.700651	0.000149722	0.00101841
CEP55	ENSG00000138180.16	chr10	93496612	93529092	32481	+	4.64468	4.59547	4.62008	4.40802	4.73393	4.57097	4.77161	4.93369	4.85265	5.31331	5.25555	5.28443	-0.068069	0.566043	0.723617	0.33716	0.016417	0.0709952	0.864147	2.7507e-05	0.000321498
FRA10AC1	ENSG00000148690.12	chr10	93667883	93702592	34710	-	1.99495	2.01347	2.00421	1.74374	1.86143	1.80259	1.29795	1.46269	1.38032	0.897121	0.976894	0.937008	-0.220107	0.0729149	0.202549	-0.520755	0.00169264	0.0173226	-0.870501	5.18553e-05	0.000486134
SLC35G1	ENSG00000176273.15	chr10	93893973	93956062	62090	+	1.44679	1.47387	1.46033	1.18757	1.4107	1.29914	1.49136	1.50808	1.49972	1.36061	1.1046	1.23261	-0.183567	0.217251	0.399054	0.142365	0.3413	0.519383	-0.0319303	0.82782	0.86983
PLCE1	ENSG00000138193.16	chr10	93993931	94332823	338893	+	1.30349	1.43868	1.37108	1.50103	1.4771	1.48907	1.29833	1.59796	1.44814	0.893013	0.815587	0.8543	0.100087	0.405358	0.588871	0.179602	0.164728	0.321486	-0.322755	0.0276678	0.0551841
HELLS	ENSG00000119969.15	chr10	94501434	94613905	112472	+	2.01441	1.94985	1.98213	2.67228	2.98852	2.8304	1.3979	1.83307	1.61548	2.53721	2.05383	2.29552	0.831769	0.000940198	0.0217236	-0.257947	0.216755	0.384016	0.512094	0.0190924	0.0411387
SORBS1	ENSG00000095637.22	chr10	95311771	95561414	249644	-	-0.604875	0.129057	-0.237909	0.250199	0.399288	0.324743	1.00084	1.44714	1.22399	1.65189	1.36307	1.50748	0.514359	0.066664	0.192986	1.54449	0.000101388	0.0038423	1.91775	1.39206e-05	0.000208243
TCTN3	ENSG00000119977.21	chr10	95663396	95694143	30748	-	3.70902	3.78708	3.74805	3.73361	3.74901	3.74131	3.89912	3.8604	3.87976	4.21192	4.01638	4.11415	-0.0240481	0.831494	0.904075	0.23272	0.0670862	0.177976	0.562885	0.000547569	0.0026177
ENTPD1-AS1	ENSG00000226688.7	chr10	95732976	96090250	357275	-	-3.34639	-3.44858	-3.39749	-3.21688	-2.82491	-3.02089	-3.18576	-3.08434	-3.13505	-3.08445	-3.58044	-3.33245	0.364599	0.198883	0.375829	0.381918	0.201844	0.366153	0.267913	0.358821	0.44928
ZNF518A	ENSG00000177853.14	chr10	96129715	96205288	75574	+	2.12095	1.87116	1.99606	1.91102	2.23592	2.07347	1.35366	1.65771	1.50568	1.69535	1.45296	1.57415	0.0625808	0.687535	0.810159	-0.378679	0.0455279	0.137796	-0.218663	0.201917	0.281343
BLNK	ENSG00000095585.17	chr10	96189171	96271587	82417	-	0.526886	1.0819	0.804391	0.465886	0.0348107	0.250348	-1.63746	-0.333671	-0.985566	-1.26893	-0.153436	-0.711181	-0.583437	0.134653	0.297837	-1.71805	0.0038515	0.0285011	-1.34856	0.00987852	0.0242904
TLL2	ENSG00000095587.9	chr10	96364608	96513926	149319	-	-0.630573	-0.603773	-0.617173	-0.2682	-0.738792	-0.503496	0.149357	0.499349	0.324353	1.61704	1.57207	1.59455	0.114591	0.624726	0.765363	1.05825	0.000830549	0.0114645	2.42507	4.24724e-07	3.076e-05
TM9SF3	ENSG00000077147.16	chr10	96518110	96587452	69343	-	5.61805	5.73966	5.67885	5.65707	5.61629	5.63668	5.50701	5.5589	5.53295	5.66121	5.67091	5.66606	-0.0592039	0.496135	0.665166	-0.0438575	0.6149	0.755324	0.184899	0.0541994	0.0952526
PIK3AP1	ENSG00000155629.15	chr10	96593315	96720514	127200	-	4.38722	4.39957	4.39339	4.4429	4.76822	4.60556	3.64729	3.44787	3.54758	4.15862	3.46052	3.80957	0.193312	0.342698	0.530157	-0.745475	0.00549656	0.0354989	-0.388342	0.0842915	0.137116
LCOR	ENSG00000196233.14	chr10	96832254	96995956	163703	+	1.23002	1.23121	1.23061	1.0931	1.36399	1.22855	1.19016	1.30626	1.24821	0.974912	0.905945	0.940429	-0.0213048	0.844626	0.913271	0.121223	0.289701	0.468451	-0.0919298	0.418357	0.508255
SLIT1	ENSG00000187122.17	chr10	96998038	97185959	187922	-	0.432466	0.788143	0.610305	0.514677	0.838241	0.676459	0.613568	0.696474	0.655021	0.052324	0.0655821	0.058953	0.0276739	0.868206	0.926907	0.135238	0.449093	0.617454	-0.368758	0.0707912	0.118646
MMS19	ENSG00000155229.21	chr10	97458324	97498794	40471	-	3.32346	3.48891	3.40619	3.26156	3.15416	3.20786	3.10403	3.31633	3.21018	2.86033	3.07992	2.97013	-0.215274	0.101511	0.248823	-0.0947417	0.455531	0.623017	-0.239329	0.0804918	0.132363
ZFYVE27	ENSG00000155256.17	chr10	97737121	97760907	23787	+	3.25705	3.35439	3.30572	3.46619	3.34671	3.40645	3.63739	3.77943	3.70841	3.7148	3.97947	3.84713	0.0857507	0.515698	0.68189	0.505113	0.00324881	0.0255854	0.740473	0.0002073	0.00126578
LINC00866	ENSG00000227356.2	chr10	97828478	97849798	21321	-	1.27275	2.05027	1.66151	0.672355	0.876144	0.774249	0.713071	0.291997	0.502534	0.0126707	0.350648	0.181659	-1.00192	0.0286051	0.116148	-1.16991	0.0198466	0.0801167	-1.44173	0.00753126	0.0195815
GOLGA7B	ENSG00000155265.11	chr10	97849843	97871580	21738	+	4.29007	4.44797	4.36902	4.19189	4.15743	4.17466	3.41301	3.50282	3.45792	2.96404	2.99987	2.98196	-0.21189	0.0429145	0.147375	-0.810198	1.18479e-05	0.00137175	-1.19094	5.29705e-07	3.37984e-05
CRTAC1	ENSG00000095713.14	chr10	97865000	98030828	165829	-	3.12707	3.18085	3.15396	3.88977	3.71723	3.8035	4.68014	4.71349	4.69682	4.67424	4.41655	4.54539	0.63729	0.00077507	0.0202989	1.64698	3.26742e-07	0.000321541	1.59028	4.32893e-07	3.076e-05
R3HCC1L	ENSG00000166024.14	chr10	98134624	98244897	110274	+	2.9116	2.81858	2.86509	2.95717	3.21044	3.0838	2.57396	2.89281	2.73339	2.76409	2.62494	2.69452	0.201833	0.16601	0.335291	-0.0218559	0.882792	0.933395	0.030607	0.833332	0.873548
PYROXD2	ENSG00000119943.13	chr10	98383565	98415182	31618	-	0.422751	0.599707	0.511229	0.275206	-0.131001	0.0721023	0.124868	0.360353	0.242611	0.148234	0.636154	0.392194	-0.454583	0.0976276	0.243065	-0.17106	0.515976	0.674838	0.0772783	0.757297	0.812382
HPS1	ENSG00000107521.19	chr10	98416198	98446947	30750	-	3.64173	3.70011	3.67092	3.65308	3.64056	3.64682	3.52079	3.51715	3.51897	3.62917	3.64196	3.63556	-0.0405842	0.672642	0.802065	-0.0503397	0.61246	0.753436	0.162622	0.116992	0.179654
GOT1	ENSG00000120053.12	chr10	99396870	99430624	33755	-	5.43835	5.42404	5.43119	5.05013	5.12033	5.08523	5.54654	5.42926	5.4879	6.13762	5.77327	5.95544	-0.362708	0.0210732	0.0976801	0.159212	0.2527	0.426374	0.72249	0.000286791	0.00160547
SLC25A28	ENSG00000155287.11	chr10	99610522	99620609	10088	-	3.64936	3.55348	3.60142	3.92728	4.25001	4.08865	3.52735	3.88017	3.70376	4.48542	4.0976	4.29151	0.46995	0.0219289	0.100155	0.213637	0.273039	0.45024	0.892268	0.000510197	0.0024885
CUTC	ENSG00000119929.13	chr10	99702558	99756134	53577	+	2.95732	3.18314	3.07023	2.5893	2.76471	2.677	3.28013	3.24478	3.26246	2.33644	2.52632	2.43138	-0.424205	0.0204821	0.096322	0.287261	0.0838169	0.206809	-0.449193	0.0209346	0.0443291
CHUK	ENSG00000213341.11	chr10	100188300	100229596	41297	-	3.04761	3.02272	3.03516	2.86265	3.27337	3.06801	2.93252	3.02361	2.97806	2.87989	2.86491	2.8724	0.0115432	0.929672	0.965213	0.0470118	0.728705	0.835612	0.0365842	0.785209	0.833319
CWF19L1	ENSG00000095485.18	chr10	100232298	100267680	35383	-	3.20332	2.99481	3.09906	3.39547	3.56975	3.48261	2.72905	2.78273	2.75589	3.54969	3.20543	3.37756	0.371789	0.0268498	0.11171	-0.234289	0.16568	0.322641	0.482161	0.00837851	0.0213057
BLOC1S2	ENSG00000196072.12	chr10	100273280	100286680	13401	-	4.65033	4.4202	4.53526	4.35233	4.79446	4.5734	4.63983	4.70341	4.67162	4.87021	4.63119	4.7507	0.02063	0.896317	0.94466	0.243716	0.153223	0.308071	0.417571	0.0236584	0.0487274
SLF2	ENSG00000119906.13	chr10	100912963	100965134	52172	+	2.14711	2.01339	2.08025	2.69623	3.05292	2.87458	2.08925	2.43682	2.26304	3.07056	2.74343	2.90699	0.778824	0.000855086	0.0206442	0.293075	0.119896	0.262272	1.02937	0.000120144	0.00086851
LZTS2	ENSG00000107816.17	chr10	100996618	101007836	11219	+	4.18324	4.39828	4.29076	4.38805	4.30151	4.34478	3.55946	3.61349	3.58648	3.44428	3.54907	3.49667	0.0362358	0.727997	0.835578	-0.604287	0.000280575	0.00626583	-0.598014	0.00028722	0.00160643
BTRC	ENSG00000166167.18	chr10	101354033	101557321	203289	+	2.08491	2.04315	2.06403	2.13791	2.0974	2.11766	2.10405	2.13065	2.11735	2.11247	2.09076	2.10162	0.0414508	0.715882	0.828812	0.158388	0.199893	0.363337	0.238531	0.0623789	0.107011
DPCD	ENSG00000166171.13	chr10	101570560	101609662	39103	+	4.40509	3.92676	4.16592	4.07822	4.42999	4.25411	4.33973	4.45202	4.39587	4.80978	4.47324	4.64151	0.0800061	0.687167	0.810116	0.349072	0.109267	0.246409	0.688183	0.00535945	0.0151985
FBXW4	ENSG00000107829.15	chr10	101610664	101695295	84632	-	3.57343	3.79965	3.68654	3.81591	3.6688	3.74236	3.30902	3.53668	3.42285	3.13577	3.38052	3.25815	0.0382143	0.769785	0.862474	-0.163342	0.248838	0.421691	-0.232496	0.111711	0.172945
OGA	ENSG00000198408.14	chr10	101784443	101818465	34023	-	3.56905	3.66631	3.61768	3.89932	4.05003	3.97467	3.56038	4.1765	3.86844	4.29539	4.07892	4.18716	0.338433	0.0621069	0.183619	0.3553	0.0559506	0.158451	0.766596	0.000913388	0.00387477
KCNIP2	ENSG00000120049.20	chr10	101825974	101843920	17947	-	-0.951669	-0.707034	-0.829351	-1.18191	-1.70917	-1.44554	-0.144039	-1.37867	-0.761355	-2.26299	-1.55506	-1.90902	-0.65388	0.187829	0.362275	0.150518	0.742598	0.844881	-0.941883	0.0890602	0.14364
ARMH3	ENSG00000120029.13	chr10	101845599	102056193	210595	-	2.68023	2.7264	2.70332	3.02791	3.1553	3.0916	2.57405	2.54968	2.56186	2.15947	1.87028	2.01488	0.370298	0.0117167	0.0718278	-0.0401467	0.760253	0.85552	-0.494613	0.00457958	0.0133876
LDB1	ENSG00000198728.11	chr10	102106489	102120368	13880	-	4.82516	4.97288	4.89902	4.68957	4.53709	4.61333	4.21397	4.35403	4.284	4.8022	4.78978	4.79599	-0.302113	0.0147121	0.0812119	-0.513773	0.000786147	0.0111977	0.0936944	0.376082	0.466874
PPRC1	ENSG00000148840.11	chr10	102132994	102150333	17340	+	3.39912	3.67708	3.5381	3.53551	3.34271	3.43911	2.66384	2.906	2.78492	2.52449	2.47556	2.50002	-0.116655	0.368449	0.554669	-0.653737	0.000791517	0.0112098	-0.845411	0.000129109	0.000918452
GBF1	ENSG00000107862.6	chr10	102245371	102382899	137529	+	1.89949	1.98259	1.94104	2.3259	2.15538	2.24064	1.8633	2.05039	1.95685	2.00327	1.90259	1.95293	0.284486	0.0234147	0.103691	0.118489	0.299129	0.478622	0.209175	0.0808478	0.132758
CUEDC2	ENSG00000107874.11	chr10	102423245	102432584	9340	-	5.97078	6.04468	6.00773	6.0836	5.9535	6.01855	5.87361	5.8301	5.85185	5.75459	5.68097	5.71778	-0.00467585	0.964085	0.984439	-0.0545712	0.611525	0.752582	-0.0927579	0.392229	0.481943
ACTR1A	ENSG00000138107.13	chr10	102461881	102502712	40832	-	4.34053	4.43835	4.38944	4.78215	4.63033	4.70624	4.31089	4.28048	4.29568	4.06637	4.21384	4.14011	0.301162	0.0198391	0.0953697	0.00745955	0.947545	0.971789	-0.0515299	0.650378	0.722073
SUFU	ENSG00000107882.12	chr10	102503972	102633535	129564	+	1.25888	1.344	1.30144	1.5704	1.35983	1.46512	2.38224	2.38346	2.38285	2.64206	2.66425	2.65315	0.152979	0.290312	0.477842	1.18488	7.18243e-06	0.00115787	1.55206	5.50462e-07	3.44204e-05
ARL3	ENSG00000138175.9	chr10	102673731	102714397	40667	-	5.23862	4.91165	5.07513	4.77727	5.0911	4.93419	5.38395	5.35284	5.3684	5.17869	5.07651	5.1276	-0.156364	0.294632	0.482665	0.399835	0.0189521	0.0778117	0.254649	0.103058	0.161915
CNNM2	ENSG00000148842.18	chr10	102918294	103090222	171929	+	0.543767	0.613919	0.578843	0.441439	0.335743	0.388591	0.67079	0.697333	0.684062	0.856173	0.605193	0.730683	-0.204633	0.150753	0.318465	0.206903	0.150838	0.305338	0.347768	0.023887	0.0490527
NT5C2	ENSG00000076685.19	chr10	103087185	103277605	190421	-	2.51435	2.64318	2.57876	2.59099	2.91321	2.7521	2.20074	2.43648	2.31861	2.48484	2.59908	2.54196	0.150664	0.251242	0.436393	-0.158195	0.254901	0.429043	0.160234	0.234661	0.31915
TAF5	ENSG00000148835.11	chr10	103367976	103389065	21090	+	1.96603	1.99875	1.98239	1.88643	2.09252	1.98947	1.81788	1.97982	1.89885	1.88701	2.09092	1.98897	-0.0148531	0.922084	0.960399	0.0209866	0.897022	0.942227	0.2078	0.202265	0.281684
ATP5MD	ENSG00000173915.16	chr10	103389041	103396492	7452	-	6.66998	6.27219	6.47109	6.15845	6.54318	6.35081	6.66475	6.65657	6.66066	6.61655	6.59202	6.60429	-0.135047	0.41826	0.598973	0.298307	0.0946382	0.224497	0.337825	0.0619248	0.106509
CALHM2	ENSG00000138172.11	chr10	103446786	103452402	5617	-	1.96309	3.04668	2.50489	3.14049	2.9758	3.05815	0.828033	1.39843	1.11323	0.765749	2.22269	1.49422	0.504073	0.205256	0.383768	-1.33015	0.0255355	0.0948181	-0.843984	0.0973467	0.154295
NEURL1	ENSG00000107954.10	chr10	103493979	103592552	98574	+	1.51083	1.68275	1.59679	1.64526	0.816523	1.23089	0.749569	0.187704	0.468637	-1.75432	-1.44384	-1.59908	-0.359728	0.207599	0.387036	-1.04532	0.00854695	0.0468097	-3.05225	4.37695e-05	0.000436508
SH3PXD2A	ENSG00000107957.16	chr10	103594027	103855543	261517	-	4.36409	4.64622	4.50515	4.21423	4.06359	4.13891	3.64446	4.12113	3.8828	3.17155	3.48171	3.32663	-0.383755	0.0368888	0.135209	-0.519977	0.00974875	0.0510544	-0.981307	0.000176628	0.00113744
STN1	ENSG00000107960.11	chr10	103877569	103918184	40616	-	2.50448	2.4791	2.49179	2.34947	2.4174	2.38343	2.48563	2.67997	2.5828	2.25964	2.62248	2.44106	-0.124214	0.383999	0.570073	0.196894	0.187411	0.348152	0.151738	0.297213	0.386217
SLK	ENSG00000065613.15	chr10	103967140	104029233	62094	+	4.34711	4.60344	4.47528	4.58527	4.68492	4.6351	4.0473	4.1783	4.1128	4.02835	3.96559	3.99697	0.140985	0.181692	0.354594	-0.261467	0.0279109	0.100064	-0.282188	0.0194925	0.0418246
CFAP43	ENSG00000197748.13	chr10	104129888	104232364	102477	-	-0.164797	-0.155567	-0.160182	-0.383547	0.0113475	-0.1861	-0.0189787	0.0212342	0.00112775	-0.0674834	-0.621208	-0.344346	-0.0529226	0.817295	0.893997	0.26784	0.270156	0.44702	0.0089367	0.970048	0.975579
GSTO1	ENSG00000148834.13	chr10	104235356	104267459	32104	+	6.15209	5.91516	6.03363	5.81061	6.03755	5.92408	5.68891	5.69415	5.69153	5.47976	5.73729	5.60853	-0.124836	0.369335	0.555557	-0.236463	0.115178	0.255429	-0.222589	0.132883	0.200127
GSTO2	ENSG00000065621.15	chr10	104268873	104304950	36078	+	2.00587	2.09578	2.05083	1.83713	1.78795	1.81254	1.57222	1.84612	1.70917	1.04579	1.1903	1.11805	-0.25489	0.0525215	0.165023	-0.238636	0.0770898	0.194686	-0.736525	0.000216808	0.0013058
ITPRIP	ENSG00000148841.17	chr10	104309698	104338465	28768	-	3.72212	3.9117	3.81691	3.9652	3.78498	3.87509	2.59275	2.62848	2.61062	3.33827	3.48764	3.41295	0.0415875	0.719251	0.831017	-1.10717	8.20459e-06	0.0011931	-0.207445	0.104707	0.164094
XPNPEP1	ENSG00000108039.18	chr10	109864766	109923553	58788	-	3.15026	3.24676	3.19851	3.25318	3.2128	3.23299	3.06685	3.17867	3.12276	3.12902	2.8406	2.98481	0.017778	0.877336	0.932197	0.0261187	0.826259	0.899477	-0.0183143	0.876889	0.906761
ADD3	ENSG00000148700.15	chr10	109996368	110135565	139198	+	3.9842	3.48328	3.73374	3.37277	3.69638	3.53457	3.86895	3.97546	3.9222	4.23668	3.87778	4.05723	-0.211967	0.288062	0.476019	0.299069	0.145716	0.297939	0.528471	0.01883	0.0406996
SMNDC1	ENSG00000119953.14	chr10	110290730	110304938	14209	-	3.55136	3.56208	3.55672	3.41168	3.58183	3.49676	3.18412	3.25618	3.22015	3.09691	3.05756	3.07724	-0.0782879	0.436129	0.612148	-0.233736	0.0449126	0.136197	-0.281469	0.0199865	0.0426392
AL355512.1	ENSG00000273143.2	chr10	110428840	110496590	67751	-	-0.200136	0.378346	0.0891051	0.413634	0.442614	0.428124	-0.209869	0.563096	0.176613	0.237886	1.25523	0.746556	0.307907	0.434796	0.611355	0.181614	0.663434	0.788829	0.854227	0.0470134	0.0850621
DUSP5	ENSG00000138166.6	chr10	110497907	110511533	13627	+	5.01273	5.66101	5.33687	5.55036	5.15527	5.35281	4.67612	4.96217	4.81914	5.56532	6.16912	5.86722	-0.00459282	0.985651	0.993436	-0.422209	0.137841	0.286543	0.722228	0.0162645	0.035988
PDCD4	ENSG00000150593.18	chr10	110871795	110900006	28212	+	3.36497	3.73242	3.54869	3.3882	3.1671	3.27765	3.22607	3.60121	3.41364	3.87341	4.15564	4.01452	-0.290264	0.117373	0.27304	-0.0369712	0.833869	0.904612	0.65872	0.00278054	0.00905747
VTI1A	ENSG00000151532.14	chr10	112446998	112818744	371747	+	1.91463	1.84099	1.87781	1.88172	1.99658	1.93915	1.76034	1.8181	1.78922	1.3668	1.2962	1.3315	0.0463506	0.680597	0.80706	0.017274	0.883532	0.933861	-0.346512	0.0161467	0.035816
AL158212.5	ENSG00000285676.1	chr10	112810031	112821838	11808	-	-0.648423	-0.860565	-0.754494	-2.20535	-1.97855	-2.09195	-1.24612	-1.61026	-1.42819	-3.19125	-1.34274	-2.267	-1.5952	0.0343482	0.129619	-0.63279	0.330351	0.507438	-1.72956	0.0299362	0.0589949
NHLRC2	ENSG00000196865.4	chr10	113854661	113917194	62534	+	1.86168	1.87025	1.86597	2.0048	2.17337	2.08908	1.19313	1.22336	1.20824	1.11769	0.606544	0.862115	0.205072	0.170983	0.341143	-0.555892	0.00564554	0.0359121	-0.811524	0.000561427	0.00267373
TDRD1	ENSG00000095627.9	chr10	114179270	114232304	53035	+	1.90715	1.72955	1.81835	2.05746	1.91905	1.98825	1.75006	1.74972	1.74989	2.05093	1.92337	1.98715	0.166752	0.257024	0.443234	0.0415205	0.78541	0.871547	0.37495	0.0253903	0.051447
VWA2	ENSG00000165816.13	chr10	114239254	114294489	55236	+	2.78455	2.6116	2.69807	3.3817	3.57413	3.47792	3.11199	2.77992	2.94595	3.09904	2.26883	2.68394	0.767531	0.00815904	0.0590498	0.353008	0.176637	0.335303	0.184339	0.465141	0.552007
AFAP1L2	ENSG00000169129.15	chr10	114294824	114404756	109933	-	-1.16005	-0.60953	-0.88479	0.0977953	0.314174	0.205985	-0.18759	0.118834	-0.0343778	-0.37177	0.576481	0.102355	1.06578	0.010746	0.068706	0.952201	0.0244763	0.0921072	1.19032	0.00685	0.0182424
ABLIM1	ENSG00000099204.20	chr10	114431113	114768061	336949	-	2.95823	3.38151	3.16987	3.482	3.36757	3.42478	3.13177	3.20963	3.1707	3.6397	4.01432	3.82701	0.234496	0.1734	0.343751	0.0982046	0.561534	0.712226	0.851447	0.00041247	0.00211581
ATRNL1	ENSG00000107518.18	chr10	115093365	115948999	855635	+	2.55961	2.58652	2.57307	2.19245	2.21369	2.20307	3.34516	2.56813	2.95664	2.01616	1.53191	1.77404	-0.38671	0.149528	0.316842	0.481492	0.0757707	0.192439	-0.605035	0.043462	0.0800023
GFRA1	ENSG00000151892.15	chr10	116056925	116273284	216360	-	1.02801	2.07032	1.54917	2.43454	1.49483	1.96469	1.32004	1.64011	1.48008	-0.400911	1.50124	0.550163	0.388874	0.445219	0.621092	0.00546914	0.991941	0.99563	-0.816693	0.190102	0.268089
HSPA12A	ENSG00000165868.16	chr10	116671192	116850251	179060	-	-1.9437	-2.12413	-2.03392	-1.75222	-1.59868	-1.67545	-1.73741	-1.70008	-1.71874	-1.00384	-1.32794	-1.16589	0.351276	0.114354	0.268214	0.431574	0.0707867	0.184583	1.08118	0.000338679	0.00183039
SHTN1	ENSG00000187164.20	chr10	116881477	117126586	245110	-	1.96936	2.0159	1.99263	2.41803	2.73587	2.57695	1.80377	2.04012	1.92195	2.80042	2.49732	2.64887	0.563287	0.00312983	0.0364447	0.0335732	0.831964	0.903329	0.85376	0.000194638	0.00120981
SLC18A2	ENSG00000165646.14	chr10	117241093	117279430	38338	+	4.35528	4.16986	4.26257	3.52762	3.64801	3.58781	4.61802	4.65712	4.63757	3.30108	2.74638	3.02373	-0.690441	0.00150421	0.0261041	0.481117	0.0102264	0.0526512	-1.04276	0.000125541	0.000900236
CASC2	ENSG00000177640.16	chr10	118046279	118210158	163880	+	-0.954202	-1.29496	-1.12458	-1.12145	-1.07498	-1.09821	-1.18098	-1.14657	-1.16378	-1.23044	-1.69402	-1.46223	0.0259461	0.904645	0.949802	0.0802426	0.726538	0.834089	-0.130413	0.575608	0.653463
FAM204A	ENSG00000165669.14	chr10	118297925	118342328	44404	-	2.73245	2.52818	2.63031	2.24772	2.49634	2.37203	2.58798	2.33683	2.46241	1.86494	1.83574	1.85034	-0.274454	0.076931	0.20939	-0.0639518	0.657937	0.78452	-0.579226	0.0028308	0.00917625
EIF3A	ENSG00000107581.13	chr10	119033670	119080823	47154	-	6.258	6.47933	6.36867	6.41555	6.33736	6.37646	6.01174	6.14542	6.07858	6.1604	6.10449	6.13244	-0.00949986	0.921327	0.960177	-0.188195	0.077039	0.194636	-0.0389286	0.688536	0.754277
PRDX3	ENSG00000165672.7	chr10	119167720	119178812	11093	-	5.78752	5.55629	5.6719	5.26976	5.59749	5.43362	5.64104	5.73984	5.69044	5.64993	5.50416	5.57704	-0.255385	0.0762562	0.208132	0.123439	0.360865	0.5379	0.10513	0.432049	0.520873
GRK5	ENSG00000198873.12	chr10	119207571	119459745	252175	+	3.32181	3.63373	3.47777	3.52748	3.46571	3.4966	3.04683	3.49344	3.27014	2.6476	2.71655	2.68207	-0.000929844	0.994772	0.997877	-0.106569	0.474032	0.63815	-0.601966	0.00257988	0.00857173
RGS10	ENSG00000148908.15	chr10	119499817	119542719	42903	-	7.19577	6.72873	6.96225	5.96052	5.98094	5.97073	6.74946	6.88815	6.81881	6.62511	6.56369	6.5944	-1.00413	8.99572e-05	0.00969832	-0.0359739	0.81429	0.892326	-0.165366	0.294885	0.383589
TIAL1	ENSG00000151923.17	chr10	119571802	119597029	25228	-	3.99659	3.86615	3.93137	3.61941	3.85235	3.73588	3.43456	3.64316	3.53886	3.71063	3.69606	3.70335	-0.21232	0.0812552	0.217132	-0.287157	0.0292824	0.103099	-0.0277959	0.804842	0.850545
BAG3	ENSG00000151929.10	chr10	119651380	119677819	26440	+	5.02946	5.28521	5.15733	5.28908	5.06263	5.17585	5.29174	5.25989	5.27582	5.81978	5.68999	5.75488	0.0014931	0.99061	0.996062	0.217743	0.114812	0.254853	0.79279	0.000103509	0.00078932
INPP5F	ENSG00000198825.15	chr10	119726042	119829147	103106	+	2.56211	2.64236	2.60223	2.56583	2.66837	2.6171	2.87516	3.08702	2.98109	3.18712	3.07071	3.12891	-0.00410136	0.969619	0.986661	0.482192	0.00126541	0.0148632	0.724131	5.59731e-05	0.000507747
MCMBP	ENSG00000197771.13	chr10	119829404	119892556	63153	-	5.38932	5.33912	5.36422	5.18795	5.27324	5.23059	5.02548	5.11628	5.07088	5.06708	4.9675	5.01729	-0.150255	0.114867	0.269112	-0.190251	0.0567586	0.159798	-0.148533	0.121079	0.184886
SEC23IP	ENSG00000107651.13	chr10	119892730	119944657	51928	+	3.1917	3.28165	3.23668	3.38239	3.37672	3.37955	3.00924	2.97376	2.9915	2.82435	2.56993	2.69714	0.125864	0.266556	0.454009	-0.144361	0.22521	0.394133	-0.344104	0.0128514	0.029985
WDR11	ENSG00000120008.16	chr10	120851305	120909524	58220	+	2.77222	2.72917	2.7507	2.69031	3.06224	2.87627	2.44342	2.63635	2.53988	2.58315	2.79864	2.69089	0.106279	0.443461	0.61902	-0.106088	0.461931	0.627788	0.140713	0.324066	0.413468
FGFR2	ENSG00000066468.23	chr10	121478332	121598458	120127	-	3.03492	2.99263	3.01378	2.11622	2.39091	2.25357	2.22709	2.34041	2.28375	2.74897	2.61019	2.67958	-0.78158	7.42084e-05	0.00952571	-0.62636	0.000493223	0.0087369	-0.135559	0.259902	0.34711
ATE1	ENSG00000107669.18	chr10	121740424	121928492	188069	-	3.08673	3.01212	3.04943	2.70165	2.78556	2.7436	2.72254	2.61249	2.66752	1.62683	1.81574	1.72128	-0.321247	0.022027	0.100444	-0.278805	0.0472941	0.141701	-1.12839	1.23014e-05	0.000194244
TACC2	ENSG00000138162.19	chr10	121989163	122254545	265383	+	1.81399	1.77104	1.79252	1.63578	1.3412	1.48849	0.524788	0.790567	0.657678	0.544496	0.509138	0.526817	-0.314068	0.0348857	0.131015	-1.03024	4.27003e-05	0.00236288	-1.06819	2.96031e-05	0.000339648
PLEKHA1	ENSG00000107679.14	chr10	122374696	122442602	67907	+	2.19239	1.94887	2.07063	1.65161	2.08668	1.86914	1.25536	1.66382	1.45959	1.51088	1.51181	1.51135	-0.218961	0.201669	0.37926	-0.502562	0.0140965	0.0646703	-0.35763	0.0557345	0.097594
C10orf88B	ENSG00000255624.3	chr10	122879681	122898615	18935	+	1.12427	0.468937	0.796602	0.706837	1.26034	0.983587	0.671297	0.964785	0.818041	2.07616	1.1704	1.62328	0.18587	0.629047	0.7693	0.157801	0.698991	0.815504	1.05642	0.0155031	0.0348458
C10orf88	ENSG00000119965.13	chr10	122930901	122954311	23411	-	1.82622	2.08657	1.95639	2.18307	2.16318	2.17313	1.16835	1.46499	1.31667	1.88493	1.81039	1.84766	0.193289	0.22487	0.406344	-0.547487	0.0119841	0.0582655	0.0788075	0.630323	0.704074
PSTK	ENSG00000179988.15	chr10	122954381	122997513	43133	+	-0.227667	-0.716113	-0.47189	-1.07372	-0.775201	-0.924461	-0.14904	-0.183992	-0.166516	-0.421093	-0.488637	-0.454865	-0.464449	0.0948409	0.23918	0.433925	0.102984	0.236836	0.237181	0.351166	0.441623
BUB3	ENSG00000154473.18	chr10	123154402	123170467	16066	+	4.7849	4.76618	4.77554	4.73259	4.84569	4.78914	4.87775	4.84744	4.86259	4.53697	4.52425	4.53061	-0.0033006	0.970695	0.986792	0.18975	0.0589448	0.16396	-0.0465189	0.610466	0.686555
CPXM2	ENSG00000121898.13	chr10	123706207	123940267	234061	-	-1.54117	-2.33555	-1.93836	-0.620042	-0.0311852	-0.325614	-4.27482	-3.58085	-3.92783	-1.28344	-3.18755	-2.23549	1.66885	0.0098952	0.0659045	-2.08333	0.0252538	0.0939953	-0.117509	0.854839	0.88955
CHST15	ENSG00000182022.18	chr10	124007668	124093598	85931	-	2.99125	2.63262	2.81194	3.0295	3.01369	3.02159	1.88993	1.93004	1.90998	2.78941	2.39997	2.59469	0.20376	0.22488	0.406344	-0.791586	0.00161235	0.0169511	-0.0120157	0.942952	0.956412
LHPP	ENSG00000107902.14	chr10	124461823	124617888	156066	+	2.34333	2.17555	2.25944	2.1812	1.97162	2.07641	2.92909	2.57593	2.75251	2.37969	2.22127	2.30048	-0.185462	0.328264	0.515479	0.600249	0.00728102	0.0422611	0.245941	0.20193	0.281343
CTBP2	ENSG00000175029.17	chr10	124984317	125161170	176854	-	3.48013	3.62767	3.5539	3.48995	3.50817	3.49906	3.03552	3.04092	3.03822	2.58743	2.58243	2.58493	-0.0727933	0.43425	0.611019	-0.41498	0.00143011	0.0160045	-0.772703	1.54452e-05	0.000225759
UROS	ENSG00000188690.15	chr10	125784980	125823258	38279	-	2.78778	2.67697	2.73238	2.65129	2.62065	2.63597	3.13665	2.94495	3.0408	2.91124	2.97988	2.94556	-0.109522	0.383644	0.569816	0.412478	0.0071579	0.0418302	0.414712	0.00670437	0.0179285
BCCIP	ENSG00000107949.17	chr10	125823546	125853695	30150	+	4.2114	4.12621	4.1688	3.74869	4.08068	3.91468	3.8935	3.84626	3.86988	3.5877	3.4655	3.5266	-0.273306	0.0500241	0.160658	-0.195592	0.149486	0.303387	-0.443444	0.00620675	0.0169184
DHX32	ENSG00000089876.12	chr10	125836337	125896436	60100	-	3.28106	3.52641	3.40373	3.84925	3.90888	3.87907	3.33132	3.46764	3.39948	3.27117	3.59938	3.43527	0.453605	0.00685063	0.0530259	0.0938501	0.515573	0.674734	0.226714	0.129273	0.195441
FANK1	ENSG00000203780.12	chr10	125896564	126009592	113029	+	1.16038	1.09006	1.12522	0.948878	1.5078	1.22834	1.1001	1.40282	1.25146	1.19977	1.20477	1.20227	0.0747437	0.728905	0.835995	0.238856	0.302704	0.482185	0.281529	0.221258	0.303738
DOCK1	ENSG00000150760.13	chr10	126905409	127452517	547109	+	2.64133	2.84012	2.74072	2.83745	2.79854	2.81799	2.77387	2.75796	2.76592	2.18171	2.4139	2.2978	0.0584264	0.626473	0.766602	0.123873	0.326658	0.504375	-0.247093	0.0727463	0.121431
PTPRE	ENSG00000132334.17	chr10	127907103	128085855	178753	+	-0.0281883	0.319604	0.145708	0.599851	0.484989	0.54242	-0.737778	-0.316566	-0.527172	-0.128039	0.513277	0.192619	0.373093	0.11719	0.272818	-0.582941	0.0515104	0.149603	0.238985	0.323989	0.413468
MKI67	ENSG00000148773.14	chr10	128096659	128126423	29765	-	4.2197	4.18139	4.20054	4.89052	4.81469	4.85261	3.57564	3.73861	3.65712	4.0857	3.90005	3.99288	0.636278	9.39482e-05	0.0097697	-0.4402	0.00163814	0.017053	-0.00944566	0.925467	0.944433
EBF3	ENSG00000108001.15	chr10	129835233	129973053	137821	-	1.66634	1.99309	1.82971	1.61644	1.41054	1.51349	2.07052	2.20898	2.13975	1.83849	1.99742	1.91795	-0.337139	0.0591716	0.177884	0.404312	0.0262798	0.0963801	0.278016	0.101647	0.159819
GLRX3	ENSG00000108010.12	chr10	130136391	130184521	48131	+	4.55595	4.25545	4.4057	4.25958	4.5859	4.42274	4.33711	4.26455	4.30083	4.29919	4.4002	4.34969	0.00172802	0.990521	0.996062	0.00146531	0.992124	0.99563	0.146962	0.330205	0.419816
PPP2R2D	ENSG00000175470.20	chr10	131901008	131959834	58827	+	2.48262	2.65491	2.56877	2.55297	2.49299	2.52298	2.29173	2.21458	2.25316	2.05618	2.20713	2.13165	-0.0640083	0.590832	0.740969	-0.218192	0.105554	0.240715	-0.24175	0.0750496	0.12471
STK32C	ENSG00000165752.17	chr10	132207492	132331847	124356	-	1.17722	1.39106	1.28414	1.47561	1.29062	1.38311	2.24695	2.51233	2.37964	2.45217	2.4786	2.46539	0.0830883	0.642393	0.780735	1.19944	3.80539e-05	0.00220325	1.37869	9.92167e-06	0.000175751
LRRC27	ENSG00000148814.18	chr10	132332154	132381508	49355	+	-0.271455	-0.125451	-0.198453	-0.131897	-0.143306	-0.137602	-0.320422	-0.0991891	-0.209805	-0.180569	-0.562487	-0.371528	0.0415193	0.811151	0.890472	0.0892449	0.630656	0.765429	0.0158552	0.93101	0.94799
PWWP2B	ENSG00000171813.14	chr10	132397168	132417859	20692	+	5.0981	5.2372	5.16765	5.00334	4.7916	4.89747	4.21219	4.42944	4.32082	3.81756	3.7904	3.80398	-0.285704	0.0298903	0.119032	-0.745133	0.000131077	0.00415972	-1.16849	4.36665e-06	0.000104917
AL451069.3	ENSG00000234311.1	chr10	132433733	132441484	7752	-	3.94765	3.67288	3.81026	4.14642	4.24762	4.19702	2.21497	2.4797	2.34734	1.41967	1.71979	1.56973	0.382972	0.0326904	0.125407	-1.35529	9.31866e-05	0.00357004	-2.0511	6.72037e-06	0.000135755
LINC02870	ENSG00000180066.10	chr10	132444327	132449408	5082	+	2.26289	2.59908	2.43098	3.08019	3.08754	3.08386	0.868969	1.10201	0.98549	1.1019	1.1816	1.14175	0.626873	0.00217996	0.030427	-1.36757	8.43741e-05	0.00340381	-1.1157	0.000261715	0.00150051
INPP5A	ENSG00000068383.19	chr10	132537787	132783480	245694	+	2.66203	2.5892	2.62561	2.44761	2.25797	2.35279	2.49282	2.79444	2.64363	2.83298	2.56734	2.70016	-0.280091	0.0950485	0.239363	0.127645	0.423426	0.594184	0.274953	0.0956514	0.152423
TUBGCP2	ENSG00000130640.13	chr10	133278630	133312337	33708	-	3.12932	3.18171	3.15552	3.40449	3.14919	3.27684	2.98533	3.05873	3.02203	2.72822	2.75926	2.74374	0.107967	0.366874	0.552919	-0.0311469	0.797607	0.878567	-0.213975	0.103888	0.162932
ECHS1	ENSG00000127884.5	chr10	133362485	133373354	10870	-	6.82995	6.74976	6.78986	6.86051	6.91917	6.88984	6.96317	6.87051	6.91684	6.98613	6.89284	6.93949	0.0842474	0.412262	0.59516	0.230223	0.0450938	0.136663	0.3489	0.00613488	0.0167737
BET1L	ENSG00000177951.17	chr11	167784	207428	39645	-	3.52621	3.80057	3.66339	3.71789	3.57639	3.64714	3.86862	3.88087	3.87474	4.20738	4.0976	4.15249	-0.035197	0.776598	0.867308	0.308437	0.031872	0.109243	0.682052	0.000255551	0.00147815
SIRT3	ENSG00000142082.15	chr11	215030	236931	21902	-	1.847	1.99599	1.92149	1.96138	1.87225	1.91681	1.9698	2.12	2.0449	2.12715	2.06739	2.09727	-0.0217644	0.862921	0.923629	0.223871	0.109228	0.246409	0.3705	0.0142294	0.0325205
PSMD13	ENSG00000185627.18	chr11	236966	252984	16019	+	5.57997	5.40134	5.49065	5.59599	5.68801	5.642	5.46674	5.50045	5.48359	5.49418	5.50312	5.49865	0.135752	0.197249	0.373758	0.0969086	0.352093	0.52924	0.207696	0.0632097	0.108169
PTDSS2	ENSG00000174915.12	chr11	448268	491399	43132	+	2.94047	3.05821	2.99934	3.32322	3.09035	3.20679	3.12094	2.75973	2.94034	2.82511	2.964	2.89455	0.193451	0.238744	0.423748	0.0380591	0.818	0.894638	0.092448	0.573971	0.652078
RNH1	ENSG00000023191.17	chr11	494512	507300	12789	-	4.8958	5.08239	4.9891	5.12935	5.02471	5.07703	4.94988	4.82249	4.88619	4.87944	4.67813	4.77878	0.07081	0.547857	0.708606	-0.00184807	0.9875	0.993698	-0.0135036	0.908654	0.93114
HRAS	ENSG00000174775.17	chr11	532242	537287	5046	-	5.83719	5.86347	5.85033	6.11041	6.0501	6.08026	5.88598	5.90916	5.89757	5.67791	5.58301	5.63046	0.214284	0.0419581	0.146001	0.149845	0.139629	0.288723	-0.021936	0.818321	0.862458
LRRC56	ENSG00000161328.11	chr11	537527	554912	17386	+	2.87813	2.91999	2.89906	2.95769	3.01312	2.98541	2.96131	2.91131	2.93631	2.8592	2.62389	2.74154	0.0693939	0.597763	0.74622	0.138801	0.324055	0.502285	0.0382999	0.779476	0.829063
PHRF1	ENSG00000070047.13	chr11	576470	612222	35753	+	4.78675	4.96216	4.87446	5.29851	5.13786	5.21819	4.7203	4.79217	4.75624	4.80657	4.69925	4.75291	0.326812	0.0102672	0.0671554	-0.0168129	0.874749	0.929764	0.0751776	0.483642	0.569103
DEAF1	ENSG00000177030.17	chr11	644233	706715	62483	-	4.88574	5.13181	5.00877	4.81857	4.6134	4.71598	4.8145	4.69102	4.75276	4.14945	4.27429	4.21187	-0.309644	0.0353346	0.13168	-0.156738	0.248847	0.421691	-0.601014	0.00115145	0.00462427
TALDO1	ENSG00000177156.11	chr11	747415	765012	17598	+	6.45731	6.46317	6.46024	6.70219	6.62175	6.66197	6.51884	6.53669	6.52776	6.34005	6.6017	6.47087	0.185611	0.118335	0.274258	0.170195	0.151195	0.305666	0.209351	0.0848844	0.138009
AP006621.3	ENSG00000255284.2	chr11	777578	784297	6720	+	2.6644	2.65116	2.65778	2.75126	2.81217	2.78171	2.70338	2.89212	2.79775	2.61879	2.86631	2.74255	0.109838	0.509545	0.676759	0.248516	0.172825	0.330625	0.289176	0.112518	0.174067
PNPLA2	ENSG00000177666.17	chr11	818914	825573	6660	+	4.70319	4.9664	4.8348	4.81415	4.63834	4.72624	5.28165	5.4415	5.36157	5.83238	5.83207	5.83222	-0.126188	0.294904	0.482923	0.627062	0.000331798	0.007033	1.1931	1.69621e-06	5.92537e-05
TSPAN4	ENSG00000214063.11	chr11	842812	867116	24305	+	2.22376	2.29366	2.25871	2.20049	2.03687	2.11868	2.35141	2.29747	2.32444	2.15381	2.20556	2.17969	-0.152945	0.243017	0.426846	0.166457	0.214994	0.382571	0.118722	0.363033	0.453737
CHID1	ENSG00000177830.18	chr11	867859	915058	47200	-	4.77765	4.67615	4.7269	4.88811	4.75428	4.8212	4.95745	4.764	4.86072	4.91904	4.76448	4.84176	0.0802604	0.524454	0.689676	0.23688	0.0850607	0.208582	0.31417	0.0294552	0.0582307
AP2A2	ENSG00000183020.14	chr11	924894	1012245	87352	+	3.83098	3.76654	3.79876	3.79551	3.6283	3.71191	3.4386	3.47047	3.45453	3.26529	3.02266	3.14398	-0.100703	0.393695	0.577882	-0.240835	0.0659868	0.17603	-0.456709	0.00329825	0.0103223
TOLLIP	ENSG00000078902.16	chr11	1274371	1309654	35284	-	4.20773	4.29648	4.2521	4.25281	4.30516	4.27899	4.28261	4.40196	4.34229	4.83414	4.57032	4.70223	0.00926747	0.931041	0.965953	0.192432	0.101029	0.233802	0.647243	0.000139297	0.000967803
MOB2	ENSG00000182208.14	chr11	1469457	1501247	31791	-	3.19195	3.36846	3.28021	3.13832	3.00895	3.07364	3.39998	3.6347	3.51734	3.275	3.39318	3.33409	-0.22364	0.0942851	0.238365	0.338156	0.0194273	0.079191	0.24963	0.065185	0.110972
DUSP8	ENSG00000184545.11	chr11	1554051	1572271	18221	-	3.14598	3.54125	3.34362	3.66697	3.34235	3.50466	1.57208	1.90092	1.7365	2.90604	2.9293	2.91767	0.142262	0.386985	0.572224	-1.51246	2.68812e-05	0.00196955	-0.236096	0.186784	0.264364
KRTAP5-AS1	ENSG00000233930.4	chr11	1571353	1599184	27832	+	-0.130037	0.0287504	-0.0506433	0.418883	0.425725	0.422304	-2.34567	-1.35294	-1.8493	-1.42824	-0.99796	-1.2131	0.462606	0.113908	0.267769	-1.77568	0.000824788	0.0114485	-1.00684	0.0127136	0.0297189
MRPL23	ENSG00000214026.11	chr11	1947278	1984522	37245	+	5.04047	4.84741	4.94394	4.8348	4.79982	4.81731	4.95932	4.65072	4.80502	4.73761	4.5828	4.66021	-0.139545	0.344957	0.532626	-0.0354223	0.809611	0.888937	-0.083136	0.57312	0.651349
MRPL23-AS1	ENSG00000226416.1	chr11	1983237	1989920	6684	-	1.05866	0.801502	0.930083	1.2378	0.966294	1.10205	0.400918	0.302053	0.351486	-0.260713	-1.22954	-0.745128	0.179535	0.531962	0.695526	-0.47583	0.165483	0.322519	-1.53721	0.00182523	0.00653674
KCNQ1	ENSG00000053918.18	chr11	2444684	2849105	404422	+	-0.676151	-0.497952	-0.587051	-0.388567	-0.632954	-0.510761	-0.835468	-0.663942	-0.749705	-1.04783	-1.82783	-1.43783	0.0646006	0.816863	0.893917	-0.0644366	0.829742	0.901699	-0.691763	0.0513422	0.091361
SLC22A18	ENSG00000110628.16	chr11	2899721	2925246	25526	+	0.407259	1.50461	0.955933	0.670722	1.69471	1.18272	1.20833	0.926346	1.06734	0.613233	0.557403	0.585318	0.128454	0.739233	0.842113	0.162459	0.693693	0.812296	-0.223308	0.601968	0.677973
NAP1L4	ENSG00000205531.13	chr11	2944431	2992377	47947	-	6.55755	6.6662	6.61188	6.67583	6.85444	6.76514	6.70424	6.71129	6.70777	6.35637	6.39172	6.37405	0.135603	0.156494	0.324757	0.198031	0.0513054	0.149275	-0.0400004	0.661787	0.731874
CARS1	ENSG00000110619.18	chr11	3000922	3057613	56692	-	3.98545	3.97	3.97772	3.65566	3.50933	3.5825	3.67039	3.79486	3.73262	3.4594	3.44899	3.45419	-0.410009	0.00194808	0.0286796	-0.141889	0.174693	0.333081	-0.325127	0.00816416	0.0208625
OSBPL5	ENSG00000021762.20	chr11	3087107	3166739	79633	-	4.27578	4.52346	4.39962	4.65399	4.51987	4.58693	3.76998	3.87912	3.82455	3.62341	3.91783	3.77062	0.169633	0.204255	0.38266	-0.474514	0.00497198	0.0335202	-0.432127	0.00806522	0.0206891
MRGPRG-AS1	ENSG00000236301.5	chr11	3218332	3223131	4800	+	1.74872	2.02693	1.88783	1.80411	1.7256	1.76486	0.686076	1.59405	1.14006	-0.19589	0.478173	0.141141	-0.147203	0.582582	0.734655	-0.652914	0.052479	0.151852	-1.5832	0.000890198	0.00380234
ZNF195	ENSG00000005801.18	chr11	3339261	3379222	39962	-	2.32445	2.16443	2.24444	1.82526	2.16641	1.99584	2.08263	2.18271	2.13267	2.46983	2.32983	2.39983	-0.267324	0.0689447	0.19644	-0.00483011	0.971656	0.984727	0.357288	0.0206675	0.0438527
NUP98	ENSG00000110713.17	chr11	3671083	3797792	126710	-	4.32175	4.41637	4.36906	4.38425	4.42155	4.4029	4.17705	4.33328	4.25516	4.17394	4.0942	4.13407	0.0165803	0.849462	0.916127	-0.0114499	0.896983	0.942227	-0.0374654	0.672385	0.740216
STIM1	ENSG00000167323.11	chr11	3854527	4093210	238684	+	4.34619	4.54381	4.445	4.68216	4.52576	4.60396	4.47661	4.62089	4.54875	4.18527	4.38134	4.28331	0.141915	0.239673	0.423863	0.205174	0.1057	0.240715	0.0355102	0.763325	0.816607
RRM1	ENSG00000167325.15	chr11	4094707	4138932	44226	+	5.91441	6.06093	5.98767	6.55253	6.60048	6.57651	5.76603	5.75547	5.76075	6.02172	5.85934	5.94053	0.571361	0.000145667	0.011108	-0.125276	0.213722	0.381474	0.150112	0.140505	0.209493
C11orf42	ENSG00000180878.3	chr11	6205557	6211135	5579	+	-2.39311	-2.13464	-2.26388	-1.75911	-1.68189	-1.7205	-3.01996	-1.17307	-2.09651	-0.611327	-0.891629	-0.751478	0.690446	0.333844	0.52136	0.251064	0.735123	0.839585	2.03965	0.01042	0.0253725
FAM160A2	ENSG00000051009.11	chr11	6211345	6234711	23367	-	3.1417	3.33769	3.23969	3.33687	3.30705	3.32196	3.12549	3.29671	3.2111	3.03555	2.94359	2.98957	0.0630178	0.568852	0.724797	0.0711675	0.536352	0.691507	-0.0566244	0.621408	0.696355
APBB1	ENSG00000166313.19	chr11	6395124	6419414	24291	-	2.18734	2.52041	2.35387	2.55944	2.37554	2.46749	1.94787	2.03846	1.99317	2.02552	2.03221	2.02886	0.0931284	0.51316	0.679973	-0.267792	0.107002	0.242813	-0.136633	0.3715	0.462011
ARFIP2	ENSG00000132254.13	chr11	6474683	6481479	6797	-	4.29499	4.31191	4.30345	4.22631	4.23501	4.23066	4.22031	4.38745	4.30388	4.29273	4.3374	4.31506	-0.0890818	0.344853	0.532626	0.103809	0.281003	0.458656	0.210286	0.0434804	0.0800126
DNHD1	ENSG00000179532.13	chr11	6497260	6593758	96499	+	-2.57549	-3.01362	-2.79456	-2.96774	-2.80693	-2.88733	-3.2645	-2.33064	-2.79757	-2.51876	-2.57586	-2.54731	-0.0959077	0.76677	0.860174	0.131667	0.694733	0.812905	0.471676	0.160339	0.233109
PPFIBP2	ENSG00000166387.13	chr11	7513298	7657127	143830	+	2.04794	2.04605	2.047	1.53048	1.53683	1.53366	0.541028	1.32559	0.933311	1.48358	1.04375	1.26366	-0.529285	0.0199393	0.0953697	-1.00331	0.00100696	0.0127719	-0.589149	0.0149502	0.0337974
TUB	ENSG00000166402.9	chr11	8019244	8106243	87000	+	1.35125	1.66108	1.50616	1.91797	1.86891	1.89344	1.75903	2.24481	2.00192	2.68509	2.01924	2.35216	0.364194	0.146484	0.312606	0.594939	0.0321526	0.109863	1.03239	0.001256	0.00493946
LMO1	ENSG00000166407.14	chr11	8224309	8268716	44408	-	5.69302	5.79394	5.74348	5.21908	5.21031	5.21469	5.33738	5.09714	5.21726	3.26936	3.17898	3.22417	-0.546274	0.00101349	0.0227144	-0.427259	0.00544823	0.0352757	-2.32756	4.8485e-08	1.30977e-05
STK33	ENSG00000130413.15	chr11	8391868	8594289	202422	-	3.17575	3.01224	3.094	2.43282	2.78417	2.60849	2.77297	2.72387	2.74842	2.04293	1.63403	1.83848	-0.505217	0.0085166	0.0602424	-0.240652	0.152983	0.307885	-1.05876	0.000114143	0.000833577
TRIM66	ENSG00000166436.16	chr11	8612037	8682694	70658	-	-0.697949	-1.05728	-0.877615	-0.683927	-0.860416	-0.772172	-0.855541	-0.336736	-0.596139	-0.302763	-0.437621	-0.370192	0.113557	0.624323	0.765097	0.410373	0.107546	0.243655	0.72635	0.00880332	0.0220807
DENND2B	ENSG00000166444.19	chr11	8693351	8910951	217601	-	2.97948	3.08302	3.03125	3.37459	3.44078	3.40768	2.78912	2.77649	2.7828	2.773	2.49372	2.63336	0.358729	0.00756682	0.0563949	-0.147216	0.209725	0.376518	-0.201704	0.0961765	0.152928
SCUBE2	ENSG00000175356.14	chr11	9019476	9138114	118639	-	3.31138	3.0264	3.16889	2.78208	3.10998	2.94603	3.78216	3.22211	3.50213	2.94649	2.46605	2.70627	-0.238933	0.320455	0.507869	0.437958	0.0838027	0.206809	-0.262319	0.290024	0.37853
DENND5A	ENSG00000184014.8	chr11	9138825	9265350	126526	-	4.08052	4.18321	4.13186	4.086	4.29593	4.19096	3.91748	4.21499	4.06623	4.04031	3.8806	3.96046	0.0403606	0.721432	0.831917	0.0372782	0.74592	0.846662	0.0256215	0.822769	0.86525
TMEM41B	ENSG00000166471.11	chr11	9280654	9314636	33983	-	3.91814	3.83369	3.87592	4.00781	4.28049	4.14415	3.71074	4.25385	3.98229	4.69531	4.74402	4.71967	0.25112	0.130086	0.291888	0.214818	0.199943	0.363337	1.04511	5.74165e-05	0.000518792
IPO7	ENSG00000205339.10	chr11	9384652	9448127	63476	+	6.09902	6.18287	6.14095	5.92961	5.94865	5.93913	6.09197	6.13782	6.11489	6.00113	6.07947	6.0403	-0.218886	0.0254342	0.108708	0.0762446	0.378236	0.55363	0.0973614	0.265902	0.353462
ZNF143	ENSG00000166478.10	chr11	9460319	9528524	68206	+	2.81349	2.68496	2.74923	2.70235	2.98065	2.8415	2.13107	2.24829	2.18968	2.18906	2.3539	2.27148	0.0753978	0.578968	0.732555	-0.452358	0.0127666	0.0606149	-0.273907	0.0837744	0.136453
WEE1	ENSG00000166483.11	chr11	9573670	9593457	19788	+	4.24779	4.35902	4.3034	3.94596	4.07494	4.01045	3.90908	3.98525	3.94716	3.79357	3.85933	3.82645	-0.31122	0.0062012	0.0508082	-0.254328	0.0189452	0.0778117	-0.279327	0.0117727	0.0279905
SWAP70	ENSG00000133789.15	chr11	9664077	9752993	88917	+	4.08449	4.39928	4.24188	4.57309	4.65377	4.61343	3.57777	3.93093	3.75435	4.16213	4.30751	4.23482	0.351557	0.0202194	0.095608	-0.386766	0.0158284	0.0696517	0.188549	0.172129	0.24743
SBF2-AS1	ENSG00000246273.8	chr11	9758268	9811335	53068	+	0.718355	0.65109	0.684722	0.498791	0.621971	0.560381	0.147602	0.192311	0.169957	-0.0925494	-0.247694	-0.170121	-0.140032	0.41251	0.59516	-0.411087	0.0477324	0.142475	-0.661745	0.00543539	0.015356
SBF2	ENSG00000133812.16	chr11	9778667	10294219	515553	-	1.73505	1.86547	1.80026	1.59566	1.65312	1.62439	1.28291	1.68356	1.48323	1.08802	1.29312	1.19057	-0.195021	0.156149	0.324601	-0.213648	0.137671	0.286379	-0.412669	0.0120475	0.0285028
AMPD3	ENSG00000133805.15	chr11	10308313	10507579	199267	+	2.77634	2.74838	2.76236	2.88479	2.73244	2.80862	2.13259	2.14119	2.13689	2.12569	1.97236	2.04903	0.0347203	0.762375	0.857501	-0.522814	0.00198917	0.0192246	-0.515787	0.00198484	0.00696475
RNF141	ENSG00000110315.7	chr11	10511673	10541230	29558	-	3.33141	3.26507	3.29824	2.72475	2.75184	2.73829	3.93912	3.93971	3.93942	3.97543	4.01971	3.99757	-0.575567	0.000223842	0.0126098	0.745562	2.23473e-05	0.00170412	0.899788	4.37924e-06	0.000104917
CTR9	ENSG00000198730.9	chr11	10751246	10801625	50380	+	4.04278	4.18972	4.11625	4.4817	4.45825	4.46997	5.01224	4.90471	4.95847	6.1527	5.89997	6.02633	0.336182	0.0177404	0.0898955	0.943156	1.81106e-05	0.00155131	2.10717	1.45497e-08	7.96348e-06
ZBED5	ENSG00000236287.8	chr11	10812074	10858796	46723	-	2.9813	2.80085	2.89108	2.70872	2.99532	2.85202	2.5862	2.69497	2.64058	2.89506	2.74909	2.82208	-0.0555959	0.661328	0.794941	-0.143977	0.28805	0.466505	0.132316	0.314173	0.403641
GALNT18	ENSG00000110328.6	chr11	11270877	11622005	351129	-	-1.36768	-0.074072	-0.720876	-0.266211	-0.770424	-0.518318	-0.0253341	0.182184	0.0784248	0.530282	1.39971	0.964997	0.162647	0.746054	0.84672	0.880101	0.0980215	0.228737	1.87833	0.0018679	0.00665906
USP47	ENSG00000170242.19	chr11	11841423	11961887	120465	+	2.8009	3.01456	2.90773	2.90002	3.06274	2.98138	2.84877	2.86618	2.85748	2.62764	2.6089	2.61827	0.0532157	0.605035	0.751696	0.0497266	0.635531	0.768214	-0.0938476	0.379054	0.469537
DKK3	ENSG00000050165.18	chr11	11956207	12009769	53563	-	3.60933	4.20817	3.90875	4.03628	4.00437	4.02032	4.87743	4.89872	4.88807	3.92077	3.57805	3.74941	0.0907746	0.610723	0.755909	1.07773	0.000131717	0.00415972	0.0335948	0.85125	0.886553
MICAL2	ENSG00000133816.17	chr11	12094008	12359144	265137	+	2.7719	2.93475	2.85332	3.30348	3.00762	3.15555	3.01622	3.09055	3.05339	3.23508	3.43356	3.33432	0.286259	0.0517955	0.16374	0.301494	0.0448941	0.136197	0.678467	0.000472194	0.00234207
PARVA	ENSG00000197702.14	chr11	12377563	12535356	157794	+	2.71962	3.0076	2.86361	3.05413	3.05256	3.05335	2.87211	2.74634	2.80923	2.52039	2.64185	2.58112	0.16998	0.181647	0.354594	0.0436313	0.726071	0.834089	-0.0874201	0.487413	0.572408
TEAD1	ENSG00000187079.20	chr11	12674421	12944737	270317	+	3.27373	3.60996	3.44184	3.58262	3.51857	3.55059	3.27651	3.33603	3.30627	2.86826	2.95391	2.91108	0.0891458	0.452426	0.627715	-0.0368504	0.758619	0.854403	-0.336333	0.0183015	0.0397496
LINC00958	ENSG00000251381.8	chr11	12961541	12989597	28057	-	3.56652	3.53546	3.55099	3.16023	3.32616	3.2432	3.50755	3.61406	3.5608	3.70541	3.52643	3.61592	-0.325856	0.0123508	0.0736041	0.11395	0.307364	0.486816	0.263694	0.0312727	0.0612237
ARNTL	ENSG00000133794.20	chr11	13276652	13387266	110615	+	3.03224	2.74827	2.89025	2.29769	2.43308	2.36538	2.53588	2.71034	2.62311	2.85023	2.42541	2.63782	-0.537341	0.00816671	0.0590498	-0.156619	0.357646	0.534503	-0.0498503	0.760373	0.8144
BTBD10	ENSG00000148925.11	chr11	13388008	13463297	75290	-	4.72087	4.67789	4.69938	4.1591	4.31104	4.23507	4.66401	4.8191	4.74155	4.55248	4.63097	4.59172	-0.481985	0.000809744	0.0203559	0.146429	0.168006	0.325548	0.0919398	0.369818	0.460285
FAR1	ENSG00000197601.13	chr11	13668668	13732346	63679	+	2.89935	2.81059	2.85497	3.0822	3.53751	3.30986	2.59448	3.19011	2.8923	3.39609	3.29605	3.34607	0.43615	0.0369529	0.135364	0.147019	0.452318	0.620346	0.692204	0.00381141	0.0115581
RRAS2	ENSG00000133818.14	chr11	14277922	14364506	86585	-	3.15058	3.12532	3.13795	3.33254	3.32711	3.32982	4.45353	4.47584	4.46468	5.11016	4.92306	5.01661	0.178394	0.158386	0.326584	1.43299	3.61052e-07	0.000321541	2.08063	1.04479e-08	7.96348e-06
COPB1	ENSG00000129083.13	chr11	14443440	14500027	56588	-	5.53774	5.5629	5.55032	5.28552	5.32088	5.3032	5.2303	5.18452	5.20741	5.45595	5.44002	5.44799	-0.264	0.0130045	0.0755032	-0.240764	0.0214022	0.0844875	0.0958419	0.292881	0.381539
PSMA1	ENSG00000129084.18	chr11	14504874	14643635	138762	-	3.54529	3.38533	3.46531	3.2382	3.55192	3.39506	3.38936	3.29388	3.34162	3.16755	3.14674	3.15715	-0.0877138	0.532017	0.695526	-0.0172493	0.905135	0.94709	-0.104927	0.473356	0.559633
PDE3B	ENSG00000152270.9	chr11	14643804	14872044	228241	+	0.830843	0.833447	0.832145	1.20837	1.42408	1.31623	0.885665	1.00896	0.947314	1.07243	0.94512	1.00877	0.465837	0.00390794	0.040484	0.220482	0.125379	0.270157	0.375984	0.0156457	0.0350528
CYP2R1	ENSG00000186104.11	chr11	14877440	14892231	14792	-	1.95885	1.79303	1.87594	1.56654	1.71528	1.64091	1.56894	2.03881	1.80387	1.73492	1.80924	1.77208	-0.248301	0.161118	0.329494	0.0444869	0.797004	0.878567	0.103113	0.54474	0.626496
SOX6	ENSG00000110693.18	chr11	15966449	16739591	773143	-	-0.205266	-0.228268	-0.216767	-0.576611	-0.824298	-0.700454	0.0810218	-0.160708	-0.0398433	-1.93357	-1.7747	-1.85414	-0.490363	0.016055	0.0851498	0.279029	0.116794	0.257606	-1.44672	5.03542e-05	0.00047603
C11orf58	ENSG00000110696.10	chr11	16613132	16758340	145209	+	5.4243	5.2435	5.3339	5.23394	5.41141	5.32268	5.37264	5.18982	5.28123	5.26244	5.16613	5.21429	-0.0275673	0.82069	0.896067	0.0505308	0.68093	0.801099	0.0795039	0.519586	0.603337
PLEKHA7	ENSG00000166689.16	chr11	16777297	17014414	237118	-	2.80878	2.69524	2.75201	2.65425	2.84589	2.75007	1.97637	2.34747	2.16192	2.15679	1.66265	1.90972	-0.0182664	0.908568	0.952914	-0.483094	0.0164637	0.0711456	-0.645761	0.00347871	0.0107344
OR7E14P	ENSG00000184669.9	chr11	17013998	17053024	39027	+	2.62404	2.41805	2.52105	2.44417	2.81919	2.63168	2.19559	2.48867	2.34213	2.88262	2.16247	2.52255	0.0941601	0.698897	0.818272	-0.062204	0.814705	0.892336	0.204056	0.426164	0.515804
PIK3C2A	ENSG00000011405.13	chr11	17077730	17207983	130254	-	3.21605	3.26896	3.24251	3.14076	3.52635	3.33356	2.94965	3.39181	3.17073	3.36406	3.28363	3.32384	0.0703936	0.63689	0.775706	0.0328149	0.829202	0.901426	0.279168	0.0863784	0.139928
NUCB2	ENSG00000070081.17	chr11	17208153	17349980	141828	+	4.7252	4.64865	4.68692	4.53911	4.8219	4.6805	4.90226	4.80022	4.85124	4.87182	4.55287	4.71234	-0.0237783	0.860294	0.921764	0.267261	0.0729319	0.18763	0.223797	0.123008	0.187282
NCR3LG1	ENSG00000188211.9	chr11	17351800	17377341	25542	+	1.07328	1.36096	1.21712	1.44485	1.63649	1.54067	0.655459	0.681435	0.668447	2.19406	1.25788	1.72597	0.293772	0.292857	0.480639	-0.458821	0.171936	0.329286	0.691108	0.0272748	0.0544886
KCNC1	ENSG00000129159.9	chr11	17734774	17856804	122031	+	-0.584357	-0.560892	-0.572624	0.0373858	-0.546769	-0.254692	-0.361886	-0.159519	-0.260702	-0.235612	-0.120588	-0.1781	0.325486	0.157904	0.326223	0.419926	0.0913019	0.219386	0.597713	0.0208508	0.0441817
SERGEF	ENSG00000129158.11	chr11	17788048	18013047	225000	-	2.90296	3.05399	2.97847	2.63554	2.34095	2.48825	2.25914	2.59637	2.42775	1.30749	2.00733	1.65741	-0.502479	0.0293445	0.117849	-0.449404	0.0567891	0.159812	-1.12429	0.000701168	0.00315425
TPH1	ENSG00000129167.9	chr11	18017564	18042426	24863	-	3.80256	4.79064	4.2966	4.81533	4.1057	4.46051	2.67473	4.22329	3.44901	1.11635	4.78571	2.95103	0.141834	0.870557	0.928148	-0.746741	0.430938	0.601203	-1.14065	0.249116	0.334994
SAAL1	ENSG00000166788.10	chr11	18069935	18106087	36153	-	3.91721	4.0756	3.9964	4.05312	3.77199	3.91255	3.41093	3.69326	3.55209	2.6998	3.33244	3.01612	-0.0974564	0.605506	0.751875	-0.342867	0.110351	0.248209	-0.781501	0.00353358	0.0108684
HPS5	ENSG00000110756.18	chr11	18278668	18322198	43531	-	2.63794	2.63326	2.6356	2.66293	2.69032	2.67663	2.68252	2.7174	2.69996	3.24447	3.26541	3.25494	0.0257059	0.802025	0.884086	0.168064	0.135219	0.283384	0.819789	1.32063e-05	0.000201905
GTF2H1	ENSG00000110768.12	chr11	18322295	18367045	44751	+	3.55978	3.38842	3.4741	3.3398	3.53618	3.43799	2.95859	3.15839	3.05849	2.87488	2.83403	2.85446	-0.0517028	0.652635	0.787672	-0.309127	0.0258764	0.095577	-0.419055	0.00556905	0.0156158
TSG101	ENSG00000074319.13	chr11	18468336	18526951	58616	-	5.37414	5.26557	5.31986	5.09682	5.1097	5.10326	5.27574	5.39833	5.33703	5.06531	5.19517	5.13024	-0.231788	0.0410245	0.144285	0.121546	0.246166	0.418736	0.010439	0.9175	0.938513
UEVLD	ENSG00000151116.17	chr11	18529609	18588747	59139	-	2.42592	2.33803	2.38197	2.69085	2.9589	2.82487	2.19041	2.11719	2.1538	2.55715	2.84432	2.70074	0.426282	0.014656	0.0812119	-0.123611	0.4489	0.617324	0.523692	0.00555901	0.0156017
ZDHHC13	ENSG00000177054.14	chr11	19117099	19176422	59324	+	4.07963	3.8211	3.95036	3.68284	3.95643	3.81963	3.72651	3.94747	3.83699	3.91605	3.8145	3.86528	-0.146384	0.283867	0.471954	-0.0064479	0.961653	0.977653	0.116452	0.390706	0.480827
NAV2	ENSG00000166833.22	chr11	19350724	20121601	770878	+	3.98696	4.12428	4.05562	4.06382	3.81798	3.9409	3.21753	3.5447	3.38112	2.09078	2.12081	2.10579	-0.130915	0.305492	0.493985	-0.571731	0.00119671	0.0144127	-1.75316	2.41904e-07	2.47971e-05
PRMT3	ENSG00000185238.13	chr11	20387558	20509338	121781	+	2.75838	2.96387	2.86113	2.79825	2.74539	2.77182	2.47546	2.59341	2.53444	1.62947	2.07739	1.85343	-0.108668	0.45765	0.632556	-0.228318	0.157518	0.313083	-0.812105	0.000542483	0.00260349
NELL1	ENSG00000165973.19	chr11	20669551	21575686	906136	+	3.08355	3.25059	3.16707	2.47828	2.19931	2.3388	3.06599	2.95279	3.00939	1.21548	1.17695	1.19621	-0.841855	0.000145066	0.011108	-0.0598815	0.660536	0.78643	-1.78162	1.39788e-06	5.29781e-05
ANO5	ENSG00000171714.12	chr11	21799934	22283357	483424	+	1.1234	1.12823	1.12582	1.33557	1.66517	1.50037	0.949228	1.11209	1.03066	2.09577	1.44715	1.77146	0.352688	0.125028	0.285121	0.0102879	0.965308	0.980359	0.842512	0.00274481	0.00899544
GAS2	ENSG00000148935.11	chr11	22625509	22813055	187547	+	3.52263	3.02154	3.27209	2.47335	2.31717	2.39526	2.46579	2.12312	2.29446	1.3906	2.09779	1.74419	-0.87644	0.00495172	0.04507	-0.868198	0.00736164	0.0425437	-1.31281	0.000768686	0.00339688
SVIP	ENSG00000198168.9	chr11	22813799	22830299	16501	-	5.48189	5.18718	5.33453	4.98006	5.23012	5.10509	5.47706	5.40803	5.44255	5.54932	5.50494	5.52713	-0.245565	0.088127	0.228264	0.212406	0.133067	0.280158	0.392907	0.0131558	0.030547
LUZP2	ENSG00000187398.12	chr11	24496970	25082638	585669	+	-2.8489	-1.40729	-2.1281	-1.86197	-2.56997	-2.21597	-1.74652	-1.56125	-1.65389	-3.0884	-2.0229	-2.55565	-0.135881	0.797176	0.880386	0.546321	0.306547	0.48589	-0.288255	0.609032	0.685065
ANO3	ENSG00000134343.14	chr11	26188842	26663289	474448	+	-0.771527	-0.605614	-0.688571	-0.782163	0.0397145	-0.371224	-1.08619	-1.23161	-1.1589	-0.740787	-1.18614	-0.963465	0.27466	0.353047	0.540682	-0.38043	0.265932	0.442271	-0.0888816	0.777583	0.827472
BBOX1-AS1	ENSG00000254560.6	chr11	27047186	27220113	172928	-	0.995897	0.55715	0.776523	-0.386294	0.692905	0.153306	0.604954	0.320611	0.462782	-0.124297	0.293143	0.084423	-0.679832	0.113093	0.266455	-0.200751	0.620054	0.758895	-0.494926	0.245934	0.331356
CCDC34	ENSG00000109881.17	chr11	27330827	27363234	32408	-	5.69345	5.63765	5.66555	5.16484	5.49014	5.32749	5.48257	5.6209	5.55174	5.49812	5.49156	5.49484	-0.356922	0.00957945	0.0645695	-0.0101135	0.928736	0.960057	0.0282626	0.801811	0.847486
LGR4	ENSG00000205213.14	chr11	27365961	27472790	106830	-	4.43367	4.59824	4.51595	4.05762	4.02707	4.04234	4.63619	4.62185	4.62902	4.53942	4.70208	4.62075	-0.491306	0.000927782	0.0216471	0.214084	0.0638041	0.172189	0.302165	0.0148104	0.0335562
KIF18A	ENSG00000121621.7	chr11	28020619	28108156	87538	-	3.14331	3.04534	3.09433	2.73889	3.06702	2.90295	2.95615	3.14002	3.04809	3.13066	3.1404	3.13553	-0.21118	0.13019	0.291888	0.0612402	0.648214	0.77816	0.243387	0.0861033	0.139591
METTL15	ENSG00000169519.21	chr11	28108248	28527041	418794	+	1.76476	1.49152	1.62814	1.48964	1.54423	1.51693	1.571	1.21424	1.39262	0.88281	0.93426	0.908535	-0.118197	0.486605	0.656896	-0.12816	0.476926	0.640373	-0.512595	0.0183908	0.0399298
DCDC1	ENSG00000170959.14	chr11	30830369	31369810	539442	-	-1.83518	-0.915707	-1.37544	-1.96261	-1.5691	-1.76585	-2.31763	-1.45423	-1.88593	-2.06775	-1.73268	-1.90021	-0.45801	0.220091	0.401551	-0.438699	0.266287	0.442609	-0.364886	0.338588	0.428279
DNAJC24	ENSG00000170946.15	chr11	31369840	31432835	62996	+	2.25872	2.16272	2.21072	1.39536	1.58154	1.48845	2.17332	2.49948	2.3364	1.8144	1.95433	1.88437	-0.740887	0.000343464	0.0151058	0.234542	0.100553	0.233305	-0.123992	0.368348	0.459187
IMMP1L	ENSG00000148950.11	chr11	31432401	31509645	77245	-	2.54351	1.95812	2.25081	1.50519	1.81894	1.66206	2.24091	2.42573	2.33332	1.61614	1.81757	1.71685	-0.594228	0.0232668	0.103256	0.210686	0.343973	0.521675	-0.312126	0.193825	0.272174
ELP4	ENSG00000109911.19	chr11	31509755	31790324	280570	+	-0.303069	-0.375947	-0.339508	-0.438361	-0.39073	-0.414546	0.125982	-0.0917094	0.0171362	-0.83296	-1.02446	-0.928711	-0.0882927	0.547601	0.708566	0.461259	0.00949954	0.0502544	-0.39084	0.0311646	0.061031
PRRG4	ENSG00000135378.4	chr11	32829927	32858120	28194	+	4.54734	4.56998	4.55866	4.346	4.58407	4.46503	4.15256	4.4314	4.29198	4.96197	5.13148	5.04672	-0.112263	0.350767	0.538515	-0.163072	0.195267	0.357856	0.687005	0.000171724	0.00111737
QSER1	ENSG00000060749.16	chr11	32892811	32993316	100506	+	3.12003	3.12278	3.12141	3.3512	3.43706	3.39413	2.31056	2.61753	2.46405	2.46448	2.48688	2.47568	0.256074	0.0288871	0.116757	-0.552937	0.000513917	0.00884235	-0.447409	0.00191137	0.00678309
TCP11L1	ENSG00000176148.16	chr11	33039417	33105943	66527	+	2.20773	2.30603	2.25688	2.14318	2.13241	2.1378	1.79672	2.12984	1.96328	1.96854	2.10188	2.03521	-0.136751	0.309318	0.497982	-0.190109	0.193004	0.354958	-0.024553	0.855207	0.889785
CSTF3	ENSG00000176102.13	chr11	33077188	33162371	85184	-	3.47127	3.28773	3.3795	3.79908	4.06662	3.93285	3.81841	3.92795	3.87318	4.03036	3.64428	3.83732	0.539534	0.00515552	0.0462518	0.602622	0.00310193	0.0248035	0.660228	0.00163589	0.00603851
LMO2	ENSG00000135363.12	chr11	33858576	33892076	33501	-	4.34772	4.45014	4.39893	4.5805	5.03994	4.81022	3.57947	3.70648	3.64298	3.30612	2.63055	2.96833	0.388878	0.0582026	0.176413	-0.654909	0.00940474	0.0499218	-1.24185	0.000215305	0.00130203
CAPRIN1	ENSG00000135387.21	chr11	34051731	34102610	50880	+	5.66754	5.80454	5.73604	5.9208	5.85548	5.88814	5.43101	5.40027	5.41564	5.34848	5.28661	5.31755	0.135099	0.163013	0.331486	-0.218537	0.0380399	0.12267	-0.220963	0.0360974	0.0688581
NAT10	ENSG00000135372.9	chr11	34105617	34147670	42054	+	3.86194	3.96371	3.91282	4.51249	4.24911	4.3808	3.67967	3.75664	3.71816	3.92018	3.76249	3.84133	0.453626	0.00389426	0.040484	-0.0930761	0.472375	0.636587	0.125114	0.330631	0.420126
ABTB2	ENSG00000166016.6	chr11	34150987	34358010	207024	-	2.7492	3.38863	3.06891	3.45536	3.35962	3.40749	4.10461	4.25032	4.17746	4.47104	4.53379	4.50242	0.309259	0.105365	0.253501	1.19759	5.34299e-05	0.00265656	1.61814	3.91758e-06	9.90201e-05
CAT	ENSG00000121691.7	chr11	34438934	34472060	33127	+	4.91718	4.90954	4.91336	4.56568	4.81447	4.69008	4.60723	4.62896	4.6181	5.14256	5.00699	5.07477	-0.241899	0.0445293	0.151081	-0.192492	0.102553	0.236306	0.359928	0.00669509	0.0179137
EHF	ENSG00000135373.13	chr11	34621093	34663288	42196	+	4.23654	4.06771	4.15212	4.18837	4.13647	4.16242	3.06036	3.16412	3.11224	3.48664	4.02763	3.75713	-0.00305297	0.985182	0.993436	-0.93521	0.000398502	0.00778697	-0.19257	0.2689	0.35616
APIP	ENSG00000149089.13	chr11	34853094	34916379	63286	-	3.85046	3.52323	3.68685	3.21916	3.31422	3.26669	3.63246	3.7734	3.70293	3.29737	3.42487	3.36112	-0.432156	0.00995178	0.0660203	0.125587	0.369481	0.545412	-0.120767	0.391076	0.480999
PDHX	ENSG00000110435.12	chr11	34915829	35020591	104763	+	4.68799	4.62785	4.65792	4.16482	4.26913	4.21697	4.03689	4.12784	4.08237	4.13277	3.88969	4.01123	-0.457657	0.00180658	0.0280378	-0.471873	0.00182326	0.0180186	-0.448856	0.00234564	0.00793255
CD44	ENSG00000026508.20	chr11	35138882	35232402	93521	+	5.35912	5.67488	5.517	5.88507	5.94397	5.91452	5.41074	5.70478	5.55776	5.67346	6.11845	5.89595	0.379261	0.0367616	0.1349	0.142396	0.386955	0.561198	0.576246	0.00476608	0.0138162
SLC1A2	ENSG00000110436.13	chr11	35251205	35420063	168859	-	-1.48124	-0.629499	-1.05537	-0.435835	-0.728181	-0.582008	-2.49249	-1.10811	-1.8003	-2.1355	-1.13069	-1.63309	0.432518	0.281309	0.468699	-0.669302	0.182253	0.34182	-0.411351	0.374401	0.465341
TRIM44	ENSG00000166326.7	chr11	35662775	35818007	155233	+	4.42347	4.50309	4.46328	4.64826	4.68141	4.66483	4.31432	4.19628	4.2553	4.26088	3.95986	4.11037	0.184469	0.136156	0.299587	-0.106155	0.377526	0.55311	-0.155581	0.206036	0.285848
LDLRAD3	ENSG00000179241.13	chr11	35943981	36232136	288156	+	3.26831	3.97072	3.61952	3.83954	3.9102	3.87487	3.83277	3.74841	3.79059	3.08062	3.10251	3.09157	0.22491	0.24719	0.432236	0.259295	0.198492	0.361753	-0.343687	0.109632	0.170233
PRR5L	ENSG00000135362.14	chr11	36296288	36465204	168917	+	-0.440964	-0.378905	-0.409935	-0.0615747	0.29252	0.115472	-1.23912	-1.01823	-1.12867	-1.0977	-0.724424	-0.911061	0.503729	0.036668	0.134715	-0.624816	0.0327859	0.111237	-0.307463	0.223292	0.306261
TRAF6	ENSG00000175104.15	chr11	36483769	36510272	26504	-	1.02971	1.0771	1.0534	0.905683	0.891177	0.89843	1.64617	1.69449	1.67033	1.57165	1.71814	1.6449	-0.170956	0.226253	0.407931	0.721354	0.000283613	0.00631114	0.792853	0.000123079	0.000885632
API5	ENSG00000166181.13	chr11	43311963	43344529	32567	+	5.05435	5.09153	5.07294	5.19431	5.36332	5.27882	5.29094	5.28228	5.28661	5.30948	5.30373	5.30661	0.188293	0.0646896	0.188868	0.316076	0.00669271	0.0399709	0.431938	0.000935882	0.0039461
TTC17	ENSG00000052841.15	chr11	43358920	43494933	136014	+	2.249	2.2767	2.26285	2.33613	2.37383	2.35498	2.04343	2.24622	2.14483	2.57189	2.48802	2.52996	0.0756976	0.457165	0.632166	-0.0140937	0.892712	0.939594	0.465573	0.000973058	0.00406992
EXT2	ENSG00000151348.15	chr11	44095673	44251962	156290	+	2.79992	2.96928	2.8846	3.13418	2.99078	3.06248	3.14747	3.00614	3.07681	2.76355	2.77359	2.76857	0.161229	0.188488	0.362986	0.29207	0.0316318	0.108839	0.0803206	0.5047	0.589225
PRDM11	ENSG00000019485.13	chr11	45095806	45235110	139305	+	-1.2445	-1.2947	-1.2696	-0.308778	-0.341561	-0.32517	-1.74453	-1.58585	-1.66519	-1.06414	-0.729039	-0.896589	0.942267	0.000490964	0.0175429	-0.291375	0.211102	0.378014	0.582726	0.0145142	0.0330627
SLC35C1	ENSG00000181830.9	chr11	45804072	45813016	8945	+	1.98343	2.42824	2.20584	3.19708	2.778	2.98754	1.90142	2.00526	1.95334	2.60305	2.82727	2.71516	0.762508	0.00318047	0.0368287	-0.165135	0.477358	0.640454	0.695995	0.0066719	0.0178823
MAPK8IP1	ENSG00000121653.11	chr11	45885651	45906465	20815	+	4.45136	4.80232	4.62684	5.19278	4.88969	5.04123	4.85588	4.72778	4.79183	5.39799	5.14801	5.273	0.396826	0.0316482	0.122599	0.262316	0.136141	0.284433	0.839639	0.000428617	0.0021843
PHF21A	ENSG00000135365.16	chr11	45929319	46121454	192136	-	1.76028	1.84987	1.80507	1.41164	1.41181	1.41173	1.1057	1.31489	1.2103	0.540111	0.626802	0.583456	-0.411292	0.0039105	0.040484	-0.492865	0.00187066	0.0182579	-1.02682	1.18879e-05	0.000188675
DGKZ	ENSG00000149091.15	chr11	46332905	46380554	47650	+	4.58581	4.66182	4.62381	4.6056	4.72731	4.66646	4.62185	4.66803	4.64494	4.69081	4.50876	4.59978	0.0251437	0.789451	0.87536	0.123426	0.212618	0.380292	0.173627	0.0907481	0.145686
AMBRA1	ENSG00000110497.14	chr11	46396414	46594125	197712	-	2.81519	3.06812	2.94166	3.15507	3.13638	3.14572	2.60474	2.77827	2.6915	2.5085	2.20322	2.35586	0.18405	0.165068	0.334176	-0.151058	0.270645	0.447711	-0.394402	0.0139669	0.0320848
ARHGAP1	ENSG00000175220.12	chr11	46677080	46700619	23540	-	3.43216	3.66064	3.5464	4.05871	3.93249	3.9956	3.65867	3.50651	3.58259	3.74872	3.61584	3.68228	0.431389	0.00575552	0.0491657	0.134326	0.309557	0.488774	0.330681	0.0243465	0.0497618
CKAP5	ENSG00000175216.15	chr11	46743048	46846308	103261	-	4.69584	4.74287	4.71936	4.8505	4.81435	4.83242	4.66439	4.7681	4.71625	4.74721	4.63532	4.69126	0.0964937	0.288699	0.476567	0.0994985	0.279365	0.456817	0.16982	0.0797435	0.131462
LRP4-AS1	ENSG00000247675.7	chr11	46846412	46874421	28010	+	-1.52143	-2.64081	-2.08112	-2.60899	-2.38219	-2.49559	-0.353887	-0.892992	-0.62344	-1.80405	-0.744853	-1.27445	-0.466199	0.498118	0.666966	1.82322	0.011278	0.0563269	1.21402	0.0723212	0.120786
LRP4	ENSG00000134569.10	chr11	46856717	46918642	61926	-	5.22634	5.13988	5.18311	4.92798	4.67878	4.80338	4.27333	4.34874	4.31103	4.52061	4.47616	4.49839	-0.394646	0.00550603	0.047752	-0.769005	6.64597e-05	0.00294985	-0.486099	0.00164243	0.006051
C11orf49	ENSG00000149179.14	chr11	46936689	47164385	227697	+	4.17047	4.09907	4.13477	3.92608	3.94599	3.93604	3.80052	3.65148	3.726	3.20078	3.00099	3.10089	-0.21413	0.0829421	0.219853	-0.306257	0.0235952	0.089745	-0.836145	4.58759e-05	0.000451041
ARFGAP2	ENSG00000149182.15	chr11	47164299	47177125	12827	-	3.69444	3.80241	3.74842	4.03811	4.04479	4.04145	3.76872	3.65235	3.71053	3.67889	3.52707	3.60298	0.27572	0.025663	0.109089	0.0625277	0.57313	0.721809	0.0510282	0.642651	0.715544
DDB2	ENSG00000134574.12	chr11	47214465	47239217	24753	+	1.62009	1.5817	1.60089	1.89814	2.06669	1.98242	1.62791	1.61853	1.62322	2.21895	2.08613	2.15254	0.365884	0.0215552	0.0991062	0.12767	0.398594	0.572492	0.754414	0.000280376	0.00157803
CELF1	ENSG00000149187.18	chr11	47465933	47565569	99637	-	4.24118	4.41079	4.32598	4.391	4.35397	4.37248	3.94733	4.18538	4.06635	3.69115	3.70224	3.69669	0.0291401	0.766148	0.859785	-0.157387	0.137723	0.286392	-0.432175	0.00155934	0.00582819
FNBP4	ENSG00000109920.13	chr11	47716494	47767443	50950	-	2.22449	2.10512	2.16481	2.29043	2.66479	2.47761	1.20553	2.2574	1.73147	2.02146	1.9247	1.97308	0.294413	0.238672	0.423748	-0.315792	0.252862	0.426414	0.0100444	0.968389	0.97461
NUP160	ENSG00000030066.13	chr11	47778087	47848555	70469	-	3.58683	3.64457	3.6157	4.07054	4.12872	4.09963	3.42257	3.62163	3.5221	3.74913	3.60141	3.67527	0.466923	0.000700473	0.01973	0.00936131	0.924872	0.958281	0.257119	0.0239982	0.0491831
PTPRJ	ENSG00000149177.13	chr11	47980558	48170841	190284	+	3.63654	3.75261	3.69457	3.69403	3.69637	3.6952	3.30046	3.45517	3.37782	2.98971	2.7268	2.85826	-0.0168142	0.873525	0.930044	-0.214827	0.0719822	0.186302	-0.640766	0.00019721	0.00122178
TNKS1BP1	ENSG00000149115.14	chr11	57299638	57324952	25315	-	4.60298	4.80948	4.70623	5.16311	4.95505	5.05908	4.58614	4.73052	4.65833	5.22739	5.38698	5.30719	0.335991	0.0171245	0.0879663	0.0536942	0.658743	0.784866	0.798276	6.49101e-05	0.00057006
LPXN	ENSG00000110031.13	chr11	58526871	58578220	51350	-	0.020757	0.359364	0.190061	0.340373	0.571197	0.455785	-0.434523	0.231124	-0.1017	0.0573224	0.376757	0.21704	0.237655	0.396224	0.579959	-0.198228	0.521001	0.677724	0.218768	0.453264	0.541055
FAM111B	ENSG00000189057.11	chr11	59107185	59127412	20228	+	3.69108	3.7483	3.71969	4.89866	5.17942	5.03904	4.27552	4.43089	4.3532	5.7124	5.46534	5.58887	1.30104	2.03042e-06	0.00476044	0.737009	0.00026502	0.00605341	2.06788	3.31289e-08	1.15086e-05
FAM111A-DT	ENSG00000245571.7	chr11	59130133	59143015	12883	-	1.81181	1.76081	1.78631	1.72212	1.93791	1.83002	1.62531	1.47506	1.55018	1.92409	1.73244	1.82826	0.0252616	0.877234	0.932197	-0.13281	0.464357	0.629853	0.243152	0.169389	0.244166
FAM111A	ENSG00000166801.16	chr11	59142748	59155039	12292	+	2.32309	2.30914	2.31611	3.06944	3.40312	3.23628	1.90946	2.2259	2.06768	3.36986	2.90931	3.13958	0.90218	0.000426838	0.0163743	-0.141995	0.468691	0.633122	1.02222	0.000189117	0.00118611
AP000442.1	ENSG00000255139.2	chr11	59565923	59639861	73939	+	-2.19015	-2.7792	-2.48467	-1.69352	-1.86417	-1.77885	-1.78815	-1.31779	-1.55297	-0.931141	-0.883237	-0.907189	0.876722	0.0771938	0.209872	1.26625	0.0189285	0.0778117	2.05637	0.000781686	0.00343735
PATL1	ENSG00000166889.14	chr11	59636716	59669037	32322	-	4.69078	4.91269	4.80174	4.70156	4.7376	4.71958	4.21	4.4158	4.3129	3.5977	3.75813	3.67791	-0.101283	0.358453	0.54509	-0.387997	0.00578796	0.036332	-0.927844	1.44756e-05	0.000215514
STX3	ENSG00000166900.17	chr11	59713456	59805882	92427	+	3.36757	3.38366	3.37561	3.54434	3.83366	3.689	2.9028	3.42205	3.16243	3.94005	3.79412	3.86708	0.294495	0.072713	0.202287	-0.107038	0.498904	0.659639	0.689966	0.00100505	0.0041758
CPSF7	ENSG00000149532.16	chr11	61402641	61430031	27391	-	4.05239	4.23754	4.14497	4.38395	4.38393	4.38394	3.78517	3.99572	3.89045	3.56248	3.40428	3.48338	0.220667	0.0553415	0.170586	-0.153236	0.17474	0.333081	-0.466526	0.0015802	0.00587456
SYT7	ENSG00000011347.10	chr11	61513714	61581148	67435	-	2.18286	2.81456	2.49871	2.95401	2.49316	2.72359	1.93708	2.17922	2.05815	2.46865	2.61692	2.54278	0.202341	0.361073	0.546799	-0.351736	0.159435	0.31533	0.228402	0.317005	0.406361
FADS2	ENSG00000134824.14	chr11	61792980	61867354	74375	+	3.80734	4.1289	3.96812	4.81273	4.49335	4.65304	3.93005	3.70487	3.81746	4.10565	4.17655	4.1411	0.667453	0.00168671	0.0271131	-0.0518261	0.748188	0.848	0.368921	0.0398261	0.0746054
FTH1	ENSG00000167996.16	chr11	61959718	61967634	7917	-	7.68609	7.5839	7.63499	7.40998	7.49097	7.45047	7.83192	7.96095	7.89643	7.74085	7.76338	7.75211	-0.200906	0.046835	0.15487	0.364887	0.00232341	0.0210554	0.316051	0.00544411	0.0153619
INCENP	ENSG00000149503.13	chr11	62123998	62153169	29172	+	4.55521	4.6831	4.61915	4.6845	4.62257	4.65354	4.1483	4.27936	4.21383	4.04092	4.04056	4.04074	0.0173986	0.852892	0.918081	-0.303783	0.0104148	0.0533363	-0.381767	0.00281005	0.00911534
ASRGL1	ENSG00000162174.12	chr11	62337448	62393412	55965	+	4.10708	3.97916	4.04312	4.03918	4.36506	4.20212	4.02351	4.11656	4.07003	4.25118	3.8285	4.03984	0.141685	0.369123	0.555372	0.132299	0.411642	0.584158	0.195766	0.230151	0.313933
B3GAT3	ENSG00000149541.10	chr11	62615296	62622154	6859	-	4.89307	5.10881	5.00094	5.2651	5.10547	5.18528	5.44757	5.41803	5.4328	5.62625	5.5653	5.59577	0.167126	0.166187	0.335432	0.531681	0.000994453	0.0127425	0.790629	4.85579e-05	0.000470019
GANAB	ENSG00000089597.18	chr11	62624826	62646726	21901	-	6.51202	6.67455	6.59328	7.01446	6.79351	6.90398	6.71488	6.74514	6.73001	6.82046	6.71805	6.76925	0.29405	0.0210333	0.0976391	0.238659	0.0512608	0.149224	0.373437	0.00636744	0.0172437
TTC9C	ENSG00000162222.14	chr11	62728069	62740293	12225	+	3.31676	3.09766	3.20721	2.74943	2.99859	2.87401	2.94797	2.94284	2.94541	3.09691	3.19823	3.14757	-0.348349	0.0364673	0.134393	-0.151971	0.33036	0.507438	0.148101	0.320432	0.410128
ZBTB3	ENSG00000185670.9	chr11	62748319	62754184	5866	-	0.667863	1.03159	0.849726	0.47291	0.493195	0.483052	1.07355	1.40928	1.24141	0.240104	0.509634	0.374869	-0.400697	0.0944891	0.238531	0.489561	0.0414206	0.128921	-0.292741	0.220071	0.302374
STX5	ENSG00000162236.13	chr11	62806860	62832051	25192	-	4.69103	4.76249	4.72676	5.06534	5.03296	5.04915	5.03828	4.99449	5.01638	5.43196	5.21649	5.32422	0.306061	0.0171346	0.0879663	0.391404	0.00516732	0.0341918	0.794963	3.16232e-05	0.000358224
RTN3	ENSG00000133318.14	chr11	63681446	63759891	78446	+	6.19323	6.32183	6.25753	6.44387	6.4168	6.43033	6.48641	6.52583	6.50612	6.61308	6.56412	6.5886	0.155698	0.0931506	0.236614	0.350678	0.00222571	0.0206183	0.528745	0.000123063	0.000885632
SPINDOC	ENSG00000168005.9	chr11	63813456	63827716	14261	+	4.67547	4.90142	4.78844	4.96184	4.92954	4.94569	4.74805	4.70617	4.72711	5.28592	5.34804	5.31698	0.138455	0.217642	0.399446	0.0376374	0.734826	0.839552	0.724496	6.06068e-05	0.000538431
MACROD1	ENSG00000133315.12	chr11	63998558	64166113	167556	-	5.32074	5.28761	5.30417	4.96089	4.51317	4.73703	4.89879	4.88074	4.88977	4.68105	4.79001	4.73553	-0.57567	0.00369069	0.039721	-0.311776	0.0688865	0.180986	-0.36927	0.0362326	0.0690226
VEGFB	ENSG00000173511.10	chr11	64234584	64239264	4681	+	5.21883	5.35345	5.28614	5.38459	5.32341	5.354	5.02899	5.05432	5.04166	4.88952	4.85714	4.87333	0.0507705	0.604616	0.751474	-0.143847	0.177129	0.335939	-0.216555	0.0540895	0.0950862
ESRRA	ENSG00000173153.17	chr11	64305497	64316743	11247	+	5.01956	5.19307	5.10632	4.95105	4.95152	4.95129	4.71077	5.01492	4.86284	5.15267	5.37765	5.26516	-0.173382	0.176829	0.3476	-0.141523	0.271607	0.448826	0.356063	0.0142536	0.0325522
SF1	ENSG00000168066.20	chr11	64764606	64778786	14181	-	5.24799	5.43038	5.33918	5.73507	5.6209	5.67798	5.09705	5.19435	5.1457	5.55022	5.31554	5.43288	0.321799	0.0143789	0.0803931	-0.0917725	0.419759	0.591427	0.290657	0.0239465	0.0491587
EHD1	ENSG00000110047.18	chr11	64851642	64888296	36655	-	1.6772	2.17904	1.92812	2.62991	2.31223	2.47107	2.96339	2.72097	2.84218	4.48123	4.36364	4.42244	0.520007	0.0226083	0.101851	1.00132	0.000496605	0.00875363	2.6807	8.84841e-08	1.76399e-05
FRMD8	ENSG00000126391.14	chr11	65386621	65413525	26905	+	4.3546	4.44142	4.39801	5.07725	5.15338	5.11531	4.78675	4.81002	4.79839	5.14826	5.04092	5.09459	0.699902	2.52097e-05	0.00837508	0.502394	0.000382945	0.00758605	0.894238	3.52289e-06	9.45436e-05
AP000769.1	ENSG00000173727.12	chr11	65455258	65466720	11463	+	3.16899	2.60116	2.88508	2.7784	3.10182	2.94011	3.40046	3.39821	3.39933	4.13676	3.86701	4.00189	0.0556153	0.804619	0.885165	0.64498	0.015433	0.068734	1.34363	8.58857e-05	0.000684132
ZNRD2	ENSG00000173465.8	chr11	65570460	65573942	3483	+	3.67392	3.7162	3.69506	3.70823	3.59532	3.65177	3.83979	3.71893	3.77936	3.91955	3.48884	3.7042	-0.056341	0.725013	0.833212	0.185172	0.275334	0.452507	0.204154	0.226159	0.309446
PCNX3	ENSG00000197136.4	chr11	65615773	65637439	21667	+	3.71234	3.78708	3.74971	4.19994	4.0764	4.13817	3.67519	3.73205	3.70362	4.00823	3.77896	3.89359	0.372702	0.00624478	0.0508482	0.0559699	0.618913	0.758319	0.341005	0.0108731	0.0263322
SIPA1	ENSG00000213445.10	chr11	65638101	65650918	12818	+	3.48092	3.65284	3.56688	3.9228	3.81407	3.86844	3.72712	3.69419	3.71065	3.59708	3.56714	3.58211	0.284301	0.0242846	0.106426	0.243079	0.052166	0.151086	0.210662	0.0830539	0.135471
EIF1AD	ENSG00000175376.9	chr11	65996545	66002176	5632	-	3.30706	3.36225	3.33466	3.52445	3.39138	3.45792	3.3565	3.54029	3.44839	3.69185	3.57993	3.63589	0.109904	0.359075	0.545902	0.217461	0.0973111	0.227793	0.499026	0.0017087	0.00621192
PACS1	ENSG00000175115.13	chr11	66070272	66244744	174473	+	2.76181	3.18317	2.97249	3.36871	3.17109	3.2699	2.90944	2.89447	2.90195	2.92459	3.24896	3.08677	0.277426	0.113228	0.266572	0.0255874	0.879556	0.932915	0.307971	0.0871315	0.140966
AP000759.1	ENSG00000255320.1	chr11	66244840	66246239	1400	-	-0.00616082	1.32851	0.661176	1.15323	0.0286277	0.590929	0.999662	0.637817	0.818739	0.625291	1.23356	0.929428	-0.103709	0.86698	0.926062	0.260875	0.678223	0.79927	0.477415	0.440256	0.528445
YIF1A	ENSG00000174851.16	chr11	66284580	66289145	4566	-	5.48916	5.47571	5.48244	5.29597	5.1549	5.22543	5.38726	5.2612	5.32423	5.78852	5.206	5.49726	-0.271387	0.145751	0.311265	-0.0560013	0.753283	0.850999	0.211913	0.24382	0.328966
SLC29A2	ENSG00000174669.12	chr11	66362521	66372214	9694	-	0.904951	1.13218	1.01856	1.5502	0.84564	1.19792	0.650198	1.06819	0.859195	1.10642	0.525499	0.815961	0.180287	0.547657	0.708566	-0.0603058	0.85175	0.916064	-0.0190564	0.95192	0.962541
AP002748.4	ENSG00000255517.6	chr11	66473490	66480233	6744	-	0.00469171	0.340958	0.172825	0.307264	0.165387	0.236326	0.359919	0.843181	0.60155	0.694881	0.301815	0.498348	0.042842	0.880833	0.934643	0.538951	0.0848677	0.208376	0.518837	0.092031	0.147514
RBM4	ENSG00000173933.21	chr11	66638667	66668374	29708	+	0.991153	0.786397	0.888775	0.463264	0.533239	0.498251	0.949959	1.27013	1.11004	0.719673	0.834501	0.777087	-0.399857	0.0410958	0.144285	0.340235	0.0670507	0.177976	0.0986041	0.567569	0.646567
RBM4B	ENSG00000173914.12	chr11	66664998	66677887	12890	-	2.5491	2.59114	2.57012	2.71826	2.85154	2.7849	2.47578	2.29553	2.38565	2.56288	2.48282	2.52285	0.19629	0.142582	0.307832	-0.0851706	0.535845	0.69106	0.150386	0.267555	0.355054
SPTBN2	ENSG00000173898.14	chr11	66682497	66729226	46730	-	3.24346	3.5208	3.38213	4.03956	3.85726	3.94841	3.07676	2.97383	3.0253	3.25557	3.52678	3.39118	0.54817	0.0028362	0.0342369	-0.257893	0.101134	0.233959	0.20539	0.171189	0.24642
C11orf80	ENSG00000173715.18	chr11	66744451	66843516	99066	+	1.69743	1.64062	1.66902	1.99296	1.82337	1.90817	1.74843	1.74233	1.74538	1.57968	1.85343	1.71656	0.234436	0.167837	0.337865	0.1832	0.302909	0.482326	0.253619	0.15508	0.226888
KDM2A	ENSG00000173120.15	chr11	67119263	67258082	138820	+	3.83448	3.97304	3.90376	4.24349	4.27395	4.25872	3.57947	3.78254	3.681	4.25438	4.20497	4.22967	0.337323	0.00427443	0.0415365	-0.120629	0.221631	0.389943	0.523186	0.000237072	0.00139718
ANKRD13D	ENSG00000172932.16	chr11	67289300	67302485	13186	+	3.05121	3.21156	3.13138	2.69495	2.69444	2.69469	2.49047	2.90996	2.70022	2.04498	2.12915	2.08706	-0.45602	0.00540594	0.0475434	-0.328383	0.0322804	0.11018	-0.849882	0.000137999	0.000961145
RAD9A	ENSG00000172613.8	chr11	67317871	67398410	80540	+	2.29503	2.07247	2.18375	2.20635	2.41189	2.30912	2.20741	2.61661	2.41201	2.83467	2.56143	2.69805	0.114221	0.513779	0.680114	0.345856	0.076888	0.194412	0.721954	0.00173158	0.00626597
ENPP7P7	ENSG00000273819.1	chr11	67812557	67873367	60811	-	0.105492	-0.144401	-0.0194541	-0.379968	-0.703628	-0.541798	-0.377802	-0.716393	-0.547098	-1.09179	-1.82751	-1.45965	-0.559906	0.16915	0.338649	-0.44747	0.280676	0.458362	-1.40997	0.00882131	0.0221169
TCIRG1	ENSG00000110719.10	chr11	68039025	68050895	11871	+	2.90235	3.1275	3.01492	3.23568	3.22912	3.2324	2.60026	3.17261	2.88643	3.41646	3.49448	3.45547	0.196886	0.225587	0.406918	-0.0257815	0.876425	0.930913	0.634988	0.0022322	0.00761896
CHKA	ENSG00000110721.12	chr11	68052859	68121444	68586	-	2.80004	2.75882	2.77943	2.73127	3.00423	2.86775	3.04077	3.13891	3.08984	3.91042	3.8428	3.87661	0.0687499	0.587881	0.739227	0.41684	0.00835034	0.046126	1.29973	1.20097e-06	4.96618e-05
KMT5B	ENSG00000110066.15	chr11	68154863	68213828	58966	-	2.96862	3.0555	3.01206	2.67585	2.65418	2.66502	2.00835	2.24545	2.1269	1.68661	1.83285	1.75973	-0.364046	0.00622361	0.0508082	-0.782776	5.55205e-05	0.00269076	-1.05558	5.56477e-06	0.000123716
LRP5	ENSG00000162337.12	chr11	68312591	68449275	136685	+	5.34426	5.45328	5.39877	5.52924	5.24075	5.38499	4.90894	4.93737	4.92316	4.4655	4.70614	4.58582	-0.0295974	0.820319	0.895818	-0.373754	0.0174118	0.0739648	-0.614851	0.00100612	0.00417749
PPP6R3	ENSG00000110075.15	chr11	68460731	68615334	154604	+	3.84806	3.86439	3.85623	4.07762	4.29651	4.18706	3.78645	4.04435	3.9154	3.76775	3.65635	3.71205	0.313021	0.014481	0.0806549	0.162901	0.15953	0.31533	0.0538863	0.624215	0.698625
GAL	ENSG00000069482.7	chr11	68683779	68691175	7397	+	3.16189	4.12451	3.6432	5.38032	5.86133	5.62083	3.76993	3.16207	3.466	4.07896	4.7645	4.42173	1.92327	0.000196392	0.0120973	-0.120642	0.767237	0.860633	0.948925	0.0230442	0.047827
TESMIN	ENSG00000132749.11	chr11	68707440	68751520	44081	-	1.46898	1.50987	1.48943	1.14566	1.37225	1.25895	0.449729	0.701117	0.575423	0.322476	0.289413	0.305944	-0.254345	0.0958148	0.240518	-0.813391	0.000626165	0.00978853	-0.992561	0.000156637	0.00105091
CPT1A	ENSG00000110090.13	chr11	68754620	68844410	89791	-	5.16513	5.40219	5.28366	5.40888	5.44379	5.42634	4.99585	5.41047	5.20316	5.24577	5.24463	5.2452	0.124627	0.32425	0.511553	0.0217037	0.861498	0.921505	0.158476	0.219972	0.302371
PPFIA1	ENSG00000131626.19	chr11	70270690	70385312	114623	+	2.58513	2.70759	2.64636	2.50996	2.84212	2.67604	2.55927	2.93295	2.74611	2.73146	2.74941	2.74043	0.00797156	0.952983	0.977382	0.203075	0.162656	0.319538	0.291168	0.0547943	0.096136
CTTN	ENSG00000085733.16	chr11	70398404	70436584	38181	+	4.78516	5.03066	4.90791	5.1391	5.14716	5.14313	4.54108	4.84448	4.69278	4.75755	5.02613	4.89184	0.217185	0.115663	0.270675	-0.113148	0.397011	0.570955	0.181224	0.183493	0.260649
NADSYN1	ENSG00000172890.13	chr11	71453109	71524107	70999	+	-0.275585	-0.00191732	-0.138751	0.274689	0.162449	0.218569	0.433879	0.329117	0.381498	0.44331	0.666385	0.554847	0.336971	0.0594071	0.178335	0.613652	0.00395367	0.0290168	0.887022	0.000264886	0.00151263
AP002495.1	ENSG00000254469.7	chr11	71865509	71928654	63146	-	-1.09222	-1.43888	-1.26555	-1.12157	-1.12595	-1.12376	-0.80003	-1.26584	-1.03294	-0.906862	-1.71572	-1.31129	0.148738	0.684138	0.809235	0.359902	0.349732	0.527151	0.159635	0.674483	0.742046
NUMA1	ENSG00000137497.18	chr11	72002864	72080693	77830	-	3.94758	4.13659	4.04209	4.39008	4.12056	4.25532	3.60663	3.82387	3.71525	3.56898	3.62651	3.59774	0.196879	0.131313	0.293595	-0.224809	0.095674	0.22584	-0.247112	0.0704242	0.11825
INPPL1	ENSG00000165458.14	chr11	72223701	72239147	15447	+	5.10244	5.31513	5.20878	5.19336	4.90314	5.04825	4.70711	4.84463	4.77587	4.30187	4.54189	4.42188	-0.176932	0.21342	0.394128	-0.331307	0.0355456	0.117635	-0.589399	0.0017521	0.00632556
ARAP1	ENSG00000186635.14	chr11	72685069	72793599	108531	-	2.51623	2.73177	2.624	2.94991	2.60292	2.77642	2.11918	2.35516	2.23717	2.28196	2.35767	2.31982	0.137811	0.352932	0.540638	-0.286715	0.0885241	0.213805	-0.109395	0.474739	0.560737
FCHSD2	ENSG00000137478.15	chr11	72836745	73142318	305574	-	2.07114	2.24583	2.15849	1.63703	2.01745	1.82724	1.63783	1.76994	1.70388	1.28902	1.29392	1.29147	-0.363509	0.0306888	0.120463	-0.356778	0.0430375	0.132503	-0.67628	0.0018563	0.00662525
ARHGEF17	ENSG00000110237.5	chr11	73308276	73369388	61113	+	-0.854128	-0.76031	-0.807219	-0.926618	-0.709888	-0.818253	-0.698188	-0.785349	-0.741768	0.633545	0.238361	0.435953	-0.0354936	0.873829	0.930052	0.166426	0.478874	0.641633	1.44564	3.67418e-05	0.000389401
RELT	ENSG00000054967.13	chr11	73376399	73397474	21076	+	1.22763	1.30597	1.2668	1.77372	1.71627	1.745	1.61738	1.70078	1.65908	2.64693	2.63232	2.63962	0.46447	0.00439355	0.0420286	0.495534	0.00400717	0.0292379	1.57369	2.58886e-07	2.56954e-05
FAM168A	ENSG00000054965.11	chr11	73400487	73598189	197703	-	4.13905	4.24139	4.19022	4.15806	4.32959	4.24382	3.86027	3.99973	3.93	3.80406	3.53478	3.66942	0.0350606	0.749376	0.848886	-0.158101	0.180999	0.340514	-0.324391	0.0155527	0.0349197
MRPL48	ENSG00000175581.14	chr11	73787872	73865133	77262	+	3.36697	3.02964	3.19831	2.70779	2.79486	2.75132	3.31623	3.26219	3.28921	2.68558	2.66541	2.67549	-0.455501	0.0112642	0.0705764	0.203122	0.186405	0.346903	-0.315245	0.0613145	0.105727
UCP2	ENSG00000175567.11	chr11	73974672	73982843	8172	-	6.03989	6.03956	6.03972	6.25877	6.06591	6.16234	6.30599	6.37064	6.33832	6.34134	6.17081	6.25607	0.107312	0.334397	0.522094	0.401553	0.00414293	0.029811	0.414582	0.00336415	0.010497
C2CD3	ENSG00000168014.17	chr11	74012718	74171210	158493	-	2.44166	2.49524	2.46845	2.957	3.04276	2.99988	2.30858	2.50505	2.40682	2.78021	2.23133	2.50577	0.514293	0.00779823	0.0576387	0.041654	0.798949	0.879392	0.233018	0.168712	0.243414
PPME1	ENSG00000214517.10	chr11	74171267	74254703	83437	+	3.39373	3.53248	3.4631	3.81708	3.73209	3.77459	3.24237	3.29494	3.26866	3.68864	3.52469	3.60667	0.294718	0.0162645	0.085464	-0.0934964	0.393461	0.568202	0.339943	0.00841326	0.021368
PGM2L1	ENSG00000165434.8	chr11	74330316	74398433	68118	-	3.77857	3.87786	3.82822	3.87369	3.98269	3.92819	3.17775	3.32618	3.25197	3.74907	3.89759	3.82333	0.0818258	0.411472	0.594623	-0.474263	0.000970668	0.0125664	0.193063	0.0747938	0.124451
POLD3	ENSG00000077514.9	chr11	74493851	74669117	175267	+	3.83174	3.76269	3.79722	3.94493	4.23337	4.08915	3.44138	3.39671	3.41904	3.24483	2.98402	3.11442	0.274327	0.0520615	0.164215	-0.275151	0.0629732	0.170908	-0.48514	0.00474699	0.0137859
SPCS2	ENSG00000118363.12	chr11	74949247	74979033	29787	+	6.0319	6.00276	6.01733	5.84346	6.08101	5.96223	5.92779	5.97523	5.95151	6.00644	5.81429	5.91037	-0.0726984	0.500343	0.668799	0.0371268	0.730925	0.837083	0.0912354	0.403542	0.49342
NEU3	ENSG00000162139.10	chr11	74988279	75018893	30615	+	1.2912	1.3978	1.3445	1.14852	1.04642	1.09747	2.16483	2.06754	2.11618	2.94609	2.62973	2.78791	-0.262879	0.139399	0.30467	0.872513	0.000274774	0.00615829	1.64086	1.03793e-06	4.73832e-05
RPS3	ENSG00000149273.15	chr11	75399515	75422280	22766	+	7.54043	7.16964	7.35503	6.69824	6.69236	6.6953	7.55939	7.47338	7.51638	7.07538	7.1269	7.10114	-0.675332	0.000592884	0.0185688	0.264983	0.0735044	0.188757	-0.0545104	0.687662	0.753584
GDPD5	ENSG00000158555.15	chr11	75434640	75525941	91302	-	2.87586	2.66565	2.77076	2.66086	2.60303	2.63194	2.96214	2.74407	2.85311	3.26901	2.50337	2.88619	-0.150098	0.509413	0.676759	0.187358	0.418023	0.589512	0.314841	0.181795	0.258837
UVRAG	ENSG00000198382.9	chr11	75815210	76144232	329023	+	2.50384	2.75217	2.62801	2.28747	2.4622	2.37483	2.1599	2.44035	2.30012	1.71207	1.6554	1.68373	-0.278265	0.0471952	0.155518	-0.228632	0.103585	0.237647	-0.753341	0.000274826	0.0015566
WNT11	ENSG00000085741.13	chr11	76186325	76210736	24412	-	4.65124	5.06914	4.86019	4.65011	4.65151	4.65081	4.5196	4.49989	4.50974	4.78047	4.81432	4.7974	-0.232199	0.10616	0.254531	-0.255224	0.0894373	0.215594	0.129244	0.345	0.435728
EMSY	ENSG00000158636.16	chr11	76444923	76553025	108103	+	1.98989	1.99196	1.99092	2.13622	2.10312	2.11967	1.49483	1.78902	1.64193	1.25489	1.14612	1.2005	0.114296	0.31656	0.50466	-0.243677	0.0636445	0.171909	-0.593444	0.000685026	0.00310172
PAK1	ENSG00000149269.10	chr11	77322017	77474635	152619	-	4.65249	4.83132	4.74191	4.85783	4.9391	4.89847	4.1804	4.52826	4.35433	4.47252	4.61048	4.5415	0.138209	0.247118	0.432231	-0.285226	0.0348868	0.116159	-0.00317136	0.978301	0.982544
CLNS1A	ENSG00000074201.9	chr11	77514936	77637794	122859	-	4.49516	4.48576	4.49046	4.13963	4.16517	4.1524	4.60527	4.65037	4.62782	4.41848	4.50729	4.46288	-0.354357	0.00362416	0.0394119	0.240615	0.026454	0.0966783	0.171575	0.091018	0.146007
RSF1	ENSG00000048649.13	chr11	77659996	77821017	161022	-	2.83947	3.00724	2.92336	2.87458	2.84759	2.86109	2.28783	2.2806	2.28422	2.29104	2.19367	2.24235	-0.0801051	0.418313	0.598973	-0.539047	0.000380705	0.00758136	-0.48525	0.000742873	0.00331326
AAMDC	ENSG00000087884.14	chr11	77821109	77918432	97324	+	2.64601	2.86379	2.7549	2.96017	3.108	3.03408	3.41846	3.15922	3.28884	4.02357	4.12915	4.07636	0.25289	0.151732	0.319591	0.627447	0.00398907	0.0291739	1.51758	3.02583e-06	8.52276e-05
INTS4	ENSG00000149262.17	chr11	77878720	77994671	115952	-	2.00069	2.07578	2.03824	2.0933	1.89976	1.99653	1.8093	1.97637	1.89283	1.40429	1.59549	1.49989	-0.0537257	0.691535	0.813272	-0.0428369	0.763735	0.857693	-0.34093	0.038686	0.072767
ALG8	ENSG00000159063.13	chr11	78100936	78139653	38718	-	2.95564	2.84581	2.90072	3.22675	3.3669	3.29683	2.77444	2.66393	2.71919	2.74192	2.74397	2.74295	0.382921	0.0107244	0.068706	-0.0764328	0.574899	0.722364	0.0451778	0.731979	0.790648
TENM4	ENSG00000149256.16	chr11	78652829	79441030	788202	-	0.154128	-0.0403136	0.0569074	0.0164564	0.013744	0.0151002	-0.0225506	-0.122305	-0.0724278	-1.11605	-1.8547	-1.48537	-0.0483737	0.795361	0.878846	-0.0201159	0.918997	0.954407	-1.35241	0.000218273	0.00131111
PRCP	ENSG00000137509.11	chr11	82822936	82970584	147649	-	2.38311	2.46745	2.42528	2.57786	2.58773	2.58279	2.45597	2.22004	2.33801	2.66596	2.84318	2.75457	0.140413	0.279587	0.4667	0.0123204	0.924434	0.958027	0.52769	0.0018779	0.00668709
PCF11	ENSG00000165494.11	chr11	83156988	83187451	30464	+	1.08259	1.13608	1.10934	1.79477	1.90318	1.84897	1.32643	1.80121	1.56382	2.20265	2.13034	2.1665	0.722783	0.000573797	0.0183998	0.56252	0.00412896	0.0297846	1.25703	7.50209e-06	0.000146139
ANKRD42	ENSG00000137494.14	chr11	83193712	83260694	66983	+	0.476922	0.604214	0.540568	0.835754	1.38714	1.11145	1.51201	1.50484	1.50842	2.24836	1.85555	2.05196	0.537199	0.0365204	0.134393	1.07084	0.000841767	0.0115683	1.70938	1.54745e-05	0.000225759
CCDC90B	ENSG00000137500.9	chr11	83259097	83286407	27311	-	3.25943	3.02224	3.14083	2.53382	2.66032	2.59707	3.27365	3.30334	3.2885	2.73752	2.94077	2.83915	-0.55758	0.00189268	0.0284493	0.255733	0.0737786	0.18926	-0.0970013	0.470186	0.556832
DLG2	ENSG00000150672.17	chr11	83455012	85627922	2172911	-	-1.67716	-1.906	-1.79158	-2.2466	-2.15339	-2.19999	-3.23788	-2.72638	-2.98213	-3.13688	-2.96823	-3.05256	-0.422691	0.0889286	0.229402	-1.09449	0.00211594	0.0200201	-1.07724	0.00207511	0.00718552
TMEM126B	ENSG00000171204.13	chr11	85628573	85636539	7967	+	5.09979	4.5436	4.8217	4.25827	4.75129	4.50478	4.72601	4.77268	4.74935	4.70614	4.54119	4.62366	-0.331506	0.134732	0.297907	0.0401457	0.848343	0.913679	0.00929768	0.964421	0.972024
SYTL2	ENSG00000137501.17	chr11	85694224	85811159	116936	-	0.994842	1.00568	1.00026	1.00312	1.21203	1.10758	0.554965	0.844719	0.699842	1.19552	1.29325	1.24439	0.0875036	0.511903	0.678882	-0.194493	0.198094	0.361447	0.445044	0.00707127	0.0186568
PICALM	ENSG00000073921.18	chr11	85957175	86069882	112708	-	4.40491	4.6419	4.52341	4.53917	4.53416	4.53666	4.39215	4.52574	4.45894	4.25719	4.47218	4.36469	-0.00528273	0.962474	0.983996	0.0363551	0.750691	0.849759	0.0380241	0.738558	0.796654
ME3	ENSG00000151376.17	chr11	86441108	86672636	231529	-	1.17956	1.10135	1.14045	1.08581	1.2164	1.1511	1.03275	1.16682	1.09978	1.04267	0.778927	0.910799	-0.00371429	0.982739	0.993436	0.0689008	0.705415	0.820185	-0.0298931	0.868858	0.900243
PRSS23	ENSG00000150687.12	chr11	86791059	86952910	161852	+	1.81951	1.72834	1.77392	1.74759	1.8796	1.8136	1.45193	1.38105	1.41649	2.48818	2.49136	2.48977	0.0245477	0.82845	0.901862	-0.253349	0.0599662	0.16583	0.918629	1.12715e-05	0.000186457
TMEM135	ENSG00000166575.17	chr11	87037844	87328824	290981	+	1.29438	1.08491	1.18965	1.03233	1.11512	1.07372	0.963579	0.955796	0.959688	0.452759	0.426899	0.439829	-0.125697	0.35747	0.544257	-0.120169	0.404401	0.578125	-0.545814	0.00404134	0.0120911
NAALAD2	ENSG00000077616.11	chr11	90131515	90192894	61380	+	-0.221719	-0.436224	-0.328971	-0.649729	-0.188099	-0.418914	0.499367	-0.0952954	0.202036	0.106232	-0.659419	-0.276593	-0.110406	0.73739	0.841559	0.641802	0.0693338	0.181577	0.255096	0.447018	0.53466
FAT3	ENSG00000165323.15	chr11	92352096	92896470	544375	+	0.73128	0.955729	0.843504	0.992363	0.585635	0.788999	0.611741	0.701044	0.656392	-1.33017	-0.401528	-0.86585	-0.066761	0.761764	0.857482	-0.0895964	0.698851	0.815504	-1.51298	0.000307399	0.00169802
SLC36A4	ENSG00000180773.15	chr11	93144174	93197991	53818	-	2.97276	2.97183	2.97229	2.78781	3.00479	2.8963	2.76987	2.64535	2.70761	2.4252	2.40937	2.41728	-0.0945422	0.403852	0.587459	-0.163153	0.177651	0.336292	-0.356778	0.011032	0.0265728
DEUP1	ENSG00000165325.14	chr11	93329971	93438487	108517	+	1.83718	1.76016	1.79867	1.87626	2.59234	2.2343	1.42208	1.4675	1.44479	1.42963	1.09559	1.26261	0.406334	0.0916498	0.234104	-0.247924	0.345492	0.522896	-0.338967	0.204388	0.284071
HEPHL1	ENSG00000181333.12	chr11	94021354	94114208	92855	+	-3.04742	-2.76061	-2.90402	-2.55078	-1.6833	-2.11704	-2.87142	-2.80777	-2.83959	-2.69282	-1.14616	-1.91949	0.791406	0.189671	0.364388	0.178249	0.779447	0.86863	1.2486	0.051604	0.0918007
MRE11	ENSG00000020922.13	chr11	94415570	94493885	78316	-	1.9256	1.99273	1.95917	2.41865	2.54197	2.48031	1.63383	1.87312	1.75347	1.9544	1.97304	1.96372	0.502895	0.0011483	0.0238264	-0.102159	0.412494	0.584768	0.202337	0.109068	0.16961
AMOTL1	ENSG00000166025.18	chr11	94706431	94876748	170318	+	3.50413	3.6389	3.57152	4.01116	3.96874	3.98995	3.47538	3.41653	3.44595	3.35913	3.00875	3.18394	0.401166	0.00824505	0.0590498	-0.0248015	0.845076	0.911865	-0.191998	0.154235	0.225954
CEP57	ENSG00000166037.11	chr11	95789965	95832693	42729	+	3.6455	3.42313	3.53432	3.10304	3.26451	3.18378	2.94282	3.21497	3.07889	3.21264	3.07002	3.14133	-0.365643	0.0157024	0.0842926	-0.347817	0.022998	0.0881167	-0.191983	0.158652	0.23114
MAML2	ENSG00000184384.14	chr11	95976598	96343195	366598	-	0.308922	0.5702	0.439561	0.212545	0.0942628	0.153404	-0.157719	-0.294335	-0.226027	-1.55531	-1.17336	-1.36434	-0.310014	0.122147	0.280441	-0.580065	0.0178515	0.0749166	-1.63654	5.04731e-05	0.00047603
JRKL	ENSG00000183340.7	chr11	96389989	96507574	117586	+	1.50138	1.74807	1.62473	1.53263	1.66922	1.60093	1.53503	1.89941	1.71722	1.46454	1.36612	1.41533	-0.0533268	0.747564	0.847661	0.191243	0.281241	0.458924	-0.0221779	0.898377	0.924091
CNTN5	ENSG00000149972.11	chr11	99020949	100358885	1337937	+	-2.94136	-3.19125	-3.06631	-3.69683	-2.70032	-3.19858	-4.12392	-2.98852	-3.55622	-3.59166	-3.67902	-3.63534	-0.180941	0.69674	0.816705	-0.399855	0.431232	0.601266	-0.400385	0.424659	0.514611
CEP126	ENSG00000110318.15	chr11	101915010	102001062	86053	+	0.604673	0.0303743	0.317524	-0.0951538	0.150141	0.0274939	0.133087	0.00808724	0.070587	0.595216	0.0441102	0.319663	-0.287131	0.288046	0.476019	-0.118878	0.666231	0.790932	0.223849	0.395875	0.485688
CFAP300	ENSG00000137691.13	chr11	102047437	102084554	37118	+	2.86754	2.23953	2.55354	2.22913	2.64624	2.43768	2.88295	2.73066	2.8068	2.09885	1.86709	1.98297	-0.118383	0.622481	0.76381	0.38124	0.136235	0.284433	-0.35047	0.199557	0.278642
YAP1	ENSG00000137693.14	chr11	102110447	102233424	122978	+	2.45838	2.38146	2.41992	2.21606	2.13686	2.17646	1.59287	1.62188	1.60738	1.93971	2.24445	2.09208	-0.254649	0.0849509	0.223568	-0.708981	0.000902142	0.0120279	-0.124492	0.380879	0.471331
TMEM123	ENSG00000152558.15	chr11	102396332	102470384	74053	-	6.81417	6.66113	6.73765	6.48103	6.60413	6.54258	6.49079	6.4393	6.46505	6.64808	6.91187	6.77997	-0.211461	0.104509	0.252706	-0.169431	0.185106	0.345619	0.241657	0.0688859	0.116135
MMP7	ENSG00000137673.9	chr11	102520508	102530750	10243	-	3.02796	3.51873	3.27335	4.06752	4.0074	4.03746	4.13671	4.00811	4.07241	4.48908	5.89211	5.19059	0.735816	0.117488	0.273104	0.886425	0.072655	0.18735	2.10844	0.000545353	0.00261052
DCUN1D5	ENSG00000137692.12	chr11	103050686	103092194	41509	-	2.13671	2.00422	2.07047	1.86394	1.89709	1.88052	2.09118	2.14171	2.11645	1.59621	1.71184	1.65402	-0.203307	0.0887813	0.229117	0.152169	0.192015	0.353866	-0.21435	0.0827921	0.135169
DYNC2H1	ENSG00000187240.16	chr11	103109410	103479863	370454	+	-0.293373	-0.800487	-0.54693	-0.173184	-0.0422592	-0.107722	-1.00652	-0.182769	-0.594644	-0.634477	-1.04064	-0.837559	0.447615	0.106514	0.255086	0.0907271	0.752215	0.850112	-0.0723618	0.801627	0.847434
MSANTD4	ENSG00000170903.11	chr11	105995623	106022403	26781	-	2.83648	2.7274	2.78194	2.33345	2.52875	2.4311	2.6006	2.40774	2.50417	2.30327	2.15158	2.22743	-0.368057	0.0215193	0.0990141	-0.174292	0.235879	0.406844	-0.354433	0.030147	0.0593169
CWF19L2	ENSG00000152404.15	chr11	107326345	107457844	131500	-	3.05744	3.02645	3.04195	2.68537	3.04557	2.86547	2.63476	2.54556	2.59016	2.21954	1.987	2.10327	-0.199574	0.191061	0.3658	-0.349891	0.0464882	0.139823	-0.743277	0.00104989	0.00432191
ALKBH8	ENSG00000137760.15	chr11	107502727	107565742	63016	-	0.67787	0.78954	0.733705	0.728891	1.10596	0.917425	-0.00484645	-0.0929995	-0.048923	-0.171256	-0.303047	-0.237152	0.15406	0.416826	0.598481	-0.692297	0.0100376	0.0520874	-0.788313	0.00482141	0.0139382
CUL5	ENSG00000166266.14	chr11	108008898	108107761	98864	+	3.11179	3.05384	3.08282	2.98675	3.18068	3.08371	2.64053	2.56235	2.60144	2.33574	2.25325	2.2945	-0.0164248	0.882335	0.93576	-0.378729	0.00929399	0.0495442	-0.589776	0.000642109	0.00295881
NPAT	ENSG00000149308.17	chr11	108157215	108222638	65424	-	2.59887	2.70008	2.64947	2.96887	3.09612	3.0325	2.52026	2.63124	2.57575	2.68798	2.64994	2.66896	0.36393	0.00430615	0.0416249	0.0278061	0.791703	0.875424	0.216174	0.0581268	0.100907
RDX	ENSG00000137710.17	chr11	109864295	110296712	432418	-	4.24158	4.33493	4.28825	4.20536	4.32417	4.26477	3.98062	3.9688	3.97471	4.12839	4.17024	4.14931	-0.04141	0.649946	0.786142	-0.211913	0.0431147	0.132675	0.0588282	0.524955	0.608329
SIK2	ENSG00000170145.5	chr11	111602449	111730855	128407	+	2.29937	2.55451	2.42694	2.76601	2.46059	2.6133	3.04699	2.99289	3.01994	2.83305	3.0254	2.92922	0.170277	0.271447	0.458504	0.690797	0.00100556	0.0127719	0.697197	0.000904707	0.00384316
PPP2R1B	ENSG00000137713.16	chr11	111726908	111766389	39482	-	3.18714	3.27381	3.23048	3.66532	3.79112	3.72822	3.2878	3.27139	3.27959	3.70648	3.62765	3.66707	0.479557	0.00067664	0.0194978	0.150319	0.16418	0.320818	0.634102	9.39954e-05	0.000729289
DIXDC1	ENSG00000150764.14	chr11	111927144	112022653	95510	+	1.40232	1.41495	1.40864	1.36736	1.55347	1.46041	1.99996	1.59642	1.79819	1.87638	1.72542	1.8009	0.0322735	0.849758	0.916127	0.489188	0.0163858	0.0709952	0.591587	0.00543709	0.015356
PIH1D2	ENSG00000150773.11	chr11	112063218	112074274	11057	-	0.3667	-0.233655	0.0665223	-0.134077	0.425336	0.145629	-0.0886275	-0.313367	-0.200997	-0.24539	-0.268607	-0.256998	0.0738066	0.804802	0.885211	-0.145145	0.656464	0.783386	-0.105122	0.742064	0.80016
PTS	ENSG00000150787.8	chr11	112226367	112269955	43589	+	4.03141	3.56461	3.79801	3.11786	3.44244	3.28015	3.71325	3.87886	3.79606	3.34746	3.41166	3.37956	-0.529426	0.0139082	0.0792654	0.114449	0.524128	0.680518	-0.207558	0.26761	0.355054
NCAM1	ENSG00000149294.17	chr11	112961247	113278436	317190	+	-0.704659	2.41552	0.85543	1.7859	1.45839	1.62214	0.571534	2.1894	1.38047	0.277539	1.80196	1.03975	0.656964	0.458234	0.633083	0.542715	0.557085	0.708813	0.29244	0.752657	0.80853
AP000880.1	ENSG00000255129.6	chr11	113278250	113314482	36233	-	0.449167	0.481402	0.465285	-0.161931	-0.633243	-0.397587	-0.235185	0.856051	0.310433	0.395985	0.717763	0.556874	-0.917499	0.0470634	0.155445	-0.0447805	0.910072	0.949984	0.29945	0.435582	0.523788
TTC12	ENSG00000149292.17	chr11	113314579	113383544	68966	+	1.54614	1.19476	1.37045	1.69902	1.93135	1.81518	1.79186	1.7948	1.79333	1.95878	1.60228	1.78053	0.440922	0.0364264	0.13438	0.54349	0.0176676	0.0745953	0.623788	0.00783348	0.0202659
AP002840.1	ENSG00000256757.1	chr11	113405321	113412117	6797	+	0.745088	1.50432	1.1247	2.52453	2.05073	2.28763	0.8685	1.72329	1.2959	1.57931	2.44189	2.0106	1.18759	0.0219435	0.100155	0.273918	0.589516	0.735043	1.1097	0.0349665	0.0670281
DRD2	ENSG00000149295.14	chr11	113409605	113475691	66087	-	3.80539	4.56984	4.18762	4.94214	4.5481	4.74512	3.43771	4.37777	3.90774	3.66951	4.4922	4.08085	0.534307	0.147562	0.313845	-0.182019	0.6236	0.761001	0.083847	0.815808	0.860389
ZW10	ENSG00000086827.9	chr11	113733187	113773735	40549	-	4.01935	4.02266	4.021	4.24816	4.34201	4.29508	3.61848	3.80554	3.71201	3.75157	3.71757	3.73457	0.257635	0.0263859	0.110584	-0.204721	0.0818185	0.202779	-0.0878577	0.413389	0.503491
USP28	ENSG00000048028.11	chr11	113797874	113875570	77697	-	2.88166	2.70359	2.79263	2.71819	3.0108	2.8645	2.53061	2.54641	2.53851	3.19008	3.23267	3.21137	0.0558724	0.670051	0.800961	-0.146626	0.305019	0.484328	0.623679	0.0007426	0.00331326
CADM1	ENSG00000182985.18	chr11	115169218	115504957	335740	-	4.54366	4.7891	4.66638	4.67778	4.75888	4.71833	5.20145	4.81672	5.00909	4.23461	4.05037	4.14249	0.0336215	0.825552	0.899958	0.443235	0.0151045	0.067608	-0.32749	0.0568754	0.0993136
SIK3	ENSG00000160584.16	chr11	116843402	117098437	255036	-	1.73163	1.87364	1.80264	2.11652	2.2257	2.17111	1.77144	1.89123	1.83133	1.82727	1.40983	1.61855	0.348272	0.0277362	0.114102	0.12928	0.381829	0.556804	0.00828106	0.954311	0.964647
RNF214	ENSG00000167257.11	chr11	117232625	117286454	53830	+	2.71269	2.69733	2.70501	2.2876	2.19604	2.24182	1.5375	1.88215	1.70983	0.313082	0.324184	0.318633	-0.475945	0.00407176	0.0411824	-0.889741	0.000134757	0.00419603	-2.19998	3.72689e-07	2.99848e-05
CEP164	ENSG00000110274.16	chr11	117314557	117413266	98710	+	1.27539	1.60054	1.43797	1.76086	1.81053	1.7857	1.39496	1.75851	1.57673	2.18004	1.95303	2.06654	0.323439	0.0493231	0.159062	0.236726	0.147305	0.300718	0.818742	0.000255775	0.00147815
DSCAML1	ENSG00000177103.15	chr11	117427772	117817525	389754	-	2.29049	2.69656	2.49353	2.34092	2.24773	2.29433	2.50504	2.56629	2.53567	1.55228	1.20696	1.37962	-0.223085	0.169318	0.338744	0.135298	0.394782	0.568926	-0.931018	0.000337819	0.00182732
UBE4A	ENSG00000110344.10	chr11	118359600	118399211	39612	+	2.49943	2.67754	2.58849	2.66113	2.83515	2.74814	2.59208	2.65239	2.62223	2.9559	2.79751	2.87671	0.136872	0.253341	0.439308	0.132846	0.2847	0.463481	0.482467	0.00198455	0.00696475
TMEM25	ENSG00000149582.16	chr11	118531041	118547280	16240	+	1.42013	1.60344	1.51179	1.33666	1.00441	1.17053	1.53756	1.46766	1.50261	1.43622	1.51462	1.47542	-0.352602	0.0586955	0.176793	0.0862527	0.613364	0.754102	0.157234	0.353564	0.444122
IFT46	ENSG00000118096.10	chr11	118544528	118572970	28443	-	3.05056	2.79805	2.9243	2.76847	2.81403	2.79125	2.69703	2.89738	2.79721	2.6239	2.51015	2.56703	-0.141281	0.313123	0.501655	-0.0139989	0.921219	0.956	-0.151673	0.299445	0.388149
BCL9L	ENSG00000186174.12	chr11	118893875	118925608	31734	-	2.28474	2.71011	2.49743	3.07374	2.62464	2.84919	1.48726	1.82377	1.65552	3.00728	3.07459	3.04094	0.33363	0.0959199	0.240588	-0.745194	0.00485724	0.0331938	0.735007	0.00263616	0.00871702
CENATAC-DT	ENSG00000255121.2	chr11	118994824	118998004	3181	-	0.147877	0.110956	0.129416	1.10163	1.21012	1.15587	0.585468	0.405715	0.495591	0.537312	0.473209	0.50526	1.04227	0.00185428	0.0283492	0.487624	0.100023	0.232247	0.593208	0.0484124	0.0869893
CENATAC	ENSG00000186166.9	chr11	118998138	119015793	17656	+	0.85805	0.35157	0.60481	0.117469	0.257723	0.187596	0.232842	0.584374	0.408608	0.298428	0.0750356	0.186732	-0.417309	0.101459	0.248794	-0.0666382	0.782464	0.870286	-0.201283	0.412661	0.502898
NLRX1	ENSG00000160703.16	chr11	119166568	119184016	17449	+	1.25903	1.54018	1.39961	1.97916	1.53285	1.756	0.458301	0.433883	0.446092	0.481876	0.355797	0.418837	0.34536	0.0897034	0.230639	-0.86735	0.00403057	0.0293401	-0.799812	0.00551978	0.0154985
NECTIN1	ENSG00000110400.11	chr11	119623408	119729200	105793	-	3.76471	4.02692	3.89581	4.54546	4.27152	4.40849	3.97541	3.92776	3.95159	4.74333	4.63288	4.68811	0.495373	0.00374509	0.0399589	0.155084	0.269601	0.446219	0.987804	2.73221e-05	0.00032087
ARHGEF12	ENSG00000196914.9	chr11	120336413	120489937	153525	+	2.18694	2.30599	2.24647	2.66374	2.56999	2.61687	2.26094	2.4117	2.33632	2.42153	2.51367	2.4676	0.353724	0.00483199	0.0442402	0.191858	0.0812491	0.201864	0.418727	0.00183882	0.00657788
SORL1	ENSG00000137642.13	chr11	121452314	121633763	181450	+	2.66419	2.84977	2.75698	3.20698	2.84804	3.02751	2.06974	2.48052	2.27513	2.201	2.76625	2.48363	0.255004	0.228489	0.410205	-0.379439	0.0982069	0.229052	-0.0752247	0.718571	0.778587
MIR100HG	ENSG00000255248.9	chr11	122028325	122556721	528397	-	-2.46719	-2.3251	-2.39615	-3.10046	-3.17719	-3.13882	-3.05202	-3.38797	-3.22	-4.02767	-3.22232	-3.625	-0.7722	0.0173149	0.0883839	-0.741416	0.02759	0.0994926	-1.05165	0.00547323	0.0154093
UBASH3B	ENSG00000154127.10	chr11	122655722	122814473	158752	+	2.33061	2.13425	2.23243	2.6467	2.99664	2.82167	2.20197	2.15125	2.17661	2.8983	2.53324	2.71577	0.574778	0.00524617	0.0466051	0.0517497	0.766686	0.860234	0.686497	0.00196865	0.00692871
JHY	ENSG00000109944.11	chr11	122882683	122963862	81180	+	1.63598	1.54035	1.58816	1.4255	1.77013	1.59781	1.20077	1.3052	1.25299	0.973816	0.567319	0.770567	-0.0103464	0.947568	0.975424	-0.228351	0.201137	0.365082	-0.621599	0.00544316	0.0153619
GRAMD1B	ENSG00000023171.18	chr11	123358428	123627774	269347	+	1.52126	2.22235	1.8718	1.84185	1.82338	1.83262	-0.312573	0.0774809	-0.117546	-0.998965	-0.288274	-0.643619	-0.0688879	0.753744	0.851366	-1.90072	7.06356e-05	0.00302523	-2.33211	2.15655e-05	0.000274084
ZNF202	ENSG00000166261.11	chr11	123723914	123741675	17762	-	1.91976	2.03532	1.97754	1.42741	1.49637	1.46189	1.27246	1.31194	1.2922	0.749629	0.902337	0.825983	-0.538162	0.00227894	0.031114	-0.588192	0.0021969	0.0204435	-0.959974	9.12855e-05	0.000715298
TBRG1	ENSG00000154144.13	chr11	124622836	124635926	13091	+	1.11103	1.29896	1.20499	1.0795	1.11378	1.09664	1.3183	1.57592	1.44711	1.43872	1.34345	1.39108	-0.131108	0.361617	0.547238	0.342739	0.0338288	0.113666	0.378805	0.0202062	0.0430445
MSANTD2	ENSG00000120458.13	chr11	124766498	124800706	34209	-	-0.908797	-0.920394	-0.914595	-0.753289	-0.81422	-0.783755	-0.810305	-0.103538	-0.456922	-0.0982295	-0.442358	-0.270294	0.123182	0.674947	0.803816	0.58401	0.0715639	0.185603	0.857873	0.0121618	0.0287298
FEZ1	ENSG00000149557.14	chr11	125442881	125592568	149688	-	-2.40836	-3.33013	-2.86924	-2.32669	-3.44225	-2.88447	-1.57547	-2.72286	-2.14916	-1.78265	-1.93014	-1.8564	0.0366717	0.949366	0.976321	0.882755	0.137918	0.286607	1.29377	0.0336418	0.0648194
CHEK1	ENSG00000149554.13	chr11	125625665	125676255	50591	+	3.80149	3.87718	3.83933	3.91456	4.01249	3.96353	3.46332	3.53132	3.49732	3.61127	3.53622	3.57375	0.106197	0.271744	0.458504	-0.240294	0.03248	0.110499	-0.0685243	0.481806	0.567476
ACRV1	ENSG00000134940.14	chr11	125671522	125680874	9353	-	-1.08996	-1.31816	-1.20406	-1.2129	-1.85988	-1.53639	-1.4084	-0.91437	-1.16139	-0.849902	-1.07228	-0.961093	-0.354741	0.383897	0.570056	0.175124	0.661737	0.78756	0.474104	0.234593	0.31915
HYLS1	ENSG00000198331.11	chr11	125883614	125900646	17033	+	4.0204	3.89219	3.95629	3.80406	3.97385	3.88895	4.36969	4.40992	4.3898	4.11754	4.18435	4.15095	-0.0825191	0.48816	0.658426	0.541203	0.000975348	0.0125749	0.398299	0.00651541	0.0175987
FAM118B	ENSG00000197798.9	chr11	126211724	126262984	51261	+	3.34343	3.12946	3.23644	2.81965	3.03111	2.92538	4.12367	4.09959	4.11163	4.06048	4.06594	4.06321	-0.325597	0.0341163	0.129212	0.9857	2.05045e-05	0.00165301	1.03361	1.28239e-05	0.000199715
FOXRED1	ENSG00000110074.11	chr11	126269055	126278131	9077	+	1.6735	1.71323	1.69337	2.11775	2.32267	2.22021	1.80719	1.71535	1.76127	1.92898	1.66815	1.79856	0.507642	0.00471677	0.0438246	0.169104	0.285149	0.463969	0.301849	0.0661821	0.112265
KIRREL3	ENSG00000149571.12	chr11	126423358	127003460	580103	-	0.983495	0.856457	0.919976	0.965716	1.06615	1.01593	1.27341	0.998112	1.13576	0.378571	-0.13475	0.12191	0.0851233	0.655156	0.789798	0.322404	0.125318	0.270119	-0.602602	0.0194649	0.0417831
ETS1	ENSG00000134954.14	chr11	128458761	128587558	128798	-	3.6549	3.95159	3.80325	4.09228	3.79472	3.9435	3.65761	3.36215	3.50988	3.75519	3.96347	3.85933	0.123419	0.468329	0.641309	-0.196678	0.274121	0.45143	0.251503	0.16074	0.233584
ARHGAP32	ENSG00000134909.18	chr11	128965060	129279324	314265	-	3.12695	3.36523	3.24609	3.38467	3.57095	3.47781	2.36058	2.77283	2.5667	2.63732	2.69695	2.66713	0.211331	0.122306	0.280641	-0.577476	0.00164721	0.017053	-0.383317	0.0153166	0.0344761
TMEM45B	ENSG00000151715.8	chr11	129815848	129860003	44156	+	3.73467	3.45992	3.5973	3.18867	3.35614	3.27241	3.6572	3.83862	3.74791	4.08717	3.95531	4.02124	-0.336812	0.035616	0.132485	0.263286	0.0842238	0.207506	0.630798	0.000914281	0.00387593
NFRKB	ENSG00000170322.14	chr11	129863636	129895590	31955	-	2.44924	2.53967	2.49446	2.66576	2.72967	2.69771	2.49255	2.78926	2.6409	2.86014	2.72319	2.79167	0.184951	0.139712	0.305035	0.250256	0.0633927	0.171706	0.493874	0.00195294	0.00690318
PRDM10	ENSG00000170325.15	chr11	129899706	130002835	103130	-	1.66629	1.6543	1.66029	1.51882	1.57829	1.54856	0.854259	0.660194	0.757227	-0.506376	-0.47693	-0.491653	-0.127574	0.33923	0.526353	-0.805592	0.00040264	0.00784333	-1.96683	1.14269e-06	4.77176e-05
APLP2	ENSG00000084234.18	chr11	130068147	130144811	76665	+	6.67218	6.74926	6.71072	6.92112	6.85733	6.88923	7.31979	7.23637	7.27808	7.49164	7.45388	7.47276	0.161717	0.104765	0.252979	0.669653	3.58902e-05	0.00211718	0.960047	1.78214e-06	5.94699e-05
ST14	ENSG00000149418.11	chr11	130159782	130210362	50581	+	5.98189	6.05714	6.01951	6.40309	6.323	6.36304	5.81799	5.75798	5.78798	6.53691	6.5806	6.55875	0.32701	0.00593789	0.0500399	-0.129596	0.197886	0.361174	0.737327	1.96174e-05	0.000260441
SNX19	ENSG00000120451.11	chr11	130866250	130916479	50230	-	2.39328	2.51091	2.45209	2.56812	2.63057	2.59935	2.27103	2.41929	2.34516	2.32239	2.16485	2.24362	0.129172	0.204832	0.383133	-0.00501355	0.959978	0.97685	-0.0120591	0.903416	0.927292
IGSF9B	ENSG00000080854.16	chr11	133896438	133956968	60531	-	1.05793	1.16246	1.1102	1.00706	0.663883	0.835469	1.10294	0.957232	1.03009	0.730921	0.411866	0.571394	-0.285177	0.103644	0.251683	0.0186587	0.910077	0.949984	-0.345702	0.0645729	0.11017
NCAPD3	ENSG00000151503.13	chr11	134150113	134225454	75342	-	2.32737	2.31341	2.32039	2.76773	3.01328	2.89051	1.93883	2.21534	2.07709	2.49574	2.18768	2.34171	0.552646	0.00197908	0.0287653	-0.137988	0.345808	0.522953	0.219071	0.135812	0.203361
ACAD8	ENSG00000151498.12	chr11	134253548	134265855	12308	+	1.51955	1.44762	1.48359	1.54602	1.59769	1.57186	2.02727	2.30584	2.16656	2.33538	2.20345	2.26941	0.0755415	0.579203	0.732556	0.793937	0.000159856	0.00452297	0.989477	2.34977e-05	0.00029153
GLB1L3	ENSG00000166105.16	chr11	134274245	134319564	45320	+	0.940488	0.832296	0.886392	0.917135	1.03918	0.978155	0.773501	0.558404	0.665952	0.787411	0.0699138	0.428662	0.0787497	0.701345	0.819668	-0.116633	0.604335	0.747177	-0.263314	0.257396	0.34472
GLB1L2	ENSG00000149328.15	chr11	134331874	134378341	46468	+	3.44118	3.53739	3.48928	4.12924	3.97949	4.05437	3.81156	3.70056	3.75606	3.65891	3.6643	3.66161	0.549601	0.000604493	0.0185688	0.367868	0.00854896	0.0468097	0.369887	0.00806983	0.0206891
B3GAT1	ENSG00000109956.13	chr11	134378504	134412242	33739	-	-0.944956	-0.476471	-0.710713	-0.370831	-1.00875	-0.689793	-0.807719	-1.5139	-1.16081	-0.838229	-0.946624	-0.892426	0.00802095	0.978762	0.992251	-0.378692	0.273921	0.451337	-0.00352441	0.991085	0.99299
WASH8P	ENSG00000226210.3	chr12	14522	32015	17494	-	3.75826	3.97026	3.86426	3.25022	3.35987	3.30504	3.24203	3.48358	3.3628	2.42616	2.3557	2.39093	-0.585276	0.00124689	0.0244219	-0.40325	0.0139037	0.0641625	-1.28735	1.10752e-05	0.000184185
KDM5A	ENSG00000073614.13	chr12	280057	389320	109264	-	2.49361	2.6726	2.58311	2.68821	2.50982	2.59901	2.49349	2.50018	2.49684	2.33925	2.27694	2.30809	-0.000458092	0.99675	0.998666	0.0135965	0.906372	0.94775	-0.0795722	0.495962	0.580324
B4GALNT3	ENSG00000139044.12	chr12	459939	563509	103571	+	3.29576	3.39736	3.34656	3.63413	3.47612	3.55512	3.64458	3.92626	3.78542	3.98133	3.83231	3.90682	0.193073	0.128631	0.290057	0.541905	0.00114768	0.014044	0.757476	9.37196e-05	0.000728891
WNK1	ENSG00000060237.18	chr12	752579	911452	158874	+	4.08276	4.21503	4.14889	4.31098	4.24964	4.28031	4.14374	4.26827	4.206	4.07025	3.89837	3.98431	0.114426	0.250982	0.436185	0.159234	0.124341	0.26894	0.032725	0.735861	0.794293
RAD52	ENSG00000002016.18	chr12	911736	990053	78318	-	0.74594	0.688212	0.717076	0.151769	0.118361	0.135065	0.528407	0.726639	0.627523	0.217774	0.269631	0.243703	-0.598904	0.00817262	0.0590498	0.0193845	0.914763	0.952562	-0.27467	0.160387	0.233124
ERC1	ENSG00000082805.20	chr12	990509	1495933	505425	+	2.29578	2.58845	2.44211	3.01313	2.88651	2.94982	2.57188	2.49376	2.53282	1.69354	1.65014	1.67184	0.488961	0.00236181	0.0318285	0.18849	0.155129	0.310173	-0.577161	0.0013623	0.00525182
WNT5B	ENSG00000111186.13	chr12	1529891	1647212	117322	+	1.07892	1.67979	1.37935	1.49811	1.34553	1.42182	1.39675	1.31155	1.35415	0.264647	0.534272	0.399459	0.00727301	0.9726	0.987765	0.0504453	0.823022	0.897397	-0.812641	0.00819457	0.0209279
ADIPOR2	ENSG00000006831.10	chr12	1688574	1788674	100101	+	4.06378	4.22585	4.14481	4.26224	4.31834	4.29029	4.46975	4.64746	4.5586	4.67331	4.69805	4.68568	0.126882	0.204244	0.38266	0.51544	0.000349633	0.00712135	0.737776	2.02932e-05	0.000265142
FOXM1	ENSG00000111206.13	chr12	2857680	2877174	19495	-	4.36397	4.41753	4.39075	4.56919	4.57546	4.57233	4.15738	4.03262	4.095	4.14373	4.135	4.13937	0.164957	0.121406	0.279304	-0.194668	0.0834224	0.206019	-0.0535502	0.601161	0.677308
TULP3	ENSG00000078246.17	chr12	2877223	2941138	63916	+	3.86362	3.97476	3.91919	4.19157	4.18842	4.18999	4.16268	4.41104	4.28686	4.25347	4.27296	4.26321	0.253319	0.0357665	0.132665	0.470505	0.00146536	0.016197	0.541187	0.000521642	0.00253051
TSPAN9	ENSG00000011105.14	chr12	3077355	3286564	209210	+	3.07576	3.49236	3.28406	3.71682	3.68482	3.70082	3.53056	3.56221	3.54638	3.31639	2.94518	3.13079	0.394584	0.02547	0.108787	0.358523	0.0419325	0.129868	0.0365122	0.817067	0.861572
C12orf4	ENSG00000047621.12	chr12	4487735	4538508	50774	-	2.35327	2.05587	2.20457	2.02749	2.47361	2.25055	1.22014	1.73847	1.47931	1.29496	1.05323	1.1741	0.0302529	0.876463	0.931618	-0.606892	0.0213017	0.0842503	-0.827272	0.00457893	0.0133876
RAD51AP1	ENSG00000111247.15	chr12	4538798	4560047	21250	+	4.45688	4.05373	4.25531	4.14105	4.79533	4.46819	3.91951	4.13944	4.02948	5.06934	4.39278	4.73106	0.19678	0.463952	0.637477	-0.111728	0.69225	0.811062	0.681794	0.0257656	0.0519885
SCNN1A	ENSG00000111319.13	chr12	6346843	6377730	30888	-	2.68725	2.81239	2.74982	3.5552	3.15265	3.35392	2.59886	2.9907	2.79478	2.94908	3.33457	3.14183	0.592564	0.0104032	0.0676206	0.148562	0.469335	0.633456	0.59089	0.01187	0.0281576
ACRBP	ENSG00000111644.8	chr12	6638075	6647433	9359	-	-1.41793	-1.35361	-1.38577	-1.40462	-2.26445	-1.83454	-0.388505	-0.317362	-0.352934	-0.803432	-0.98464	-0.894036	-0.481976	0.23245	0.415646	1.18838	0.0064551	0.0388861	0.718717	0.0690673	0.116315
LRRC23	ENSG00000010626.15	chr12	6873569	6914241	40673	+	2.26017	1.87652	2.06834	2.17891	2.43294	2.30592	2.42859	2.39801	2.4133	2.63564	1.99293	2.31429	0.233907	0.325634	0.513023	0.466852	0.0756613	0.192321	0.457785	0.0769549	0.127378
ATN1	ENSG00000111676.15	chr12	6924463	6942321	17859	+	4.9814	5.32332	5.15236	5.48312	5.06273	5.27293	4.75803	4.7802	4.76911	4.44774	4.59641	4.52208	0.103889	0.52523	0.690551	-0.283334	0.11275	0.251346	-0.434221	0.0246605	0.0502778
PTPN6	ENSG00000111679.17	chr12	6946468	6961316	14849	+	2.8854	2.97387	2.92964	2.93279	2.95197	2.94238	2.89792	3.20289	3.05041	3.74306	3.71494	3.729	-0.00490222	0.965946	0.985007	0.224616	0.0806378	0.20094	0.997347	6.10002e-06	0.000130757
EMG1	ENSG00000126749.16	chr12	6970913	6997428	26516	+	3.23954	3.08251	3.16103	2.91546	3.19432	3.05489	2.64583	2.72961	2.68772	2.35262	2.24063	2.29663	-0.123222	0.329418	0.516641	-0.367077	0.0175482	0.0742416	-0.664232	0.000577679	0.00272621
C1RL	ENSG00000139178.11	chr12	7089587	7109238	19652	-	0.994877	0.94691	0.970894	1.51738	1.41374	1.46556	0.753705	0.737094	0.745399	1.19341	1.41809	1.30575	0.489667	0.0116112	0.0717635	-0.120477	0.51655	0.675258	0.542189	0.00836505	0.0212802
M6PR	ENSG00000003056.8	chr12	8940361	8949761	9401	-	5.14292	5.12115	5.13204	5.32198	5.31609	5.31903	5.22858	5.26025	5.24441	5.28741	5.33163	5.30952	0.17131	0.0809077	0.216666	0.215595	0.0376331	0.121675	0.376621	0.00196155	0.00691798
AC009533.1	ENSG00000111788.10	chr12	9277235	9313241	36007	+	0.599753	0.486185	0.542969	1.15373	1.57616	1.36494	-0.288532	0.697296	0.204382	1.09849	0.342524	0.72051	0.807877	0.0274513	0.113377	-0.222947	0.555893	0.707734	0.378025	0.288574	0.377263
DDX12P	ENSG00000214826.5	chr12	9418673	9448229	29557	-	1.12114	0.807501	0.964323	1.66958	2.01448	1.84203	0.273798	0.826607	0.550202	1.57243	1.07985	1.32614	0.872564	0.00498857	0.0452736	-0.294866	0.329625	0.507238	0.574368	0.0509218	0.0907679
AC010186.3	ENSG00000257027.1	chr12	9658567	9662085	3519	+	0.0709732	-0.130741	-0.0298837	0.230626	0.436304	0.333465	-0.221395	-0.292293	-0.256844	-0.475163	-0.81753	-0.646347	0.360714	0.167879	0.337865	-0.118218	0.669609	0.793004	-0.430736	0.149866	0.220705
MAGOHB	ENSG00000111196.10	chr12	10604193	10613609	9417	-	2.92491	2.75539	2.84015	2.57411	2.81489	2.6945	2.58194	2.63308	2.60751	1.80973	1.97673	1.89323	-0.161472	0.239023	0.423832	-0.124655	0.37693	0.552365	-0.743641	0.000520214	0.00252751
ETV6	ENSG00000139083.11	chr12	11649674	11895377	245704	+	2.8545	2.81137	2.83293	2.81035	2.82826	2.8193	1.96984	1.99402	1.98193	1.68266	1.64184	1.66225	-0.0282423	0.777012	0.867308	-0.748371	6.29364e-05	0.00289206	-0.973096	8.36361e-06	0.000156546
BORCS5	ENSG00000165714.11	chr12	12357078	12471233	114156	+	1.46119	1.32558	1.39338	0.676381	0.916969	0.796675	1.46505	1.26881	1.36693	0.657871	0.566137	0.612004	-0.616712	0.00365198	0.0395768	0.0796115	0.620924	0.759663	-0.580863	0.00706265	0.0186419
DUSP16	ENSG00000111266.9	chr12	12473282	12562863	89582	-	4.45955	4.39901	4.42928	4.37579	4.53527	4.45553	3.94966	3.7708	3.86023	3.4482	3.13925	3.29372	0.00942662	0.940782	0.971706	-0.46699	0.00519596	0.0343087	-0.938504	4.69266e-05	0.00045706
CREBL2	ENSG00000111269.3	chr12	12611827	12645108	33282	+	4.85322	4.85999	4.8566	4.48619	4.65493	4.57056	4.89726	4.81615	4.85671	4.56984	4.55873	4.56429	-0.304047	0.0125931	0.0744021	0.102468	0.325718	0.503763	-0.0938973	0.367092	0.457712
GPR19	ENSG00000183150.8	chr12	12660890	12696207	35318	-	1.39342	1.20918	1.3013	1.79187	2.21987	2.00587	0.664862	1.09298	0.87892	2.02392	1.64167	1.83279	0.689345	0.0116861	0.0717761	-0.30936	0.265942	0.442271	0.740619	0.00989552	0.0243226
CDKN1B	ENSG00000111276.11	chr12	12715058	12722369	7312	+	6.54705	6.47582	6.51144	6.03998	6.19643	6.1182	6.4333	6.27888	6.35609	6.0378	5.8976	5.9677	-0.41032	0.00422758	0.0415365	-0.0528151	0.639132	0.770482	-0.345424	0.0114191	0.0273366
APOLD1	ENSG00000178878.13	chr12	12725917	12829975	104059	+	0.438778	0.706065	0.572422	0.687289	0.654386	0.670838	1.35431	1.40173	1.37802	0.876075	1.01691	0.946491	0.0744522	0.643175	0.781231	0.901896	0.000190767	0.00491858	0.565911	0.00496374	0.0142377
HEBP1	ENSG00000013583.10	chr12	12974870	13000265	25396	-	4.18077	4.23055	4.20566	4.25515	4.18186	4.2185	4.43178	4.44726	4.43952	4.43173	4.44691	4.43932	-0.00255782	0.979309	0.992482	0.336203	0.00691223	0.0408141	0.432045	0.00141609	0.00540258
ATF7IP	ENSG00000171681.12	chr12	14365632	14502935	137304	+	2.92599	3.08484	3.00542	3.02236	2.99498	3.00867	2.56418	2.43643	2.5003	1.83767	1.72981	1.78374	-0.0145186	0.891209	0.941816	-0.40576	0.00430158	0.0306298	-1.02685	6.45024e-06	0.000135695
RERG	ENSG00000134533.6	chr12	15107783	15348675	240893	-	1.1285	1.62027	1.37438	1.50028	1.49607	1.49817	-0.244653	-0.11099	-0.177821	-1.20417	-0.188345	-0.696257	0.0887001	0.706429	0.822352	-1.48463	0.000794168	0.0112098	-1.9139	0.00018087	0.00115424
PTPRO	ENSG00000151490.15	chr12	15322257	15602175	279919	+	-0.135346	0.0154495	-0.0599482	-0.118097	-0.0205626	-0.06933	-0.65673	-0.846275	-0.751502	-1.77841	-2.0755	-1.92696	-0.0318384	0.821145	0.896262	-0.599076	0.004126	0.0297846	-1.68809	6.14788e-06	0.000130757
EPS8	ENSG00000151491.14	chr12	15620134	15882329	262196	-	3.70179	3.7001	3.70095	3.57808	3.86029	3.71919	3.61385	3.6747	3.64428	3.81135	3.60378	3.70756	-0.000545581	0.996206	0.998282	0.0464053	0.692603	0.811324	0.204721	0.101595	0.159777
STRAP	ENSG00000023734.11	chr12	15882387	15903478	21092	+	6.79752	6.76783	6.78268	6.47762	6.4736	6.47561	6.94246	6.86256	6.90251	6.40008	6.4693	6.43469	-0.323415	0.00693732	0.0534884	0.222522	0.0404187	0.126622	-0.149379	0.145004	0.214673
MGST1	ENSG00000008394.13	chr12	16347142	16609259	262118	+	3.34071	3.339	3.33986	3.40251	3.61758	3.51005	3.20254	3.34842	3.27548	3.50812	3.62297	3.56555	0.152176	0.173558	0.343763	0.039367	0.719675	0.829363	0.425153	0.00258893	0.00859721
PLEKHA5	ENSG00000052126.14	chr12	19129752	19376400	246649	+	2.28191	2.46023	2.37107	1.96679	2.24098	2.10388	1.85659	2.1698	2.0132	1.05379	1.3189	1.18634	-0.290727	0.0569787	0.173884	-0.256038	0.0966154	0.226948	-0.988718	7.74768e-05	0.000639555
AEBP2	ENSG00000139154.16	chr12	19404045	19720801	316757	+	2.78302	3.01479	2.8989	2.80118	2.75645	2.77882	2.41897	2.4959	2.45743	2.04498	2.11978	2.08238	-0.139798	0.227809	0.409571	-0.343652	0.0147889	0.0667209	-0.623334	0.000439557	0.00222375
PDE3A	ENSG00000172572.7	chr12	20368537	20688583	320047	+	-2.38562	-1.32888	-1.85725	-1.81817	-1.72429	-1.77123	-2.08874	-2.45989	-2.27432	-3.002	-3.05517	-3.02859	0.0313461	0.925162	0.962889	-0.363627	0.338649	0.516229	-1.04306	0.0240055	0.0491831
GOLT1B	ENSG00000111711.10	chr12	21501781	21518408	16628	+	4.20262	3.93414	4.06838	3.73738	3.90901	3.82319	3.24065	3.43332	3.33699	3.70411	3.56262	3.63336	-0.258911	0.0714749	0.200239	-0.622862	0.00129194	0.0150438	-0.232454	0.107667	0.167808
ETNK1	ENSG00000139163.16	chr12	22625075	22690665	65591	+	1.66096	1.44051	1.55073	1.63403	2.07189	1.85296	1.46785	1.61043	1.53914	2.68632	2.61341	2.64986	0.285447	0.0882322	0.228265	0.0987693	0.546766	0.7006	1.3054	7.77462e-06	0.000150045
AC084816.1	ENSG00000256995.8	chr12	22699859	23188807	488949	+	-3.05953	-3.34755	-3.20354	-3.02304	-3.01983	-3.02143	-3.65723	-4.7383	-4.19776	-4.13911	-3.75384	-3.94648	0.198507	0.650282	0.786142	-1.04215	0.0655898	0.175196	-0.623512	0.220063	0.302374
SOX5	ENSG00000134532.19	chr12	23529504	24562544	1033041	-	-0.691573	-0.103318	-0.397446	-0.44138	-0.144887	-0.293133	-0.416762	-0.791278	-0.60402	-2.82059	-2.60075	-2.71067	0.0553367	0.814691	0.892791	-0.134304	0.604386	0.747177	-2.18208	8.38908e-05	0.000670229
IRAG2	ENSG00000118308.15	chr12	25004342	25108334	103993	+	-3.53327	-3.91692	-3.72509	-3.87878	-3.1947	-3.53674	-2.19322	-2.82073	-2.50698	-3.12933	-4.41204	-3.77068	0.193993	0.73808	0.841731	1.4637	0.021986	0.0857097	0.137607	0.819321	0.863075
LMNTD1	ENSG00000152936.10	chr12	25409307	25648579	239273	-	-1.67413	-1.43923	-1.55668	-1.74603	-0.698861	-1.22244	-1.26541	-1.64096	-1.45318	-1.50118	-1.86812	-1.68465	0.296365	0.484909	0.655881	0.209977	0.638416	0.769916	0.0553344	0.901176	0.926061
RASSF8-AS1	ENSG00000246695.8	chr12	25936683	25959765	23083	-	-1.0672	-1.2774	-1.1723	-1.01053	-0.954581	-0.982557	-1.06495	-1.12914	-1.09704	-1.62708	-1.40562	-1.51635	0.185065	0.372176	0.558141	0.189152	0.387822	0.561652	-0.137911	0.534304	0.617446
ITPR2	ENSG00000123104.12	chr12	26335352	26833194	497843	-	0.832145	0.693905	0.763025	1.3548	1.40063	1.37772	1.05328	1.20587	1.12958	0.768037	0.412467	0.590252	0.605264	0.00144141	0.0254608	0.477254	0.00815285	0.0451948	0.0281581	0.851785	0.886815
INTS13	ENSG00000064102.15	chr12	26905181	26938326	33146	-	2.81117	2.74006	2.77562	2.77753	2.99605	2.88679	2.80824	2.72454	2.76639	3.13287	3.30846	3.22066	0.0939687	0.508761	0.676581	0.095759	0.523618	0.680147	0.650033	0.000912225	0.00387246
FGFR1OP2	ENSG00000111790.14	chr12	26938470	26966650	28181	+	3.28799	3.03517	3.16158	2.55432	2.74972	2.65202	3.54809	3.47455	3.51132	3.53921	3.49045	3.51483	-0.524008	0.0030471	0.0359105	0.458179	0.00554738	0.035687	0.558137	0.00154032	0.00577436
TM7SF3	ENSG00000064115.11	chr12	26971579	27014434	42856	-	4.2081	4.28204	4.24507	4.38367	4.33377	4.35872	4.25954	4.10563	4.18259	3.99813	4.40986	4.204	0.0972932	0.509331	0.676759	0.0385246	0.796253	0.878567	0.157963	0.299112	0.388038
MED21	ENSG00000152944.9	chr12	27022546	27066343	43798	+	3.55161	3.35045	3.45103	3.45792	3.6658	3.56186	3.64464	3.41966	3.53215	3.87636	3.89005	3.88321	0.0972357	0.497256	0.666239	0.187618	0.219004	0.386786	0.637565	0.00111507	0.00450711
STK38L	ENSG00000211455.8	chr12	27243968	27325959	81992	+	3.45821	3.60689	3.53255	3.69897	3.81221	3.75559	4.10932	4.10068	4.105	4.54682	4.71491	4.63086	0.20395	0.083012	0.219853	0.67351	0.000116007	0.00398568	1.29595	4.32027e-07	3.076e-05
KLHL42	ENSG00000087448.11	chr12	27780048	27803040	22993	+	1.81123	2.12821	1.96972	2.31324	2.57163	2.44244	1.33409	1.89907	1.61658	1.99018	2.35499	2.17259	0.444176	0.0372597	0.136076	-0.253501	0.244333	0.417436	0.39593	0.0647113	0.110346
CCDC91	ENSG00000123106.10	chr12	28133249	28581511	448263	+	1.74435	1.7453	1.74482	1.49181	1.66575	1.57878	1.4669	1.58479	1.52585	0.952382	1.08821	1.02029	-0.185561	0.154041	0.322279	-0.11478	0.383831	0.558422	-0.52582	0.00284893	0.00921592
FAR2	ENSG00000064763.11	chr12	29149103	29340980	191878	+	2.45552	2.24874	2.35213	2.41834	2.49571	2.45703	1.5291	1.52356	1.52633	1.20601	0.788246	0.997126	0.0952126	0.511559	0.678713	-0.718793	0.00159794	0.0169347	-1.15856	7.50812e-05	0.000630263
ERGIC2	ENSG00000087502.18	chr12	29337352	29381189	43838	-	3.46274	3.20777	3.33526	3.17927	3.41357	3.29642	2.55281	2.76711	2.65996	2.28077	2.58406	2.43241	-0.0529944	0.717656	0.82979	-0.566303	0.00496315	0.0335202	-0.697916	0.00137602	0.00529165
TMTC1	ENSG00000133687.16	chr12	29500840	29784759	283920	-	3.1155	3.18456	3.15003	3.18914	3.56348	3.37631	2.73377	2.57615	2.65496	2.76746	2.48669	2.62707	0.206609	0.169547	0.338823	-0.39431	0.0229454	0.0880772	-0.326367	0.0482206	0.0867443
IPO8	ENSG00000133704.10	chr12	30628988	30695869	66882	-	3.01656	3.09112	3.05384	3.29346	3.29803	3.29575	2.35286	2.15806	2.25546	1.71178	1.84321	1.77749	0.225104	0.0695568	0.197251	-0.70038	0.000268386	0.00606843	-1.07999	1.14889e-05	0.000187572
TSPAN11	ENSG00000110900.16	chr12	30926428	30996602	70175	+	-2.75535	-2.19279	-2.47407	-2.11576	-2.90756	-2.51166	-1.58716	-1.91335	-1.75026	-2.47514	-1.8299	-2.15252	-0.0532366	0.900852	0.947524	0.839627	0.0650747	0.174416	0.524799	0.230191	0.313933
DDX11-AS1	ENSG00000245614.4	chr12	31019434	31073847	54414	-	-0.0171454	-0.0702216	-0.0436835	-0.0790151	0.0427609	-0.0181271	-0.627308	-0.25944	-0.443374	-0.252551	-1.03163	-0.64209	0.0106111	0.968292	0.986434	-0.294872	0.328602	0.506471	-0.416666	0.177694	0.254144
DDX11	ENSG00000013573.17	chr12	31073860	31104799	30940	+	2.85837	2.66576	2.76206	3.57452	3.62773	3.60112	2.39693	2.66203	2.52948	3.00594	2.40386	2.7049	0.82755	0.000840854	0.0203793	-0.123778	0.517337	0.675789	0.14243	0.445152	0.533244
AC024940.1	ENSG00000177359.20	chr12	31111652	31201235	89584	-	2.09541	1.38379	1.7396	1.02452	1.21398	1.11925	1.23685	1.03023	1.13354	0.725825	0.455922	0.590874	-0.618643	0.0284499	0.115861	-0.48381	0.0854564	0.209061	-0.932571	0.00625121	0.0170073
DENND5B	ENSG00000170456.16	chr12	31382226	31591136	208911	-	0.387314	0.930575	0.658945	0.778111	0.751916	0.765014	0.842149	1.0474	0.944772	0.238851	0.410986	0.324918	0.0726776	0.685198	0.809235	0.372546	0.0651617	0.174425	-0.153956	0.43046	0.519355
AMN1	ENSG00000151743.11	chr12	31671142	31729121	57980	-	1.26744	1.00862	1.13803	0.542457	0.571437	0.556947	1.41081	1.70945	1.56013	1.00265	1.36828	1.18546	-0.591839	0.0247866	0.107564	0.545046	0.026224	0.0963447	0.262968	0.240628	0.325259
RESF1	ENSG00000174718.12	chr12	31959370	31993107	33738	+	2.30687	2.49362	2.40025	2.37561	2.54738	2.46149	1.73911	1.92578	1.83244	2.6096	2.72736	2.66848	0.0377298	0.753255	0.851121	-0.468905	0.00523775	0.0345117	0.463749	0.00308183	0.00978703
BICD1	ENSG00000151746.15	chr12	32106835	32383633	276799	+	1.02883	1.22704	1.12793	0.944755	1.04648	0.99562	0.527509	0.457972	0.492741	0.410833	0.367281	0.389057	-0.15588	0.219365	0.401104	-0.540846	0.00249081	0.0218314	-0.547929	0.00208416	0.0072081
FGD4	ENSG00000139132.14	chr12	32399529	32646050	246522	+	3.06431	3.2442	3.15425	2.89666	3.18314	3.0399	2.2382	2.72183	2.48002	1.88212	1.87157	1.87685	-0.135919	0.349443	0.537384	-0.570861	0.00337788	0.0261044	-1.08254	4.64221e-05	0.000453112
YARS2	ENSG00000139131.13	chr12	32727490	32755897	28408	-	3.02122	2.82296	2.92209	2.90634	3.00623	2.95629	2.15916	1.95981	2.05948	2.07569	2.04419	2.05994	0.0251584	0.865568	0.925667	-0.758113	0.00167049	0.017152	-0.659203	0.00328388	0.0102876
PKP2	ENSG00000057294.15	chr12	32790755	32896777	106023	-	3.01468	2.78976	2.90222	2.68855	2.65423	2.67139	2.6711	2.60354	2.63732	2.47855	2.5715	2.52503	-0.240705	0.0804166	0.215728	-0.157967	0.243457	0.416394	-0.172968	0.201158	0.280517
KIF21A	ENSG00000139116.19	chr12	39293228	39443390	150163	-	2.82954	3.25194	3.04074	2.99205	3.27653	3.13429	2.81099	3.13841	2.9747	3.37904	3.28116	3.3301	0.068627	0.655198	0.789798	0.0326565	0.835188	0.905582	0.482002	0.00993036	0.0243795
SLC2A13	ENSG00000151229.13	chr12	39755025	40106089	351065	-	2.21922	2.40237	2.31079	1.76613	2.23356	1.99984	2.79549	2.79668	2.79608	2.15729	2.14478	2.15104	-0.340175	0.0402261	0.142595	0.584782	0.00217717	0.0203452	0.0350184	0.811624	0.856699
CNTN1	ENSG00000018236.15	chr12	40692439	41072415	379977	+	2.80193	3.04744	2.92468	2.65787	2.37283	2.51535	3.49953	3.28933	3.39443	1.68653	1.7493	1.71792	-0.424512	0.0185759	0.0921864	0.566956	0.00334226	0.025967	-1.01422	0.000143732	0.000989816
YAF2	ENSG00000015153.15	chr12	42157104	42238349	81246	-	2.27154	2.01907	2.14531	1.37772	1.44999	1.41385	2.04815	1.77792	1.91304	1.55021	1.69573	1.62297	-0.743463	0.000823982	0.0203559	-0.126159	0.423875	0.594414	-0.316885	0.0658242	0.111787
PPHLN1	ENSG00000134283.18	chr12	42238447	42459715	221269	+	2.42233	2.45299	2.43766	2.48527	2.55365	2.51946	2.3364	2.38759	2.36199	1.85892	2.14495	2.00194	0.0648118	0.57447	0.7287	0.0269302	0.819918	0.896006	-0.236109	0.0721065	0.120474
PUS7L	ENSG00000129317.15	chr12	43718992	43758793	39802	-	0.745139	0.549249	0.647194	0.531201	0.911061	0.721131	0.0304959	0.125884	0.0781902	0.44022	0.359387	0.399803	0.0566334	0.713147	0.82687	-0.459447	0.0235249	0.0896411	-0.0421953	0.794649	0.841053
TMEM117	ENSG00000139173.10	chr12	43835967	44389762	553796	+	0.449639	0.613385	0.531512	0.339292	0.452361	0.395827	0.623676	0.399603	0.511639	-1.2261	-0.228467	-0.727283	-0.161366	0.565147	0.722672	0.0759907	0.791539	0.875424	-1.08511	0.00759446	0.0197128
NELL2	ENSG00000184613.11	chr12	44508275	44921848	413574	-	5.81976	6.02531	5.92254	5.74948	5.64606	5.69777	6.22804	6.12642	6.17723	5.1565	5.22959	5.19305	-0.241987	0.0464169	0.154186	0.35606	0.00781637	0.0441963	-0.532306	0.000702372	0.00315739
PLEKHA8P1	ENSG00000134297.6	chr12	45173064	45216041	42978	-	-0.0510637	-0.018328	-0.0346959	0.645582	0.548717	0.597149	-1.05116	-0.379683	-0.715421	0.500493	1.03708	0.768788	0.635507	0.0512234	0.162754	-0.592501	0.116082	0.25667	1.02678	0.00546056	0.0153917
ANO6	ENSG00000177119.16	chr12	45215987	45440404	224418	+	3.45509	3.6288	3.54194	3.71445	3.60119	3.65782	3.4501	3.46843	3.45927	3.26873	3.58331	3.42602	0.0988307	0.446382	0.621931	0.0177636	0.892053	0.939058	0.0814573	0.534576	0.617637
ARID2	ENSG00000189079.17	chr12	45729706	45908040	178335	+	1.28329	1.35713	1.32021	1.42078	1.38889	1.40483	0.447835	0.607722	0.527778	0.0244281	0.0387912	0.0316097	0.0686284	0.53532	0.698859	-0.691537	0.000299577	0.00654985	-1.09546	1.16933e-05	0.000188675
SCAF11	ENSG00000139218.18	chr12	45919131	45992120	72990	-	3.27763	3.23924	3.25843	3.26531	3.3689	3.31711	2.83513	2.92538	2.88025	3.17929	3.07141	3.12535	0.0421426	0.647653	0.784643	-0.274825	0.0150426	0.0674761	0.065579	0.486028	0.571373
SLC38A1	ENSG00000111371.16	chr12	46183063	46270017	86955	-	5.42427	5.63087	5.52757	5.79956	5.80524	5.8024	5.10988	5.07617	5.09302	4.95874	5.08758	5.02316	0.25725	0.0256146	0.108958	-0.333064	0.00781723	0.0441963	-0.306992	0.0118391	0.0281054
SLC38A2	ENSG00000134294.14	chr12	46358188	46372773	14586	-	4.80177	4.88126	4.84151	4.94814	4.94119	4.94467	4.73416	4.90476	4.81946	5.39092	5.66851	5.52972	0.0862382	0.45196	0.627605	0.0805672	0.486812	0.648245	0.886632	1.78679e-05	0.000247185
AC008014.1	ENSG00000257261.6	chr12	46383652	46876784	493133	+	-0.770348	-1.2261	-0.998225	-1.33403	-1.0774	-1.20572	-0.17129	-0.00364785	-0.087469	-0.217105	-0.234476	-0.22579	-0.216674	0.442175	0.618646	1.05663	0.00216677	0.0202827	1.0095	0.00275273	0.00901625
RPAP3	ENSG00000005175.10	chr12	47661249	47706030	44782	-	3.39743	3.34287	3.37015	3.29034	3.62134	3.45584	3.74334	3.79483	3.76909	4.00745	3.93049	3.96897	0.0664026	0.586708	0.7386	0.50386	0.00206477	0.0198021	0.799352	6.67801e-05	0.000579162
SENP1	ENSG00000079387.14	chr12	48042897	48106079	63183	-	3.29732	3.38399	3.34066	3.40277	3.5758	3.48928	2.58919	2.61216	2.60068	2.50073	2.10001	2.30037	0.129293	0.318806	0.506477	-0.639622	0.00100172	0.0127571	-0.84746	0.000141888	0.000981442
KANSL2	ENSG00000139620.13	chr12	48653211	48682238	29028	-	4.2039	4.00624	4.10507	3.4135	3.49759	3.45554	4.29917	4.38321	4.34119	4.28061	4.33436	4.30748	-0.66373	0.000231376	0.0126408	0.34355	0.0119154	0.0582087	0.405564	0.0045602	0.0133559
ADCY6	ENSG00000174233.11	chr12	48766194	48789037	22844	-	2.53996	2.83938	2.68967	2.93063	2.88081	2.90572	2.35899	2.669	2.514	2.50855	2.56591	2.53723	0.19528	0.14565	0.311261	-0.0766055	0.568131	0.717827	0.0405443	0.756725	0.812032
DDX23	ENSG00000174243.10	chr12	48829756	48852842	23087	-	5.00675	5.11352	5.06013	5.40254	5.44147	5.422	4.91697	4.92198	4.91948	4.81567	4.66841	4.74204	0.344566	0.00375114	0.0399589	-0.0389103	0.679675	0.800077	-0.120968	0.216548	0.298386
DNAJC22	ENSG00000178401.16	chr12	49346888	49357546	10659	+	0.225711	0.678811	0.452261	1.02877	1.37653	1.20265	-0.325214	-0.359969	-0.342591	0.628808	0.654775	0.641791	0.7113	0.00497867	0.0452494	-0.718783	0.015818	0.0696517	0.373147	0.109181	0.169744
SPATS2	ENSG00000123352.18	chr12	49366584	49527425	160842	+	3.81567	3.8734	3.84454	3.48213	3.68865	3.58539	3.27498	3.54438	3.40968	3.06856	3.28657	3.17757	-0.278339	0.0386715	0.139534	-0.331464	0.0207427	0.0827723	-0.468433	0.00330712	0.0103449
AC025154.2	ENSG00000257588.1	chr12	49951512	49962924	11413	-	1.50857	0.746296	1.12743	0.792313	0.945545	0.868929	0.125317	0.222242	0.17378	0.234564	-0.145428	0.0445681	-0.251677	0.421747	0.60196	-0.839809	0.0360919	0.118656	-0.885755	0.0277027	0.0552023
RACGAP1	ENSG00000161800.13	chr12	49976923	50033136	56214	-	5.07088	5.1079	5.08939	5.17391	5.32173	5.24782	4.77946	4.91631	4.84788	4.95179	4.90987	4.93083	0.140911	0.139183	0.304495	-0.138717	0.154067	0.308888	0.0394627	0.665155	0.734195
LARP4	ENSG00000161813.22	chr12	50392383	50480004	87622	+	3.20095	3.18807	3.19451	3.65431	3.79464	3.72448	3.29913	3.2178	3.25846	3.99911	3.82537	3.91224	0.513292	0.000825159	0.0203559	0.16652	0.160159	0.315922	0.916755	9.96282e-06	0.000175982
DIP2B	ENSG00000066084.13	chr12	50504985	50748657	243673	+	2.8158	3.06733	2.94157	3.27795	3.1906	3.23428	2.53852	2.79984	2.66918	2.09382	2.349	2.22141	0.274264	0.0549778	0.169766	-0.171714	0.221033	0.38922	-0.524306	0.0032907	0.0103038
LETMD1	ENSG00000050426.16	chr12	51047962	51060424	12463	+	2.97872	2.90312	2.94092	2.44579	2.35176	2.39877	2.8583	2.9643	2.9113	2.6782	2.6971	2.68765	-0.554112	0.000611421	0.0185688	0.0761839	0.496254	0.656875	-0.0523859	0.637675	0.711016
CSRNP2	ENSG00000110925.7	chr12	51061205	51083664	22460	-	3.81022	3.90418	3.8572	3.63852	3.60255	3.62054	4.49273	4.67251	4.58262	5.56566	5.5495	5.55758	-0.253511	0.025545	0.108958	0.828187	8.43322e-06	0.00119848	1.8986	4.69153e-09	7.66096e-06
POU6F1	ENSG00000184271.17	chr12	51186936	51217708	30773	-	0.303495	0.481537	0.392516	0.729141	0.477381	0.603261	-0.617183	-0.593536	-0.605359	-0.194723	-0.216325	-0.205524	0.199857	0.274812	0.461687	-0.911819	0.0018193	0.0180186	-0.411409	0.0625291	0.107239
SLC4A8	ENSG00000050438.17	chr12	51391317	51515763	124447	+	-0.209428	0.136834	-0.0362973	-0.184281	-0.504549	-0.344415	0.759201	0.842698	0.800949	-0.223944	-0.235689	-0.229817	-0.326337	0.0814651	0.217507	0.93107	0.000185921	0.00488472	-0.00745625	0.965588	0.972744
SCN8A	ENSG00000196876.18	chr12	51590266	51812864	222599	+	-0.227758	-0.0678558	-0.147807	-0.51131	-0.211283	-0.361297	-0.943365	-0.377043	-0.660204	-0.961935	-1.03546	-0.998695	-0.245077	0.192399	0.367688	-0.410165	0.0610789	0.167387	-0.662999	0.00780776	0.0202116
ACVR1B	ENSG00000135503.13	chr12	51951699	51997078	45380	+	3.93861	4.04463	3.99162	4.07968	4.03127	4.05547	3.70036	3.91996	3.81016	3.56215	3.67863	3.62039	0.0470376	0.64828	0.785002	-0.0789656	0.46135	0.627701	-0.173696	0.124006	0.188527
NR4A1	ENSG00000123358.20	chr12	52022832	52059507	36676	+	2.91825	2.96091	2.93958	2.68747	2.3616	2.52454	2.80139	2.64886	2.72513	3.43054	3.60096	3.51575	-0.425275	0.0160741	0.0851551	-0.114005	0.456534	0.623855	0.775593	0.00030573	0.0016903
KRT7	ENSG00000135480.16	chr12	52232520	52252186	19667	+	5.7901	5.99834	5.89422	6.25494	5.8145	6.03472	5.39148	5.55202	5.47175	5.50293	6.63583	6.06938	0.124802	0.691422	0.813272	-0.320748	0.329096	0.50683	0.373857	0.251446	0.337764
KRT86	ENSG00000170442.12	chr12	52249300	52309163	59864	+	0.38314	0.879165	0.631153	0.666028	0.0110916	0.33856	-0.497637	0.0587878	-0.219425	-0.587174	0.254517	-0.166328	-0.312341	0.38738	0.572373	-0.777055	0.0751919	0.191656	-0.628533	0.126942	0.19229
KRT8	ENSG00000170421.12	chr12	52897187	52949954	52768	-	6.17692	6.22367	6.20029	6.77581	6.66174	6.71877	6.49422	6.37686	6.43554	7.05822	7.14	7.09911	0.501999	0.000680864	0.0195296	0.33749	0.00829273	0.0458889	1.09705	1.42517e-06	5.33627e-05
CSAD	ENSG00000139631.19	chr12	53157663	53180925	23263	-	-0.309023	-1.31878	-0.813901	-1.42416	-1.56246	-1.49331	-1.45398	-0.687025	-1.0705	-0.890752	-1.34487	-1.11781	-0.670066	0.13966	0.305035	-0.105217	0.804404	0.884151	-0.0723937	0.862015	0.894932
ZNF740	ENSG00000139651.11	chr12	53180704	53195142	14439	+	2.92849	3.01422	2.97136	2.99474	2.97944	2.98709	2.78315	3.05022	2.91668	2.93349	2.96261	2.94805	-0.00115975	0.991017	0.996274	0.0485714	0.647739	0.778108	0.174318	0.11899	0.182052
SP1	ENSG00000185591.10	chr12	53380176	53416446	36271	+	4.26477	4.27206	4.26842	4.1938	4.27635	4.23508	3.53665	3.768	3.65233	3.38385	3.23998	3.31191	-0.050276	0.605031	0.751696	-0.512734	0.000491529	0.0087369	-0.759109	2.61597e-05	0.000312494
PCBP2	ENSG00000197111.16	chr12	53452102	53481162	29061	+	4.34943	4.30552	4.32747	4.12177	4.10357	4.11267	4.47555	4.5296	4.50258	4.00366	4.04358	4.02362	-0.230536	0.0268583	0.11171	0.278456	0.0109802	0.055281	-0.104924	0.264825	0.352329
ATP5MC2	ENSG00000135390.21	chr12	53632726	53677408	44683	-	5.88862	5.73222	5.81042	5.40843	5.42073	5.41458	5.84974	5.8802	5.86497	5.39878	5.41892	5.40885	-0.411466	0.00188519	0.0284493	0.158264	0.130446	0.276688	-0.202258	0.063582	0.108687
SMUG1	ENSG00000123415.15	chr12	54121277	54189008	67732	-	2.10855	2.01252	2.06054	2.11288	2.18672	2.1498	1.98893	1.95353	1.97123	1.71432	1.75775	1.73603	0.0763466	0.528998	0.693481	0.016561	0.896346	0.941992	-0.122104	0.34967	0.440409
PTGES3	ENSG00000110958.16	chr12	56663341	56688408	25068	-	7.1892	7.05819	7.12369	6.98563	7.12811	7.05687	7.26962	7.2494	7.25951	6.9537	6.9835	6.9686	-0.0833491	0.401426	0.585245	0.239014	0.0326326	0.110837	0.0438398	0.655546	0.726538
NEMP1	ENSG00000166881.10	chr12	57055643	57088063	32421	-	3.94713	3.917	3.93206	4.45736	4.68987	4.57361	3.75885	3.87196	3.81541	4.81012	4.73002	4.77007	0.624401	0.000137153	0.0108559	-0.01287	0.90438	0.946617	1.03748	2.26372e-06	7.21387e-05
R3HDM2	ENSG00000179912.20	chr12	57253762	57431005	177244	-	2.9803	3.25746	3.11888	2.8348	2.8547	2.84475	2.93357	3.18251	3.05804	2.42259	2.68666	2.55462	-0.296233	0.0500749	0.160738	0.038043	0.781551	0.869889	-0.370261	0.0235514	0.0485737
TSPAN31	ENSG00000135452.10	chr12	57738013	57750219	12207	+	2.67348	2.49482	2.58415	1.90297	1.95292	1.92794	2.66088	2.44744	2.55416	1.92011	2.14807	2.03409	-0.668667	0.00155543	0.0265017	0.0761415	0.616688	0.756321	-0.344689	0.0488854	0.0876616
CTDSP2	ENSG00000175215.11	chr12	57819927	57846729	26803	-	5.78608	5.98183	5.88395	6.0488	5.93067	5.98973	5.10269	5.25905	5.18087	5.11177	5.40368	5.25772	0.0886662	0.473684	0.645726	-0.601355	0.000758012	0.0109823	-0.428635	0.00602386	0.0165352
ATP23	ENSG00000166896.9	chr12	57906039	57959148	53110	+	2.228	1.93764	2.08282	1.56514	1.70745	1.63629	2.541	2.75399	2.6475	3.00399	3.1788	3.09139	-0.455643	0.0276568	0.11385	0.685511	0.00210531	0.0200068	1.22569	1.94658e-05	0.000259531
LRIG3	ENSG00000139263.12	chr12	58872149	58920504	48356	-	3.02076	3.42483	3.22279	2.97968	2.81492	2.8973	2.12692	2.40078	2.26385	1.70524	2.33046	2.01785	-0.346391	0.0978377	0.243252	-0.863144	0.0023184	0.0210406	-1.01147	0.000839469	0.00362514
USP15	ENSG00000135655.16	chr12	62260338	62417431	157094	+	1.28535	1.14069	1.21302	0.840818	1.18793	1.01438	1.24152	1.27274	1.25713	1.08464	0.998878	1.04176	-0.21752	0.127325	0.287944	0.151105	0.279097	0.456737	0.0308269	0.819526	0.863146
MON2	ENSG00000061987.16	chr12	62466817	62600476	133660	+	1.18276	1.2235	1.20313	1.32524	1.36666	1.34595	0.661819	0.961481	0.81165	1.00648	0.655939	0.831211	0.126218	0.354908	0.542071	-0.286949	0.0713929	0.18539	-0.176962	0.229073	0.312817
PPM1H	ENSG00000111110.12	chr12	62643994	62935150	291157	-	3.13459	3.17652	3.15556	3.07311	3.11215	3.09263	3.06293	3.01299	3.03796	2.6872	2.45389	2.57054	-0.0798692	0.470401	0.642651	-0.0160494	0.886314	0.935379	-0.388932	0.0066292	0.0178114
DPY19L2	ENSG00000177990.12	chr12	63558913	63668939	110027	-	-0.953252	-0.891342	-0.922297	-0.427732	-0.446247	-0.436989	-0.842778	-0.485336	-0.664057	-0.928334	-0.69323	-0.810782	0.479297	0.0574557	0.174827	0.371834	0.147989	0.30172	0.315121	0.209764	0.290253
C12orf66	ENSG00000174206.13	chr12	64186316	64222296	35981	-	0.428679	0.172886	0.300782	-0.133297	0.262045	0.0643736	0.417279	0.194604	0.305942	-0.870826	-0.827902	-0.849364	-0.254057	0.25629	0.442579	0.118183	0.593878	0.738651	-0.953668	0.00320821	0.0101286
XPOT	ENSG00000184575.12	chr12	64404392	64451125	46734	+	5.52614	5.47001	5.49808	5.06959	5.28875	5.17917	5.00382	5.21313	5.10848	4.54156	4.60651	4.57403	-0.336168	0.00769189	0.0569874	-0.286251	0.0181461	0.0756956	-0.725443	4.60671e-05	0.00045221
RASSF3	ENSG00000153179.13	chr12	64507001	64697564	190564	+	5.58355	5.59762	5.59059	5.18705	5.22836	5.20771	5.16462	5.14702	5.15582	4.62154	4.66583	4.64369	-0.399776	0.00115381	0.0238264	-0.332557	0.00401832	0.029285	-0.748845	1.25392e-05	0.000197004
GNS	ENSG00000135677.11	chr12	64713445	64759431	45987	-	5.08451	5.18633	5.13542	5.22836	5.08739	5.15787	5.33373	5.16216	5.24794	5.15295	5.13904	5.146	0.00601992	0.957243	0.980568	0.214111	0.0827546	0.204855	0.20831	0.0894268	0.144009
HELB	ENSG00000127311.10	chr12	66302493	66343643	41151	+	-1.15734	-0.673951	-0.915646	-1.69159	-1.4217	-1.55665	-2.1868	-1.55065	-1.86872	-2.01761	-0.670667	-1.34414	-0.705203	0.134803	0.297958	-0.894074	0.0876195	0.212276	-0.253304	0.5688	0.64761
GRIP1	ENSG00000155974.12	chr12	66347431	67069162	721732	-	-0.815909	-0.378788	-0.597348	-0.302367	-0.227239	-0.264803	-0.550494	-0.517138	-0.533816	-1.79022	-1.11887	-1.45455	0.304267	0.23961	0.423863	0.153624	0.568596	0.717979	-0.685903	0.0381789	0.0720377
MDM1	ENSG00000111554.14	chr12	68272443	68332381	59939	-	2.10345	1.91736	2.0104	1.39748	2.01353	1.70551	1.63499	1.84349	1.73924	1.8863	1.7086	1.79745	-0.331022	0.108141	0.258027	-0.160018	0.429805	0.60004	-0.00927493	0.961654	0.970482
RAP1B	ENSG00000127314.18	chr12	68610855	68671901	61047	+	3.7428	3.56807	3.65543	3.54982	3.75229	3.65105	3.90273	3.87709	3.88991	4.02248	3.9947	4.00859	-0.0207312	0.848811	0.916053	0.338265	0.0108142	0.0546928	0.552735	0.000508389	0.00248162
NUP107	ENSG00000111581.10	chr12	68686951	68745809	58859	+	3.38945	3.16282	3.27613	3.28616	3.70151	3.49384	2.7948	3.02685	2.91082	3.43546	3.35731	3.39639	0.201002	0.194372	0.370665	-0.257754	0.121748	0.265166	0.322307	0.0530846	0.0937684
SLC35E3	ENSG00000175782.11	chr12	68746125	68793964	47840	+	-0.348299	-0.345173	-0.346736	-0.0712751	-0.232858	-0.152066	0.30378	0.268366	0.286073	0.124911	0.347932	0.236422	0.185501	0.22504	0.406463	0.737831	0.000545846	0.0091506	0.786547	0.000310983	0.00170877
CPSF6	ENSG00000111605.18	chr12	69239569	69274358	34790	+	3.37409	3.50701	3.44055	3.6577	3.73921	3.69845	3.57884	3.7345	3.65667	3.63641	3.46972	3.55306	0.239465	0.0357707	0.132665	0.318	0.0104381	0.0534122	0.308952	0.0118135	0.028066
BEST3	ENSG00000127325.19	chr12	69643360	69699476	56117	-	-2.70312	-2.73339	-2.71826	-3.0816	-3.00014	-3.04087	-3.71579	-2.87492	-3.29535	-3.18352	-4.27298	-3.72825	-0.362626	0.411447	0.594623	-0.504171	0.291445	0.47054	-0.931705	0.0748576	0.124524
RAB3IP	ENSG00000127328.22	chr12	69738860	69823204	84345	+	2.51354	2.54308	2.52831	2.41225	2.54192	2.47709	2.68896	2.6844	2.68668	2.4129	2.44379	2.42834	-0.0691468	0.481979	0.653048	0.260857	0.0226335	0.0874167	0.0985146	0.328673	0.418573
PRANCR	ENSG00000257815.7	chr12	69901918	70243379	341462	-	-1.92334	-2.4199	-2.17162	-2.67984	-2.85735	-2.76859	-1.67638	-1.78936	-1.73287	-2.37093	-2.578	-2.47447	-0.60871	0.0726058	0.202173	0.577061	0.0684107	0.18019	-0.0922643	0.76238	0.816016
CNOT2	ENSG00000111596.14	chr12	70243002	70354993	111992	+	2.18158	2.23466	2.20812	2.06684	2.01696	2.0419	1.87017	1.9664	1.91828	0.765971	0.802217	0.784094	-0.182074	0.0847878	0.223327	-0.187507	0.0864826	0.21054	-1.22808	9.72358e-07	4.73832e-05
PTPRB	ENSG00000127329.16	chr12	70515870	70637440	121571	-	0.38033	0.919595	0.649963	0.452266	0.534277	0.493272	-0.710574	-0.466144	-0.588359	-1.58219	-0.253792	-0.917991	-0.192068	0.49851	0.667348	-1.15534	0.00709868	0.0416008	-1.38317	0.00275831	0.00902076
ZFC3H1	ENSG00000133858.17	chr12	71609599	71667725	58127	-	0.302836	0.422372	0.362604	0.445472	0.832614	0.639043	-0.234841	0.398319	0.0817388	0.941036	1.01725	0.979141	0.246657	0.227463	0.409107	-0.175289	0.43673	0.606186	0.815152	0.00181111	0.00649736
TBC1D15	ENSG00000121749.15	chr12	71839707	71927248	87542	+	3.93549	3.86039	3.89794	3.60304	3.88382	3.74343	3.41091	3.68879	3.54985	3.21898	3.22789	3.22344	-0.172552	0.163284	0.33193	-0.243233	0.0661008	0.176184	-0.475312	0.00277592	0.00905747
TRHDE	ENSG00000072657.9	chr12	72087266	72670758	583493	+	-3.48176	-3.43126	-3.45651	-3.3435	-3.83766	-3.59058	-2.70584	-2.87029	-2.78806	-4.02104	-3.15319	-3.58711	-0.145748	0.714708	0.827975	0.808241	0.0568519	0.159917	0.06614	0.870173	0.901307
KRR1	ENSG00000111615.14	chr12	75490863	75511636	20774	-	2.80276	2.76304	2.7829	2.77202	3.07067	2.92134	2.10687	2.13108	2.11898	2.00818	2.07284	2.04051	0.12001	0.305489	0.493985	-0.561151	0.0010647	0.0132305	-0.543315	0.00122221	0.00484249
AC078923.1	ENSG00000258077.2	chr12	75563202	75984015	420814	-	-1.51944	-2.39788	-1.95866	-1.877	-0.852167	-1.36459	-1.40683	-1.29421	-1.35052	-2.58396	-1.15487	-1.86942	0.70344	0.313321	0.501844	0.90433	0.214167	0.381752	0.349585	0.630025	0.703975
NAP1L1	ENSG00000187109.15	chr12	76036585	76084735	48151	-	5.33112	5.30404	5.31758	5.12919	5.21074	5.16996	5.40329	5.32202	5.36265	5.03747	5.178	5.10773	-0.164444	0.117287	0.272942	0.147654	0.155242	0.310173	-0.0113638	0.907704	0.930318
OSBPL8	ENSG00000091039.17	chr12	76351797	76559809	208013	-	3.31019	3.48255	3.39637	3.38029	3.31747	3.34888	3.76972	3.8126	3.79116	3.63313	3.79405	3.71359	-0.0651377	0.545386	0.707283	0.495696	0.000956313	0.012484	0.514302	0.000717883	0.00321787
ZDHHC17	ENSG00000186908.14	chr12	76763588	76853696	90109	+	2.25842	2.29308	2.27575	1.84265	2.08577	1.96421	2.07018	2.40639	2.23828	1.46574	1.68084	1.57329	-0.333178	0.0326111	0.125333	0.0678207	0.624331	0.761299	-0.503656	0.00557252	0.0156185
E2F7	ENSG00000165891.16	chr12	77021248	77065569	44322	-	3.88232	4.02222	3.95227	4.29374	4.52927	4.4115	3.69214	4.25197	3.97205	4.5263	4.30796	4.41713	0.439535	0.0183284	0.0918329	0.123497	0.454703	0.622336	0.661332	0.00196103	0.00691798
NAV3	ENSG00000067798.16	chr12	77324641	78213010	888370	+	-3.99223	-2.85426	-3.42324	-3.14861	-3.11081	-3.12971	-1.8761	-1.63572	-1.75591	-3.2222	-3.69881	-3.4605	0.257603	0.531231	0.695516	1.79604	0.000758735	0.0109823	0.122697	0.774956	0.82566
SYT1	ENSG00000067715.14	chr12	78863993	79452008	588016	+	3.46689	3.50916	3.48802	3.12125	3.06892	3.09509	3.95318	3.54392	3.74855	1.80363	2.16533	1.98448	-0.408735	0.0344962	0.130099	0.360588	0.0530812	0.153028	-1.30481	5.41703e-05	0.000499597
PAWR	ENSG00000177425.11	chr12	79574979	79690964	115986	-	3.05795	3.0748	3.06637	3.04665	3.1104	3.07852	2.92037	2.81313	2.86675	2.81405	2.93619	2.87512	-0.00465281	0.964219	0.984439	-0.097871	0.369343	0.545338	0.00760098	0.942485	0.956093
PPP1R12A	ENSG00000058272.19	chr12	79773563	79935460	161898	-	2.42485	2.56326	2.49405	2.49238	2.76179	2.62709	2.13928	2.29052	2.2149	2.24397	2.12762	2.1858	0.111743	0.335421	0.523431	-0.177831	0.157183	0.312617	-0.11265	0.347689	0.438327
LIN7A	ENSG00000111052.7	chr12	80792520	80937925	145406	-	3.23781	2.97357	3.10569	2.81737	2.88822	2.8528	2.65752	2.01562	2.33657	1.77809	1.54964	1.66386	-0.264587	0.199959	0.376836	-0.668886	0.0100578	0.0521488	-1.24215	0.000278286	0.00156768
ACSS3	ENSG00000111058.8	chr12	80936414	81261210	324797	+	1.99548	1.75904	1.87726	1.44419	1.52678	1.48549	1.4845	1.19255	1.33852	1.07653	0.97925	1.02789	-0.405112	0.0174818	0.0890177	-0.435149	0.0151006	0.067608	-0.64812	0.00163871	0.00604407
PPFIA2	ENSG00000139220.17	chr12	81257975	81759553	501579	-	-0.994505	-0.844854	-0.919679	-1.44007	-1.17334	-1.30671	-0.849632	-0.435544	-0.642588	-1.42771	-1.88995	-1.65883	-0.421634	0.110341	0.262028	0.385111	0.130228	0.276414	-0.562813	0.054008	0.0949697
CCDC59	ENSG00000133773.12	chr12	82223681	82358805	135125	-	4.64156	4.37345	4.50751	3.90702	4.01263	3.95982	3.99711	4.12867	4.06289	3.65387	3.60216	3.62801	-0.561629	0.00106106	0.0231859	-0.337351	0.0213811	0.0844574	-0.677954	0.000372198	0.00196401
METTL25	ENSG00000127720.8	chr12	82358528	82479239	120712	+	0.71251	0.676014	0.694262	0.457133	0.702394	0.579763	0.720924	0.563545	0.642235	0.217032	0.0870902	0.152061	-0.13575	0.496711	0.665794	0.052087	0.79966	0.879865	-0.348419	0.124468	0.189136
TMTC2	ENSG00000179104.9	chr12	82686880	83134870	447991	+	2.27421	2.55872	2.41646	2.57711	2.55342	2.56527	2.28217	2.2075	2.24483	1.10622	1.48355	1.29489	0.127299	0.377854	0.564165	-0.0765906	0.610143	0.75179	-0.928432	0.00021246	0.00128732
SLC6A15	ENSG00000072041.17	chr12	84859491	84913615	54125	-	1.16919	1.25937	1.21428	1.35659	1.33725	1.34692	0.788459	1.03966	0.91406	0.800558	1.1724	0.986477	0.116105	0.445776	0.621364	-0.197492	0.248761	0.421691	-0.0284426	0.857873	0.891723
LRRIQ1	ENSG00000133640.20	chr12	85036314	85264457	228144	+	1.16476	0.76887	0.966814	0.492925	1.09554	0.794231	1.0165	1.17838	1.09744	1.07231	0.677374	0.874844	-0.190758	0.418154	0.598973	0.252192	0.296346	0.475263	0.119351	0.61282	0.688707
LINC02458	ENSG00000246363.3	chr12	89010681	89309566	298886	-	-2.71459	-2.22155	-2.46807	-1.79699	-1.53535	-1.66617	-2.35004	-2.68864	-2.51934	-3.72792	-1.84867	-2.78829	0.821645	0.157478	0.326087	0.0409581	0.946894	0.971378	-0.188297	0.762699	0.816077
DUSP6	ENSG00000139318.8	chr12	89347235	89352501	5267	-	5.5709	5.76466	5.66778	6.07444	6.11534	6.09489	5.37457	5.4824	5.42849	6.2314	6.44466	6.33803	0.409242	0.0031894	0.0368584	-0.137744	0.224622	0.393435	0.867791	1.35204e-05	0.00020421
POC1B	ENSG00000139323.14	chr12	89419718	89526047	106330	-	3.38603	3.11675	3.25139	2.67936	2.86311	2.77123	2.82648	2.76816	2.79732	2.1614	2.76024	2.46082	-0.495226	0.0232183	0.103114	-0.348416	0.0939156	0.223525	-0.585229	0.0122609	0.0288874
ATP2B1	ENSG00000070961.16	chr12	89588049	89709300	121252	-	4.52163	4.70475	4.61319	4.78532	4.76013	4.77272	4.58027	4.66189	4.62108	4.71781	4.56989	4.64385	0.142077	0.16175	0.329669	0.109602	0.274471	0.451887	0.227705	0.0378079	0.0714887
EEA1	ENSG00000102189.17	chr12	92770637	92929331	158695	-	0.875056	0.84518	0.860118	0.63581	0.824504	0.730157	0.865588	0.871975	0.868781	1.04349	0.867006	0.955249	-0.149053	0.290737	0.478289	0.113534	0.428735	0.599039	0.295097	0.0523852	0.0930053
MRPL42	ENSG00000198015.14	chr12	93467514	93516214	48701	+	2.92686	2.61581	2.77133	2.13421	2.37033	2.25227	2.85005	2.71211	2.78108	2.42189	2.29261	2.35725	-0.534071	0.0042175	0.0415307	0.115993	0.429806	0.60004	-0.212061	0.168083	0.242731
CRADD	ENSG00000169372.13	chr12	93677375	93894840	217466	+	0.994209	0.914481	0.954345	0.194785	0.482631	0.338708	0.339081	0.346928	0.343005	-0.261091	-0.436932	-0.349011	-0.641015	0.00633415	0.0511064	-0.508639	0.0257568	0.095413	-1.11756	0.000370701	0.00196274
PLXNC1	ENSG00000136040.9	chr12	94148577	94307675	159099	+	-1.44377	-0.959933	-1.20185	-1.29137	-1.30062	-1.296	-1.12677	-0.985377	-1.05608	-1.39821	-1.00957	-1.20389	-0.127885	0.605429	0.751875	0.236461	0.356179	0.532922	0.183587	0.466355	0.553343
CEP83	ENSG00000173588.15	chr12	94306449	94459988	153540	-	1.59093	1.16346	1.3772	0.554854	0.825572	0.690213	1.15847	1.41573	1.2871	1.28898	1.0805	1.18474	-0.697554	0.00569479	0.0487802	0.0329377	0.865558	0.923449	0.0210963	0.912316	0.93428
NR2C1	ENSG00000120798.17	chr12	95020229	95073628	53400	-	2.12678	2.04645	2.08661	2.03989	2.00213	2.02101	1.23926	1.70665	1.47295	1.45381	1.75348	1.60365	-0.0768304	0.620675	0.762043	-0.503448	0.0143651	0.0654223	-0.279462	0.113526	0.175235
VEZT	ENSG00000028203.18	chr12	95217746	95302799	85054	+	3.74771	3.7956	3.77165	3.51721	3.71322	3.61522	3.51963	3.80674	3.66318	3.51004	3.70904	3.60954	-0.175122	0.159114	0.327283	-0.00504218	0.966205	0.981111	0.0365218	0.758035	0.812512
METAP2	ENSG00000111142.14	chr12	95473520	95515839	42320	+	5.03645	5.08659	5.06152	4.91617	4.98001	4.94809	4.81706	4.84273	4.82989	4.69782	4.91381	4.80582	-0.130685	0.219456	0.401104	-0.129442	0.231432	0.401872	-0.0570703	0.582772	0.659799
USP44	ENSG00000136014.12	chr12	95516560	95551476	34917	-	-1.05219	-1.00575	-1.02897	-0.765733	-0.624621	-0.695177	-1.21502	-0.500899	-0.857958	-1.06538	-0.523486	-0.794433	0.321813	0.291606	0.479215	0.288193	0.369343	0.545338	0.4444	0.167136	0.241474
SNRPF	ENSG00000139343.10	chr12	95858928	95903828	44901	+	5.37589	5.08816	5.23202	5.07803	5.23052	5.15428	5.33079	5.31309	5.32194	5.0563	5.03447	5.04539	-0.0916353	0.464969	0.638159	0.196389	0.139269	0.288551	0.0155883	0.900704	0.925875
AMDHD1	ENSG00000139344.8	chr12	95943331	95968720	25390	+	-1.33136	-1.41136	-1.37136	-1.13422	-0.786926	-0.960573	-0.721593	-1.20863	-0.965109	-1.28392	-1.0402	-1.16206	0.414767	0.240133	0.423944	0.539095	0.149553	0.303426	0.432169	0.238076	0.322786
ELK3	ENSG00000111145.8	chr12	96194375	96269824	75450	+	4.57952	4.6917	4.63561	4.74888	4.86518	4.80703	3.98847	4.00414	3.99631	3.46522	3.72929	3.59725	0.153018	0.1816	0.354594	-0.538426	0.000899522	0.0120186	-0.840444	3.62059e-05	0.000388214
CDK17	ENSG00000059758.8	chr12	96278261	96400480	122220	-	3.39456	3.59208	3.49332	3.3872	3.69996	3.54358	3.35846	3.49426	3.42636	2.95357	2.86678	2.91017	0.0276272	0.817933	0.894256	0.033566	0.785616	0.871622	-0.388531	0.0110721	0.0266488
CFAP54	ENSG00000188596.11	chr12	96489571	96875555	385985	+	-0.981129	-1.29507	-1.1381	-0.595971	-0.255218	-0.425595	-1.14408	-0.979171	-1.06163	-0.467962	-1.36093	-0.914444	0.706409	0.029772	0.118879	0.197319	0.53699	0.692148	0.430779	0.17835	0.25485
NEDD1	ENSG00000139350.12	chr12	96907224	96953780	46557	+	3.99009	4.08851	4.0393	3.85703	4.01304	3.93503	3.43049	3.57672	3.5036	3.41045	3.4375	3.42397	-0.1237	0.226866	0.408581	-0.433898	0.00191387	0.0185542	-0.418488	0.00224447	0.00765251
RMST	ENSG00000255794.9	chr12	97430884	97598415	167532	+	-0.49799	-0.581712	-0.539851	-1.66252	-2.20673	-1.93462	-0.948791	-0.998568	-0.973679	-3.67127	-2.38615	-3.02871	-1.41193	0.00160362	0.0267329	-0.330456	0.29339	0.472461	-2.34524	0.000170756	0.00111435
TMPO	ENSG00000120802.14	chr12	98515579	98550351	34773	+	5.11034	5.13855	5.12444	5.3326	5.47503	5.40382	4.77951	4.7278	4.75365	4.81765	4.63906	4.72835	0.262131	0.0225214	0.101851	-0.268577	0.021933	0.0855563	-0.198264	0.0708775	0.118703
IKBIP	ENSG00000166130.15	chr12	98613405	98645113	31709	-	1.04764	0.95312	1.00038	1.01885	0.968895	0.993871	1.64396	1.52822	1.58609	2.18777	1.97198	2.07987	-0.0142191	0.937629	0.969571	0.696343	0.00290752	0.0238592	1.28842	1.97627e-05	0.000261567
APAF1	ENSG00000120868.14	chr12	98645290	98735433	90144	+	1.17492	1.37486	1.27489	1.5355	1.5959	1.5657	0.894326	1.31599	1.10516	2.65465	2.36632	2.51049	0.26857	0.121491	0.279399	-0.0683396	0.701885	0.817242	1.42935	4.53191e-06	0.000107341
ANKS1B	ENSG00000185046.18	chr12	98726457	99984654	1258198	-	-0.541176	-0.141874	-0.341525	-0.532703	-0.792276	-0.66249	-1.19983	-0.851161	-1.02549	-2.3072	-1.80704	-2.05712	-0.346978	0.14423	0.309814	-0.599255	0.0332789	0.112361	-1.55368	0.000248873	0.00144677
UHRF1BP1L	ENSG00000111647.13	chr12	100028455	100142874	114420	-	3.00241	2.97403	2.98822	2.46072	2.65274	2.55673	3.23644	3.17191	3.20418	2.86389	2.75052	2.8072	-0.450581	0.00280687	0.0340804	0.319342	0.0167727	0.072231	0.0178835	0.875222	0.905786
SCYL2	ENSG00000136021.19	chr12	100267140	100341715	74576	+	3.59887	3.52878	3.56383	3.34937	3.51623	3.4328	3.77401	3.753	3.7635	4.01722	3.90833	3.96278	-0.147909	0.177796	0.348952	0.303543	0.0150347	0.0674761	0.598638	0.000194579	0.00120981
GAS2L3	ENSG00000139354.11	chr12	100573683	100628288	54606	+	2.27234	2.33102	2.30168	2.00621	2.3586	2.18241	2.61474	2.82712	2.72093	2.6251	2.76865	2.69688	-0.143661	0.309566	0.498254	0.523369	0.00321834	0.0254095	0.594526	0.00131797	0.00511243
ANO4	ENSG00000151572.18	chr12	100717526	101128641	411116	+	2.24629	2.22578	2.23603	1.58701	1.9721	1.77955	2.0252	2.05753	2.04136	1.45742	0.766246	1.11183	-0.48305	0.0298668	0.119032	-0.0907021	0.646351	0.777237	-0.935842	0.00162569	0.00600796
UTP20	ENSG00000120800.5	chr12	101280105	101386618	106514	+	1.42873	1.46424	1.44649	2.40733	2.35601	2.38167	1.07665	1.36789	1.22227	1.70272	1.23631	1.46951	0.921818	0.000135989	0.0108559	-0.119082	0.493036	0.654	0.21805	0.202604	0.281905
GNPTAB	ENSG00000111670.16	chr12	101745499	101830959	85461	-	2.69744	2.78859	2.74301	2.57925	2.74796	2.6636	2.44116	2.642	2.54158	2.64439	2.77855	2.71147	-0.0991494	0.370016	0.556047	-0.0988438	0.386717	0.561184	0.166433	0.150191	0.221079
DRAM1	ENSG00000136048.14	chr12	101877580	102012130	134551	+	2.36097	2.56864	2.46481	2.75973	2.94482	2.85227	1.74727	1.98126	1.86427	2.56437	2.58708	2.57572	0.362468	0.0169701	0.0876974	-0.503133	0.00706472	0.0414909	0.304131	0.0432227	0.0796086
WASHC3	ENSG00000120860.11	chr12	102012840	102062149	49310	-	2.60594	2.38872	2.49733	2.37293	2.68133	2.52713	2.59641	2.48597	2.54119	2.72803	2.45934	2.59369	0.0152576	0.930084	0.965333	0.155003	0.404771	0.578473	0.303255	0.11034	0.170994
NUP37	ENSG00000075188.9	chr12	102073103	102120120	47018	-	3.3517	3.06442	3.20806	2.61283	2.83848	2.72566	2.8943	2.84371	2.869	2.05412	2.34782	2.20097	-0.495815	0.0109048	0.0693836	-0.2289	0.186136	0.346605	-0.799374	0.00105149	0.00432565
PARPBP	ENSG00000185480.12	chr12	102120183	102197520	77338	+	2.65291	2.133	2.39296	1.38226	1.94968	1.66597	2.14473	2.2446	2.19467	2.23836	2.25166	2.24501	-0.744384	0.00767435	0.0569874	-0.0770968	0.728617	0.835612	0.0686963	0.749829	0.806308
NT5DC3	ENSG00000111696.12	chr12	103770453	103841234	70782	-	2.95596	3.13488	3.04542	2.77182	2.8358	2.80381	2.43542	2.95786	2.69664	2.40018	2.71911	2.55964	-0.261305	0.123685	0.282781	-0.245103	0.157782	0.313409	-0.288431	0.101356	0.159521
TTC41P	ENSG00000214198.8	chr12	103843749	103930211	86463	-	-2.20863	-2.65388	-2.43126	-3.06787	-2.46695	-2.76741	-2.46804	-2.96881	-2.71842	-2.93252	-3.10378	-3.01815	-0.374304	0.340283	0.527725	-0.180821	0.649576	0.779018	-0.40824	0.321169	0.410858
C12orf73	ENSG00000204954.10	chr12	103940763	103965708	24946	-	1.84941	1.85706	1.85323	1.19732	1.26848	1.2329	1.15282	1.39165	1.27224	0.95101	0.844749	0.89788	-0.64018	0.00125753	0.0244644	-0.477041	0.00992231	0.051672	-0.761979	0.000649125	0.00298454
GLT8D2	ENSG00000120820.12	chr12	103988984	104064183	75200	-	3.62943	4.1056	3.86751	3.61417	3.50125	3.55771	2.89338	3.00493	2.94915	1.87025	3.18829	2.52927	-0.334301	0.273097	0.459917	-0.82716	0.027788	0.0999185	-1.14188	0.00641612	0.017368
NFYB	ENSG00000120837.8	chr12	104117086	104138241	21156	-	3.41237	3.39751	3.40494	3.09507	3.3615	3.22829	3.01549	3.20479	3.11014	3.57523	3.66669	3.62096	-0.196837	0.118032	0.273962	-0.190184	0.143365	0.29518	0.416261	0.00481846	0.0139361
SLC41A2	ENSG00000136052.9	chr12	104802553	104958744	156192	-	2.96016	2.71829	2.83922	3.14559	3.40622	3.27591	2.79761	2.7709	2.78426	3.21724	3.00315	3.11019	0.424227	0.013053	0.0756075	0.0543547	0.721184	0.830797	0.476108	0.00808197	0.0207117
ALDH1L2	ENSG00000136010.14	chr12	105019784	105107643	87860	-	0.775063	0.927825	0.851444	0.436172	0.614433	0.525302	0.0785284	0.501342	0.289935	1.14332	0.924886	1.0341	-0.353181	0.0496655	0.159917	-0.460345	0.0244235	0.0921072	0.375658	0.0337917	0.0650152
WASHC4	ENSG00000136051.15	chr12	105107324	105169130	61807	+	2.92401	2.78578	2.8549	2.63811	3.07414	2.85613	3.10546	3.40892	3.25719	3.59029	3.34273	3.46651	-0.0183701	0.909618	0.953376	0.510603	0.00992454	0.051672	0.813239	0.000487606	0.00240838
APPL2	ENSG00000136044.12	chr12	105173297	105236203	62907	-	2.9248	2.88439	2.9046	2.79388	2.71734	2.75561	2.91671	3.25931	3.08801	3.02353	3.27797	3.15075	-0.161399	0.270182	0.457473	0.291105	0.0641894	0.172784	0.448602	0.0088607	0.0221801
C12orf75	ENSG00000235162.9	chr12	105235290	105396097	160808	+	5.23187	4.92726	5.07957	4.79401	5.16589	4.97995	5.61902	5.52801	5.57352	5.85468	5.56817	5.71142	-0.115441	0.493394	0.663055	0.600963	0.00450941	0.0314612	0.834412	0.000498	0.00244741
CKAP4	ENSG00000136026.14	chr12	106237881	106304279	66399	-	5.42408	5.67193	5.548	6.11068	5.96753	6.03911	5.36655	5.2479	5.30723	5.61962	5.53633	5.57797	0.473506	0.00238241	0.0318998	-0.140814	0.259928	0.435279	0.226253	0.081065	0.13301
TCP11L2	ENSG00000166046.11	chr12	106301929	106347003	45075	+	1.36078	1.38885	1.37481	0.924234	0.842273	0.883254	0.434014	0.976014	0.705014	0.561763	1.14594	0.85385	-0.505942	0.0338746	0.128686	-0.562994	0.0309687	0.107186	-0.318199	0.162239	0.235215
RIC8B	ENSG00000111785.21	chr12	106774621	106889316	114696	+	1.55795	1.48626	1.5221	1.53596	1.58846	1.56221	1.72378	1.62919	1.67649	1.65398	1.69437	1.67418	0.0269821	0.830543	0.903198	0.259662	0.0692205	0.181483	0.355188	0.0179768	0.0391261
TMEM263	ENSG00000151135.10	chr12	106955719	106978778	23060	+	4.13651	4.09878	4.11764	3.65529	3.75234	3.70382	4.323	4.12338	4.22319	4.69794	4.5461	4.62202	-0.4308	0.00513404	0.0461659	0.20787	0.109105	0.246381	0.703586	0.000157132	0.00105197
MTERF2	ENSG00000120832.10	chr12	106977277	106987160	9884	-	0.57153	0.317449	0.444489	0.397173	0.414261	0.405717	0.685223	1.20057	0.942897	1.33157	1.44276	1.38717	-0.0435	0.851749	0.917641	0.625398	0.0203414	0.0814307	1.16407	0.000324979	0.00177443
CRY1	ENSG00000008405.12	chr12	106991364	107093549	102186	-	3.95145	3.87919	3.91532	3.76771	3.80298	3.78534	4.13985	4.23572	4.18778	3.90231	3.84113	3.87172	-0.14509	0.157993	0.326223	0.377289	0.00302869	0.0244682	0.156166	0.133469	0.200669
PWP1	ENSG00000136045.12	chr12	107685799	107713162	27364	+	4.05833	4.22	4.13916	4.08563	4.05318	4.0694	3.96345	4.02159	3.99252	3.69141	3.79732	3.74436	-0.0881228	0.417396	0.598481	-0.0470292	0.6721	0.795007	-0.199142	0.0973637	0.154295
CORO1C	ENSG00000110880.11	chr12	108645109	108731526	86418	-	4.42882	4.71723	4.57302	4.7927	4.70731	4.75001	4.93457	4.83793	4.88625	4.98406	4.97447	4.97926	0.158605	0.190886	0.365577	0.413014	0.0051617	0.0341918	0.602185	0.000429847	0.00218879
SSH1	ENSG00000084112.15	chr12	108778191	108857590	79400	-	2.29766	2.59862	2.44814	2.89783	2.79551	2.84667	2.3131	2.39121	2.35215	2.40654	2.45563	2.43109	0.379553	0.00768904	0.0569874	0.0027404	0.981675	0.990606	0.177489	0.154261	0.225954
UNG	ENSG00000076248.11	chr12	109097597	109110992	13396	+	5.53145	5.57169	5.55157	5.80187	5.81417	5.80802	5.56857	5.5389	5.55374	5.58238	5.55204	5.56721	0.239915	0.022598	0.101851	0.104329	0.273888	0.451337	0.213753	0.0391344	0.0734637
ACACB	ENSG00000076555.15	chr12	109116595	109268226	151632	+	0.92208	0.955519	0.938799	0.986717	1.06239	1.02455	0.785931	1.64387	1.2149	1.57238	1.30975	1.44106	0.0685443	0.75636	0.853396	0.387801	0.109094	0.246381	0.700235	0.00870284	0.0219317
FOXN4	ENSG00000139445.18	chr12	109277978	109309284	31307	-	2.19199	2.2985	2.24524	1.27277	1.52642	1.3996	1.81167	2.42982	2.12075	1.37851	1.07144	1.22498	-0.877114	0.00166671	0.0268966	-0.0166912	0.932089	0.961615	-0.833006	0.00322186	0.0101433
FAM222A-AS1	ENSG00000255650.6	chr12	109734166	109773508	39343	-	-1.14446	-0.887092	-1.01578	-0.463455	-0.316215	-0.389835	-0.0791348	0.230957	0.0759112	1.03312	0.168789	0.600956	0.672899	0.15342	0.321925	1.30822	0.0135601	0.063277	1.93793	0.000958082	0.00401701
TCHP	ENSG00000139437.18	chr12	109900264	109983841	83578	+	1.77346	1.87906	1.82626	2.27354	2.3733	2.32342	1.31058	1.61263	1.4616	1.58267	1.25327	1.41797	0.478207	0.00445456	0.0423319	-0.261831	0.0985888	0.229515	-0.215383	0.156866	0.229018
ANKRD13A	ENSG00000076513.17	chr12	109999186	110039763	40578	+	2.66264	2.62914	2.64589	2.46169	2.55211	2.5069	3.04674	3.21312	3.12993	3.43276	3.18111	3.30693	-0.155243	0.21664	0.398427	0.589844	0.000602814	0.00961226	0.860844	2.96773e-05	0.000339876
C12orf76	ENSG00000174456.15	chr12	110027028	110073634	46607	-	2.06101	1.87928	1.97015	1.14366	1.10225	1.12296	1.69414	1.98297	1.83856	1.39323	1.41845	1.40584	-0.856969	0.000290896	0.0145159	-0.0180568	0.903457	0.946044	-0.359682	0.0387484	0.0728484
IFT81	ENSG00000122970.16	chr12	110124335	110218793	94459	+	3.20064	3.17585	3.18824	3.24551	3.46645	3.35598	2.91811	2.87225	2.89518	2.74406	2.48218	2.61312	0.14992	0.229411	0.411269	-0.190515	0.154596	0.309538	-0.377988	0.0132724	0.0307494
ATP2A2	ENSG00000174437.17	chr12	110280756	110351093	70338	+	5.1551	5.20927	5.18219	5.37908	5.26047	5.31977	5.16456	5.20698	5.18577	5.46147	5.30156	5.38152	0.12113	0.225617	0.406918	0.106008	0.287628	0.466309	0.397245	0.00205945	0.00714637
VPS29	ENSG00000111237.19	chr12	110491083	110502111	11029	-	5.24011	4.74191	4.99101	4.50415	4.83645	4.6703	4.98198	5.13395	5.05796	4.94913	4.79856	4.87385	-0.333852	0.0847191	0.22324	0.177273	0.331249	0.508243	0.0877514	0.623045	0.698009
PPTC7	ENSG00000196850.6	chr12	110533245	110583318	50074	-	2.95204	3.16613	3.05909	2.64998	2.81087	2.73042	3.584	3.71337	3.64869	3.53768	3.5166	3.52714	-0.352668	0.0104027	0.0676206	0.68923	0.000104196	0.00385506	0.66268	0.000134761	0.000945746
SH2B3	ENSG00000111252.11	chr12	111405923	111451623	45701	+	4.46363	4.81875	4.64119	4.49064	4.64396	4.5673	4.53195	4.79207	4.66201	4.61321	4.63439	4.6238	-0.0950894	0.452753	0.62787	0.120935	0.349095	0.526378	0.177565	0.178228	0.254733
ATXN2	ENSG00000204842.18	chr12	111443485	111599676	156192	-	1.23055	1.36977	1.30016	1.26557	1.06456	1.16506	0.602773	0.867522	0.735147	0.651147	0.456455	0.553801	-0.149698	0.268439	0.455832	-0.463706	0.00801276	0.0447762	-0.553665	0.00281055	0.00911534
BRAP	ENSG00000089234.16	chr12	111642146	111685956	43811	-	3.30349	3.44428	3.37389	3.3118	3.30037	3.30608	3.25141	3.3604	3.3059	3.33546	3.26391	3.29968	-0.0861142	0.409878	0.593653	0.0326202	0.758036	0.853926	0.121238	0.260567	0.347924
ACAD10	ENSG00000111271.15	chr12	111686053	111757107	71055	+	-0.267864	-0.129909	-0.198887	0.0414402	-0.190031	-0.0742954	-0.00812327	0.02556	0.00871835	-0.0513628	-0.0569679	-0.0541654	0.113876	0.521621	0.68769	0.308283	0.116034	0.25667	0.340571	0.0820686	0.134304
MAPKAPK5	ENSG00000089022.14	chr12	111842228	111902222	59995	+	2.00485	1.97558	1.99021	1.69307	1.83155	1.76231	1.59715	1.67055	1.63385	1.60026	1.65452	1.62739	-0.245448	0.0352731	0.13168	-0.252653	0.0370842	0.120586	-0.1632	0.142848	0.212471
TMEM116	ENSG00000198270.13	chr12	111931282	112013185	81904	-	0.579998	0.232869	0.406434	-0.0780637	-0.593232	-0.335648	-0.0349241	-0.131592	-0.0832579	-0.836471	-0.358916	-0.597694	-0.729734	0.0153888	0.0835413	-0.373667	0.169455	0.327257	-0.792286	0.0137853	0.0317377
ERP29	ENSG00000089248.7	chr12	112013348	112023449	10102	+	6.07818	6.10118	6.08968	6.17027	6.20115	6.18571	6.04764	6.03027	6.03895	6.32316	6.17813	6.25064	0.0792932	0.39762	0.581459	0.0516463	0.58166	0.728736	0.359037	0.00298022	0.00953031
NAA25	ENSG00000111300.10	chr12	112026689	112108796	82108	-	2.11651	2.09451	2.10551	2.29788	2.36944	2.33366	1.37989	1.75674	1.56831	1.23779	1.30294	1.27036	0.212678	0.0953791	0.239838	-0.43049	0.00754693	0.0431756	-0.63638	0.000706011	0.0031705
HECTD4	ENSG00000173064.13	chr12	112160188	112382439	222252	-	1.38213	1.47716	1.42965	1.49265	1.5197	1.50618	0.711014	1.42162	1.06631	1.36736	1.07577	1.22157	0.0588746	0.740779	0.842778	-0.256576	0.193867	0.356125	-0.0128119	0.944079	0.956934
PTPN11	ENSG00000179295.18	chr12	112418351	112509918	91568	+	4.83476	5.078	4.95638	5.11896	5.16572	5.14234	4.85562	4.92191	4.88877	5.02799	5.01208	5.02004	0.167769	0.104552	0.252711	0.0336241	0.729573	0.835841	0.260504	0.0210006	0.0444388
CFAP73	ENSG00000186710.11	chr12	113149858	113159276	9419	+	0.633923	0.143197	0.38856	0.769731	1.33179	1.05076	1.66232	1.30781	1.48507	2.06836	1.30724	1.6878	0.667908	0.103011	0.250933	1.24169	0.00799261	0.0447762	1.53956	0.00181517	0.00650817
IQCD	ENSG00000166578.10	chr12	113195441	113221094	25654	-	2.73878	2.72914	2.73396	2.98356	3.4555	3.21953	2.79119	2.95328	2.87224	3.31867	3.25846	3.28856	0.46106	0.0177567	0.0899048	0.245078	0.188821	0.34956	0.756509	0.00110007	0.00447253
TPCN1	ENSG00000186815.13	chr12	113221050	113298585	77536	+	2.33067	2.50654	2.4186	2.49803	2.24227	2.37015	2.18035	2.71082	2.44559	2.48064	2.79271	2.63667	-0.0629426	0.728141	0.835578	0.130466	0.486495	0.648211	0.415149	0.0410653	0.0764002
RBM19	ENSG00000122965.11	chr12	113816738	113966325	149588	-	2.17418	2.45594	2.31506	2.45558	2.41726	2.43642	2.05716	2.0535	2.05533	1.87344	1.53879	1.70612	0.0992746	0.485807	0.656669	-0.165692	0.289636	0.468451	-0.42251	0.019702	0.0421661
MED13L	ENSG00000123066.9	chr12	115957905	116277693	319789	-	1.09604	1.15469	1.12537	1.01158	0.895459	0.95352	0.743929	0.921131	0.83253	-0.0762118	0.00499103	-0.0356104	-0.186953	0.0971412	0.242103	-0.189929	0.102117	0.235535	-0.964024	1.00603e-05	0.00017648
RNFT2	ENSG00000135119.15	chr12	116738178	116853631	115454	+	0.315463	0.358827	0.337145	-0.0662175	-0.476675	-0.271446	0.52963	0.840799	0.685214	-0.345142	-0.270414	-0.307778	-0.616727	0.0118789	0.072166	0.456901	0.0342547	0.114788	-0.451062	0.0527153	0.0933264
FBXW8	ENSG00000174989.13	chr12	116910950	117031148	120199	+	0.897451	0.983216	0.940333	0.51813	0.700571	0.60935	0.561853	1.18561	0.873732	0.474783	0.58829	0.531536	-0.357055	0.103113	0.250933	0.0415329	0.840683	0.909322	-0.214078	0.321106	0.410858
TESC	ENSG00000088992.18	chr12	117038923	117099479	60557	-	6.24926	6.14438	6.19682	5.65224	5.80744	5.72984	6.6505	6.38411	6.5173	5.48537	4.97275	5.22906	-0.483819	0.0169121	0.0876974	0.423495	0.0290618	0.102815	-0.77083	0.00142446	0.00543118
KSR2	ENSG00000171435.14	chr12	117453012	117968990	515979	-	-2.41785	-2.43913	-2.42849	-2.5015	-2.75321	-2.62735	-2.59934	-2.55808	-2.57871	-3.34248	-3.29228	-3.31738	-0.208581	0.37118	0.55726	-0.0454316	0.848364	0.913679	-0.710375	0.017872	0.0389929
RFC5	ENSG00000111445.14	chr12	118013588	118033130	19543	+	4.10115	4.09003	4.09559	4.12379	4.30979	4.21679	4.16793	4.1564	4.16217	4.36758	4.22366	4.29562	0.103358	0.351355	0.538678	0.169736	0.150987	0.305442	0.398915	0.00431631	0.0127431
WSB2	ENSG00000176871.9	chr12	118032687	118062430	29744	-	5.35283	5.39497	5.3739	5.23541	5.20739	5.2214	5.00633	5.0088	5.00756	4.38979	4.67408	4.53193	-0.169041	0.150223	0.317561	-0.264213	0.038928	0.124066	-0.643311	0.000243497	0.00142431
VSIG10	ENSG00000176834.14	chr12	118063593	118136026	72434	-	3.17673	3.18681	3.18177	3.32174	3.33482	3.32828	2.97483	3.15788	3.06636	3.42818	3.47979	3.45398	0.130519	0.192236	0.367487	-0.0116342	0.905976	0.947494	0.471302	0.000641489	0.00295814
TAOK3	ENSG00000135090.14	chr12	118149801	118372907	223107	-	1.13275	1.18636	1.15956	0.94329	1.05413	0.998708	2.21664	2.38108	2.29886	1.82336	1.88149	1.85243	-0.180496	0.15895	0.327283	1.24467	1.0835e-06	0.000479793	0.892808	1.97859e-05	0.000261567
SRRM4	ENSG00000139767.10	chr12	118981541	119163051	181511	+	-0.51411	-0.297613	-0.405861	-0.498915	-1.05514	-0.777029	-0.496523	-0.353409	-0.424966	-1.46591	-0.952433	-1.20917	-0.38004	0.140418	0.30559	0.0773222	0.751606	0.850112	-0.615832	0.0384111	0.0724102
AC002070.1	ENSG00000248636.7	chr12	119361247	119668079	306833	-	0.183765	-0.326033	-0.0711341	-0.0809095	-0.701919	-0.391414	-0.990176	-0.169245	-0.57971	-1.5065	-1.14012	-1.32331	-0.315382	0.44238	0.618646	-0.399715	0.363237	0.540085	-1.12663	0.0317636	0.061952
PRKAB1	ENSG00000111725.11	chr12	119667864	119681624	13761	+	4.36769	4.18148	4.27459	3.87927	3.74982	3.81454	3.65483	3.78358	3.7192	2.71621	2.63267	2.67444	-0.472516	0.00200639	0.0289745	-0.449925	0.00315367	0.0250889	-1.4012	8.94419e-07	4.54831e-05
CIT	ENSG00000122966.17	chr12	119685791	119877320	191530	-	2.9782	2.82081	2.89951	2.94893	3.03454	2.99173	2.05129	2.55109	2.30119	2.35038	1.88677	2.11858	0.0763899	0.654782	0.789798	-0.492889	0.0174964	0.0742185	-0.583257	0.0073517	0.0191942
BICDL1	ENSG00000135127.11	chr12	119989869	120094494	104626	+	2.73921	3.02817	2.88369	3.18736	3.3687	3.27803	2.78183	3.29584	3.03884	3.24401	2.818	3.03101	0.369249	0.0654963	0.190665	0.255605	0.198734	0.361982	0.336851	0.095994	0.152846
GCN1	ENSG00000089154.11	chr12	120127202	120194715	67514	-	3.68408	3.74351	3.71379	4.32544	4.08206	4.20375	3.29695	3.55731	3.42713	3.87785	3.82908	3.85346	0.47482	0.00238047	0.0318998	-0.183553	0.156114	0.311381	0.337564	0.0169676	0.0372274
PXN	ENSG00000089159.16	chr12	120210439	120265771	55333	-	3.95166	4.12684	4.03925	4.21559	4.19434	4.20497	3.71528	3.84503	3.78015	3.88748	3.88699	3.88723	0.147803	0.138376	0.303282	-0.157992	0.126098	0.271174	0.0444654	0.642477	0.715478
DYNLL1	ENSG00000088986.11	chr12	120469850	120498493	28644	+	5.88239	5.67015	5.77627	5.64669	5.83585	5.74127	6.38948	6.18829	6.28889	6.81842	6.786	6.80221	-0.0507355	0.697353	0.817041	0.61694	0.000815962	0.0114143	1.22664	3.61487e-06	9.61248e-05
MLEC	ENSG00000110917.8	chr12	120687149	120701859	14711	+	4.68656	4.78531	4.73594	5.16107	5.16732	5.16419	5.20432	5.21108	5.2077	5.98221	5.7643	5.87325	0.411167	0.00217275	0.0303941	0.573843	0.000231112	0.0055797	1.33499	2.00328e-07	2.30345e-05
SPPL3	ENSG00000157837.16	chr12	120762510	120904358	141849	-	3.1529	3.3128	3.23285	3.40017	3.26431	3.33224	3.13262	3.14853	3.14058	3.19803	2.96331	3.08067	0.0828101	0.490297	0.660309	0.00765349	0.950273	0.973285	0.0424487	0.727406	0.786594
P2RX4	ENSG00000135124.15	chr12	121209861	121234106	24246	+	1.87224	1.95214	1.91219	2.05909	1.90392	1.98151	1.6989	1.64863	1.67377	2.17381	2.46248	2.31815	0.0558623	0.694402	0.815368	-0.138687	0.370741	0.546755	0.605769	0.00155114	0.00580446
CAMKK2	ENSG00000110931.19	chr12	121237675	121298308	60634	-	2.6731	2.87357	2.77333	2.97568	2.8333	2.90449	2.63673	2.88561	2.76117	3.03102	3.17525	3.10313	0.11385	0.372891	0.558889	0.0883598	0.501253	0.661807	0.525534	0.00184697	0.00660326
RNF34	ENSG00000170633.16	chr12	121400041	121430623	30583	+	3.52001	3.57326	3.54663	3.57885	3.79044	3.68464	3.76138	3.88892	3.82515	4.37285	4.27226	4.32256	0.118487	0.279101	0.466443	0.381638	0.00519241	0.0343087	0.974301	4.3407e-06	0.000104797
KDM2B	ENSG00000089094.19	chr12	121429096	121581023	151928	-	1.30093	1.50229	1.40161	1.72426	1.54089	1.63258	1.79063	1.75683	1.77373	1.94611	1.90977	1.92794	0.214569	0.109724	0.260778	0.470174	0.00405265	0.0294665	0.7209	0.000192653	0.00120225
TMEM120B	ENSG00000188735.13	chr12	121712752	121783001	70250	+	0.812646	1.19832	1.00548	0.897127	0.630984	0.764056	1.5812	1.60052	1.59086	1.4249	1.52661	1.47575	-0.262785	0.153799	0.322279	0.676375	0.00227375	0.0208472	0.65796	0.00254088	0.00847285
SETD1B	ENSG00000139718.11	chr12	121804009	121832656	28648	+	2.10939	2.21532	2.16236	2.31024	2.01723	2.16373	1.4668	1.24803	1.35742	1.84055	1.77922	1.80989	-0.0103445	0.942462	0.972325	-0.709249	0.00141626	0.0158992	-0.15696	0.309552	0.398934
CFAP251	ENSG00000158023.10	chr12	121918592	122003927	85336	+	-0.671538	-1.06365	-0.867592	-0.748388	-0.274195	-0.511291	-0.441742	-0.396316	-0.419029	-0.357727	-0.871333	-0.61453	0.346096	0.176577	0.347431	0.574202	0.0436067	0.133663	0.467842	0.0877302	0.141678
BCL7A	ENSG00000110987.9	chr12	122019422	122062044	42623	+	2.91912	3.17728	3.0482	2.96183	2.83148	2.89665	2.41	2.53983	2.47492	2.1888	1.92963	2.05921	-0.170091	0.20333	0.381924	-0.475415	0.00577036	0.036332	-0.79897	0.000216681	0.0013058
MLXIP	ENSG00000175727.14	chr12	122078756	122147344	68589	+	4.20958	4.50701	4.3583	4.31384	4.16506	4.23945	4.14112	4.35811	4.24961	4.18192	3.95387	4.0679	-0.136466	0.298464	0.486267	-0.00736974	0.954118	0.974794	-0.0942325	0.468326	0.555261
LRRC43	ENSG00000158113.13	chr12	122167738	122203471	35734	+	1.00989	0.581594	0.795743	0.22299	1.03088	0.626936	1.21782	0.589656	0.903736	0.692179	-0.405434	0.143372	-0.193141	0.634721	0.773818	0.22389	0.587746	0.733479	-0.458006	0.30916	0.398593
CLIP1	ENSG00000130779.21	chr12	122271432	122422632	151201	-	2.45266	2.60998	2.53132	2.69618	2.933	2.81459	2.16659	2.45103	2.30881	2.42791	2.37481	2.40136	0.263209	0.0395032	0.141382	-0.120458	0.316053	0.494565	0.0664404	0.567517	0.646567
ZCCHC8	ENSG00000033030.15	chr12	122471599	122501073	29475	-	2.30353	2.25704	2.28028	2.51106	2.67279	2.59192	1.28529	1.51315	1.39922	2.50278	2.26856	2.38567	0.2954	0.0306456	0.120389	-0.776006	0.00023635	0.00562376	0.304658	0.0299013	0.0589447
RSRC2	ENSG00000111011.18	chr12	122503454	122527000	23547	-	3.70025	3.82493	3.76259	3.17154	3.36807	3.26981	3.3503	3.55235	3.45132	3.48217	3.58738	3.53477	-0.512796	0.000712394	0.0198866	-0.209231	0.0737912	0.18926	-0.0304733	0.77247	0.823854
KNTC1	ENSG00000184445.12	chr12	122527246	122626396	99151	+	2.01562	1.8852	1.95041	2.44408	2.58534	2.51471	1.64121	1.97367	1.80744	2.25871	1.92446	2.09159	0.551045	0.00292843	0.0350346	-0.033676	0.824727	0.898748	0.342041	0.0389732	0.0732181
DENR	ENSG00000139726.11	chr12	122752824	122771064	18241	+	5.38158	5.35714	5.36936	5.39277	5.47029	5.43153	5.47561	5.35792	5.41677	5.29356	5.35334	5.32345	0.0456662	0.650423	0.786142	0.149884	0.163025	0.319784	0.15308	0.153515	0.225177
ABCB9	ENSG00000150967.18	chr12	122920951	122981649	60699	-	-1.25312	-0.996589	-1.12485	-0.833242	-1.08933	-0.961284	-0.422699	-0.121299	-0.271999	0.868037	0.851756	0.859897	0.149213	0.469552	0.642193	0.957853	0.000715418	0.0106737	2.18645	3.85191e-07	3.01075e-05
MPHOSPH9	ENSG00000051825.15	chr12	123152320	123244014	91695	-	2.66359	2.5021	2.58285	2.27328	2.57507	2.42418	2.56192	2.89083	2.72638	2.15086	2.09033	2.12059	-0.176225	0.217851	0.399713	0.251934	0.0922874	0.221101	-0.261134	0.0899949	0.144737
C12orf65	ENSG00000130921.8	chr12	123233436	123257960	24525	+	3.30092	3.19453	3.24773	2.88948	3.06806	2.97877	3.29351	3.33381	3.31366	3.09515	2.95	3.02257	-0.285832	0.0266508	0.111348	0.171144	0.149653	0.30353	-0.025212	0.822685	0.86525
CDK2AP1	ENSG00000111328.7	chr12	123250112	123272334	22223	-	5.08242	5.11228	5.09735	5.06147	4.90873	4.9851	5.21628	4.85242	5.03435	4.7827	4.92283	4.85276	-0.128051	0.392547	0.576602	0.0381847	0.796623	0.878567	-0.0461312	0.75549	0.810861
KMT5A	ENSG00000183955.13	chr12	123383773	123409353	25581	+	4.16821	4.19829	4.18325	4.03742	4.17925	4.10834	3.59592	3.97064	3.78328	3.94515	3.95501	3.95008	-0.0928973	0.424034	0.603298	-0.295244	0.0306087	0.10643	-0.0349349	0.763748	0.816915
SNRNP35	ENSG00000184209.15	chr12	123458088	123473154	15067	+	1.27127	1.55179	1.41153	1.59171	1.58512	1.58842	0.752532	0.840741	0.796636	0.0631529	-0.0203381	0.0214074	0.152067	0.316613	0.50466	-0.52561	0.0119536	0.0582584	-1.21494	8.3742e-05	0.000670229
RILPL1	ENSG00000188026.13	chr12	123470054	123533719	63666	-	0.762366	0.911604	0.836985	0.517289	0.112014	0.314651	0.240118	-0.000184034	0.119967	-0.0652069	0.107942	0.0213678	-0.530475	0.017359	0.0885141	-0.625987	0.0117782	0.0578547	-0.624251	0.0109526	0.0264433
DDX55	ENSG00000111364.16	chr12	123602077	123620943	18867	+	2.95281	2.98075	2.96678	2.5548	2.8749	2.71485	2.41285	2.81755	2.6152	2.8606	2.56106	2.71083	-0.274691	0.0994089	0.245618	-0.245676	0.150353	0.304653	-0.059709	0.703602	0.766886
ATP6V0A2	ENSG00000185344.15	chr12	123712353	123761755	49403	+	1.01074	0.958154	0.984445	0.91696	0.984093	0.950527	0.877877	0.947481	0.912679	1.44317	1.17929	1.31123	-0.0487846	0.694621	0.815368	0.033497	0.794965	0.878407	0.526709	0.00158625	0.00588654
CCDC92	ENSG00000119242.9	chr12	123918660	123972831	54172	-	2.42168	2.53193	2.47681	2.88439	2.62408	2.75424	2.89836	2.85648	2.87742	3.23379	3.36438	3.29908	0.264147	0.0682262	0.194932	0.501237	0.00377572	0.0283428	1.02027	1.79735e-05	0.000248098
RFLNA	ENSG00000178882.15	chr12	123973241	124316024	342784	+	-0.453099	-0.249892	-0.351496	-0.646743	-1.06304	-0.854892	-0.694673	-1.17387	-0.934273	-1.54012	-1.75712	-1.64862	-0.529395	0.0997334	0.245815	-0.507214	0.130863	0.277196	-1.16058	0.00591377	0.0162902
NCOR2	ENSG00000196498.13	chr12	124324415	124567589	243175	-	4.93205	5.09105	5.01155	5.37927	5.0927	5.23598	4.56576	4.79915	4.68246	4.41739	4.34913	4.38326	0.208056	0.11317	0.266535	-0.226872	0.0917887	0.220244	-0.430953	0.00585917	0.0161744
SCARB1	ENSG00000073060.16	chr12	124776856	124882668	105813	-	2.1211	1.96191	2.0415	2.25769	2.02336	2.14052	2.37314	2.09817	2.23566	1.69805	1.28538	1.49171	0.0941787	0.598638	0.746796	0.299673	0.124591	0.2692	-0.350441	0.0930417	0.148871
AACS	ENSG00000081760.17	chr12	125065434	125143333	77900	+	2.47996	2.31555	2.39775	2.32855	2.16637	2.24746	2.35439	2.60316	2.47878	3.03043	2.87994	2.95518	-0.161953	0.217326	0.399054	0.187621	0.161596	0.318156	0.758465	0.000128073	0.000916295
TMEM132B	ENSG00000139364.10	chr12	125186836	125662377	475542	+	-0.197018	-0.239135	-0.218077	0.0518012	-0.7944	-0.3713	-0.778359	-0.219085	-0.498722	-1.08895	-0.268271	-0.678612	-0.136974	0.671855	0.801838	-0.168696	0.628248	0.764102	-0.253018	0.469136	0.555859
SLC15A4	ENSG00000139370.12	chr12	128793194	128823958	30765	-	2.21695	2.22969	2.22332	2.33116	2.35544	2.3433	1.91057	2.06753	1.98905	2.19407	2.31165	2.25286	0.104785	0.377945	0.564166	-0.130019	0.314473	0.493698	0.229904	0.0782561	0.129385
AC055717.2	ENSG00000261650.1	chr12	130024493	130044956	20464	-	1.77586	1.25974	1.5178	0.930587	1.3259	1.12824	0.645203	0.428685	0.536944	-0.0310668	-1.70499	-0.868028	-0.413505	0.380851	0.567213	-0.907359	0.103168	0.237086	-2.53969	0.00197076	0.00693091
FZD10-AS1	ENSG00000250208.6	chr12	130144315	130162256	17942	-	1.57825	1.4629	1.52057	1.65989	1.43165	1.54577	0.147848	0.431225	0.289536	-1.03323	-0.529628	-0.781428	0.0187394	0.90238	0.948364	-1.12436	0.000146831	0.00437206	-2.1059	2.9347e-06	8.34122e-05
RIMBP2	ENSG00000060709.15	chr12	130396137	130716281	320145	-	2.732	2.8605	2.79625	2.35452	2.28197	2.31824	2.46178	2.50372	2.48275	1.49501	1.45547	1.47524	-0.494881	0.000695351	0.01973	-0.212931	0.0626275	0.170117	-1.12662	2.27272e-06	7.21387e-05
STX2	ENSG00000111450.14	chr12	130789600	130839266	49667	-	3.40304	3.43236	3.4177	3.24303	3.56339	3.40321	3.15228	3.35415	3.25321	2.28213	2.71419	2.49816	-0.0367618	0.810088	0.889773	-0.0603765	0.706887	0.821287	-0.719282	0.00175726	0.00633222
SFSWAP	ENSG00000061936.10	chr12	131711081	131799738	88658	+	2.35423	2.58774	2.47098	2.61193	2.53814	2.57503	2.05721	2.3677	2.21245	1.76033	1.82725	1.79379	0.085095	0.486905	0.657018	-0.158012	0.233141	0.404055	-0.483348	0.00386929	0.0116995
MMP17	ENSG00000198598.6	chr12	131828393	131851783	23391	+	1.14053	1.20815	1.17434	1.41521	1.6212	1.51821	2.13405	2.68714	2.4106	2.97205	2.46891	2.72048	0.322403	0.223649	0.405474	1.3503	0.000265254	0.00605341	1.74668	2.68301e-05	0.000315948
PUS1	ENSG00000177192.14	chr12	131929200	131945896	16697	+	1.8814	2.15773	2.01956	2.27821	2.37571	2.32696	1.92403	2.1751	2.04956	1.96326	2.01886	1.99106	0.28207	0.0543652	0.168457	0.127194	0.375078	0.550683	0.162398	0.256233	0.343309
EP400	ENSG00000183495.14	chr12	131949942	132080460	130519	+	1.93112	1.95353	1.94232	2.37035	2.16196	2.26615	1.53908	1.77518	1.65713	1.36811	1.20409	1.2861	0.310248	0.0249159	0.107564	-0.181209	0.172254	0.329794	-0.459412	0.0047227	0.0137474
EP400P1	ENSG00000185684.15	chr12	132084283	132131639	47357	+	-0.156012	-0.0895397	-0.122776	-0.192246	-0.220389	-0.206318	-0.185208	0.249688	0.0322401	-0.201245	-0.585144	-0.393194	-0.099502	0.590081	0.740324	0.263213	0.182084	0.341708	-0.0784544	0.685164	0.751505
FBRSL1	ENSG00000112787.13	chr12	132489551	132585188	95638	+	3.12776	3.36607	3.24692	3.52549	3.22987	3.37768	2.98515	3.08547	3.03531	3.14396	2.89638	3.02017	0.11473	0.421606	0.601895	-0.11173	0.448268	0.616862	-0.0324867	0.820956	0.864069
POLE	ENSG00000177084.18	chr12	132623753	132687376	63624	-	2.20318	2.20852	2.20585	3.20327	3.18196	3.19262	1.96778	2.38946	2.17862	2.95388	2.61231	2.78309	0.971501	5.44537e-05	0.0089605	0.0781561	0.602932	0.746607	0.775331	0.000343164	0.00184824
ANKLE2	ENSG00000176915.15	chr12	132725503	132761832	36330	-	3.09791	3.13416	3.11603	3.11538	3.0951	3.10524	2.55403	2.91364	2.73383	2.75814	2.81548	2.78681	-0.0271929	0.802223	0.884086	-0.278501	0.0298575	0.104476	-0.130984	0.252448	0.338965
GOLGA3	ENSG00000090615.15	chr12	132768914	132829078	60165	-	3.28279	3.38084	3.33182	3.30063	3.37261	3.33662	2.63879	3.10719	2.87299	2.92312	2.785	2.85406	-0.0131782	0.917478	0.957122	-0.354818	0.0218388	0.0853528	-0.281214	0.0539326	0.0949172
CHFR	ENSG00000072609.18	chr12	132822187	132956304	134118	-	1.073	1.23807	1.15553	0.98361	1.2095	1.09655	0.515723	0.967436	0.741579	0.588713	0.537095	0.562904	-0.0831315	0.555063	0.714599	-0.311096	0.0607064	0.16717	-0.399218	0.0219582	0.046029
ZNF84	ENSG00000198040.11	chr12	133037292	133063304	26013	+	2.15844	2.07158	2.11501	1.79221	2.11062	1.95142	1.91805	2.15193	2.03499	2.14765	1.8098	1.97872	-0.183258	0.239892	0.423863	0.027451	0.858492	0.920464	0.0628626	0.680067	0.747094
ZNF140	ENSG00000196387.9	chr12	133079838	133107544	27707	+	2.15466	2.01335	2.084	1.75064	2.24084	1.99574	1.57858	1.72201	1.65029	2.19971	1.84553	2.02262	-0.11136	0.545535	0.707283	-0.324921	0.12734	0.272992	0.14014	0.456675	0.544129
MPHOSPH8	ENSG00000196199.14	chr13	19633659	19673441	39783	+	3.46072	3.67838	3.56955	3.93684	3.94009	3.93846	3.33384	3.45706	3.39545	3.10644	3.15123	3.12884	0.349356	0.00677655	0.0527694	-0.0747057	0.499215	0.659817	-0.246227	0.0458264	0.0833485
PSPC1	ENSG00000121390.19	chr13	19674752	19783019	108268	-	4.11114	4.07163	4.09138	4.48712	4.63819	4.56265	4.00621	4.00077	4.00349	4.32337	3.99093	4.15715	0.454758	0.00388918	0.040484	0.0153493	0.903768	0.946134	0.264001	0.0569528	0.099421
ZMYM5	ENSG00000132950.19	chr13	19823482	19863649	40168	-	2.95486	2.72897	2.84191	2.24694	2.74587	2.49641	2.63953	2.89906	2.7693	3.01285	2.95889	2.98587	-0.367408	0.0590191	0.177597	0.040764	0.81872	0.894853	0.350831	0.0626547	0.107406
ZMYM2	ENSG00000121741.16	chr13	19958670	20091829	133160	+	3.53847	3.51725	3.52786	3.34545	3.48276	3.4141	3.33081	3.40904	3.36993	3.03901	3.11383	3.07642	-0.130928	0.175614	0.346299	-0.0548224	0.559506	0.710229	-0.252673	0.021011	0.0444458
IFT88	ENSG00000032742.18	chr13	20567138	20691444	124307	+	1.02828	0.933899	0.981089	1.13031	1.43005	1.28018	1.15226	1.23976	1.19601	0.792979	0.873226	0.833102	0.281781	0.0937441	0.237513	0.325621	0.0714832	0.185548	0.0568235	0.735078	0.793722
XPO4	ENSG00000132953.16	chr13	20777329	20903048	125720	-	1.60403	1.74199	1.67301	2.03697	2.24733	2.14215	1.32537	1.33682	1.3311	1.50437	1.17837	1.34137	0.447164	0.00647494	0.0516058	-0.243256	0.118637	0.260384	-0.13924	0.338457	0.428279
LATS2	ENSG00000150457.9	chr13	20973036	21061586	88551	-	0.896599	1.13888	1.01774	1.06261	0.853339	0.957973	0.897819	0.769817	0.833818	1.8816	1.54867	1.71513	-0.0772056	0.685479	0.809346	-0.0933889	0.648301	0.77816	0.887089	0.000602095	0.00281383
SKA3	ENSG00000165480.16	chr13	21153595	21176552	22958	-	3.97934	3.82062	3.89998	4.02373	4.29979	4.16176	3.8865	3.95497	3.92073	4.10993	3.8538	3.98187	0.246259	0.0927941	0.236054	0.128416	0.373485	0.549377	0.283742	0.0634354	0.108526
MIPEPP3	ENSG00000233325.3	chr13	21298139	21306373	8235	+	2.27473	1.67927	1.977	2.19967	2.29664	2.24815	3.1888	3.15383	3.17131	3.48436	3.16064	3.3225	0.286577	0.339874	0.527223	1.34734	0.000735774	0.0108766	1.59326	0.000176509	0.00113744
LINC00539	ENSG00000224429.8	chr13	21302862	21348721	45860	-	-2.45061	-2.45646	-2.45354	-2.02233	-1.93569	-1.97901	-1.11982	-1.45944	-1.28963	-0.724738	-1.1102	-0.91747	0.49657	0.181108	0.354229	1.34289	0.00292777	0.0239216	1.82134	0.000272458	0.00154885
ZDHHC20	ENSG00000180776.16	chr13	21372571	21459370	86800	-	5.12146	5.12742	5.12444	4.9073	5.06605	4.98668	5.21847	5.22278	5.22062	5.25804	5.43116	5.3446	-0.155237	0.14926	0.31638	0.19882	0.075017	0.191462	0.418895	0.00202977	0.00708267
MICU2	ENSG00000165487.14	chr13	21492691	21604181	111491	-	4.37075	4.20519	4.28797	3.87391	4.24928	4.06159	4.58769	4.73414	4.66091	4.20242	4.17392	4.18817	-0.245137	0.0908133	0.232714	0.479694	0.004541	0.031585	0.101631	0.45439	0.54213
SACS	ENSG00000151835.16	chr13	23328826	23433740	104915	-	0.212202	0.439765	0.325984	0.620946	0.739614	0.68028	0.783443	0.897272	0.840357	1.35457	1.26058	1.30758	0.329877	0.025273	0.108332	0.612477	0.000869904	0.0117996	1.1751	3.71664e-06	9.71147e-05
LINC00327	ENSG00000232977.7	chr13	23465776	23487712	21937	+	-0.366301	-0.524722	-0.445512	-0.38381	-0.291618	-0.337714	-0.95062	-1.72852	-1.33957	-1.31677	-2.11675	-1.71676	0.0993304	0.740041	0.842603	-0.812981	0.041597	0.129091	-1.10901	0.0113333	0.0271937
TNFRSF19	ENSG00000127863.16	chr13	23570370	23676104	105735	+	5.62219	5.46014	5.54116	5.26281	5.36736	5.31509	5.46989	5.30953	5.38971	4.90659	4.63009	4.76834	-0.242165	0.0838923	0.221528	-0.048373	0.70924	0.822624	-0.574511	0.00140994	0.00538898
MIPEP	ENSG00000027001.10	chr13	23730189	23889400	159212	-	3.45972	3.35071	3.40522	3.73044	3.84876	3.7896	3.6579	3.68867	3.67329	3.71284	3.52602	3.61943	0.370827	0.00939923	0.0641087	0.375014	0.01076	0.054552	0.415874	0.00574089	0.0159688
CENPJ	ENSG00000151849.15	chr13	24882279	24922889	40611	-	2.00826	2.29861	2.15343	2.55263	2.53001	2.54132	2.09155	2.3726	2.23208	2.25602	2.24352	2.24977	0.36528	0.0184307	0.0919537	0.176004	0.226852	0.396009	0.286872	0.0585099	0.101459
TPTE2P1	ENSG00000253771.6	chr13	24924677	24968487	43811	-	-0.477384	-0.579949	-0.528667	-0.972903	-1.34519	-1.15904	-1.69091	-1.08776	-1.38933	-1.86361	-1.09105	-1.47733	-0.650317	0.0753716	0.206892	-0.771997	0.0540728	0.154674	-0.773131	0.0510526	0.0909493
NUP58	ENSG00000139496.16	chr13	25301556	25349800	48245	+	4.3087	4.21165	4.26018	3.98388	4.20066	4.09227	4.03139	4.22231	4.12685	4.22581	4.15251	4.18916	-0.185052	0.0995296	0.2457	-0.0294463	0.779126	0.868582	0.127904	0.237333	0.322001
ATP8A2	ENSG00000132932.17	chr13	25371974	26025851	653878	+	2.26273	2.68954	2.47613	3.0223	2.73263	2.87746	2.66583	2.25419	2.46001	1.39986	1.32549	1.36267	0.381145	0.0675076	0.193902	0.0750022	0.705591	0.820238	-0.925208	0.00155587	0.00581869
SHISA2	ENSG00000180730.5	chr13	26044597	26052016	7420	-	4.64295	4.57632	4.60963	4.92636	4.8624	4.89438	4.5252	3.98043	4.25281	5.94214	5.73417	5.83815	0.270569	0.146801	0.312972	-0.25716	0.183546	0.34342	1.42843	1.19711e-05	0.000189507
CDK8	ENSG00000132964.12	chr13	26254104	26405238	151135	+	3.67463	3.53325	3.60394	3.35307	3.48853	3.4208	3.84536	3.72587	3.78561	3.72281	3.47335	3.59808	-0.197627	0.164149	0.333147	0.287647	0.0553906	0.157007	0.19556	0.168432	0.243123
USP12	ENSG00000152484.14	chr13	27066156	27171811	105656	-	3.66375	3.83469	3.74922	3.66632	3.88528	3.7758	3.59941	3.70861	3.65401	3.86345	3.92803	3.89574	0.00520594	0.961498	0.983357	0.00544792	0.960888	0.977299	0.342981	0.00967513	0.0238842
RPL21	ENSG00000122026.10	chr13	27251309	27256691	5383	+	8.27781	7.90333	8.09057	7.21046	7.34472	7.27759	8.08438	8.04385	8.06412	7.44213	7.49859	7.47036	-0.828825	0.000136387	0.0108559	0.077533	0.56908	0.718445	-0.420475	0.0108968	0.0263792
GTF3A	ENSG00000122034.17	chr13	27424619	27435823	11205	+	5.51193	5.20298	5.35746	5.02285	5.0986	5.06072	5.45788	5.41076	5.43432	4.97915	5.33125	5.1552	-0.309859	0.0672284	0.193723	0.183318	0.250559	0.423788	0.00126233	0.993456	0.995206
MTIF3	ENSG00000122033.14	chr13	27435643	27450591	14949	-	4.06951	3.89808	3.98379	3.23077	3.6057	3.41824	3.4319	3.50971	3.4708	3.04149	2.95844	2.99997	-0.58728	0.00315995	0.0366589	-0.40458	0.0276703	0.0996099	-0.782893	0.000840451	0.00362687
LNX2	ENSG00000139517.9	chr13	27545913	27620529	74617	-	3.71084	3.74351	3.72717	3.60512	3.7208	3.66296	3.86775	3.88264	3.8752	4.37992	4.14789	4.26391	-0.0821319	0.464007	0.637477	0.250577	0.0461247	0.139198	0.734786	6.1214e-05	0.000540637
POLR1D	ENSG00000186184.19	chr13	27620742	27744237	123496	+	3.8738	3.71131	3.79255	3.4087	3.45299	3.43084	3.71414	3.75939	3.73676	3.58963	3.58175	3.58569	-0.376928	0.00357823	0.0390483	0.0485591	0.629282	0.764805	-0.00689441	0.94486	0.957571
PAN3	ENSG00000152520.14	chr13	28138506	28295335	156830	+	2.83874	2.79117	2.81495	2.64886	2.89988	2.77437	2.01735	2.35554	2.18644	2.13156	2.1602	2.14588	-0.059427	0.636869	0.775706	-0.52177	0.00338568	0.0261044	-0.46955	0.00561217	0.0157015
POMP	ENSG00000132963.8	chr13	28659104	28678959	19856	+	6.76953	6.48887	6.6292	6.65404	6.87209	6.76307	6.83804	6.72559	6.78181	6.77385	6.67892	6.72638	0.119031	0.378852	0.56518	0.257829	0.078563	0.197514	0.298463	0.0462493	0.0839062
MTUS2	ENSG00000132938.21	chr13	28820348	29505947	685600	+	-2.06389	-2.4726	-2.26824	-1.97527	-2.02121	-1.99824	-1.97296	-2.28716	-2.13006	-2.43115	-3.57014	-3.00064	0.284521	0.451876	0.627605	0.26515	0.505399	0.665861	-0.567807	0.201041	0.280453
SLC7A1	ENSG00000139514.13	chr13	29509414	29595688	86275	-	4.81968	5.02566	4.92267	4.99585	4.70559	4.85072	4.17721	4.1546	4.1659	4.09553	3.96404	4.02978	-0.0883117	0.491177	0.660666	-0.655902	0.00056374	0.00932557	-0.696498	0.000359726	0.0019209
KATNAL1	ENSG00000102781.14	chr13	30202630	30307551	104922	-	2.29748	2.53702	2.41725	2.52035	2.60896	2.56466	1.78204	2.13518	1.95861	0.895355	1.21061	1.05298	0.124911	0.37261	0.558602	-0.358679	0.034803	0.115942	-1.17134	3.64386e-05	0.000388824
HMGB1	ENSG00000189403.15	chr13	30456704	30617597	160894	-	6.30047	6.1028	6.20164	6.09158	6.35059	6.22108	6.44808	6.34233	6.39521	6.57229	6.5706	6.57144	0.0028013	0.981397	0.993436	0.29685	0.0317775	0.109101	0.568934	0.000842563	0.00363098
USPL1	ENSG00000132952.12	chr13	30617693	30660770	43078	+	2.55715	2.53156	2.54436	2.05278	2.22181	2.1373	1.88907	2.27013	2.0796	1.71058	1.89052	1.80055	-0.426373	0.0115226	0.0717635	-0.357263	0.0331984	0.112211	-0.543875	0.00420309	0.0124736
B3GLCT	ENSG00000187676.8	chr13	31199975	31332276	132302	+	1.95223	2.02927	1.99075	1.88102	2.10792	1.99447	1.76114	1.77104	1.76609	1.53849	1.66231	1.6004	-0.0198614	0.883182	0.936266	-0.124676	0.402282	0.575886	-0.193454	0.202566	0.281905
FRY	ENSG00000073910.22	chr13	31846713	32299125	452413	+	-0.484003	-0.243268	-0.363635	0.183462	-0.407163	-0.111851	-1.19535	-0.438139	-0.816745	-1.55215	-0.628681	-1.09042	0.246497	0.421372	0.601837	-0.351229	0.324683	0.502784	-0.531974	0.151795	0.223125
N4BP2L2	ENSG00000244754.9	chr13	32432417	32538885	106469	-	0.750928	0.595344	0.673136	0.34742	0.614229	0.480824	0.141329	0.216556	0.178943	-0.283894	-0.206525	-0.24521	-0.209347	0.131844	0.294287	-0.386892	0.0189904	0.0779181	-0.716172	0.000591563	0.00277706
PDS5B	ENSG00000083642.19	chr13	32586452	32778019	191568	+	1.58967	1.64251	1.61609	1.76052	1.7711	1.76581	1.03483	1.25147	1.14315	0.253932	0.244242	0.249087	0.133382	0.219048	0.401086	-0.36977	0.00836449	0.0461634	-1.17268	3.98066e-06	9.90201e-05
RFC3	ENSG00000133119.13	chr13	33818069	33966558	148490	+	4.7981	4.78753	4.79282	4.61824	4.8577	4.73797	4.21952	4.374	4.29676	4.47354	4.03941	4.25647	-0.0734036	0.603642	0.750418	-0.392464	0.0227766	0.0877525	-0.340279	0.0393906	0.0738558
NBEA	ENSG00000172915.18	chr13	34942287	35673022	730736	+	0.931314	1.04574	0.988525	0.958184	0.975738	0.966961	0.66367	0.902571	0.783121	-0.370725	-0.274498	-0.322612	-0.0403052	0.74177	0.843018	-0.10344	0.434023	0.603904	-1.12002	2.57651e-05	0.000310123
SPART	ENSG00000133104.14	chr13	36301638	36370180	68543	-	2.88979	2.9293	2.90954	3.00688	3.29369	3.15028	1.83928	1.9228	1.88104	1.68876	1.60614	1.64745	0.220366	0.076705	0.209083	-0.92752	4.47755e-05	0.00242385	-1.0671	1.47485e-05	0.00021802
[truncated: 4,621 more rows]
