# Supplementary material for: Coinhibition of topoisomerase 1 and BRD4-mediated pause release selectively kills pancreatic cancer via readthrough transcription
Source: Sci Adv. 2023 Oct 13;9(41):eadg5109. doi: 10.1126/sciadv.adg5109 (PMC10575591; doi:10.1126/sciadv.adg5109)
Supplement: Supplementary file 2 — Tables S1 to S6 [file sciadv.adg5109_tables_s1_to_s6.zip › adg5109_Table_S4.xlsx]

## Sheet: Human
Gene_symbol	Gene_ID	Chr	Start	End	Length	Strand	C1_0h_PDX_1_FPKM	C2_0h_PDX_15_FPKM	C2_0h_PDX_25_FPKM	C3_0h_PDX_18_FPKM	C3_0h_PDX_27_FPKM	0h_mean_FPKM	C1_4h_PDX_2_FPKM	C1_4h_PDX_24_FPKM	C2_4h_PDX_16_FPKM	4h_mean_FPKM	C1_12h_PDX_3_FPKM	C1_24h_PDX_4_FPKM	C2_24h_PDX_17_FPKM	C2_24h_PDX_26_FPKM	24h_mean_FPKM	4hvs0h_logFC	4hvs0h_P.Value	4hvs0h_adj.P.Val	12hvs0h_logFC	12hvs0h_P.Value	12hvs0h_adj.P.Val	24hvs0h_logFC	24hvs0h_P.Value	24hvs0h_adj.P.Val
WASH7P	ENSG00000227232.5	chr1	14404	29570	15167	-	2.43084	2.66046	3.08198	2.82921	2.62963	2.72642	2.00257	2.68125	2.12202	2.26861	2.76594	2.65949	2.51594	3.26987	2.8151	-0.446722	0.0558976	0.104427	0.0407133	0.893413	0.975188	0.028909	0.888048	0.94999
AL627309.1	ENSG00000238009.6	chr1	89295	133723	44429	-	-0.966071	-1.10925	-0.406319	-0.625773	-0.533784	-0.728239	-0.281196	-0.169682	-0.270243	-0.240374	-0.46813	-0.907717	-0.731542	-0.566486	-0.735248	0.502852	0.0194497	0.0446959	0.272519	0.361603	0.775843	-0.0776437	0.712309	0.858152
AL627309.5	ENSG00000241860.7	chr1	141474	173862	32389	-	-0.0201674	0.279109	0.473274	0.550266	-0.020539	0.252389	0.28434	0.358819	0.529902	0.39102	0.295126	0.0237192	0.444866	0.531783	0.333456	0.137077	0.409898	0.513987	0.0477958	0.848562	0.963427	0.0210101	0.901253	0.955891
AL627309.4	ENSG00000241599.1	chr1	160446	161525	1080	+	-2.39895	-2.39895	-2.39895	1.39286	-2.39895	-1.64059	-2.39895	-2.39895	-2.39895	-2.39895	-2.39895	-2.39895	-2.39895	-2.39895	-2.39895	-1.11733	0.403516	0.50789	-1.04345	0.607889	0.895692	-0.984288	0.459484	0.690457
WASH9P	ENSG00000279457.4	chr1	185217	195411	10195	-	3.26898	3.20877	3.45313	3.30448	3.29562	3.3062	2.66981	3.1193	2.59124	2.79345	3.404	3.14995	3.34543	3.818	3.43779	-0.504102	0.00530039	0.0160002	0.101839	0.632088	0.904957	0.0755908	0.600729	0.790229
AP006222.1	ENSG00000228463.10	chr1	257864	359681	101818	-	0.593361	0.497721	0.784391	0.746967	-0.0180515	0.520878	1.61992	1.36714	1.44946	1.47884	0.650283	-0.226452	0.284905	0.248203	0.102219	0.954175	8.13e-05	0.000673501	0.130826	0.629536	0.9045	-0.487461	0.026975	0.150496
AL732372.2	ENSG00000237094.12	chr1	365389	522928	157540	-	0.838696	1.2511	1.09543	1.74436	0.951259	1.17617	0.785734	0.872642	1.23823	0.965535	1.04252	1.03669	1.17155	1.5308	1.24635	-0.207198	0.308075	0.411365	-0.120226	0.688609	0.921488	0.0137791	0.944252	0.974826
AL669831.3	ENSG00000230021.10	chr1	586071	827796	241726	-	-0.0193805	0.446823	0.0206123	0.482645	-0.0391956	0.178301	0.634187	0.304572	0.548703	0.495821	-0.111381	-0.452191	0.109798	0.49372	0.0504422	0.316909	0.111373	0.182103	-0.2816	0.379061	0.787611	-0.145089	0.48505	0.708922
LINC01409	ENSG00000237491.10	chr1	778747	810065	31319	+	0.325866	0.41171	0.227574	0.300405	0.254328	0.303977	1.32509	1.16035	1.28893	1.25812	0.395928	0.178072	0.30299	0.288516	0.256526	0.95595	4.36e-07	2.18e-05	0.0983888	0.547709	0.87401	-0.137072	0.237473	0.485804
LINC01128	ENSG00000228794.10	chr1	825138	859446	34309	+	-0.797798	-0.564692	-0.804313	-0.570095	-0.519024	-0.651184	0.744318	0.80042	0.643101	0.72928	-0.266655	-0.0812253	-0.317814	-0.227545	-0.208862	1.39242	2.42e-08	4.45e-06	0.397142	0.0423894	0.459619	0.34228	0.0143784	0.110096
AL669831.7	ENSG00000288531.1	chr1	860226	868202	7977	+	-4.67364	-4.67675	-4.72483	-3.27663	-4.17455	-4.30528	-1.54909	-1.70699	-2.03075	-1.76227	-5.24765	-3.53938	-4.64481	-4.37036	-4.18485	3.30156	1.8e-05	0.000232493	-2.0972	0.140717	0.619671	0.0922354	0.891574	0.951973
SAMD11	ENSG00000187634.12	chr1	923928	944581	20654	+	-2.91729	-1.67538	-3.42175	-1.29032	-1.28473	-2.11789	-0.382297	-2.5979	-1.53496	-1.50505	-3.43517	-0.429044	-2.29433	-0.7093	-1.14423	0.654572	0.358048	0.462326	-1.39245	0.389627	0.792363	0.971331	0.171529	0.40757
NOC2L	ENSG00000188976.11	chr1	944203	959309	15107	-	0.845132	0.919186	0.962617	1.03119	1.12031	0.975687	1.41359	1.58684	1.02767	1.3427	1.21545	0.886073	1.07083	1.63757	1.19816	0.380269	0.0247262	0.054051	0.249296	0.28854	0.728141	0.179138	0.267355	0.518134
PLEKHN1	ENSG00000187583.11	chr1	966482	975865	9384	+	-4.74169	-4.7448	-4.10764	-3.57743	-2.61088	-3.95649	-1.94023	-2.85618	-3.53306	-2.77649	-5.3157	-3.60743	-2.26922	-3.89678	-3.25781	1.61093	0.0413631	0.0820014	-2.70657	0.17869	0.654495	0.914306	0.256037	0.506875
ISG15	ENSG00000187608.10	chr1	1001138	1014540	13403	+	1.40024	2.8736	2.34369	4.01891	3.83565	2.89442	3.56261	3.0563	2.95582	3.19158	1.35869	1.92661	1.89869	3.84829	2.55786	0.339602	0.530181	0.625521	-1.51136	0.211698	0.680602	-0.238536	0.693588	0.847475
AGRN	ENSG00000188157.15	chr1	1020120	1056118	35999	+	-0.505334	0.739278	0.107232	0.984522	1.76899	0.618937	1.60859	1.67816	1.25927	1.51534	0.00128446	0.256918	0.422677	1.62026	0.766618	0.923334	0.0360747	0.0734945	-0.593307	0.40771	0.803755	0.14915	0.728442	0.867297
RNF223	ENSG00000237330.3	chr1	1070967	1074306	3340	-	-4.45469	-3.88378	-3.24662	-2.48367	-2.77305	-3.36836	-0.189013	-0.175926	-2.89277	-1.0859	-3.46452	-3.12597	-2.41476	-3.03576	-2.85883	3.05028	0.00705046	0.0198964	0.114991	0.952841	0.988809	0.904166	0.451122	0.684075
C1orf159	ENSG00000131591.18	chr1	1081818	1116361	34544	-	-0.713635	-0.122507	-0.304254	-0.526648	-0.0598404	-0.345377	-1.10912	-0.678291	-1.24539	-1.01093	-0.941492	-0.319983	-0.36884	0.141999	-0.182275	-0.662476	0.00732474	0.0204328	-0.60264	0.0813807	0.544138	0.100299	0.598694	0.789347
TTLL10	ENSG00000162571.14	chr1	1173880	1197936	24057	+	-1.03605	-0.481822	-0.395917	-1.06675	-0.932038	-0.782515	-0.689355	-0.876161	-1.56049	-1.042	-1.26127	-1.90288	-1.52413	-0.82155	-1.41619	-0.278842	0.326762	0.431383	-0.506131	0.270496	0.714766	-0.678741	0.0424273	0.190804
SDF4	ENSG00000078808.19	chr1	1216909	1232067	15159	-	2.3968	2.50017	2.45489	2.3251	2.88322	2.51204	2.62425	2.63355	2.29653	2.51811	2.21958	2.7112	2.46785	2.98574	2.7216	0.00861685	0.950373	0.965822	-0.287101	0.195814	0.672093	0.127053	0.369142	0.613184
UBE2J2	ENSG00000160087.21	chr1	1253909	1273864	19956	-	1.26385	1.31288	1.55527	1.16412	1.47586	1.3544	0.951257	1.08359	0.879472	0.971438	1.28793	1.30791	1.20687	1.6584	1.39106	-0.38612	0.0102851	0.0267906	-0.0664315	0.725654	0.93356	-0.0429126	0.734309	0.870643
SCNN1D	ENSG00000162572.21	chr1	1280436	1292029	11594	+	-3.10527	-2.87319	-1.86045	-2.16676	-2.50633	-2.5024	-2.57919	-2.87808	-2.39857	-2.61861	-2.64787	-2.10116	-1.78825	-2.07259	-1.98733	-0.148229	0.687765	0.761653	-0.153676	0.785603	0.949992	0.463968	0.188423	0.429872
ACAP3	ENSG00000131584.19	chr1	1292390	1309609	17220	-	1.20796	1.4021	1.59759	1.24834	2.01109	1.49342	1.34196	1.41166	1.17255	1.30872	1.09105	1.52405	1.37921	1.87759	1.59361	-0.1832	0.283741	0.386089	-0.39838	0.141892	0.619687	0.0204625	0.90221	0.956279
INTS11	ENSG00000127054.21	chr1	1311585	1324687	13103	-	1.46868	1.39327	1.53307	1.43755	1.65721	1.49796	1.48637	1.64421	1.11943	1.41667	1.45762	1.00254	1.21014	1.7878	1.33349	-0.0760366	0.598008	0.686718	-0.0346857	0.872102	0.969937	-0.219012	0.155227	0.385398
CPTP	ENSG00000224051.7	chr1	1324756	1328896	4141	+	1.32374	0.857545	1.3091	0.829479	1.26979	1.11793	1.54297	1.7261	1.11723	1.4621	0.968968	0.765686	1.12435	1.44906	1.11303	0.352411	0.0770001	0.135438	-0.152272	0.618294	0.900584	-0.0552751	0.783025	0.896625
DVL1	ENSG00000107404.20	chr1	1335276	1349418	14143	-	2.12904	1.97996	2.21512	2.32641	2.43136	2.21638	2.1166	2.08758	1.61447	1.93955	1.59296	2.0196	1.94658	2.38798	2.11805	-0.269304	0.0722311	0.128759	-0.616805	0.0159647	0.355939	-0.169932	0.239362	0.487787
CCNL2	ENSG00000221978.12	chr1	1385711	1399335	13625	-	3.96102	3.94867	4.08186	3.94777	3.74091	3.93605	4.08565	4.20541	3.8227	4.03792	4.01276	3.48638	3.65056	3.76244	3.63313	0.102668	0.331972	0.43649	0.082137	0.599854	0.892859	-0.385471	0.0027523	0.049028
MRPL20	ENSG00000242485.6	chr1	1401909	1407293	5385	-	2.22278	2.41186	2.42735	2.22563	2.37839	2.3332	1.88839	1.80869	1.6481	1.78173	2.21702	2.02822	2.422	2.69275	2.38099	-0.557105	0.000703578	0.00336956	-0.114177	0.531228	0.867068	-0.00800096	0.946748	0.975925
ANKRD65	ENSG00000235098.8	chr1	1418420	1421769	3350	-	3.60164	3.56334	3.61545	3.452	3.32192	3.51087	2.95107	2.88626	2.92884	2.92206	3.2681	3.14189	3.34058	3.29637	3.25962	-0.593402	8.87e-05	0.000721471	-0.239591	0.139666	0.618263	-0.337753	0.00627422	0.0722621
LINC01770	ENSG00000225285.1	chr1	1430539	1434573	4035	-	-1.51213	-0.871239	-1.43971	-1.8353	-1.01382	-1.33444	-1.67111	-2.80112	-2.72244	-2.39822	-1.31069	-1.28744	-0.550507	-0.351914	-0.729953	-1.65898	0.0138518	0.0339617	0.0355627	0.959375	0.989653	0.710059	0.117953	0.331817
VWA1	ENSG00000179403.12	chr1	1434861	1442882	8022	+	2.88236	2.98761	3.05886	2.63511	3.21274	2.95534	2.49371	2.55464	2.77736	2.60857	2.62481	2.01391	2.88059	2.81114	2.56855	-0.349689	0.0626006	0.114475	-0.327047	0.227614	0.689634	-0.447059	0.0242094	0.14331
ATAD3C	ENSG00000215915.10	chr1	1449689	1470163	20475	+	1.97665	1.52867	2.36601	1.34422	2.99332	2.04177	1.53145	1.69437	1.89488	1.7069	1.54607	1.89029	2.21392	2.096	2.06674	-0.342738	0.279601	0.38209	-0.49818	0.315081	0.747244	-0.0621288	0.838228	0.926862
ATAD3B	ENSG00000160072.20	chr1	1471765	1497848	26084	+	1.4474	1.70095	1.87951	1.38892	2.14914	1.71319	1.89888	2.06375	1.45451	1.80571	1.50379	1.62647	1.55342	2.42631	1.86873	0.0950978	0.649822	0.731126	-0.206679	0.524533	0.864719	0.0896444	0.672554	0.834312
AL645728.2	ENSG00000284740.1	chr1	1503250	1509452	6203	+	-0.953977	-1.15216	-0.392093	-1.19095	-0.224401	-0.782717	-1.57138	-1.3225	0.0404448	-0.951146	-0.774619	-0.920744	-0.717911	-0.442996	-0.693883	-0.279165	0.587755	0.67737	0.014962	0.983973	0.995434	0.059639	0.904499	0.95754
ATAD3A	ENSG00000197785.14	chr1	1512162	1534685	22524	+	1.3974	2.15092	2.21162	2.03993	2.53353	2.06668	2.08336	2.49411	1.98527	2.18758	2.03206	2.16724	1.9573	3.18783	2.43746	0.133623	0.62891	0.713034	-0.0277602	0.947658	0.987026	0.33196	0.240561	0.489186
SSU72	ENSG00000160075.12	chr1	1541673	1574863	33191	-	2.64913	2.75588	2.83692	2.57869	2.37574	2.63927	1.83794	1.74768	1.83351	1.80637	2.48284	2.46763	2.72091	2.74404	2.64419	-0.837771	1.07e-05	0.00016615	-0.152882	0.383341	0.78974	-0.0775883	0.504221	0.722715
MIB2	ENSG00000197530.12	chr1	1615415	1630610	15196	+	-0.925069	-1.32728	-0.852603	-1.33402	-0.848327	-1.05746	-0.987881	-0.826627	-0.874685	-0.896398	-0.952201	-1.76721	-1.41937	-0.826	-1.33753	0.160043	0.413142	0.517186	0.105971	0.717843	0.931945	-0.312165	0.158277	0.38973
CDK11B	ENSG00000248333.9	chr1	1635225	1659012	23788	-	1.78497	2.29813	1.87937	1.8737	1.99471	1.96618	1.77686	1.86026	1.61664	1.75125	2.11608	1.58016	2.14285	2.60698	2.10999	-0.213012	0.242997	0.341809	0.155177	0.545867	0.872922	0.112863	0.520376	0.733816
SLC35E2B	ENSG00000189339.12	chr1	1659529	1692795	33267	-	2.74958	2.83763	2.97025	2.81757	2.9013	2.85527	2.65293	2.61212	2.79963	2.68823	2.70489	2.96575	2.66843	2.92171	2.85197	-0.167888	0.12861	0.204826	-0.145095	0.366471	0.778726	-0.0913977	0.393145	0.635388
AL031282.1	ENSG00000227775.3	chr1	1724512	1737251	12740	+	-2.84858	-3.02466	-2.56856	-3.87635	-2.17076	-2.89778	-3.63499	-3.20426	-4.01009	-3.61645	-2.68666	-2.02879	-2.78152	-3.01858	-2.60963	-0.930386	0.136634	0.215709	0.262817	0.725405	0.93356	0.1437	0.776902	0.893593
SLC35E2A	ENSG00000215790.8	chr1	1724838	1745992	21155	-	1.94612	2.12322	2.12144	1.78797	1.95618	1.98698	1.70619	1.75346	1.83874	1.76613	1.6993	2.06361	1.66271	2.24049	1.98894	-0.229013	0.120782	0.194496	-0.289791	0.195509	0.671846	-0.0917818	0.514931	0.730478
NADK	ENSG00000008130.15	chr1	1751232	1780457	29226	-	2.56425	2.52102	2.58365	2.47696	2.79776	2.58873	2.59588	2.66488	2.35134	2.53737	2.41691	2.65954	2.70472	3.22605	2.86344	-0.0493953	0.673818	0.750099	-0.166374	0.356895	0.775119	0.200237	0.105131	0.312187
GNB1	ENSG00000078369.18	chr1	1785285	1891117	105833	-	4.40694	4.47264	4.38112	4.36611	4.50044	4.42545	4.3879	4.40557	4.36943	4.38763	4.14366	4.55705	4.35314	4.50464	4.47161	-0.0373138	0.66791	0.745269	-0.276081	0.051938	0.480872	-0.0387852	0.656439	0.824638
PRKCZ	ENSG00000067606.17	chr1	2050411	2185395	134985	+	-0.1216	0.0475016	0.141518	-0.274369	-0.0743135	-0.0562528	-0.402916	0.0222601	-0.506775	-0.29581	-0.436753	-0.740425	-0.0451966	0.041332	-0.248096	-0.235176	0.202155	0.295101	-0.387248	0.183552	0.65759	-0.237344	0.207127	0.451406
FAAP20	ENSG00000162585.17	chr1	2184461	2212720	28260	-	-0.771308	-0.472293	-0.415332	-0.679065	-0.0874469	-0.485089	-0.964434	-0.626619	-1.09233	-0.894462	-0.877558	-0.354852	-0.416837	-0.181911	-0.317867	-0.401489	0.0329872	0.0682928	-0.391684	0.152364	0.632264	0.0812616	0.616104	0.799157
SKI	ENSG00000157933.10	chr1	2228319	2310213	81895	+	2.1883	2.44695	2.31173	2.39498	2.60781	2.38995	3.6377	3.78751	3.78853	3.73792	2.1893	2.36541	2.64401	2.86756	2.62566	1.35138	2.21e-08	4.28e-06	-0.194168	0.263297	0.708332	0.162113	0.162188	0.395676
MORN1	ENSG00000116151.14	chr1	2321253	2391707	70455	-	-1.26973	-1.27905	-1.07406	-1.38597	-1.29186	-1.26013	-1.40366	-1.57361	-1.24557	-1.40761	-1.55909	-1.32013	-1.07263	-0.280664	-0.891143	-0.166012	0.432015	0.534873	-0.304771	0.361536	0.775843	0.350737	0.0964605	0.29845
RER1	ENSG00000157916.20	chr1	2391775	2405442	13668	+	2.78809	2.56991	2.82778	2.58553	2.78321	2.7109	2.9035	2.96887	2.73102	2.86779	2.72646	2.79618	2.65444	3.12036	2.85699	0.157532	0.159432	0.243746	0.0203486	0.900033	0.977367	0.0638754	0.55862	0.762686
PEX10	ENSG00000157911.11	chr1	2403964	2413797	9834	-	0.314086	0.476049	0.302978	0.430516	0.681391	0.441004	-0.281632	-0.354497	-0.291765	-0.309298	0.219324	0.402469	0.204002	1.04615	0.550873	-0.761555	0.00197802	0.00743043	-0.214306	0.445733	0.822032	0.0676136	0.703625	0.853162
PLCH2	ENSG00000149527.18	chr1	2425980	2505532	79553	+	0.972855	1.41465	1.18033	0.661061	2.51278	1.34833	1.0388	1.64627	1.5202	1.40176	-0.039898	1.94476	0.43856	1.46225	1.28186	0.05835	0.882098	0.916396	-1.38774	0.0709761	0.526001	-0.189404	0.640024	0.814379
PANK4	ENSG00000157881.16	chr1	2508537	2526597	18061	-	0.754204	1.09213	1.06444	0.943321	1.19514	1.00985	0.711055	0.784474	0.379895	0.625141	0.864104	1.00415	1.03929	1.49175	1.1784	-0.381656	0.0184631	0.0429018	-0.141777	0.505123	0.854567	0.104511	0.449766	0.683023
TNFRSF14	ENSG00000157873.17	chr1	2555639	2565382	9744	+	0.236549	0.527156	0.44231	0.143295	1.10046	0.489954	0.268336	0.30308	-0.392103	0.0597712	-0.326772	0.0793984	0.3869	0.963196	0.476498	-0.423063	0.0993098	0.165837	-0.819179	0.060661	0.503694	-0.0458089	0.845144	0.929126
TTC34	ENSG00000215912.12	chr1	2635976	2801717	165742	-	-5.36632	-4.70031	-4.50046	-4.32121	-4.75779	-4.72922	-6.06346	-6.17369	-5.10657	-5.78124	-4.51388	-4.66	-5.04797	-3.98141	-4.56313	-1.61331	0.0197859	0.0452917	0.285633	0.684152	0.920496	0.178645	0.712758	0.858276
ARHGEF16	ENSG00000130762.15	chr1	3454665	3481113	26449	+	0.283531	0.434571	0.502432	0.124935	0.592186	0.387531	-0.12802	0.280713	-0.974816	-0.274041	0.0506117	0.0867348	0.776625	1.33488	0.732747	-0.64843	0.0411684	0.0817099	-0.340407	0.427069	0.813998	0.338163	0.203403	0.447905
MEGF6	ENSG00000162591.16	chr1	3487951	3611508	123558	-	-2.37589	-2.45695	-3.48499	-1.70393	-0.728786	-2.15011	0.779118	0.372515	-0.829214	0.107473	-3.54957	-0.373405	-0.627408	1.94417	0.314452	2.36843	0.00702784	0.0198482	-1.40983	0.486429	0.844686	2.62441	0.00366737	0.0560919
TPRG1L	ENSG00000158109.15	chr1	3625015	3630127	5113	+	2.07573	1.94684	2.06944	1.76027	2.26212	2.02288	2.34343	2.37543	2.12161	2.28016	1.88858	1.2849	1.71952	2.21947	1.74129	0.259253	0.112622	0.18378	-0.132679	0.592502	0.88964	-0.313738	0.0838469	0.275753
WRAP73	ENSG00000116213.16	chr1	3630767	3652761	21995	-	0.351558	0.562696	0.322718	0.440586	0.885208	0.512553	0.516623	0.652247	0.537849	0.568906	0.718955	0.892177	0.825147	1.37055	1.02929	0.0647778	0.663734	0.741978	0.218129	0.327841	0.759761	0.456333	0.00724649	0.0778322
TP73	ENSG00000078900.15	chr1	3652516	3736201	83686	+	0.106354	0.845432	0.519335	0.265391	1.10725	0.568753	0.0193258	-0.138277	0.530134	0.137061	0.926822	1.64142	1.32776	2.08422	1.68447	-0.448667	0.108166	0.177938	0.365449	0.314809	0.747244	1.04456	0.000536753	0.0220809
TP73-AS1	ENSG00000227372.12	chr1	3735511	3747373	11863	-	-0.0780577	0.0993069	0.0923734	-0.022518	-0.0288779	0.0124453	0.285526	0.43689	0.107116	0.276511	-0.132867	-0.0986635	-0.215222	0.186135	-0.0425836	0.269157	0.0333299	0.0688628	-0.143415	0.438379	0.817773	-0.136678	0.274464	0.526246
LRRC47	ENSG00000130764.10	chr1	3778559	3796498	17940	-	1.39493	1.50886	1.76622	1.22814	1.59505	1.49864	1.49701	1.75879	1.53548	1.59709	1.56431	1.37311	1.4958	1.75727	1.54206	0.0971334	0.464801	0.565536	0.0638076	0.748371	0.939471	-0.0356181	0.792684	0.902143
CEP104	ENSG00000116198.14	chr1	3812086	3857396	45311	-	1.65838	1.6193	1.84507	1.75516	1.7637	1.72832	2.12442	2.31599	2.21099	2.21713	1.67822	1.46322	1.50961	1.65519	1.54267	0.490463	9.11e-05	0.000733287	-0.0445797	0.738191	0.936436	-0.269638	0.0100137	0.0917775
DFFB	ENSG00000169598.17	chr1	3857267	3885429	28163	+	-0.582283	-0.29364	-0.422699	-0.592504	0.150494	-0.348126	-1.13924	-1.2644	-1.30438	-1.23601	-1.6414	-0.551232	-0.279741	-0.239755	-0.356909	-0.916298	0.00104505	0.00454597	-1.33245	0.0036099	0.204474	-0.080061	0.680513	0.839268
C1orf174	ENSG00000198912.11	chr1	3889125	3900293	11169	-	1.74364	1.404	1.6595	1.80381	1.70353	1.66289	1.30952	1.61609	0.940012	1.28854	1.62193	1.794	1.66187	1.78618	1.74735	-0.359748	0.0327992	0.0679232	-0.0320898	0.884707	0.973106	-0.00926549	0.949984	0.97722
LINC01134	ENSG00000236423.6	chr1	3900352	3917225	16874	+	-1.16395	-1.2416	-1.07317	-1.0597	-0.666139	-1.04091	-3.34236	-3.09915	-2.589	-3.01017	-1.62292	-1.24416	-0.863897	-1.9882	-1.36542	-2.12851	0.000224043	0.00142614	-0.595721	0.236942	0.692072	-0.499062	0.125271	0.342838
LINC01346	ENSG00000233304.7	chr1	3940486	3955262	14777	+	-3.89086	-2.99606	-2.64913	-3.22069	-1.44501	-2.84035	-5.26109	-5.00357	-3.89207	-4.71891	-3.88088	-1.92482	-2.11668	-3.00277	-2.34809	-2.42831	0.0132756	0.0329383	-1.17186	0.301252	0.737469	0.3519	0.518738	0.732662
NPHP4	ENSG00000131697.18	chr1	5862811	5992473	129663	-	-0.525441	-0.129958	-0.296501	-0.230739	0.20717	-0.195094	0.246117	0.817183	0.600535	0.554612	-0.301324	-0.0341965	0.0194262	0.793447	0.259559	0.764977	0.00194379	0.0073196	-0.0968573	0.767942	0.945597	0.414514	0.0639906	0.238317
KCNAB2	ENSG00000069424.15	chr1	5990927	6101193	110267	+	-2.35414	-1.84015	-2.21993	-2.38146	-1.19906	-1.99895	-1.23642	-0.919496	-1.0857	-1.08054	-2.61853	-1.08959	-2.05276	-1.04022	-1.39419	0.94094	0.00452278	0.0141033	-0.620599	0.259031	0.70582	0.517057	0.0966316	0.298791
CHD5	ENSG00000116254.18	chr1	6101787	6180321	78535	-	-2.98809	-1.95111	-3.04621	-2.03365	-3.48787	-2.70139	-2.1346	-2.92684	-2.09022	-2.38389	-2.32841	-2.25337	-2.76988	-2.74973	-2.59099	0.311293	0.425404	0.528929	0.407558	0.476539	0.838719	-0.0151333	0.970375	0.9865
RNF207	ENSG00000158286.13	chr1	6205475	6221299	15825	+	-2.3268	-1.86438	-1.8817	-1.95061	-0.788848	-1.76247	-1.83598	-1.59825	-2.37554	-1.93659	-1.94686	-2.91796	-1.4711	-1.41117	-1.93341	-0.153097	0.690727	0.764117	-0.17345	0.767984	0.945597	-0.134907	0.732832	0.869847
ICMT	ENSG00000116237.16	chr1	6221193	6235972	14780	-	3.12413	3.31423	3.11914	3.1136	3.31377	3.19697	3.57137	3.28967	3.3853	3.41545	3.68825	3.62878	3.71334	4.08015	3.80742	0.217981	0.0472402	0.0910094	0.497739	0.00527146	0.234949	0.531443	0.000159339	0.012035
GPR153	ENSG00000158292.7	chr1	6247353	6261098	13746	-	-2.16901	-1.55098	-2.68165	-0.92417	-0.65321	-1.5958	-0.14809	-0.855596	-1.04668	-0.683455	-1.97267	-0.136137	-1.9057	-0.177283	-0.739708	0.992782	0.0730223	0.129797	-0.332677	0.730083	0.934937	0.833557	0.135259	0.357659
ACOT7	ENSG00000097021.20	chr1	6264269	6393767	129499	-	0.331944	0.528979	-0.0187563	0.438381	1.03365	0.462839	1.64171	1.50613	1.33694	1.49492	0.784065	1.26385	1.03823	1.75316	1.35175	1.05735	0.000193146	0.00127482	0.34614	0.304864	0.739859	0.8489	0.00149634	0.0370902
ESPN	ENSG00000187017.17	chr1	6424776	6461367	36592	+	-5.7521	-5.75521	-5.11805	-4.8655	-4.64448	-5.22707	-0.808639	-1.32192	-2.71417	-1.61491	-2.8846	-3.36207	-3.27964	-2.28319	-2.97497	4.28335	4.11e-05	0.000412244	2.95183	0.00821077	0.27906	2.84779	0.00256464	0.0472527
PLEKHG5	ENSG00000171680.23	chr1	6467122	6520074	52953	-	-1.14532	-1.0603	-0.827125	-0.294682	-0.349394	-0.735364	-0.635035	-1.31839	-1.49811	-1.15051	-2.75569	-0.764631	-1.36443	0.365395	-0.587888	-0.417513	0.279165	0.381655	-2.06965	0.0265309	0.406299	0.156309	0.660384	0.826719
NOL9	ENSG00000162408.11	chr1	6521347	6554513	33167	-	1.81458	2.1039	1.95766	1.73342	1.98021	1.91795	0.990091	1.09601	1.22567	1.10392	1.85159	1.97797	2.11734	2.35991	2.15174	-0.818958	1.08e-05	0.00016715	-0.0628052	0.702724	0.925399	0.154919	0.171585	0.407636
TAS1R1	ENSG00000173662.21	chr1	6555307	6579755	24449	+	0.0385466	0.881543	0.443033	0.633311	1.15636	0.630558	-0.653661	-1.93122	-0.898871	-1.16125	-1.69126	1.6596	0.396119	1.33562	1.13045	-1.89304	0.00128444	0.00529916	-2.39932	0.0150271	0.345309	0.384218	0.247274	0.496909
ZBTB48	ENSG00000204859.13	chr1	6579994	6589280	9287	+	1.42519	1.90327	1.62779	1.20693	2.02888	1.63841	1.39603	1.16079	1.32443	1.29375	1.11152	2.12961	1.41689	2.1921	1.91287	-0.356899	0.120825	0.194513	-0.528568	0.143465	0.622087	0.17414	0.410186	0.649654
KLHL21	ENSG00000162413.16	chr1	6590724	6614607	23884	-	0.927751	1.29677	1.12346	0.929536	1.74251	1.20401	2.88588	2.30417	1.81231	2.33412	0.703852	1.71674	1.20889	2.1288	1.68481	1.13353	0.000582446	0.0029023	-0.496063	0.271339	0.715269	0.404049	0.14334	0.369707
PHF13	ENSG00000116273.6	chr1	6613731	6624030	10300	+	2.29186	2.48998	2.41063	2.41115	2.58553	2.43783	1.87409	1.88508	1.67412	1.8111	2.55957	2.67165	2.77188	3.05137	2.83164	-0.625997	4.05e-05	0.000408174	0.128589	0.371584	0.781719	0.319491	0.00471676	0.0632688
THAP3	ENSG00000041988.15	chr1	6624866	6635586	10721	+	-0.127329	-0.0262491	0.124414	-0.45458	-0.0932129	-0.115391	0.780316	0.526375	0.192858	0.49985	-0.486104	-0.521105	-0.254868	0.124093	-0.217293	0.611959	0.0040732	0.0130277	-0.384738	0.234983	0.691555	-0.161289	0.427605	0.664812
DNAJC11	ENSG00000007923.16	chr1	6634168	6701924	67757	-	1.40109	1.71988	1.62504	1.60592	1.59839	1.59006	1.01104	0.967801	0.791695	0.923511	1.69472	1.34631	1.80408	1.97574	1.70871	-0.669395	0.000171579	0.00116524	0.110159	0.532231	0.867306	0.062301	0.602509	0.791332
CAMTA1	ENSG00000171735.19	chr1	6785454	7769706	984253	+	-1.42594	-1.12345	-1.27289	-1.38902	-1.30479	-1.30322	-1.23928	0.0511874	-0.826342	-0.671477	-1.04857	-1.25564	-0.914078	-1.36016	-1.17662	0.672038	0.0257758	0.0559355	0.260759	0.541201	0.871424	0.0171316	0.953915	0.979223
VAMP3	ENSG00000049245.13	chr1	7771296	7781432	10137	+	3.31426	3.28671	3.21222	3.31309	3.26105	3.27747	3.66876	3.70791	3.50977	3.62881	3.23479	2.98482	3.20292	3.18268	3.12348	0.354066	0.00108558	0.0046825	-0.0363649	0.779934	0.949122	-0.23578	0.0187844	0.125486
PER3	ENSG00000049246.14	chr1	7784320	7845177	60858	+	3.56707	3.61559	3.70674	3.56025	3.49396	3.58872	3.46124	3.81272	3.86906	3.71434	3.15923	4.18575	3.582	4.0294	3.93238	0.12622	0.411885	0.516154	-0.424396	0.0842826	0.546539	0.256931	0.10928	0.318496
PARK7	ENSG00000116288.13	chr1	7954291	7985505	31215	+	3.84772	3.84884	3.84992	3.83247	3.82406	3.8406	3.96105	3.98468	3.7377	3.89448	3.81976	4.11542	4.0911	4.19928	4.13527	0.055165	0.508554	0.605807	-0.015304	0.902335	0.97775	0.208949	0.0242091	0.14331
AL034417.4	ENSG00000284747.1	chr1	7991134	8005312	14179	+	-2.7909	-2.51998	-3.2681	-2.37187	-2.11897	-2.61396	-2.93533	-2.02927	-2.20899	-2.39119	-2.77947	-2.23783	-2.4356	-2.27895	-2.31746	0.294772	0.419787	0.523901	-0.144918	0.805624	0.956845	0.256079	0.487135	0.710744
ERRFI1	ENSG00000116285.13	chr1	8004404	8026309	21906	-	4.88387	4.07556	4.54358	4.83497	4.4402	4.55564	4.81897	4.9652	4.59143	4.79187	5.12949	4.14438	4.44837	4.13389	4.24221	0.238332	0.202757	0.295739	0.580746	0.0478792	0.468109	-0.397419	0.0467726	0.200196
SLC45A1	ENSG00000162426.16	chr1	8318114	8344167	26054	+	-2.61169	-2.03715	-1.75962	-2.26177	-2.47002	-2.22805	-1.94872	-2.2476	-2.23608	-2.14413	-1.60301	-1.5751	-2.54272	-1.49785	-1.87189	0.0704972	0.850076	0.892926	0.683819	0.185591	0.659574	0.284047	0.442825	0.678527
RERE	ENSG00000142599.19	chr1	8352397	8848921	496525	-	2.0665	2.36564	2.19148	2.38522	2.24204	2.25018	1.66881	1.81576	1.97865	1.82107	2.10951	2.14251	2.24649	2.44167	2.27689	-0.428742	0.00153662	0.00605463	-0.134466	0.40821	0.803954	-0.0543042	0.61331	0.797003
ENO1	ENSG00000074800.16	chr1	8861000	8879190	18191	-	4.75269	4.88579	4.81522	4.88567	4.99957	4.86779	5.1962	5.05825	4.68075	4.9784	4.86834	5.10634	5.30279	5.56592	5.32502	0.111587	0.311052	0.414466	0.00663001	0.967332	0.992166	0.376397	0.00384989	0.0577726
SLC2A5	ENSG00000142583.18	chr1	9035106	9088478	53373	-	-5.68412	-6.25813	-6.25813	-5.14165	-3.13253	-5.29491	-3.62353	-3.79861	-5.27539	-4.23251	-4.94801	-4.54986	-4.90417	-4.62944	-4.69449	1.99035	0.0510435	0.0968636	1.099	0.461977	0.831175	1.34692	0.195812	0.438704
GPR157	ENSG00000180758.12	chr1	9100305	9129102	28798	-	-0.476268	-0.729293	-0.80372	-0.376796	0.481287	-0.380958	0.910975	0.827096	-0.881987	0.285361	-0.910498	-0.77504	0.0588997	0.716643	0.000167569	0.717517	0.116158	0.188476	-0.514125	0.524297	0.864636	0.430295	0.358414	0.603866
MIR34AHG	ENSG00000228526.7	chr1	9148011	9198906	50896	-	-3.28763	-3.77998	-3.57538	-2.85822	-2.8744	-3.27512	-2.42398	-3.161	-4.35581	-3.3136	-3.57996	-3.4305	-2.51264	-2.46757	-2.80357	-0.0289266	0.948368	0.964333	-0.298177	0.679711	0.920496	0.519588	0.231947	0.479642
H6PD	ENSG00000049239.13	chr1	9234774	9271337	36564	+	0.479889	0.600658	0.667674	0.638392	0.784866	0.634296	0.813546	1.00961	0.727903	0.850352	0.455082	0.521641	-0.0529915	1.106	0.524885	0.222959	0.237345	0.335687	-0.173552	0.552968	0.875502	-0.17187	0.383448	0.627031
SPSB1	ENSG00000171621.14	chr1	9292894	9369532	76639	+	0.498128	0.906841	0.495952	1.30725	2.36019	1.11367	2.39158	2.32326	0.470787	1.72854	0.261001	0.652304	0.693337	1.08583	0.810489	0.670588	0.164842	0.250442	-0.827877	0.36355	0.777084	-0.341364	0.526892	0.738735
SLC25A33	ENSG00000171612.7	chr1	9539465	9585173	45709	+	1.67285	1.32412	1.49713	1.03708	1.14583	1.3354	2.42231	2.44198	2.14451	2.33627	1.41417	1.651	1.09684	1.30508	1.35097	0.998725	5.02e-05	0.000474829	0.0751901	0.783897	0.949992	-0.119615	0.527932	0.739284
TMEM201	ENSG00000188807.13	chr1	9588911	9614877	25967	+	0.0188875	0.892357	0.603561	0.255941	0.781024	0.510354	0.597114	0.965108	0.741943	0.768055	0.524839	0.9529	0.958939	1.52842	1.14675	0.262522	0.202737	0.295739	0.0155891	0.959767	0.989653	0.573559	0.0111196	0.0966517
PIK3CD	ENSG00000171608.16	chr1	9651731	9729114	77384	+	-4.88942	-3.90362	-4.33537	-3.68754	-3.61438	-4.08606	-2.38164	-2.65091	-3.05247	-2.69501	-3.88541	-3.22753	-4.34617	-3.93874	-3.83748	1.60997	0.00146899	0.00585607	0.288475	0.684294	0.920496	0.16126	0.73833	0.872814
CLSTN1	ENSG00000171603.18	chr1	9728926	9823984	95059	-	3.16738	3.79965	3.51418	3.52455	3.96967	3.59508	3.98548	3.77894	3.82241	3.86227	3.05047	4.01794	3.49743	4.40462	3.97333	0.26785	0.176101	0.264235	-0.538942	0.0850257	0.54929	0.296679	0.138374	0.361886
CTNNBIP1	ENSG00000178585.15	chr1	9848276	9910336	62061	-	1.62981	1.77178	1.78611	1.42955	1.96634	1.71672	2.21299	2.39216	2.07677	2.22731	1.47391	1.3541	1.41373	1.83873	1.53552	0.514653	0.00171006	0.00659872	-0.242815	0.276579	0.719674	-0.249899	0.104086	0.310655
LZIC	ENSG00000162441.12	chr1	9922113	9943407	21295	-	2.0851	2.03824	2.07145	1.9533	1.87896	2.00541	1.72561	1.58329	1.43937	1.58276	2.16037	2.01264	2.25042	2.22198	2.16168	-0.426602	0.00114931	0.00487811	0.158938	0.290223	0.728539	0.0731058	0.468557	0.696315
NMNAT1	ENSG00000173614.14	chr1	9943428	9985501	42074	+	0.00224773	-0.28323	-0.0919964	0.268384	0.349534	0.0489879	0.0662928	0.39874	0.174916	0.213317	0.105144	-0.222559	0.0464839	0.242287	0.0220709	0.18753	0.283776	0.386099	0.0745075	0.776102	0.947383	-0.0761862	0.673632	0.83481
RBP7	ENSG00000162444.12	chr1	9997206	10016021	18816	+	-0.0960965	-0.264498	0.411211	0.80279	2.16473	0.603627	1.69724	1.31369	0.177452	1.06279	0.127063	2.31133	0.864859	1.24609	1.47409	0.527812	0.35487	0.4593	-0.457866	0.651228	0.911249	0.751227	0.182562	0.421883
UBE4B	ENSG00000130939.20	chr1	10032832	10181239	148408	+	2.39072	2.71221	2.46785	2.49056	2.41193	2.49465	2.24795	2.11716	2.39037	2.25183	2.29813	2.58521	2.65666	2.78629	2.67605	-0.244611	0.0343108	0.0704927	-0.191268	0.237987	0.692786	0.0984093	0.353618	0.599384
KIF1B	ENSG00000054523.18	chr1	10210570	10381603	171034	+	2.0058	2.09614	2.10517	1.99759	2.17118	2.07518	2.6069	2.568	2.93786	2.70425	2.10468	1.95291	1.99908	2.06943	2.00714	0.62914	5.61e-05	0.000512494	0.0351896	0.826449	0.960398	-0.152196	0.174411	0.410705
PGD	ENSG00000142657.21	chr1	10398592	10420511	21920	+	3.41572	3.35734	3.591	3.52806	3.41208	3.46084	4.38904	4.50676	4.16947	4.35509	3.79028	3.20211	3.56216	3.71893	3.4944	0.896431	1.47e-06	4.6e-05	0.335465	0.0514886	0.479374	-0.0402698	0.710705	0.857373
DFFA	ENSG00000160049.12	chr1	10456522	10472529	16008	-	1.79788	1.94887	2.01037	1.86463	2.03535	1.93142	1.55403	1.70297	1.6746	1.64387	1.93075	2.15126	1.8916	2.17725	2.07337	-0.287612	0.0160375	0.038269	0.00419566	0.978341	0.994222	0.0492729	0.63601	0.812011
PEX14	ENSG00000142655.13	chr1	10472288	10630758	158471	+	0.441632	0.820055	0.573453	0.565114	0.582717	0.596594	-0.140535	-0.273116	-0.231454	-0.215035	0.423696	0.168832	0.27489	0.866099	0.436607	-0.833734	0.000518147	0.00266348	-0.171448	0.495935	0.850126	-0.205773	0.233446	0.481349
CASZ1	ENSG00000130940.15	chr1	10636604	10796650	160047	-	0.252999	0.70744	0.242166	0.424972	0.56571	0.438657	0.00465863	-0.024268	0.196081	0.058824	0.328245	0.361247	0.196038	1.02088	0.526054	-0.382647	0.0457952	0.0888834	-0.102531	0.691501	0.922258	0.0318775	0.851579	0.931887
C1orf127	ENSG00000175262.14	chr1	10946471	10982037	35567	-	-2.22528	-1.8811	-1.73872	-3.39481	-1.77611	-2.2032	-4.7608	-4.87103	-2.80973	-4.14719	-4.0557	-2.26839	-3.00134	-2.77568	-2.6818	-2.67549	0.0043163	0.0136046	-2.26506	0.07933	0.542598	-0.704557	0.225085	0.47197
SRM	ENSG00000116649.10	chr1	11054584	11060020	5437	-	1.59409	2.26257	1.85694	1.67756	1.41792	1.76182	1.80812	1.81079	2.06243	1.89378	1.6903	1.6271	1.92415	1.89586	1.8157	0.119887	0.523116	0.619381	-0.0756498	0.794925	0.954196	-0.0316868	0.869774	0.942112
EXOSC10	ENSG00000171824.14	chr1	11066618	11099869	33252	-	2.8709	3.13371	2.98838	3.0117	2.9749	2.99592	2.26285	2.31412	2.05114	2.20937	2.91186	3.07784	3.08353	3.23476	3.13204	-0.786046	1.17e-06	3.95e-05	-0.0784489	0.551672	0.874998	0.0522788	0.551543	0.757328
MTOR	ENSG00000198793.13	chr1	11106535	11262551	156017	-	2.89249	2.99863	2.94867	2.95897	2.73392	2.90654	2.64129	2.81735	2.72778	2.72881	2.88884	2.93006	3.03813	3.32791	3.0987	-0.177163	0.0849158	0.146341	-0.0120774	0.93328	0.983826	0.111002	0.261292	0.511647
UBIAD1	ENSG00000120942.14	chr1	11273198	11296049	22852	+	-0.0508916	-0.163255	0.0710658	-0.181035	-0.260991	-0.117021	0.574639	0.755755	0.100704	0.477033	-0.0628401	-0.0260476	0.0826697	0.210143	0.0889217	0.606506	0.00221979	0.00808203	0.0538928	0.835598	0.961618	0.121693	0.48539	0.709138
DISP3	ENSG00000204624.8	chr1	11479155	11537551	58397	+	-2.52878	-1.59805	-2.11661	-2.47753	-1.87804	-2.1198	1.43647	1.50338	0.611286	1.18371	-0.894642	-1.32397	-1.25816	-0.679449	-1.08719	3.37048	5.92e-08	7.07e-06	1.26441	0.0202125	0.377739	1.01646	0.0134804	0.106976
FBXO44	ENSG00000132879.14	chr1	11654375	11663327	8953	+	-1.73369	-1.74241	-1.66991	-0.811363	-1.16831	-1.42514	-0.482485	-0.361444	-0.403449	-0.415793	-1.72141	-2.87845	-1.71351	-1.3042	-1.96539	1.07433	0.00197023	0.00740505	-0.282536	0.587031	0.886866	-0.505164	0.179786	0.4181
FBXO6	ENSG00000116663.11	chr1	11664200	11674354	10155	+	-0.961217	-0.40923	-1.24896	-0.0241699	0.486149	-0.431487	-0.568297	-0.73311	-0.962678	-0.754695	-0.882113	-0.991523	-0.46699	-0.608225	-0.688913	-0.299104	0.450613	0.552688	-0.428228	0.495475	0.849793	-0.289615	0.472359	0.698357
MAD2L2	ENSG00000116670.15	chr1	11674480	11691650	17171	-	0.624712	1.08002	0.894589	0.936632	0.83308	0.873807	1.38961	1.53881	1.07043	1.33295	0.774248	1.24542	1.32999	1.7266	1.434	0.471457	0.0068586	0.0194778	-0.0955228	0.693934	0.922838	0.501547	0.00503205	0.0650757
AGTRAP	ENSG00000177674.16	chr1	11736084	11754802	18719	+	-0.143979	0.355422	-0.142535	0.405146	0.866309	0.268073	0.434989	0.489613	-0.260899	0.221234	-0.661307	0.0809506	0.596673	0.979218	0.55228	-0.0172056	0.950785	0.966036	-0.935229	0.0858933	0.550918	0.284803	0.306526	0.556247
MTHFR	ENSG00000177000.13	chr1	11785723	11806455	20733	-	-0.266501	-0.030057	0.0742613	-0.152167	0.196345	-0.0356237	0.819011	1.03922	0.489018	0.782417	0.0762822	-0.33533	-0.0764954	0.33816	-0.0245549	0.826846	9.43e-05	0.000751488	0.116444	0.624588	0.902247	-0.0411856	0.801114	0.907436
CLCN6	ENSG00000011021.23	chr1	11806096	11848079	41984	+	0.332438	0.764442	0.550457	0.739983	0.576419	0.592748	-0.392504	-0.238341	-0.485235	-0.372027	0.291256	0.498784	0.687848	0.871491	0.686041	-0.963633	1.01e-05	0.000160816	-0.29523	0.135994	0.615478	0.0243646	0.839743	0.927605
AL021155.4	ENSG00000285646.2	chr1	11907940	11914298	6359	+	-3.00315	-3.17922	-2.31661	-2.37321	-2.11605	-2.59765	0.0188092	-0.218708	-0.932335	-0.377412	-1.70589	-2.33035	-1.6397	-2.66117	-2.21041	2.40084	2.61e-05	0.000302375	1.00951	0.116451	0.590754	0.316425	0.506121	0.723984
KIAA2013	ENSG00000116685.16	chr1	11919591	11926428	6838	-	2.15473	2.02774	2.1101	1.94556	2.52122	2.15187	2.28382	2.48304	2.02189	2.26292	2.24139	1.60443	2.09525	2.12017	1.93995	0.119575	0.42436	0.527998	0.096207	0.666587	0.91586	-0.273091	0.100628	0.305272
PLOD1	ENSG00000083444.17	chr1	11934205	11975538	41334	+	1.15631	1.14689	1.04116	1.19531	1.89888	1.28771	1.64642	1.76892	1.93221	1.78251	1.07374	0.798999	1.12929	1.35146	1.09325	0.504464	0.0119522	0.0302044	-0.201512	0.485331	0.843979	-0.245943	0.215007	0.460209
MFN2	ENSG00000116688.18	chr1	11980181	12015211	35031	+	2.097	2.05079	2.26109	2.2392	2.18916	2.16745	1.80459	1.97819	1.60887	1.79722	2.13662	2.05062	2.1982	2.49436	2.24773	-0.368027	0.00290752	0.00996745	-0.0249344	0.867825	0.96915	0.00232946	0.98145	0.990926
MIIP	ENSG00000116691.11	chr1	12019466	12032045	12580	+	0.369052	0.441261	0.142652	0.123277	0.758927	0.367034	0.372887	0.433149	-0.598581	0.0691515	-0.288997	-0.766261	-0.419522	0.722671	-0.15437	-0.284283	0.364248	0.468642	-0.662237	0.210099	0.680186	-0.505167	0.142395	0.368563
TNFRSF1B	ENSG00000028137.19	chr1	12166991	12209228	42238	+	-0.863331	-0.81478	-1.20545	-0.274569	-1.35822	-0.903271	0.925209	0.775601	-1.15734	0.181156	-0.764832	-0.380068	-1.18667	0.0833313	-0.49447	1.14823	0.0305053	0.0640624	0.163559	0.840836	0.962247	0.371127	0.491498	0.713269
VPS13D	ENSG00000048707.15	chr1	12230030	12512047	282018	+	1.81016	1.72137	1.80026	1.84843	1.72133	1.78031	1.20277	1.39381	1.30829	1.30162	1.67709	1.63866	1.59296	1.81505	1.68222	-0.4779	0.000110932	0.000850161	-0.0973878	0.455834	0.827805	-0.181678	0.0529996	0.215552
DHRS3	ENSG00000162496.9	chr1	12567910	12618210	50301	-	1.36647	1.05033	1.25249	1.01865	1.1297	1.16353	-0.670511	-0.493203	-1.37473	-0.846149	0.847784	0.563715	0.976898	0.263787	0.601467	-2.03537	5.29e-06	0.000101997	-0.317506	0.308715	0.743282	-0.696072	0.00583835	0.0698914
PDPN	ENSG00000162493.16	chr1	13583465	13617957	34493	+	-5.41894	-1.93421	-5.41894	-2.77351	-5.41894	-4.19291	-4.0611	-5.41894	-4.43619	-4.63874	-3.8471	3.12371	-5.41894	1.46067	-0.278188	-0.364419	0.942287	0.960142	1.25163	0.835127	0.961618	4.32276	0.205913	0.450658
PRDM2	ENSG00000116731.22	chr1	13700198	13825079	124882	+	1.35971	1.67302	1.34122	1.44769	1.38341	1.44101	2.53868	2.4481	2.09719	2.36132	1.57409	2.14247	1.47147	1.97146	1.8618	0.922819	5.6e-05	0.000511779	0.139219	0.562877	0.878526	0.325894	0.0586097	0.227695
KAZN	ENSG00000189337.17	chr1	13892792	15118043	1225252	+	-5.17729	-4.18941	-3.85616	-5.35053	-5.21323	-4.75732	-5.9637	-5.92293	-5.17855	-5.68839	-4.87823	-5.31306	-5.47613	-4.83531	-5.20817	-1.203	0.0460983	0.0893143	-0.160421	0.823446	0.960393	-0.606726	0.250553	0.500896
TMEM51-AS1	ENSG00000175147.13	chr1	15111815	15153618	41804	-	-3.74799	-2.42344	-3.08479	-3.04255	-2.30063	-2.91988	-2.22018	-2.60684	-2.55869	-2.4619	-4.54186	-2.85177	-3.10657	-1.86913	-2.60916	0.474853	0.188003	0.278281	-1.74172	0.052799	0.482009	0.313184	0.396348	0.637899
TMEM51	ENSG00000171729.14	chr1	15152532	15220478	67947	+	1.30994	1.3006	1.25652	1.08353	1.64961	1.32004	1.59651	1.82991	1.65851	1.69498	1.18453	1.26859	1.58057	1.9675	1.60555	0.384676	0.0272752	0.0584275	-0.131666	0.608634	0.896143	0.244901	0.149131	0.377802
FHAD1	ENSG00000142621.19	chr1	15247272	15400283	153012	+	-0.581876	-0.14631	-0.281972	-0.39276	-0.379457	-0.356475	-0.939288	-0.605279	-1.40853	-0.984366	-1.00761	-0.574087	0.0498953	0.714247	0.0633519	-0.618287	0.026311	0.0568127	-0.653736	0.112253	0.58916	0.408128	0.0862689	0.279988
EFHD2	ENSG00000142634.13	chr1	15409888	15430339	20452	+	2.51062	2.34498	2.41979	2.30084	2.63808	2.44286	2.97363	3.15891	2.90912	3.01389	2.2396	2.56109	2.77508	3.19588	2.84402	0.576927	0.000429106	0.00231204	-0.198786	0.333527	0.762707	0.343643	0.0171101	0.120187
CTRC	ENSG00000162438.12	chr1	15438442	15449242	10801	+	-5.32902	-3.36084	-4.42327	-3.59074	-5.32902	-4.40658	-2.57819	-2.66942	-2.77293	-2.67351	-4.01889	-3.62075	-3.97506	-3.20876	-3.60152	2.61085	0.00208819	0.00773868	0.936177	0.427199	0.813998	1.43984	0.0803909	0.269424
CASP9	ENSG00000132906.18	chr1	15490832	15526534	35703	-	-0.450783	-0.368002	-0.247378	-0.28053	-0.429298	-0.355198	0.600099	0.638903	0.388227	0.54241	-0.469762	-0.488915	-0.58915	0.160279	-0.305928	0.910551	5.09e-05	0.000478486	-0.112461	0.671437	0.916816	0.00175906	0.991924	0.99674
DNAJC16	ENSG00000116138.13	chr1	15526813	15592379	65567	+	1.89286	1.7716	1.79702	1.8447	1.63693	1.78862	1.39523	1.73205	1.79185	1.63971	1.91577	1.61087	1.80542	1.80356	1.73995	-0.147507	0.233022	0.330914	0.132935	0.458773	0.829686	-0.131434	0.290047	0.540304
AGMAT	ENSG00000116771.6	chr1	15571699	15585051	13353	-	-1.33144	-1.87497	-1.4814	-2.65459	-0.936493	-1.65578	-1.93581	-2.02551	-2.18896	-2.05009	-2.71531	-2.50527	-1.71827	-2.29529	-2.17295	-0.438812	0.286409	0.388721	-1.1799	0.125821	0.603036	-0.651632	0.141601	0.367172
DDI2	ENSG00000197312.12	chr1	15617458	15669044	51587	+	2.04274	2.05741	2.06907	1.97919	1.99905	2.02949	2.77225	2.79454	2.68763	2.75147	1.98752	1.77271	2.15762	2.11944	2.01659	0.722839	1.94e-06	5.44e-05	-0.0367106	0.781494	0.949992	-0.092397	0.308063	0.557693
PLEKHM2	ENSG00000116786.13	chr1	15684320	15734769	50450	+	2.71045	2.70999	2.87666	2.47367	2.7208	2.69832	2.20738	2.28016	2.32289	2.27015	2.28983	2.5949	2.3592	2.57292	2.50901	-0.432476	0.00237175	0.00848214	-0.407305	0.0348569	0.442711	-0.288702	0.0251441	0.14573
AL450998.2	ENSG00000237938.5	chr1	15720312	15736896	16585	-	-2.84288	-1.18224	-3.62223	-1.97367	-0.93097	-2.1104	-2.7872	-3.2825	-2.58313	-2.88428	-3.56663	-1.88819	-2.29964	-2.02479	-2.07087	-0.894426	0.311996	0.415569	-1.97199	0.248826	0.698203	0.138977	0.854226	0.933538
FBLIM1	ENSG00000162458.13	chr1	15756607	15786594	29988	+	2.07191	1.40572	1.98868	1.36025	2.15732	1.79678	0.419658	0.595406	0.304488	0.439851	1.8222	0.309449	1.51111	0.703356	0.841306	-1.36497	0.000362129	0.00204992	0.0256866	0.942201	0.98512	-1.03034	0.00238415	0.0458831
FLJ37453	ENSG00000179743.4	chr1	15834474	15848147	13674	-	-0.696263	-0.352099	-0.930343	-0.818247	-0.413847	-0.64216	-0.493166	-1.10446	-2.0573	-1.21831	-0.644149	-0.180245	-0.260652	-0.27441	-0.238436	-0.610167	0.0825305	0.143144	0.00728765	0.987124	0.996293	0.314893	0.286329	0.536578
SPEN	ENSG00000065526.12	chr1	15836095	15940456	104362	+	2.0386	2.56662	2.30755	2.45736	2.48565	2.37116	2.28802	2.39457	2.88277	2.52178	2.42302	2.44435	2.66354	2.9758	2.69457	0.150947	0.358694	0.463036	0.0582086	0.810714	0.958317	0.244651	0.148412	0.37698
ZBTB17	ENSG00000116809.12	chr1	15941869	15976132	34264	-	0.57377	0.505135	0.678304	0.44075	0.56128	0.551848	-0.145362	0.0338284	-0.624018	-0.245184	0.82718	0.218526	0.461815	0.97836	0.552901	-0.799657	0.000871871	0.00395136	0.27901	0.249347	0.698698	-0.0418632	0.80376	0.908896
EPHA2	ENSG00000142627.13	chr1	16124337	16156069	31733	-	-1.36207	-0.0204523	-0.359461	0.596436	0.954717	-0.0381671	1.66021	1.72605	0.690844	1.35903	-0.468542	-0.72227	0.392336	1.03111	0.233725	1.46065	0.00511994	0.0155653	-0.398353	0.642319	0.908755	0.356624	0.488158	0.711072
ARHGEF19	ENSG00000142632.17	chr1	16197854	16212652	14799	-	1.017	1.34056	1.19581	1.24753	1.43276	1.24673	0.597012	0.512613	-0.0246089	0.361672	0.6903	1.35873	0.950966	1.39839	1.23603	-0.885336	0.000226117	0.00143679	-0.553543	0.0476309	0.468109	-0.10647	0.501798	0.720962
ANO7L1	ENSG00000237276.8	chr1	16215909	16228027	12119	-	-0.966803	-0.432294	-0.495847	-0.356462	-0.581153	-0.566512	-0.179672	-0.242695	-1.02956	-0.483975	-1.07995	-1.08494	-1.01376	-0.47853	-0.859078	0.0978397	0.70957	0.78014	-0.536919	0.24748	0.697975	-0.350345	0.235662	0.483899
CPLANE2	ENSG00000132881.12	chr1	16231692	16237183	5492	-	-1.51064	-0.829284	-0.717743	-0.896045	-0.00430173	-0.791603	-1.43229	-0.921361	-1.62703	-1.32689	-0.616232	-2.17464	-0.433692	0.186195	-0.807379	-0.555744	0.298419	0.401406	0.205421	0.766009	0.944979	0.10039	0.837692	0.926746
FBXO42	ENSG00000037637.11	chr1	16246840	16352480	105641	-	1.67846	1.3608	1.67336	1.58682	1.42223	1.54433	1.61887	1.72384	1.58275	1.64182	1.37305	1.41318	1.26562	1.51965	1.39948	0.0983918	0.372288	0.476928	-0.166895	0.326179	0.758541	-0.235343	0.0534033	0.216306
SZRD1	ENSG00000055070.17	chr1	16352575	16398145	45571	+	3.05077	3.15629	3.14744	2.93734	3.0807	3.07451	3.05324	3.12679	2.78552	2.98851	3.22988	2.88094	3.05842	3.42472	3.12136	-0.0854191	0.427144	0.530402	0.160169	0.320286	0.753392	-0.0292378	0.784447	0.89764
NECAP2	ENSG00000157191.20	chr1	16440721	16460078	19358	+	0.976425	1.12684	1.1147	1.25983	1.23309	1.14218	0.789176	1.04828	0.875706	0.904388	1.24705	0.87533	1.00435	1.31235	1.06401	-0.230157	0.0645556	0.117267	0.114248	0.4973	0.850126	-0.142718	0.233118	0.481123
LINC01772	ENSG00000226029.1	chr1	16460948	16468481	7534	+	-0.972884	-0.361165	-0.581797	-1.15906	-0.698388	-0.754659	-0.192106	-0.55181	-0.833723	-0.52588	-0.413045	-1.43507	-0.854582	-0.367077	-0.885575	0.219747	0.393303	0.497748	0.345196	0.360002	0.775843	-0.155771	0.573524	0.773441
CROCCP3	ENSG00000080947.15	chr1	16467436	16499257	31822	-	-0.189086	-0.335886	-0.0333426	-0.106659	0.0533617	-0.122322	0.117377	0.515515	0.430635	0.354509	-0.635233	0.412539	-0.00662162	-0.0702004	0.111906	0.489133	0.0129427	0.0322408	-0.512513	0.112403	0.58916	0.099452	0.585077	0.780304
NBPF1	ENSG00000219481.10	chr1	16562319	16613562	51244	-	2.73942	3.13085	2.91231	3.11857	2.48437	2.8771	3.36853	3.60285	3.83936	3.60358	3.02439	2.66963	2.83736	3.22466	2.91055	0.727291	0.000914377	0.00411513	0.153175	0.554017	0.875569	-0.045916	0.79019	0.901141
CROCCP2	ENSG00000215908.10	chr1	16618253	16657232	38980	-	1.47499	1.37663	1.63251	1.29454	1.59386	1.47451	1.07117	1.14798	1.04264	1.08726	1.26395	1.66978	1.39017	1.81602	1.62532	-0.390736	0.00720186	0.0202081	-0.209654	0.267084	0.711495	0.0584699	0.625031	0.805033
AL021920.2	ENSG00000280114.1	chr1	16681097	16688749	7653	-	-0.469341	1.10447	0.101073	-0.0540814	0.171453	0.170715	-0.661556	-0.527233	-1.08586	-0.758217	-0.97996	1.25773	-0.916235	0.0431115	0.128203	-0.982717	0.082916	0.143673	-1.23011	0.184034	0.658822	-0.275038	0.558191	0.76236
ESPNP	ENSG00000268869.6	chr1	16687339	16720157	32819	-	-2.2677	-2.21763	-1.79674	-2.3722	-2.16797	-2.16445	-2.59954	-2.98707	-3.52813	-3.03825	-3.66775	-1.81176	-3.07694	-1.57488	-2.15453	-0.973094	0.0352234	0.0720431	-1.68934	0.0465085	0.46478	-0.0953362	0.794569	0.903268
CROCC	ENSG00000058453.17	chr1	16740273	16972964	232692	+	-0.0601463	0.464148	0.524317	-0.0903721	0.653144	0.298218	0.785731	0.737604	0.635794	0.71971	0.0502176	0.56401	-0.13416	0.873355	0.434402	0.416439	0.0705994	0.126357	-0.251549	0.481549	0.840879	0.0489372	0.828927	0.922429
ATP13A2	ENSG00000159363.19	chr1	16985958	17011928	25971	-	0.321631	0.155144	0.269282	0.299182	0.33784	0.276616	0.858086	0.925475	0.758036	0.847199	0.566458	0.365449	0.488088	0.829161	0.560899	0.579911	0.000233143	0.00147164	0.299702	0.108061	0.586413	0.225057	0.0828898	0.274117
SDHB	ENSG00000117118.10	chr1	17018722	17054032	35311	-	3.68727	3.54316	3.63002	3.59195	3.50542	3.59156	3.3082	3.35427	3.05303	3.2385	3.66339	3.63338	3.65627	3.8377	3.70912	-0.35183	0.00256802	0.00903666	0.0771322	0.580026	0.884496	0.0337675	0.718563	0.861193
PADI2	ENSG00000117115.13	chr1	17066761	17119451	52691	-	-6.11365	-6.11365	-6.11365	-4.99717	-4.70443	-5.60851	-2.60015	-3.45405	-4.55174	-3.53531	-3.95904	-5.30144	-3.74917	-1.77384	-3.60815	3.36018	0.0101351	0.0264626	2.90915	0.0737422	0.530788	3.45085	0.00989258	0.0914872
RCC2	ENSG00000179051.14	chr1	17406760	17439677	32918	-	4.38086	4.36561	4.53357	4.28915	4.44128	4.40209	3.99924	4.16942	3.82312	3.99726	3.86115	4.33205	4.25842	4.56153	4.384	-0.404156	0.000988792	0.00437306	-0.536087	0.00255525	0.179272	-0.101491	0.297717	0.547599
ARHGEF10L	ENSG00000074964.17	chr1	17539698	17697874	158177	+	-5.94635	-3.97081	-4.49984	-5.05975	-4.08319	-4.71199	-3.88576	-3.77026	-0.910524	-2.85552	-3.95182	-6.52037	-5.16641	-0.535065	-4.07395	2.10205	0.116195	0.188514	0.995647	0.630816	0.90481	0.901429	0.570983	0.771733
IGSF21	ENSG00000117154.12	chr1	18107798	18378483	270686	+	-2.83392	-5.12943	-5.12943	-1.93137	-5.12943	-4.03072	-1.26687	-0.364761	0.246069	-0.461854	-4.55102	-0.129804	-3.50892	-0.494113	-1.37761	4.89482	0.00276664	0.00958779	-0.159937	0.95908	0.989653	3.71837	0.019449	0.127604
ALDH4A1	ENSG00000159423.17	chr1	18871430	18902724	31295	-	-2.09728	-1.52227	-1.52754	-1.72477	-1.79974	-1.73432	-0.202464	-0.164032	-0.378708	-0.248401	-0.981989	-2.42541	-1.01713	-0.991215	-1.47792	1.54132	6.67e-05	0.000579002	0.788841	0.0770756	0.538049	0.29417	0.361565	0.606819
IFFO2	ENSG00000169991.11	chr1	18904280	18956676	52397	-	1.67826	1.54974	1.82948	1.5629	1.4079	1.60566	2.58616	2.74738	2.46752	2.60035	1.69158	1.50264	1.5333	1.54245	1.52613	0.994675	1.08e-06	3.77e-05	0.0873614	0.624628	0.902247	-0.176882	0.166947	0.401683
UBR4	ENSG00000127481.15	chr1	19074510	19210266	135757	-	3.10322	3.39563	3.33072	3.44393	3.37592	3.32989	3.43959	3.45322	3.46328	3.45203	3.41169	3.29177	3.45688	3.62915	3.45927	0.122817	0.178757	0.267095	0.0878566	0.508947	0.856387	0.047523	0.591431	0.784815
EMC1-AS1	ENSG00000230424.1	chr1	19210501	19240704	30204	+	0.123739	0.11574	-0.692536	-0.377367	-0.111563	-0.188398	1.71693	1.78958	0.741977	1.41616	0.241719	0.104608	-0.508814	0.229151	-0.0583519	1.78902	0.000336168	0.00193587	0.511134	0.42543	0.813998	0.0742665	0.872257	0.942646
EMC1	ENSG00000127463.15	chr1	19215660	19251527	35868	-	1.2411	1.56853	1.44603	1.58886	1.53755	1.47641	0.953563	1.16281	0.9872	1.03452	1.20792	1.32121	1.39007	1.65054	1.45394	-0.438087	0.00107991	0.00466363	-0.262031	0.112658	0.58916	-0.0995517	0.344699	0.591199
MRTO4	ENSG00000053372.5	chr1	19251805	19260128	8324	+	1.09607	1.62988	1.47146	1.28082	1.60717	1.41708	1.2949	1.17182	0.712776	1.05983	1.43779	1.47288	1.55351	2.02747	1.68462	-0.359292	0.0636683	0.116038	0.0239286	0.925719	0.982667	0.209981	0.228034	0.475256
AKR7L	ENSG00000211454.15	chr1	19265982	19274194	8213	-	-2.4401	-1.64369	-1.78055	-1.54737	-1.11006	-1.70435	-0.0574937	-0.299515	-0.173054	-0.176688	-1.92746	-1.37244	-1.95105	-1.28213	-1.53521	1.61444	6.09e-05	0.000541354	-0.219333	0.683011	0.920496	0.106635	0.750679	0.880056
AKR7A3	ENSG00000162482.5	chr1	19282573	19288770	6198	-	-1.66539	-0.148472	-0.978857	-0.522565	0.230846	-0.616889	1.22516	0.794421	0.514906	0.844828	-0.368133	-0.845602	-0.514205	-0.344562	-0.568123	1.57207	0.000758702	0.00356585	0.31025	0.62066	0.901446	0.038413	0.931063	0.970407
AKR7A2	ENSG00000053371.12	chr1	19303965	19312146	8182	-	1.60605	1.76656	1.98494	1.85964	2.31122	1.90568	2.48537	2.66412	2.90791	2.6858	2.12691	2.24972	2.1829	2.8305	2.42104	0.787417	0.000776368	0.00362626	0.231291	0.426427	0.813998	0.464694	0.0278737	0.153418
SLC66A1	ENSG00000040487.13	chr1	19312326	19329300	16975	+	0.317385	0.0706427	0.527276	0.194025	0.594728	0.340811	0.643128	0.960478	0.240893	0.614833	-0.140285	0.457765	0.507019	1.09637	0.68705	0.292793	0.175022	0.262918	-0.489703	0.191541	0.666113	0.302186	0.168422	0.403199
CAPZB	ENSG00000077549.19	chr1	19338775	19485539	146765	-	1.50176	1.61668	1.577	1.46249	1.61494	1.55457	0.988021	1.18595	1.15029	1.10809	1.04833	1.18609	1.35663	1.57451	1.37241	-0.446248	0.000288641	0.00172963	-0.501521	0.0028134	0.181426	-0.261936	0.0119467	0.100723
MICOS10	ENSG00000173436.15	chr1	19484403	19629821	145419	+	0.385316	0.43447	0.416664	0.260566	0.213059	0.342015	0.235562	-0.087942	0.070401	0.0726736	0.283068	0.487739	0.520753	0.779294	0.595928	-0.286166	0.0467694	0.0903089	-0.0587742	0.762324	0.944197	0.174246	0.182934	0.422301
TMCO4	ENSG00000162542.13	chr1	19682213	19799945	117733	-	0.264942	0.316988	0.368423	0.114387	0.976727	0.408293	-0.513234	-0.993344	-1.58055	-1.02904	-0.54478	0.545248	0.469918	1.25795	0.757704	-1.46899	0.000320856	0.00187332	-0.96278	0.0438493	0.462278	0.310104	0.195409	0.4382
OTUD3	ENSG00000169914.6	chr1	19882395	19912945	30551	+	2.07482	2.09247	2.20751	1.89429	2.24165	2.10215	3.01976	3.07568	2.70578	2.93374	2.35643	2.47967	2.29914	2.4882	2.42234	0.832594	5.5e-06	0.000104432	0.258682	0.142189	0.620095	0.22951	0.0610953	0.232403
PLA2G2C	ENSG00000187980.7	chr1	20161253	20186518	25266	-	-3.33117	-1.99069	-2.40076	-3.5044	-2.02446	-2.6503	-4.11758	-4.0768	-4.17422	-4.12287	-4.897	-2.82207	-2.62252	-2.69752	-2.71403	-1.82535	0.00642216	0.01854	-3.09597	0.0190753	0.376665	-0.159112	0.716738	0.860323
UBXN10	ENSG00000162543.6	chr1	20186096	20196050	9955	+	1.16251	2.06441	1.35248	1.56299	2.10652	1.64978	0.639433	0.457478	0.453237	0.516716	0.815361	2.01118	1.90335	2.38884	2.10113	-1.13794	0.000313036	0.00183891	-0.82809	0.0315526	0.43021	0.380066	0.0744682	0.25832
VWA5B1	ENSG00000158816.15	chr1	20290919	20354894	63976	+	-1.12517	1.25593	-0.0542311	0.39523	1.66157	0.426667	0.0858452	-0.840715	-0.535165	-0.430012	-2.05026	0.982083	-0.10496	0.851726	0.576283	-0.870029	0.158826	0.243052	-2.50335	0.0804208	0.543581	0.0561247	0.914645	0.962091
MUL1	ENSG00000090432.7	chr1	20499448	20508151	8704	-	1.08973	1.39745	1.18914	1.25768	1.32077	1.25095	0.0817595	0.537959	0.386584	0.335434	1.4482	1.09747	1.24373	1.80749	1.3829	-0.918699	0.000294743	0.00175741	0.206327	0.386709	0.792007	0.0919065	0.573795	0.773511
CDA	ENSG00000158825.6	chr1	20589086	20618903	29818	+	-3.24238	-1.94586	-2.33663	-2.57873	-0.665182	-2.15376	-1.02607	-1.84377	-1.94118	-1.60368	-3.24238	-2.43018	-2.63954	-1.12212	-2.06395	0.990402	0.232956	0.330914	-2.2134	0.240798	0.694911	0.366915	0.680504	0.839268
PINK1	ENSG00000158828.8	chr1	20633458	20651511	18054	+	0.16582	0.254467	0.505453	0.132938	0.807148	0.373165	0.708307	0.83644	0.663913	0.73622	-0.148517	-0.220689	0.27296	0.428527	0.160266	0.368192	0.0400744	0.0798403	-0.525014	0.0874433	0.553645	-0.263188	0.164915	0.398873
PINK1-AS	ENSG00000117242.7	chr1	20642657	20652193	9537	-	0.253002	0.277864	0.394183	0.360537	-0.0487062	0.247376	0.185462	0.0353758	0.262901	0.161246	0.195205	0.170084	0.427278	0.597375	0.398246	-0.098594	0.523317	0.619567	-0.0512485	0.824764	0.960393	0.0841578	0.582	0.778409
DDOST	ENSG00000244038.11	chr1	20651767	20661544	9778	-	3.69113	3.9519	3.78087	3.97716	3.96234	3.87268	3.84463	3.94411	3.59803	3.79559	3.47511	3.685	3.82992	4.09722	3.87072	-0.0739161	0.475536	0.575268	-0.391315	0.0258512	0.404392	-0.0785245	0.452757	0.685391
KIF17	ENSG00000117245.13	chr1	20664014	20718017	54004	-	-2.71788	-2.02779	-2.54139	-1.83756	-3.58065	-2.54105	-1.42329	-1.10937	-1.67716	-1.40327	-3.89567	-2.35686	-3.0597	-0.871327	-2.09596	1.23681	0.0222898	0.0497196	-1.5606	0.205842	0.678655	0.511346	0.353916	0.599558
HP1BP3	ENSG00000127483.19	chr1	20740266	20787323	47058	-	4.25013	4.18088	4.2942	4.31411	4.21905	4.25167	4.55223	4.62257	4.72329	4.6327	4.12384	4.50192	4.203	4.48993	4.39828	0.381623	0.00215966	0.00793083	-0.121991	0.426185	0.813998	0.0622855	0.5395	0.748182
EIF4G3	ENSG00000075151.21	chr1	20806292	21176888	370597	-	3.17722	3.48487	3.19512	3.32318	3.25002	3.28608	2.46782	2.4668	2.98478	2.6398	2.96232	3.25565	3.16947	3.39624	3.27379	-0.647589	0.000435085	0.00233502	-0.31804	0.140703	0.619671	-0.09587	0.487809	0.711072
ECE1	ENSG00000117298.16	chr1	21217247	21345572	128326	-	1.37946	1.92132	1.75611	2.19833	1.85255	1.82156	2.57696	2.44999	2.3053	2.44408	1.72173	1.91688	1.72878	2.53037	2.05868	0.628377	0.00324069	0.0108957	-0.0899893	0.742583	0.937344	0.169612	0.35631	0.601738
NBPF3	ENSG00000142794.19	chr1	21440128	21485005	44878	+	0.731084	0.382154	0.762176	0.517797	0.25371	0.529384	1.28192	1.29783	1.03505	1.20494	0.69489	0.442347	0.0684621	0.556974	0.355928	0.675946	0.000526415	0.00268625	0.166072	0.480626	0.840504	-0.273143	0.119456	0.334663
ALPL	ENSG00000162551.14	chr1	21509397	21578410	69014	+	-2.22575	-2.23395	-2.27321	-2.10237	-2.07265	-2.18159	-1.65786	-2.11213	-2.54791	-2.10597	-3.31071	-1.09341	-3.06407	-0.265113	-1.4742	0.079089	0.89876	0.928865	-1.32135	0.30226	0.737469	0.701556	0.240101	0.488806
RAP1GAP	ENSG00000076864.19	chr1	21596215	21669363	73149	-	1.60356	1.26172	1.57887	1.0879	1.94034	1.49448	1.59428	1.71629	0.872066	1.39421	1.00373	1.84344	1.57665	1.90008	1.77339	-0.0929908	0.661817	0.740664	-0.490657	0.167651	0.645127	0.183131	0.387841	0.630858
USP48	ENSG00000090686.16	chr1	21678298	21783606	105309	-	3.05109	2.98704	3.05962	3.00529	2.98474	3.01756	3.05215	3.27898	3.06645	3.13253	3.09744	3.17029	3.22516	3.25553	3.21699	0.116117	0.18818	0.278405	0.0856219	0.506154	0.855246	0.115431	0.191931	0.433988
HSPG2	ENSG00000142798.20	chr1	21822244	21937310	115067	-	0.354384	1.14276	0.947508	0.958567	1.76535	1.03371	1.69553	1.9944	1.60824	1.76606	0.690146	0.709431	0.766874	1.68475	1.05368	0.737585	0.0133583	0.0330575	-0.336192	0.416175	0.808567	-0.042025	0.875663	0.944122
CDC42	ENSG00000070831.17	chr1	22025511	22101360	75850	+	2.86872	2.77187	2.8061	2.73931	2.76956	2.79111	2.49658	2.57356	2.4383	2.50282	2.81099	2.60908	2.95269	2.84356	2.80178	-0.287851	0.00613207	0.0178683	0.0255853	0.846797	0.963427	-0.0716424	0.424569	0.661817
WNT4	ENSG00000162552.15	chr1	22117313	22143969	26657	-	-1.223	-0.520599	-1.3178	-1.44646	0.544599	-0.792653	0.334922	0.715851	0.208605	0.419793	-1.44272	0.315059	-0.93996	-0.283148	-0.302683	1.26138	0.00521062	0.0157807	-0.650538	0.40435	0.801998	0.359975	0.402126	0.642924
AL445253.1	ENSG00000285873.1	chr1	22142850	22157401	14552	+	-1.08221	-0.801782	-1.20594	-0.879186	-1.54483	-1.10279	-0.718276	-1.61973	-0.448811	-0.92894	-0.920292	-1.21798	-2.19972	-0.852214	-1.4233	0.138244	0.775242	0.835091	0.227594	0.752296	0.940354	-0.493568	0.369675	0.613485
ZBTB40	ENSG00000184677.18	chr1	22428838	22531157	102320	+	1.53388	1.63935	1.6114	1.3621	1.51213	1.53177	1.07848	1.29222	1.53915	1.30328	1.8659	1.52302	1.8352	1.95347	1.77056	-0.231734	0.0904821	0.153896	0.33803	0.0882516	0.555345	0.162416	0.215751	0.461026
EPHA8	ENSG00000070886.12	chr1	22563489	22603595	40107	+	-3.67519	-3.19977	-3.66887	-3.32528	-1.70652	-3.11513	-3.46252	-3.62269	-4.98796	-4.02439	-3.66453	-1.7702	-4.12529	-2.50562	-2.80037	-1.06139	0.193063	0.284204	-0.578667	0.610589	0.897031	0.182445	0.776735	0.89355
EPHB2	ENSG00000133216.17	chr1	22710839	22921500	210662	+	-0.425822	0.0916332	0.0197823	0.504014	0.167043	0.0713303	0.958904	1.08203	1.31259	1.11784	-0.29913	-0.435276	0.130935	0.527024	0.0742273	1.05851	0.00011305	0.000862696	-0.358084	0.297742	0.733583	-0.0202528	0.924735	0.967241
KDM1A	ENSG00000004487.17	chr1	23019443	23083689	64247	+	3.70459	3.63981	3.73445	3.76837	3.66306	3.70206	3.60072	3.6979	3.60037	3.633	3.72482	3.76137	3.60909	3.78657	3.71901	-0.0682249	0.429306	0.532458	0.0287157	0.822138	0.960393	-0.0685687	0.428946	0.665972
LUZP1	ENSG00000169641.13	chr1	23084023	23177808	93786	-	1.98674	1.88502	1.83784	1.86412	1.93625	1.90199	3.12308	3.17957	3.15004	3.1509	2.11948	1.46942	2.21971	1.99179	1.89364	1.2511	2.59e-07	1.66e-05	0.22381	0.252454	0.700647	-0.0786551	0.546976	0.75345
HNRNPR	ENSG00000125944.21	chr1	23303771	23344336	40566	-	4.18923	4.23891	4.24111	4.08797	3.99605	4.15065	3.62873	3.7333	3.83409	3.73204	4.20989	4.13468	4.23747	4.24649	4.20621	-0.418786	0.000989523	0.00437492	0.0646921	0.662159	0.914293	-0.0281857	0.775308	0.892882
ZNF436	ENSG00000125945.15	chr1	23359448	23369836	10389	-	2.5632	2.6315	2.53564	2.53139	1.8936	2.43107	2.97042	2.73277	2.52882	2.74401	2.6726	1.81619	2.45761	2.38903	2.22094	0.310672	0.104777	0.17347	0.245014	0.374654	0.783885	-0.275067	0.165533	0.399692
TCEA3	ENSG00000204219.11	chr1	23380909	23424748	43840	-	2.64274	2.71352	2.71654	2.55156	2.93792	2.71246	2.71881	2.42167	1.9078	2.34942	1.71354	3.0269	3.13426	3.26658	3.14258	-0.363226	0.0260383	0.0563513	-0.997722	0.00132168	0.141459	0.348764	0.0263862	0.14866
ASAP3	ENSG00000088280.19	chr1	23428563	23484568	56006	-	1.7994	2.0791	2.03802	1.93825	2.22572	2.0161	2.26728	2.30524	1.89308	2.1552	1.48198	0.797031	1.64434	1.45211	1.29783	0.142929	0.342909	0.446892	-0.530589	0.0450862	0.463969	-0.771011	0.000466091	0.0205799
E2F2	ENSG00000007968.7	chr1	23506438	23531233	24796	-	0.0116695	0.572199	0.114869	0.0237217	0.740573	0.292606	-0.770641	-0.506708	-1.10477	-0.79404	1.07377	1.49664	1.39197	1.84292	1.57718	-1.08704	0.000483699	0.0025254	0.794371	0.00900826	0.281577	1.21829	1.2e-05	0.00303036
RPL11	ENSG00000142676.14	chr1	23691742	23696835	5094	+	5.30174	5.18027	5.28017	5.22259	5.11211	5.21938	5.30214	5.38226	5.04742	5.24394	4.98397	4.88108	5.04854	5.03806	4.98923	0.0254522	0.785305	0.843266	-0.229951	0.121276	0.598574	-0.313595	0.00525324	0.0663773
ELOA-AS1	ENSG00000236810.6	chr1	23706901	23778296	71396	-	-0.97626	-0.580542	-0.69733	-0.00625408	-0.696622	-0.591402	-0.812642	-0.906398	-0.728113	-0.815718	-0.618717	-0.839916	-0.549053	-0.519105	-0.636025	-0.224601	0.344478	0.448445	-0.00861753	0.979935	0.99455	-0.103386	0.6582	0.825872
ELOA	ENSG00000011007.12	chr1	23743155	23762059	18905	+	2.88732	2.78127	2.80898	2.8248	2.92122	2.84472	3.26368	3.29095	2.98339	3.17934	2.80898	2.77228	2.71751	2.87853	2.78944	0.336771	0.00210517	0.00777944	-0.0296877	0.825028	0.960393	-0.141201	0.136621	0.359535
PITHD1	ENSG00000057757.10	chr1	23778418	23788232	9815	+	2.93341	2.86001	2.91572	2.85995	2.99739	2.9133	4.31475	4.43121	3.92618	4.22405	3.4664	3.01033	3.17588	3.37416	3.18679	1.31656	4.13e-08	5.8e-06	0.560471	0.00535684	0.234949	0.199898	0.111675	0.322244
LYPLA2	ENSG00000011009.11	chr1	23791145	23795539	4395	+	2.03082	2.64276	2.22283	2.32949	2.42428	2.33004	2.48669	2.27246	1.63146	2.1302	1.69417	1.72949	2.34168	2.56307	2.21141	-0.194731	0.348885	0.453193	-0.633872	0.0792007	0.542246	-0.153303	0.464523	0.693826
GALE	ENSG00000117308.15	chr1	23795599	23800781	5183	-	-0.135283	0.340589	-0.030942	0.24658	1.32945	0.350079	1.42302	1.33494	0.67256	1.14351	-0.00809689	1.07624	0.709837	1.46151	1.08253	0.825676	0.012898	0.0321629	-0.340911	0.516417	0.860814	0.684397	0.0368395	0.1768
HMGCL	ENSG00000117305.15	chr1	23801885	23838620	36736	-	0.231425	-0.463095	0.134887	-0.142957	0.0139073	-0.0451666	-0.378192	-0.156457	-0.248043	-0.260897	-0.182712	0.0232397	0.180704	0.800766	0.334903	-0.216856	0.303044	0.406357	-0.136906	0.660043	0.913317	0.342154	0.0969414	0.29941
FUCA1	ENSG00000179163.12	chr1	23845077	23868290	23214	-	2.27818	2.32913	2.21299	2.31387	1.9392	2.21467	3.67472	3.60541	3.38333	3.55448	2.93276	2.24948	2.27451	2.86113	2.46171	1.34558	2.71e-07	1.69e-05	0.726412	0.00349106	0.20239	0.191451	0.218335	0.463878
PNRC2	ENSG00000189266.13	chr1	23956839	23963462	6624	+	5.16492	4.84441	4.95164	4.93731	4.94527	4.96871	5.397	5.51392	5.27531	5.39541	5.12748	4.78165	4.95435	4.93523	4.89041	0.427921	0.000705923	0.00337654	0.164695	0.270656	0.714766	-0.16147	0.118132	0.332191
SRSF10	ENSG00000188529.15	chr1	23964347	23980927	16581	-	3.44905	3.4597	3.42513	3.33682	3.32779	3.3997	2.99877	3.02827	3.16608	3.06437	3.76697	3.89525	3.8488	3.81431	3.85279	-0.335544	0.00439412	0.0137922	0.373022	0.022386	0.388578	0.368281	0.0022363	0.0445268
IL22RA1	ENSG00000142677.4	chr1	24119771	24143140	23370	-	-4.0393	-3.72632	-4.50003	-3.28457	-2.91453	-3.69295	-2.80654	-2.56333	-3.46094	-2.9436	-5.02285	-5.02285	-3.40234	-2.07884	-3.50134	1.10933	0.153738	0.237014	-2.70543	0.168687	0.646638	0.383867	0.652969	0.822517
IFNLR1	ENSG00000185436.12	chr1	24154168	24187959	33792	-	-4.84965	-4.53667	-3.97699	-3.66182	-2.53576	-3.91218	-2.87472	-1.97512	-4.532	-3.12728	-4.03991	-3.36452	-3.98779	-1.52352	-2.95861	1.01739	0.252512	0.35237	-0.0616976	0.96724	0.992166	1.24404	0.164356	0.398205
GRHL3	ENSG00000158055.16	chr1	24319357	24364482	45126	+	-4.92	-3.9373	-4.03614	-3.14673	-2.46266	-3.70057	-2.27119	-3.70544	-2.82289	-2.93317	-5.49401	-3.48553	-2.99107	-2.80694	-3.09451	0.984782	0.138513	0.217912	-3.31339	0.0865966	0.551312	0.848364	0.213395	0.458223
STPG1	ENSG00000001460.18	chr1	24356999	24416934	59936	-	-0.10386	-0.0163171	-0.196269	-0.101784	-0.00112551	-0.083871	-0.791532	-0.902419	-1.14416	-0.946038	-0.42802	-0.0407825	0.0417802	0.466748	0.155915	-0.86863	4.09e-05	0.000411022	-0.339686	0.108274	0.586413	0.181992	0.157583	0.388422
NIPAL3	ENSG00000001461.17	chr1	24415802	24472976	57175	+	1.75508	2.32346	1.9915	1.48509	2.2082	1.95267	2.08967	1.3302	1.66613	1.69533	1.00099	2.46729	1.07666	1.93575	1.82657	-0.266507	0.369105	0.4738	-0.951112	0.0615006	0.503694	-0.243384	0.414274	0.652929
RCAN3	ENSG00000117602.13	chr1	24502351	24541040	38690	+	3.03737	3.36639	2.98014	2.99796	3.10245	3.09686	3.0438	2.73381	2.82634	2.86798	2.8664	3.21978	3.12543	3.22477	3.18999	-0.230278	0.0588716	0.108862	-0.225126	0.200149	0.674602	0.00698625	0.950494	0.977412
NCMAP	ENSG00000184454.7	chr1	24556087	24609328	53242	+	0.971807	0.845097	1.18618	0.522971	-0.397452	0.62572	-0.545608	-0.354988	-0.221969	-0.374188	0.90788	-1.16025	0.226516	-1.36508	-0.766269	-1.03795	0.0268233	0.0576667	0.266977	0.605412	0.894488	-1.55886	0.00515974	0.0657401
SRRM1	ENSG00000133226.17	chr1	24631716	24673281	41566	+	3.776	3.88894	3.82626	3.79233	3.52886	3.76248	3.44638	3.57999	3.45779	3.49472	3.94198	3.88044	4.05016	3.87311	3.93457	-0.267424	0.0286769	0.0607934	0.185087	0.270719	0.714766	0.0875204	0.430464	0.66728
CLIC4	ENSG00000169504.15	chr1	24745382	24844321	98940	+	4.92549	4.08084	4.65282	4.60552	4.64687	4.58231	4.88605	4.91645	4.89432	4.89894	4.61422	4.57478	4.543	4.09643	4.40474	0.317515	0.112177	0.183158	0.0379824	0.893993	0.97548	-0.266776	0.179871	0.418229
SYF2	ENSG00000117614.10	chr1	25222276	25232502	10227	-	2.39609	2.19622	2.34717	2.49997	2.17325	2.32254	2.06996	2.10365	1.54352	1.90571	2.32713	2.09627	2.08809	2.35512	2.17983	-0.410229	0.00951035	0.025185	0.0116715	0.952548	0.988809	-0.222621	0.118289	0.332567
RSRP1	ENSG00000117616.18	chr1	25242249	25338213	95965	-	2.58855	2.17609	2.53024	2.57197	2.7715	2.52767	4.69891	4.54454	3.83323	4.35889	2.2187	2.52721	2.32431	2.79748	2.54967	1.8354	2.36e-07	1.58e-05	-0.302402	0.301968	0.737469	-0.0595859	0.753108	0.881346
TMEM50A	ENSG00000183726.11	chr1	25338317	25362361	24045	+	2.7734	2.86427	2.84201	3.1246	3.03773	2.9284	3.48958	3.41622	3.28988	3.39856	3.0979	3.03364	3.1242	3.17623	3.11135	0.475453	0.000283462	0.00170843	0.179475	0.233628	0.691555	0.101952	0.314829	0.563175
RHCE	ENSG00000188672.19	chr1	25362249	25430192	67944	-	-3.24844	-3.25471	-2.38715	-2.46415	-3.4022	-2.95133	-1.85294	-2.06131	-2.1403	-2.01819	-3.5013	-2.55457	-2.44694	-2.12435	-2.37529	1.10659	0.0102705	0.0267623	-0.72033	0.341009	0.767732	0.653409	0.120377	0.335994
MACO1	ENSG00000204178.11	chr1	25430858	25500209	69352	+	2.26933	2.39069	2.19757	2.25665	2.27197	2.27724	2.00147	1.86703	2.23877	2.03575	2.47607	2.26164	2.38655	2.37789	2.34203	-0.248065	0.0461927	0.0894487	0.205361	0.225392	0.688565	-0.0218836	0.846769	0.92961
LDLRAP1	ENSG00000157978.12	chr1	25543606	25568886	25281	+	1.96153	2.33234	2.18483	2.02431	2.59355	2.21931	2.26263	2.28702	1.94819	2.16595	1.93937	2.07419	2.11573	2.22682	2.13891	-0.0509573	0.706256	0.777691	-0.275049	0.201631	0.67557	-0.166225	0.241453	0.489826
AL606491.1	ENSG00000225643.1	chr1	25581478	25590356	8879	+	-0.334534	0.653348	0.668793	0.166642	-0.370468	0.156756	1.09908	0.901085	0.738124	0.912763	-0.324176	0.17457	0.0241561	0.00744726	0.0687245	0.819327	0.0275361	0.0588545	-0.56799	0.380172	0.787862	-0.224036	0.569238	0.770539
MAN1C1	ENSG00000117643.14	chr1	25617468	25786207	168740	+	1.07485	1.43966	1.34123	1.03999	1.43373	1.26589	0.926143	1.13051	1.91902	1.32522	1.07525	0.917645	1.0046	0.966374	0.962874	0.0522479	0.800815	0.856324	-0.18841	0.558429	0.877096	-0.398563	0.086829	0.280693
SELENON	ENSG00000162430.17	chr1	25800176	25818221	18046	+	2.77574	3.17471	2.99028	2.90812	3.47779	3.06533	3.12595	3.04939	3.40342	3.19292	2.64267	2.92973	2.98343	3.28734	3.06683	0.126973	0.403979	0.508293	-0.417163	0.0920617	0.561549	-0.0771755	0.614543	0.797986
MTFR1L	ENSG00000117640.18	chr1	25818640	25832942	14303	+	0.710563	0.52321	0.813928	0.802044	0.477961	0.665541	0.972192	0.97503	0.790331	0.912517	1.08133	0.343776	0.795896	0.947797	0.695823	0.249385	0.0791487	0.138305	0.422633	0.0452283	0.463969	-0.0235205	0.866379	0.940269
AUNIP	ENSG00000127423.11	chr1	25831913	25859458	27546	-	0.341235	0.371509	0.520763	0.707804	0.752352	0.538733	1.63718	1.75608	1.158	1.51709	0.856566	1.2807	1.38502	1.71742	1.46104	1.00916	5.6e-05	0.000511779	0.335739	0.235446	0.691555	0.877302	0.000250187	0.0150491
PAQR7	ENSG00000182749.6	chr1	25861484	25875708	14225	-	-0.23616	-0.245354	-0.112494	-0.202283	-0.205746	-0.200408	0.206544	0.0906428	-0.11044	0.0622488	-0.923266	0.0513313	-0.367966	-0.345989	-0.220875	0.266577	0.135096	0.213682	-0.741698	0.0315836	0.43021	-0.15764	0.393612	0.635626
STMN1	ENSG00000117632.23	chr1	25884181	25906991	22811	-	4.3352	4.67128	4.40425	4.57436	4.36466	4.46995	4.84096	4.76077	4.83989	4.81387	4.39996	4.69839	4.71678	4.65527	4.69015	0.344461	0.00517663	0.0156977	-0.0640383	0.681756	0.920496	0.135947	0.205066	0.449783
PAFAH2	ENSG00000158006.14	chr1	25959767	25998117	38351	-	0.385053	0.177896	0.366583	0.336949	0.618406	0.376977	-1.64285	-1.59471	-0.931419	-1.38966	0.422639	0.237771	0.0584609	0.597727	0.297987	-1.82521	4.29e-06	8.86e-05	0.0545251	0.834157	0.961519	-0.1483	0.417544	0.655865
SLC30A2	ENSG00000158014.15	chr1	26037252	26046118	8867	-	-2.27072	-1.78305	-2.41228	-1.9581	-1.06483	-1.8978	-2.57819	-1.17733	-2.18991	-1.98181	-2.64525	-2.36498	-1.75699	-2.55112	-2.22436	-0.0262212	0.951232	0.966421	-0.791518	0.311137	0.74427	-0.448386	0.33918	0.586485
PDIK1L	ENSG00000175087.10	chr1	26111165	26125555	14391	+	1.99081	2.27877	2.11589	2.08288	2.1658	2.12683	1.52115	1.60922	1.86245	1.66428	1.68893	2.04004	1.9968	1.83407	1.95697	-0.467086	0.00353347	0.0116529	-0.434514	0.0478333	0.468109	-0.277694	0.0510463	0.210707
CNKSR1	ENSG00000142675.18	chr1	26177484	26189884	12401	+	-0.317573	0.350834	0.0758725	0.275549	-0.0350118	0.0699339	0.0985305	0.178769	-0.847113	-0.189938	-0.22963	-0.549056	-0.396653	0.320583	-0.208376	-0.245717	0.355698	0.460027	-0.297281	0.466844	0.835104	-0.308433	0.265005	0.515814
CEP85	ENSG00000130695.16	chr1	26234200	26278808	44609	+	2.48665	2.44722	2.53746	2.57727	2.57458	2.52464	3.18699	3.45667	3.07772	3.24046	2.87799	3.08448	3.03139	3.59816	3.23801	0.72007	3.74e-05	0.000385375	0.360454	0.057669	0.495913	0.637418	0.000123407	0.0113411
UBXN11	ENSG00000158062.20	chr1	26281328	26318363	37036	-	0.804586	1.32957	0.956954	0.697336	1.28587	1.01486	1.16666	1.23085	0.431996	0.94317	0.575493	1.31203	1.30683	2.60154	1.74013	-0.0640384	0.832171	0.878698	-0.440588	0.376001	0.785012	0.705919	0.0253347	0.146211
CRYBG2	ENSG00000176092.16	chr1	26321698	26360080	38383	-	-4.75126	-4.75753	-3.57485	-3.42185	-2.65985	-3.83307	-2.45168	-2.93437	-3.34457	-2.9102	-4.7424	-3.49719	-3.26776	-2.34649	-3.03715	1.08348	0.0512925	0.0972588	-1.04987	0.351305	0.772784	0.961089	0.0895879	0.28558
DHDDS	ENSG00000117682.17	chr1	26432282	26471306	39025	+	1.69572	1.81794	1.88226	1.5511	1.95564	1.78053	2.36494	2.32823	1.94925	2.21414	1.73898	1.57627	1.70191	2.15827	1.81215	0.433773	0.00495736	0.0151709	-0.0392292	0.845645	0.963406	-0.0353143	0.794753	0.903278
DHDDS-AS1	ENSG00000225891.2	chr1	26462756	26468014	5259	-	-0.369882	0.305943	0.505103	0.519344	0.441786	0.280459	0.236977	-0.664382	0.191557	-0.078616	0.205649	1.49649	1.02081	1.07743	1.19824	-0.413933	0.227247	0.324128	-0.0687864	0.886424	0.973731	0.81487	0.0121534	0.101413
HMGN2	ENSG00000198830.11	chr1	26472440	26476642	4203	+	4.62701	5.29771	4.75368	5.01449	4.91661	4.9219	5.07972	5.03503	5.03615	5.0503	4.6996	5.34088	5.34753	5.50948	5.39929	0.129212	0.324331	0.428767	-0.21623	0.27732	0.720181	0.394913	0.00844724	0.083747
RPS6KA1	ENSG00000117676.14	chr1	26529761	26575030	45270	+	2.05396	2.10329	2.32914	2.01133	2.49144	2.19783	2.37672	2.6201	2.35563	2.45082	1.94743	1.98376	2.00349	2.28958	2.09228	0.255078	0.0500899	0.0954082	-0.24651	0.201689	0.67557	-0.186598	0.150942	0.379969
ARID1A	ENSG00000117713.20	chr1	26693236	26782104	88869	+	1.91443	2.59288	2.2777	2.22828	2.29177	2.26101	1.28089	1.52331	1.75618	1.52013	2.11444	2.30109	2.21888	2.61092	2.37696	-0.741512	0.0003671	0.00206824	-0.141103	0.540609	0.871091	0.0336985	0.825018	0.92073
PIGV	ENSG00000060642.11	chr1	26787054	26800659	13606	+	-0.0598502	-0.047673	0.0469051	-0.0290378	0.0466887	-0.00859345	-0.720864	-1.15385	-0.946354	-0.940357	0.246707	0.232397	0.783779	0.750169	0.588782	-0.960582	8.79e-05	0.00071568	0.26261	0.226957	0.68954	0.544071	0.00173976	0.0395339
ZDHHC18	ENSG00000204160.12	chr1	26826688	26857604	30917	+	1.1033	1.10941	0.759768	1.03269	1.45425	1.09188	1.5693	1.37124	1.23586	1.39213	0.61022	0.970256	1.16249	1.6433	1.25868	0.307816	0.0671475	0.121206	-0.471916	0.0937223	0.565891	0.122597	0.454924	0.68692
GPN2	ENSG00000142751.15	chr1	26876132	26890283	14152	-	1.09218	1.23589	1.04783	0.988687	1.26082	1.12508	1.83669	1.75077	1.07899	1.55548	1.15646	1.0893	1.13066	1.44308	1.22101	0.438674	0.013989	0.0342688	0.03683	0.880865	0.971754	0.0227459	0.890721	0.951822
GPATCH3	ENSG00000198746.13	chr1	26890488	26900467	9980	-	0.624439	0.701539	0.932847	0.288293	0.564125	0.622249	0.584107	0.619081	0.165977	0.456389	0.88251	0.779111	0.811605	1.24382	0.944846	-0.17634	0.369587	0.474274	0.256142	0.352809	0.773361	0.252459	0.187252	0.428189
NUDC	ENSG00000090273.14	chr1	26900238	26946871	46634	+	3.09329	3.38446	3.1699	3.17916	3.24823	3.21501	3.07308	3.44913	2.84566	3.12262	3.30802	3.32688	3.69372	4.02691	3.6825	-0.085943	0.55515	0.647773	0.0988093	0.646662	0.909774	0.399643	0.0141603	0.109165
NR0B2	ENSG00000131910.5	chr1	26911489	26913975	2487	-	1.67808	2.00359	1.78775	0.925202	2.22417	1.72376	2.29812	1.41187	0.610257	1.44008	2.01298	1.94154	2.14857	1.83198	1.97403	-0.309156	0.393361	0.497777	0.286582	0.559526	0.877133	0.132737	0.695054	0.847964
KDF1	ENSG00000175707.9	chr1	26949562	26960468	10907	-	1.21988	1.53798	1.37677	1.29138	1.4204	1.36928	-0.194049	-0.0817766	-0.644959	-0.306928	1.35494	1.27045	1.21677	1.52657	1.33793	-1.71302	9.45e-07	3.5e-05	-0.0109831	0.959724	0.989653	-0.112842	0.450926	0.684057
TRNP1	ENSG00000253368.4	chr1	26993692	27000886	7195	+	-1.95602	-1.46351	-1.68267	-2.16618	-0.573157	-1.56831	1.42757	0.931094	0.0382516	0.79897	-0.0404489	-1.18136	-1.8842	-0.507632	-1.19106	2.50081	7.34e-05	0.000620805	1.64199	0.0221203	0.387605	0.377176	0.500109	0.720009
TENT5B	ENSG00000158246.8	chr1	27005020	27012850	7831	-	-2.48535	-1.91081	-1.95007	-2.13544	-1.56679	-2.00969	0.686528	-0.330299	-1.56395	-0.402575	-3.47074	-3.45214	-2.1516	-1.76046	-2.45474	1.71516	0.00543749	0.0163262	-1.80546	0.211658	0.680602	-0.462667	0.52223	0.735263
SLC9A1	ENSG00000090020.11	chr1	27098809	27166981	68173	-	0.242127	0.874755	0.529528	0.669667	0.959094	0.655034	2.26134	2.18097	1.55049	1.9976	1.34807	0.558758	0.66752	1.08876	0.77168	1.35639	6.5e-06	0.000117116	0.706819	0.0242088	0.397902	0.061291	0.768985	0.88967
WDTC1	ENSG00000142784.16	chr1	27234632	27308636	74005	+	1.56846	1.92618	1.62358	1.62287	1.77447	1.70311	1.84355	1.99451	1.69033	1.8428	1.20119	1.88495	1.82487	2.08236	1.93073	0.14363	0.200661	0.293339	-0.498584	0.0140254	0.332431	0.143323	0.20722	0.451406
TMEM222	ENSG00000186501.14	chr1	27322145	27336400	14256	+	0.86881	1.18573	1.00452	0.87954	1.05772	0.999264	0.8914	0.695265	0.684192	0.756952	0.961997	1.00679	1.16254	1.48018	1.2165	-0.250277	0.0641764	0.116785	-0.0343785	0.852403	0.963859	0.152116	0.224057	0.470461
SYTL1	ENSG00000142765.18	chr1	27342020	27353937	11918	+	-0.457423	-0.592162	-0.247517	-0.433249	0.685841	-0.208902	0.188107	-0.145134	-0.249653	-0.0688931	-1.24763	0.277291	-0.498738	0.752171	0.176908	0.14471	0.64337	0.725639	-1.04607	0.0996067	0.573722	0.332623	0.292589	0.542636
MAP3K6	ENSG00000142733.17	chr1	27354067	27366961	12895	-	0.0454192	0.627674	0.399606	0.437101	1.30484	0.562929	1.30696	0.861204	0.390168	0.852778	0.0378414	1.03945	0.961338	1.70983	1.23687	0.298574	0.274469	0.376362	-0.516745	0.274233	0.717766	0.631155	0.0294924	0.158687
CD164L2	ENSG00000174950.11	chr1	27379176	27383333	4158	-	-3.22219	-2.96764	-2.50383	-2.35298	-2.41604	-2.69254	-0.468625	-0.2155	-1.6475	-0.777208	-2.21818	-2.2675	-2.15987	-1.66101	-2.02946	2.21702	0.000263914	0.00161738	0.606107	0.442582	0.820903	0.782593	0.155353	0.385515
WASF2	ENSG00000158195.11	chr1	27404230	27490167	85938	-	3.13425	3.12355	3.04537	3.20025	3.28753	3.15819	2.76755	2.95241	2.32073	2.68023	3.04745	3.53774	3.41041	3.61328	3.52047	-0.474043	0.00198253	0.0074454	-0.104168	0.570993	0.880091	0.278373	0.036451	0.175664
AHDC1	ENSG00000126705.15	chr1	27534035	27604431	70397	-	-0.494951	0.490188	-0.364523	-0.0650447	0.873435	0.0878208	1.13244	1.24162	0.83542	1.06982	-0.66994	0.375374	-0.0942509	1.03038	0.437169	1.00398	0.00358684	0.0117827	-0.748114	0.190955	0.665412	0.307368	0.330075	0.577672
IFI6	ENSG00000126709.15	chr1	27666064	27672198	6135	-	2.89623	4.42187	3.82486	5.94609	5.41633	4.50108	5.48946	4.85091	5.33225	5.22421	3.43459	4.15692	3.48617	4.77863	4.14057	0.755566	0.172394	0.259761	-1.02995	0.309706	0.743804	-0.38829	0.514947	0.730478
FAM76A	ENSG00000009780.16	chr1	27725961	27763116	37156	+	1.97265	2.05269	2.00217	1.95851	1.94982	1.98717	2.97959	2.81007	2.59515	2.79494	1.98594	2.00715	2.22181	2.62298	2.28398	0.809254	8.23e-06	0.000137697	0.00322297	0.985602	0.995842	0.235311	0.0638357	0.238049
STX12	ENSG00000117758.14	chr1	27773219	27824443	51225	+	2.37926	2.12827	2.44072	2.27187	2.39778	2.32358	3.37896	3.34093	3.34002	3.3533	2.7151	2.31773	2.34252	2.49852	2.38626	1.03112	8.73e-08	8.44e-06	0.397265	0.014232	0.335329	-0.0230368	0.817162	0.916737
PPP1R8	ENSG00000117751.18	chr1	27830782	27851676	20895	+	3.0924	2.96918	3.04821	2.91569	2.99987	3.00507	2.56079	2.82434	2.40719	2.59744	3.32483	3.09534	3.3439	3.4242	3.28782	-0.40314	0.00254874	0.00897609	0.324838	0.051276	0.478844	0.204842	0.0687255	0.246924
THEMIS2	ENSG00000130775.16	chr1	27872543	27886685	14143	+	-2.30752	-2.38305	-2.90611	-1.77321	-0.766093	-2.0272	0.7141	0.93628	-0.231693	0.472895	-2.84708	-2.91985	-3.10763	-2.21815	-2.74854	2.64546	2.42e-05	0.000285714	-0.82968	0.41064	0.805211	-0.760821	0.244185	0.49315
RPA2	ENSG00000117748.10	chr1	27891524	27914746	23223	-	3.03336	3.17062	3.0525	3.06563	3.3101	3.12644	3.33535	3.21651	3.32704	3.29296	3.54225	3.65621	3.79766	4.06493	3.8396	0.166041	0.115436	0.187581	0.424079	0.0116375	0.310456	0.640935	2.25e-05	0.00454468
SMPDL3B	ENSG00000130768.15	chr1	27935000	27959157	24158	+	0.134658	0.524415	0.294282	0.342396	0.75264	0.409678	1.42978	0.88202	0.918953	1.07692	0.945756	0.0915799	-0.0325546	0.613806	0.224277	0.670064	0.00353695	0.0116617	0.554332	0.068294	0.521119	-0.241453	0.282977	0.533611
XKR8	ENSG00000158156.9	chr1	27959588	27968093	8506	+	-1.20555	-0.965577	-1.18289	-1.51904	-1.12054	-1.19872	-0.0489044	-0.645007	-0.869217	-0.521043	-1.27671	-1.33623	-1.20687	-0.941429	-1.16151	0.677456	0.00599511	0.0175478	-0.0820988	0.81552	0.959583	-0.0348252	0.881329	0.946213
EYA3	ENSG00000158161.16	chr1	27970344	28088637	118294	-	2.12335	2.08746	2.1932	2.19378	2.09244	2.13805	2.11381	2.21688	2.49299	2.27456	2.39934	2.29196	2.38373	2.63351	2.4364	0.136131	0.228885	0.32601	0.267573	0.119775	0.595263	0.219742	0.0645555	0.239119
PTAFR	ENSG00000169403.12	chr1	28147166	28193936	46771	-	-4.29966	-4.04511	-4.69607	-4.1412	-2.77975	-3.99236	-2.96722	-3.99509	-3.17073	-3.37768	-4.61165	-3.89355	-2.97256	-2.73848	-3.20153	0.78978	0.180524	0.269039	-0.806875	0.469924	0.835948	1.07243	0.0754463	0.260355
DNAJC8	ENSG00000126698.11	chr1	28199456	28233029	33574	-	3.41205	3.39463	3.30121	3.41312	3.35295	3.37479	3.34495	3.22622	3.39848	3.32322	3.69764	3.61051	3.77512	3.81607	3.7339	-0.0525624	0.555482	0.648055	0.329855	0.0237365	0.395145	0.278006	0.00723805	0.0778322
ATP5IF1	ENSG00000130770.18	chr1	28236109	28246906	10798	+	3.04944	3.18799	2.97194	3.17007	3.12841	3.10157	3.5788	3.51885	3.2018	3.43315	2.99485	2.58848	3.24373	3.15711	2.99644	0.33666	0.0187867	0.0434633	-0.0990875	0.619035	0.90081	-0.162069	0.240665	0.489328
SESN2	ENSG00000130766.5	chr1	28259518	28282491	22974	+	1.08163	0.047525	0.896461	1.00948	1.13356	0.833731	2.49369	2.74883	1.73801	2.32684	0.289739	0.0916182	0.301466	0.0866538	0.159913	1.52512	6.33e-05	0.000554512	-0.536294	0.308287	0.742878	-0.77381	0.0426387	0.191293
MED18	ENSG00000130772.14	chr1	28329002	28335965	6964	+	0.381281	0.30062	0.31472	-0.423661	0.767932	0.268178	-1.40093	-0.565603	-1.66405	-1.21019	0.322692	0.352661	0.660382	0.635068	0.549371	-1.52921	0.000805195	0.00373048	0.0523622	0.896864	0.976087	0.203664	0.448431	0.682398
PHACTR4	ENSG00000204138.13	chr1	28369582	28500364	130783	+	2.52558	2.56458	2.4674	2.47486	2.26594	2.45967	2.62942	2.60579	2.60707	2.61409	2.25104	2.35953	2.50313	2.50486	2.45584	0.154205	0.121382	0.195247	-0.203845	0.174778	0.651859	-0.088365	0.365886	0.610421
RCC1	ENSG00000180198.16	chr1	28505943	28539300	33358	+	1.42783	1.92527	1.68914	1.56126	1.90674	1.70205	2.01426	2.33778	1.95755	2.1032	1.78731	1.96231	1.93129	2.40112	2.09824	0.409549	0.0131713	0.0327248	0.0902275	0.687383	0.9211	0.326265	0.0428407	0.192079
TRNAU1AP	ENSG00000180098.9	chr1	28553085	28578545	25461	+	1.35836	1.48087	1.37906	1.40589	1.58178	1.44119	1.12946	0.864689	0.906372	0.96684	1.34934	1.88628	1.92776	2.24702	2.02035	-0.481364	0.00100457	0.00442588	-0.0853513	0.605681	0.894488	0.508337	0.000293679	0.0166934
TAF12	ENSG00000120656.12	chr1	28589323	28643085	53763	-	1.70578	1.44304	1.43777	1.82593	1.97289	1.67708	2.76512	2.63478	2.59153	2.66381	1.94822	2.06521	1.83047	2.38382	2.09317	1.00254	1.3e-05	0.000187311	0.289931	0.227315	0.689634	0.353316	0.0403776	0.185867
GMEB1	ENSG00000162419.13	chr1	28668778	28719353	50576	+	0.986258	1.26366	1.06401	0.740533	1.24048	1.05899	-0.522138	-0.673248	-1.31251	-0.835966	1.29033	1.3014	1.21804	1.71188	1.41044	-1.91229	7.57e-07	3.06e-05	0.233547	0.3153	0.747571	0.275648	0.0922326	0.289968
YTHDF2	ENSG00000198492.16	chr1	28736621	28769775	33155	+	3.93715	3.78975	3.77113	3.69872	3.69508	3.77837	3.3165	3.35115	3.31103	3.32623	4.11602	3.75247	3.92236	3.84551	3.84012	-0.452794	0.000400612	0.0021957	0.343286	0.0272624	0.406974	-0.0230402	0.807687	0.911417
OPRD1	ENSG00000116329.11	chr1	28812142	28871267	59126	+	2.23645	2.22698	2.64662	1.83707	2.22871	2.23517	1.03413	1.62206	1.60482	1.42034	1.53352	1.90224	1.51426	0.81172	1.40941	-0.815797	0.00868761	0.0234399	-0.701047	0.100043	0.573722	-0.970264	0.00333982	0.0533001
AL009181.1	ENSG00000233427.1	chr1	28870483	28877336	6854	-	-1.67113	-0.683579	-2.18851	-1.67537	0.0698984	-1.22974	-2.28854	-3.64638	-3.0729	-3.00261	-1.85309	-1.93811	-1.2819	-0.868487	-1.36283	-2.82315	0.0100369	0.0262637	-0.683166	0.525543	0.864898	-0.0840848	0.895325	0.953469
EPB41	ENSG00000159023.22	chr1	28887091	29120046	232956	+	3.25188	2.41054	3.14317	2.42788	2.69495	2.78568	2.08418	2.7341	2.29449	2.37092	2.97488	1.93637	2.6048	1.33642	1.9592	-0.41395	0.187118	0.277335	0.193918	0.667374	0.915865	-0.918246	0.0097904	0.0909535
SRSF4	ENSG00000116350.17	chr1	29147743	29181900	34158	-	3.04964	3.22471	3.03201	2.7564	2.92859	2.99827	1.95237	2.21391	2.20658	2.12428	3.12128	3.18803	3.25844	3.30024	3.24891	-0.874693	8.46e-06	0.000140542	0.127887	0.47379	0.83753	0.166026	0.176477	0.413226
MECR	ENSG00000116353.16	chr1	29192657	29230942	38286	-	0.158081	0.200733	0.173194	0.133869	0.101298	0.153435	-0.310373	0.149165	0.0607779	-0.0334767	-0.221829	0.00329591	-0.297191	0.45456	0.0535551	-0.182482	0.321231	0.425455	-0.377642	0.202748	0.675632	-0.166888	0.36917	0.613184
PTPRU	ENSG00000060656.20	chr1	29236516	29326813	90298	+	-5.28542	-3.30616	-4.41276	-3.62354	-3.98687	-4.12295	-0.835963	0.192802	-1.57444	-0.739199	-3.1989	-1.37541	-1.93324	-1.68307	-1.6639	3.74231	4e-05	0.00040489	1.13096	0.299024	0.735113	2.62313	0.00143135	0.0365262
SDC3	ENSG00000162512.16	chr1	30869466	30908758	39293	-	-4.37413	-4.79267	-4.8915	-3.84534	-4.66774	-4.51428	-2.59405	-2.66405	-3.2925	-2.8502	-3.66561	-3.88069	-3.84644	-3.66231	-3.79648	1.95124	0.000105782	0.000821241	1.05504	0.0767175	0.537926	0.826761	0.0587576	0.227801
PUM1	ENSG00000134644.16	chr1	30931506	31065991	134486	-	3.18289	3.61311	3.27734	3.35838	3.23103	3.33255	2.42003	2.66607	2.78108	2.62239	3.26566	3.15802	3.33732	3.5484	3.34792	-0.710267	9.04e-05	0.000731418	-0.0612278	0.742157	0.937344	-0.064862	0.603549	0.791826
NKAIN1	ENSG00000084628.10	chr1	31179745	31239887	60143	-	-4.68586	-4.68897	-4.35412	-4.59622	-2.68267	-4.20157	-2.62527	-2.60027	-3.11687	-2.7808	-3.68803	-3.25139	-3.63936	-3.84095	-3.57723	2.0048	0.00338067	0.0112814	0.887551	0.342555	0.768469	0.869409	0.186885	0.427733
SNRNP40	ENSG00000060688.13	chr1	31259568	31296788	37221	-	2.79028	2.86466	2.91056	2.88339	2.89568	2.86891	2.7567	2.79205	2.48089	2.67655	3.09475	2.96479	3.30194	3.42123	3.22932	-0.190495	0.0687202	0.123562	0.232009	0.122168	0.599352	0.286124	0.0100846	0.0919678
ZCCHC17	ENSG00000121766.16	chr1	31296982	31364953	67972	+	2.74924	2.70148	2.58366	2.79653	2.73721	2.71363	3.52816	3.55847	3.49206	3.52623	3.05673	2.7428	3.15583	3.31536	3.07133	0.820063	4.02e-06	8.54e-05	0.353855	0.0463782	0.464301	0.303353	0.0168152	0.119172
SERINC2	ENSG00000168528.12	chr1	31409565	31434680	25116	+	2.42572	2.54535	2.37841	2.53645	3.1593	2.60905	3.01452	3.26707	2.49794	2.92651	2.28631	2.31534	3.03592	2.9824	2.77789	0.329853	0.128663	0.204866	-0.313082	0.352543	0.773014	0.116495	0.585654	0.780799
LDC1P	ENSG00000260386.6	chr1	31500085	31509648	9564	+	-1.53135	-1.93777	-1.63288	-1.76188	-1.58291	-1.68936	-1.9124	-1.20684	-1.03399	-1.38441	-2.28846	-1.92202	-2.99405	-1.07963	-1.99857	0.327983	0.388324	0.492622	-0.641908	0.356752	0.775119	-0.372578	0.390258	0.632967
LINC01226	ENSG00000284543.1	chr1	31506226	31583306	77081	+	-2.4677	-2.25463	-2.5225	-2.44592	-1.44149	-2.22645	-2.04343	-1.73518	-1.0944	-1.62434	-2.75961	-1.2476	-2.97189	-1.43587	-1.88512	0.622138	0.136029	0.214861	-0.536873	0.469012	0.835948	0.237515	0.57666	0.775346
AC114488.1	ENSG00000229167.2	chr1	31571585	31577898	6314	-	0.132391	-1.09311	-0.399228	-0.88274	-0.52519	-0.553575	-0.860399	-1.62329	-1.6681	-1.38393	-0.340204	-0.576662	0.210338	0.235067	-0.0437523	-1.02965	0.0431052	0.0846281	0.243616	0.671537	0.916816	0.542873	0.164312	0.398205
HCRTR1	ENSG00000121764.11	chr1	31617686	31632518	14833	+	-2.45129	-1.9209	-1.80905	-2.91269	-2.44652	-2.30809	-1.92522	-1.968	-1.59298	-1.82874	-3.31186	-2.87522	-1.13427	-1.86331	-1.9576	0.501148	0.246388	0.345352	-1.24854	0.171119	0.648587	0.358817	0.42066	0.658232
PEF1	ENSG00000162517.13	chr1	31629866	31644896	15031	-	1.93709	1.89871	1.96474	2.17032	2.00693	1.99556	0.961922	1.17349	0.792656	0.976024	1.96461	1.67426	1.9786	2.18812	1.94699	-1.01696	9.95e-06	0.000159085	-0.0214973	0.907961	0.979281	-0.104159	0.416703	0.655192
COL16A1	ENSG00000084636.18	chr1	31652263	31704319	52057	-	0.554933	0.698824	0.855146	0.996266	1.19136	0.859307	1.27181	1.88704	0.916844	1.35856	0.411729	0.0407708	1.00763	0.579693	0.542697	0.517631	0.0368437	0.0747314	-0.438814	0.259004	0.70582	-0.370096	0.154147	0.384253
ADGRB2	ENSG00000121753.12	chr1	31727117	31764893	37777	-	1.11243	1.56368	1.27012	1.23496	1.6833	1.3729	1.77484	2.14314	1.62861	1.84887	1.36672	1.61737	1.70837	2.26535	1.8637	0.483422	0.0102326	0.0266831	0.000362557	0.998853	0.999482	0.42524	0.0217351	0.135655
AL136115.2	ENSG00000269967.1	chr1	31851913	31921841	69929	-	1.45647	1.48491	1.18596	0.969527	1.18018	1.25541	1.68879	1.9379	1.82131	1.816	0.806771	1.10838	1.28962	1.28281	1.22694	0.581774	0.0118603	0.0300251	-0.475885	0.206075	0.678655	-0.119764	0.595767	0.787608
PTP4A2	ENSG00000184007.22	chr1	31906421	31944856	38436	-	3.81778	3.90748	3.64817	3.79574	3.77185	3.7882	4.38792	4.3131	4.09482	4.26528	3.88687	4.28048	4.04751	4.32012	4.21604	0.478194	0.000356386	0.00202381	0.104798	0.488627	0.845901	0.343834	0.00421856	0.0603396
KHDRBS1	ENSG00000121774.18	chr1	32013868	32060850	46983	+	4.83264	4.99247	4.91605	4.80662	4.85054	4.87966	4.63893	4.86405	4.63916	4.71405	4.74905	4.91225	4.75145	4.96152	4.87508	-0.164832	0.0956632	0.160911	-0.12516	0.378414	0.787466	-0.0894024	0.346689	0.593029
TMEM39B	ENSG00000121775.18	chr1	32072031	32102866	30836	+	0.878919	0.904903	0.646626	0.981228	0.846939	0.851723	1.0845	1.3285	1.11825	1.17708	1.21154	1.02053	1.12164	1.49992	1.21403	0.342524	0.028234	0.0600234	0.375923	0.0885943	0.555772	0.311499	0.0462558	0.199318
KPNA6	ENSG00000025800.14	chr1	32108056	32176563	68508	+	3.09521	3.03699	3.19724	3.00852	3.14252	3.09609	2.92891	2.94727	2.77407	2.88342	3.00937	2.90593	3.08097	3.17806	3.05499	-0.212526	0.0198931	0.0455009	-0.0814582	0.505257	0.85459	-0.123158	0.14688	0.375287
TXLNA	ENSG00000084652.16	chr1	32179675	32198285	18611	+	3.49638	3.65459	3.6094	3.4803	3.81011	3.61016	3.92854	4.09158	3.67931	3.89981	3.78015	3.86961	3.89772	4.32325	4.03019	0.291251	0.0209605	0.0474066	0.175841	0.306916	0.742071	0.339872	0.00935006	0.088559
CCDC28B	ENSG00000160050.15	chr1	32200595	32205387	4793	+	-0.55137	-0.667157	-0.344673	-0.747191	0.719331	-0.318212	-0.100085	0.686479	0.076549	0.220981	-0.34612	-0.90159	0.0933321	-0.276864	-0.361707	0.584083	0.0953928	0.16057	-0.0164885	0.975727	0.994127	-0.0832049	0.821306	0.919144
TMEM234	ENSG00000160055.20	chr1	32214472	32222359	7888	-	0.959848	0.932779	0.92604	1.11391	1.32311	1.05114	-0.15754	-0.123905	-1.18838	-0.489941	0.713581	0.850701	0.857186	1.60405	1.10398	-1.54343	6.1e-05	0.000541354	-0.328749	0.32524	0.757832	0.0175834	0.932227	0.970632
EIF3I	ENSG00000084623.12	chr1	32221077	32245397	24321	+	1.19918	1.21406	1.25505	1.22854	1.40402	1.26017	1.14199	1.14223	0.954596	1.07961	1.02025	1.15338	1.36454	1.76013	1.42602	-0.179011	0.10848	0.178321	-0.234396	0.161995	0.641011	0.0999674	0.349058	0.594683
MTMR9LP	ENSG00000220785.7	chr1	32231658	32241620	9963	-	-0.319318	-0.520888	-1.03098	-1.02693	0.311166	-0.51739	-0.716387	-1.60574	-1.80405	-1.37539	-0.98408	0.183021	-0.262306	0.0127998	-0.0221619	-0.90662	0.0323963	0.067186	-0.467906	0.404654	0.802151	0.404638	0.215733	0.461026
HDAC1	ENSG00000116478.12	chr1	32292083	32333635	41553	+	4.00612	4.13371	4.15372	4.10418	4.17206	4.11396	4.21092	4.36693	4.17942	4.25243	3.98357	4.17571	4.28308	4.40073	4.28651	0.139599	0.0921213	0.15609	-0.124746	0.300192	0.736523	0.0901482	0.262217	0.512687
TSSK3	ENSG00000162526.7	chr1	32351521	32364312	12792	+	-1.12326	-1.45263	-1.58465	-0.890165	-1.59336	-1.32881	-1.55704	-1.95592	-0.987526	-1.50016	-1.62497	-2.15858	-0.781813	-1.25341	-1.39793	-0.212779	0.587905	0.677489	-0.307494	0.618463	0.900584	-0.0775114	0.843872	0.928758
BSDC1	ENSG00000160058.19	chr1	32364633	32394731	30099	-	1.95449	2.0531	2.12371	1.96418	2.13905	2.0469	2.3379	2.21758	2.0169	2.19079	2.09743	1.78353	1.93356	2.31233	2.00981	0.143771	0.172635	0.26007	0.0554675	0.717194	0.931908	-0.108893	0.305924	0.555636
ZBTB8OS	ENSG00000176261.15	chr1	32600172	32650903	50732	-	2.09406	2.00122	2.212	2.06883	2.24847	2.12492	2.04116	2.02163	2.21289	2.09189	2.27547	2.3938	2.53055	2.32926	2.41787	-0.0366858	0.758451	0.822388	0.156015	0.381277	0.788392	0.196506	0.114608	0.326366
RBBP4	ENSG00000162521.19	chr1	32651142	32686211	35070	+	4.066	4.08058	4.07496	3.97318	3.95316	4.02957	4.02537	4.0115	3.9836	4.00682	4.19051	4.38422	4.34869	4.41857	4.38383	-0.0225568	0.780449	0.839374	0.166599	0.184903	0.659104	0.270244	0.00508418	0.0654966
KIAA1522	ENSG00000162522.11	chr1	32741830	32774970	33141	+	2.01849	2.40322	2.15057	2.39516	2.64777	2.32304	2.32012	2.38403	1.62835	2.11084	1.62347	1.89702	2.525	2.93578	2.4526	-0.20466	0.340555	0.444897	-0.692884	0.0563754	0.492717	0.0774032	0.712904	0.858276
YARS1	ENSG00000134684.11	chr1	32775237	32818153	42917	-	2.3661	2.13024	2.28017	2.38677	2.39951	2.31256	1.71137	1.98794	1.64737	1.78223	1.85028	2.02812	1.92456	2.10888	2.02052	-0.52721	0.00024849	0.00154033	-0.45638	0.012194	0.313707	-0.378344	0.00316573	0.0525818
S100PBP	ENSG00000116497.18	chr1	32816767	32858875	42109	+	2.30699	2.11139	2.2823	2.26156	2.46896	2.28624	1.90789	1.74745	1.74244	1.79926	2.1173	2.6786	2.50903	2.50767	2.5651	-0.487941	0.000704912	0.00337396	-0.162902	0.330027	0.760634	0.189833	0.0983794	0.302099
FNDC5	ENSG00000160097.20	chr1	32862268	32872482	10215	-	-1.77693	-1.66034	-2.20845	-0.995088	-1.99223	-1.72661	-0.757396	-1.56761	-1.10973	-1.14491	-2.41584	-1.41447	-1.83659	-0.779722	-1.34359	0.616827	0.0912035	0.154829	-0.72065	0.292429	0.729758	0.388354	0.294632	0.544744
HPCA	ENSG00000121905.10	chr1	32885994	32898441	12448	+	-1.72345	-0.786986	-1.50462	-1.39929	0.060134	-1.07084	-1.544	-3.34715	-0.77971	-1.89029	-2.34788	-0.425767	-1.99954	-2.01625	-1.48052	-1.07567	0.155831	0.23957	-1.40957	0.277167	0.720181	-0.692757	0.318865	0.567699
TMEM54	ENSG00000121900.19	chr1	32894594	32901438	6845	-	2.10577	1.97093	2.0335	2.23398	2.70967	2.21077	2.35803	2.19827	1.6893	2.08187	1.47274	2.09335	2.47209	2.81174	2.45906	-0.11573	0.572012	0.66307	-0.732099	0.0547123	0.4868	0.217603	0.284292	0.534796
RNF19B	ENSG00000116514.17	chr1	32936445	32964809	28365	-	2.74225	2.37028	2.55071	2.60524	3.30205	2.71411	4.26196	4.19283	3.5112	3.98866	2.40157	2.83729	2.54061	3.00758	2.79516	1.28555	3.34e-05	0.000357532	-0.302448	0.389146	0.792363	-0.00104599	0.996251	0.998526
AK2	ENSG00000004455.17	chr1	33007940	33080996	73057	-	2.55302	2.50074	2.59842	2.43681	2.71333	2.56046	2.6732	2.62287	2.61591	2.63733	2.31541	2.95475	2.60949	2.83141	2.79855	0.0768967	0.472514	0.572681	-0.239835	0.153597	0.633291	0.149636	0.175668	0.412003
AZIN2	ENSG00000142920.17	chr1	33081104	33123492	42389	+	-4.35645	-4.65195	-4.36459	-3.89648	-2.19294	-3.89248	-0.799713	-0.965103	-1.12246	-0.962427	-4.34555	-3.16377	-4.74893	-3.49788	-3.80353	3.12609	6.87e-06	0.000121971	-0.446079	0.650674	0.911211	0.00936604	0.987353	0.99357
TRIM62	ENSG00000116525.14	chr1	33145399	33182059	36661	-	2.39832	2.24173	2.49992	2.29564	2.57633	2.40239	2.46096	2.93112	3.07108	2.82105	1.73652	1.09109	2.04841	1.57804	1.57251	0.421057	0.0356363	0.0727369	-0.663738	0.0482098	0.46823	-0.89438	0.000922045	0.0293936
ZNF362	ENSG00000160094.15	chr1	33256492	33300719	44228	+	1.69097	1.62454	1.90245	2.04908	1.66784	1.78698	1.40799	1.24619	1.47908	1.37776	1.23223	1.33479	1.33489	1.42954	1.36641	-0.416088	0.00798775	0.0219656	-0.550854	0.0206502	0.378715	-0.512853	0.00252643	0.0468502
PHC2	ENSG00000134686.18	chr1	33323623	33431052	107430	-	2.82577	3.27397	3.11291	3.10831	3.27488	3.11917	3.16569	3.20198	3.08631	3.15133	2.93622	3.03903	2.99577	3.25558	3.09679	0.0332714	0.748871	0.815148	-0.177208	0.272764	0.717127	-0.105421	0.325339	0.573231
PHC2-AS1	ENSG00000233246.1	chr1	33350352	33363245	12894	+	-0.355292	0.050018	0.331245	-0.328163	0.876699	0.114901	-0.283232	0.0634825	-0.356544	-0.192098	0.290923	-0.030859	0.129722	0.278355	0.125739	-0.34317	0.381096	0.48526	0.207581	0.696465	0.923017	-0.0498587	0.893714	0.952816
ZSCAN20	ENSG00000121903.14	chr1	33472645	33496507	23863	+	0.448292	0.560178	0.321648	0.434223	0.774253	0.507719	-0.539075	-0.792559	-0.495048	-0.608894	0.435973	0.364318	0.499225	0.869124	0.577556	-1.13797	1.5e-05	0.00020637	-0.0625089	0.770471	0.946218	0.0142753	0.91996	0.964988
SMIM12	ENSG00000163866.9	chr1	34712737	34859755	147019	-	-0.0243601	-0.0702884	0.0217241	0.0517866	0.0111887	-0.00198979	-0.247211	-0.0717802	-0.752755	-0.357249	-0.149792	-0.169565	0.125696	0.297563	0.0845645	-0.345044	0.0310233	0.0649693	-0.142376	0.508744	0.856387	0.0237238	0.865265	0.939657
DLGAP3	ENSG00000116544.12	chr1	34865436	34929650	64215	-	-3.39951	-2.33388	-2.90196	-2.76957	-2.02175	-2.68533	-1.23953	-0.84574	-2.25303	-1.4461	-2.97521	-2.21166	-2.79835	-1.65532	-2.22177	1.37651	0.00651183	0.0187421	-0.302593	0.715177	0.931024	0.475051	0.337226	0.5844
AC114490.3	ENSG00000284773.1	chr1	34974356	34985313	10958	-	-3.21473	-3.89346	-2.76571	-4.0735	-2.61278	-3.31203	-2.1379	-2.27428	-3.04698	-2.48639	-3.61814	-3.86126	-3.34457	-1.899	-3.03495	0.994189	0.0891256	0.152101	-0.376732	0.71054	0.928324	0.411096	0.504839	0.723018
ZMYM1	ENSG00000197056.11	chr1	35032172	35115859	83688	+	2.41597	2.12313	2.319	2.46215	1.89877	2.2438	2.28757	2.23339	2.18611	2.23569	2.15125	2.14433	2.25797	2.08345	2.16191	-0.00809966	0.954082	0.9684	-0.0870178	0.684401	0.920508	-0.176162	0.236041	0.484404
SFPQ	ENSG00000116560.11	chr1	35176378	35193145	16768	-	4.61713	4.93866	4.73519	4.63712	4.63671	4.71296	5.15193	5.10295	5.10309	5.11932	4.99291	4.75062	5.04325	5.08053	4.95814	0.406636	0.000918737	0.00413086	0.28563	0.063579	0.508508	0.163098	0.106536	0.314037
ZMYM4	ENSG00000146463.12	chr1	35268709	35422058	153350	+	3.22367	3.33627	3.30768	3.46829	3.21696	3.31057	2.42277	2.39322	2.80261	2.53953	3.31903	3.08244	3.43934	3.28524	3.26901	-0.77274	4.68e-05	0.000453801	0.0146005	0.938069	0.984488	-0.123337	0.337164	0.584364
KIAA0319L	ENSG00000142687.18	chr1	35433492	35557950	124459	-	1.62364	1.44838	1.65651	1.68167	1.77817	1.63767	1.47892	1.38657	1.32818	1.39789	1.32276	1.71255	1.74411	1.74528	1.73398	-0.239482	0.0247179	0.0540411	-0.308863	0.0503916	0.47574	0.00917128	0.923044	0.96624
NCDN	ENSG00000020129.16	chr1	35557473	35567274	9802	+	-0.554934	-0.100078	0.0689734	-0.303693	-0.0866724	-0.195281	0.508276	0.694346	0.470172	0.557598	-0.0514175	-0.793146	-0.28277	-0.0566	-0.377505	0.761155	0.00046051	0.00243129	0.144898	0.587214	0.887049	-0.229255	0.242825	0.491318
TFAP2E	ENSG00000116819.8	chr1	35573314	35595328	22015	+	-4.71265	-4.71265	-3.50459	-2.54127	-2.60434	-3.6151	-0.957324	-1.27717	-2.93001	-1.7215	-3.72248	-3.90044	-4.1098	-3.53927	-3.84984	2.8193	0.00618679	0.0179884	0.292315	0.861881	0.967365	0.0340891	0.976814	0.988955
PSMB2	ENSG00000126067.12	chr1	35599541	35641526	41986	-	2.65176	3.00149	2.66965	2.68088	2.88595	2.77795	2.43906	2.26618	2.0523	2.25251	2.46507	2.72261	2.93776	3.13021	2.93019	-0.526597	0.000525478	0.00268573	-0.307865	0.0909452	0.559636	0.0759758	0.500677	0.720534
C1orf216	ENSG00000142686.8	chr1	35713877	35718894	5018	-	0.502961	0.821062	0.504434	0.606276	1.15349	0.717645	1.31397	1.13157	0.771347	1.0723	0.993278	0.890909	1.2191	1.4031	1.17104	0.366865	0.0556364	0.104085	0.290848	0.28663	0.727319	0.406755	0.0386954	0.181738
CLSPN	ENSG00000092853.14	chr1	35720218	35769978	49761	-	1.90963	2.29382	2.00789	2.18328	2.37303	2.15353	3.5474	3.43861	3.20009	3.39537	3.08777	3.25331	3.40533	3.61164	3.42343	1.24492	9.13e-08	8.71e-06	0.942347	9.35e-05	0.057819	1.19106	1.54e-07	0.000220471
AGO4	ENSG00000134698.11	chr1	35808016	35857890	49875	+	0.850206	0.920684	1.03272	1.01649	1.01575	0.96717	0.089224	0.14443	-0.524092	-0.0968126	0.327951	0.932614	0.81186	0.831828	0.858767	-1.06037	1.02e-05	0.000161104	-0.636876	0.0112783	0.308692	-0.212387	0.132897	0.354228
AGO1	ENSG00000092847.13	chr1	35869808	35930532	60725	+	2.08523	2.3479	2.27733	2.32241	2.1193	2.23044	2.45403	2.48755	2.40553	2.44904	1.96398	1.907	1.78758	2.02158	1.90539	0.219348	0.0307921	0.0645889	-0.260982	0.0797509	0.543268	-0.410653	0.000742907	0.0268104
AGO3	ENSG00000126070.20	chr1	35930718	36072500	141783	+	1.8723	1.89403	1.896	1.99817	1.73948	1.87999	2.4727	2.55984	2.7321	2.58821	1.84567	1.91665	1.6951	1.89411	1.83529	0.709089	2.26e-05	0.000271819	-0.0284257	0.862916	0.967763	-0.130858	0.248673	0.498461
ADPRS	ENSG00000116863.11	chr1	36088892	36093932	5041	+	1.3594	1.68335	1.79405	1.5224	1.8772	1.64728	1.56115	1.7845	1.37216	1.5726	1.54878	1.6356	1.64556	2.01777	1.76631	-0.0685781	0.669116	0.746149	-0.0973647	0.690919	0.92217	0.0484825	0.761663	0.88643
COL8A2	ENSG00000171812.13	chr1	36095239	36125222	29984	-	-1.6537	-1.79169	-1.61456	-1.63456	-0.659309	-1.47077	-1.37342	-1.73946	-2.2599	-1.79093	-5.7518	-1.43729	-3.00639	-2.08311	-2.1756	-0.325126	0.381803	0.485854	-6.22666	0.00306632	0.186419	-0.9046	0.0414191	0.188614
TRAPPC3	ENSG00000054116.12	chr1	36136570	36156053	19484	-	2.39142	2.24712	2.50569	2.3917	2.57957	2.4231	2.21971	2.26266	2.32568	2.26935	2.29858	2.43561	2.5033	2.65906	2.53266	-0.154525	0.141998	0.222193	-0.119184	0.437588	0.817075	0.0277029	0.782449	0.896274
MAP7D1	ENSG00000116871.15	chr1	36155579	36180849	25271	+	1.13314	1.50662	1.23697	1.39927	2.18979	1.49316	1.90052	1.74801	1.39188	1.68014	0.966565	1.85597	1.50096	2.22239	1.85977	0.197414	0.375452	0.479736	-0.515832	0.176271	0.653071	0.297429	0.192892	0.435353
THRAP3	ENSG00000054118.15	chr1	36224432	36305357	80926	+	4.38185	4.32568	4.32992	4.29655	4.29393	4.32559	4.30446	4.43018	4.29324	4.34263	4.45718	4.27103	4.15661	4.358	4.26188	0.0178009	0.82784	0.875414	0.137403	0.274273	0.717766	-0.148169	0.090695	0.287718
SH3D21	ENSG00000214193.11	chr1	36306368	36329340	22973	+	-0.509856	0.124849	-0.0746912	0.267959	0.388295	0.0393112	2.59265	2.47331	1.64495	2.23697	0.596267	0.0570245	0.55382	0.775535	0.462127	2.21875	4.91e-07	2.35e-05	0.575705	0.148177	0.627046	0.388935	0.164403	0.398205
STK40	ENSG00000196182.11	chr1	36339624	36385924	46301	-	1.47582	1.28323	1.46314	1.60089	1.57437	1.47949	1.85094	2.33471	2.03943	2.07502	1.74952	0.884243	1.44758	1.76442	1.36541	0.606831	0.00165248	0.00641284	0.280092	0.246184	0.697871	-0.149899	0.377788	0.622015
LSM10	ENSG00000181817.6	chr1	36391238	36397908	6671	-	0.870892	1.00913	1.11661	1.02876	1.06355	1.01779	1.33089	1.32514	0.519678	1.05857	0.905861	0.139224	0.178777	1.18433	0.500776	0.0519344	0.827801	0.875414	-0.110374	0.766957	0.944979	-0.544744	0.0602246	0.230898
OSCP1	ENSG00000116885.18	chr1	36415827	36450451	34625	-	0.3521	0.342839	0.487541	0.940338	0.239348	0.472433	0.23968	-0.0222328	-0.183441	0.0113353	0.27664	-0.639617	0.687897	0.986883	0.345054	-0.46637	0.132981	0.21078	-0.186306	0.668229	0.916016	-0.084752	0.768972	0.88967
MRPS15	ENSG00000116898.12	chr1	36455718	36464384	8667	-	2.20167	2.32084	2.37079	2.32633	2.32438	2.3088	1.67079	1.93792	1.49687	1.70186	2.02167	2.18901	2.39449	2.46644	2.34998	-0.601254	0.000168162	0.00114638	-0.283553	0.109688	0.587659	-0.03722	0.731241	0.868827
LINC01137	ENSG00000233621.2	chr1	37350934	37474411	123478	-	-2.97851	-2.98585	-3.45201	-3.15174	-1.46837	-2.8073	-2.26437	-2.05854	-1.90585	-2.07625	-2.67945	-2.8659	-2.16982	-1.96074	-2.33215	0.880073	0.0645369	0.117262	0.207257	0.775912	0.947383	0.585694	0.226349	0.47324
ZC3H12A	ENSG00000163874.11	chr1	37474580	37484377	9798	+	0.0205003	-0.553766	-0.486687	-0.268244	0.474754	-0.162689	1.98433	1.96934	0.301157	1.41828	0.393787	-0.377692	0.198701	0.83804	0.219683	1.63937	0.00156271	0.0061444	0.587181	0.393358	0.794103	0.406792	0.408229	0.64787
MEAF6	ENSG00000163875.16	chr1	37489993	37514766	24774	-	2.38371	2.06053	2.27897	2.23739	2.23315	2.23875	2.26857	2.31612	2.20128	2.26199	2.32173	2.30509	2.28873	2.17792	2.25725	0.0242667	0.821577	0.870914	0.0888413	0.58322	0.886001	-0.0763583	0.489202	0.711802
SNIP1	ENSG00000163877.11	chr1	37534449	37554293	19845	-	0.811731	0.802321	0.995717	0.998402	0.704423	0.862518	0.809061	1.00823	0.60091	0.806066	1.02898	0.705087	0.945015	1.09297	0.914358	-0.0497627	0.694899	0.767724	0.171998	0.360447	0.775843	-0.0187007	0.883812	0.94748
DNALI1	ENSG00000163879.11	chr1	37556919	37566857	9939	+	2.34329	2.56543	2.28107	2.38127	2.24554	2.36332	1.74527	1.93138	1.50025	1.72563	1.92165	2.25755	2.73691	2.8875	2.62732	-0.632868	0.000519338	0.00266673	-0.437601	0.0507699	0.478172	0.199938	0.141681	0.367313
GNL2	ENSG00000134697.13	chr1	37566816	37595937	29122	-	2.82537	2.77483	2.80365	2.80887	2.65498	2.77354	3.1486	3.12308	2.83719	3.03629	3.17911	3.0069	3.09944	3.27231	3.12622	0.263951	0.0115987	0.029529	0.411644	0.00891563	0.28126	0.271152	0.0103135	0.0933888
C1orf109	ENSG00000116922.14	chr1	37681570	37692249	10680	-	0.123084	0.490152	0.487709	0.215311	0.54019	0.371289	0.346925	0.177392	0.207433	0.243917	0.26908	0.0953459	0.386124	0.631098	0.370856	-0.137395	0.358581	0.462932	-0.102006	0.648438	0.910111	-0.0602	0.68557	0.842898
CDCA8	ENSG00000134690.11	chr1	37692481	37709719	17239	+	2.67956	2.93047	2.80494	2.82431	2.58964	2.76578	2.62563	2.77153	2.52773	2.64163	2.48886	2.70375	2.66251	2.83778	2.73468	-0.121713	0.2772	0.379424	-0.274003	0.124499	0.600093	-0.120896	0.286419	0.536578
MANEAL	ENSG00000185090.14	chr1	37793802	37801137	7336	+	1.67147	1.57025	1.62684	1.23858	2.34599	1.69062	1.34579	1.33949	1.4507	1.37866	1.78889	2.38281	1.92466	2.07372	2.12706	-0.316969	0.169778	0.256549	0.104095	0.742652	0.937344	0.319296	0.141214	0.366435
YRDC	ENSG00000196449.4	chr1	37802945	37808208	5264	-	2.02836	1.55466	2.06473	1.65148	1.78127	1.8161	1.89188	1.943	1.45811	1.76433	2.12042	1.75636	1.71439	1.93874	1.80316	-0.0518493	0.755075	0.81972	0.30527	0.210298	0.680217	-0.10584	0.535684	0.745128
MTF1	ENSG00000188786.10	chr1	37809574	37859592	50019	-	1.58498	1.59577	1.36644	1.5327	1.34666	1.48531	1.52396	1.5599	1.44715	1.51034	1.41365	1.26098	1.43897	1.57269	1.42421	0.0268284	0.786383	0.844297	-0.0655849	0.663541	0.9149	-0.137948	0.190759	0.433272
INPP5B	ENSG00000204084.13	chr1	37860697	37947057	86361	-	-0.453223	-0.398483	-0.513588	-0.672419	-0.569541	-0.521451	0.241887	0.395874	-0.0778552	0.186635	-0.52689	-0.216746	-0.251267	-0.108814	-0.192275	0.717901	0.000115852	0.000877072	-0.00429618	0.984137	0.995434	0.23686	0.109932	0.319429
SF3A3	ENSG00000183431.12	chr1	37956975	37990075	33101	-	2.45724	3.01062	2.62397	2.84731	2.6151	2.71085	2.56638	2.53908	2.36119	2.48888	2.5858	2.80441	3.04874	3.12266	2.99194	-0.220349	0.097552	0.163474	-0.118584	0.530917	0.867068	0.20459	0.115957	0.328655
UTP11	ENSG00000183520.12	chr1	38009258	38024820	15563	+	2.32118	2.26769	2.17444	2.0399	2.02553	2.16575	2.17803	2.40872	2.07596	2.2209	2.58904	2.18862	2.56104	2.59759	2.44909	0.0580801	0.639367	0.72203	0.426853	0.0299932	0.423914	0.210762	0.106684	0.314218
AL139260.1	ENSG00000228436.3	chr1	38859912	38965038	105127	+	-0.433472	-0.250072	-0.545178	-1.0063	0.128758	-0.421253	0.408468	0.0965623	0.135505	0.213512	-0.158033	0.0338382	0.191813	0.558384	0.261345	0.64684	0.017957	0.0419574	0.276551	0.469989	0.835948	0.649018	0.0191768	0.126456
RHBDL2	ENSG00000158315.11	chr1	38885807	38941830	56024	-	-4.45344	-2.73949	-2.38565	-3.91097	-3.34581	-3.36707	-3.40264	-4.53265	-3.05341	-3.6629	-2.72128	-4.21524	-4.4246	-3.39876	-4.01287	-0.552553	0.486058	0.585182	0.856689	0.376437	0.785336	-0.904608	0.298692	0.548497
AKIRIN1	ENSG00000174574.16	chr1	38991276	39006059	14784	+	4.72167	4.42327	4.55211	4.56792	4.29182	4.51136	4.46161	4.58069	4.37096	4.47109	4.69219	3.8464	4.35154	3.99423	4.06406	-0.0393894	0.769915	0.830916	0.18659	0.360978	0.775843	-0.53009	0.00195764	0.0418376
NDUFS5	ENSG00000168653.11	chr1	39026318	39034636	8319	+	5.88348	5.99875	6.0194	6.01806	6.01471	5.98688	6.12281	5.97365	6.0204	6.03895	6.13956	6.12348	6.35341	6.26264	6.24651	0.0515766	0.552385	0.645441	0.158826	0.231476	0.691081	0.176624	0.0588075	0.227801
MACF1	ENSG00000127603.30	chr1	39081316	39487177	405862	+	3.31079	3.20018	3.26568	3.30926	3.42894	3.30297	2.90051	2.90887	3.08036	2.96325	3.26866	3.12315	3.27223	3.25845	3.21794	-0.339311	0.00217024	0.00795626	-0.0283341	0.832119	0.961282	-0.167882	0.0786324	0.266628
BMP8A	ENSG00000183682.8	chr1	39491636	39529869	38234	+	-2.35344	-1.9342	-2.20545	-1.81214	-2.30708	-2.12246	-0.321299	0.355729	0.273279	0.10257	-0.738801	-2.31249	-1.2444	-2.45288	-2.00326	2.30246	3.53e-06	7.85e-05	1.44176	0.00579709	0.247326	0.0187145	0.960973	0.982102
PPIEL	ENSG00000243970.3	chr1	39522280	39559671	37392	-	-0.256919	-0.515691	0.0415041	-0.371629	-0.637133	-0.347974	2.06189	1.83067	1.20906	1.70054	-0.962662	-0.71651	-0.937288	-0.911856	-0.855218	2.05806	3.3e-07	1.91e-05	-0.631816	0.172551	0.650435	-0.644437	0.0413847	0.188563
PABPC4	ENSG00000090621.15	chr1	39560709	39576790	16082	-	2.47608	2.47194	2.56031	2.53028	2.50906	2.50953	3.41585	3.55715	2.96445	3.31249	2.33743	2.23084	2.26264	2.33273	2.2754	0.80516	8.3e-06	0.000138581	-0.16654	0.33757	0.765613	-0.319344	0.0146007	0.110888
PPIE	ENSG00000084072.17	chr1	39692182	39763914	71733	+	0.620989	0.465109	0.556471	0.750227	0.584698	0.595499	0.526424	0.550054	0.416521	0.497666	0.669566	0.691701	0.73145	0.959	0.79405	-0.0935967	0.343335	0.447323	0.0830564	0.56472	0.878843	0.122021	0.219943	0.465627
BMP8B	ENSG00000116985.12	chr1	39757182	39788865	31684	-	-1.78619	-1.7521	-1.46199	-1.73167	-0.754476	-1.49729	0.64286	1.11783	0.633772	0.798152	-0.960575	-0.28862	-1.13393	-1.0931	-0.83855	2.35919	9.52e-07	3.5e-05	0.565001	0.23958	0.693596	0.513708	0.126794	0.344828
TRIT1	ENSG00000043514.17	chr1	39838110	39883511	45402	-	1.01609	1.34325	1.39594	1.2994	1.31484	1.2739	0.741317	0.605736	0.623965	0.657006	1.21156	1.40599	1.1738	1.39363	1.32447	-0.623904	0.000200429	0.0013108	-0.0581105	0.734945	0.935932	-0.0483149	0.674263	0.835447
MFSD2A	ENSG00000168389.18	chr1	39955112	39969968	14857	+	-0.0878209	0.636238	0.265668	0.788047	1.10982	0.54239	2.23178	2.12027	1.18259	1.84488	-0.421085	-0.340313	-0.194143	0.0371155	-0.16578	1.33797	0.000243833	0.00152034	-0.95673	0.111412	0.58909	-0.769801	0.046336	0.199394
CAP1	ENSG00000131236.18	chr1	40040233	40072649	32417	+	4.49705	4.31605	4.43984	4.40335	4.72217	4.47569	4.39697	4.33305	4.10246	4.27749	4.30821	4.3449	4.3784	4.44015	4.38782	-0.1974	0.0681594	0.122738	-0.161514	0.296343	0.732341	-0.171748	0.107763	0.316158
PPT1	ENSG00000131238.18	chr1	40072710	40097260	24551	-	3.74807	3.82875	3.83809	4.00902	3.73047	3.83088	4.00339	3.95524	3.68728	3.88197	3.66381	3.69837	3.84743	4.01009	3.85196	0.052699	0.582961	0.67293	-0.160918	0.277818	0.720554	-0.058901	0.543934	0.751564
RLF	ENSG00000117000.9	chr1	40161387	40240921	79535	+	2.91622	2.6299	2.81056	2.9758	2.61601	2.7897	3.21282	3.30331	3.35058	3.2889	3.22131	2.90224	2.99435	3.18434	3.02698	0.500896	0.000526495	0.00268625	0.43857	0.0178853	0.366418	0.15674	0.17404	0.4102
ZMPSTE24	ENSG00000084073.10	chr1	40258041	40294180	36140	+	3.25374	3.28354	3.18462	3.24744	3.05278	3.20442	3.18974	3.04042	3.14473	3.12496	3.28607	2.84535	3.45293	3.32343	3.20724	-0.0807897	0.504366	0.60206	0.0873464	0.626839	0.903546	-0.0703398	0.563507	0.766331
COL9A2	ENSG00000049089.15	chr1	40300489	40317813	17325	-	-1.59089	-0.645459	-1.78632	-0.298619	-1.4254	-1.14934	-0.87471	-1.62892	-1.08285	-1.1955	-1.9785	-1.73572	-2.30878	-0.852283	-1.63226	-0.0449875	0.910759	0.937072	-0.834307	0.261355	0.707334	-0.503366	0.269364	0.520251
SMAP2	ENSG00000084070.12	chr1	40344850	40423326	78477	+	1.1676	0.780586	0.984632	1.06355	0.25443	0.85016	1.17349	1.72774	1.45886	1.45336	1.41715	0.0348263	0.814728	0.812266	0.55394	0.615657	0.0149083	0.0360398	0.573242	0.098199	0.573569	-0.338036	0.202873	0.447302
ZFP69B	ENSG00000187801.15	chr1	40450102	40463718	13617	+	0.471809	0.47961	0.38087	0.634564	0.294747	0.45232	0.16934	0.205131	0.435485	0.269985	-0.0492683	0.417424	0.140418	0.717791	0.425211	-0.187113	0.299865	0.40286	-0.50419	0.0994405	0.573722	-0.100158	0.573812	0.773511
ZFP69	ENSG00000187815.10	chr1	40477290	40496343	19054	+	0.416894	-0.0659992	0.0246704	-0.119474	0.134247	0.0780677	0.289744	0.316242	-0.0188474	0.195713	-0.10516	-0.629127	0.48677	0.014451	-0.0426353	0.12314	0.578851	0.669373	-0.183534	0.604704	0.894488	-0.169357	0.475473	0.701161
AL603839.3	ENSG00000238287.1	chr1	40493157	40508661	15505	-	-0.659446	-0.254135	-0.0643088	0.19794	-0.226493	-0.201289	0.154788	-0.0535832	-0.026044	0.0250535	0.266378	-0.795213	-0.174432	0.0596451	-0.303333	0.256063	0.42464	0.528162	0.538034	0.242992	0.695459	-0.122979	0.72041	0.86218
EXO5	ENSG00000164002.11	chr1	40508741	40516556	7816	+	1.14994	1.25189	1.08472	0.994361	1.62795	1.22177	2.36533	2.50304	1.8636	2.24399	1.61764	1.68052	1.78408	2.11885	1.86115	1.03987	3.6e-05	0.000375877	0.406654	0.141417	0.619671	0.57885	0.00590824	0.0700186
ZNF684	ENSG00000117010.17	chr1	40531573	40548167	16595	+	0.975872	0.564967	0.76543	0.566062	0.486069	0.67168	1.70478	1.73625	1.03315	1.4914	0.677177	0.631032	0.723556	0.67335	0.675979	0.832028	0.000559078	0.00281229	0.00541259	0.985915	0.995896	-0.0976934	0.640381	0.814551
RIMS3	ENSG00000117016.10	chr1	40620680	40665682	45003	-	-0.466819	-0.464572	-0.77247	-0.467758	-0.466886	-0.527701	0.830374	0.703442	0.242509	0.592108	-0.964784	-0.482531	-0.813028	0.44425	-0.28377	1.14016	0.000205263	0.00133267	-0.431848	0.314531	0.747034	0.225881	0.377322	0.621389
NFYC	ENSG00000066136.20	chr1	40691648	40771603	79956	+	1.74758	1.74117	1.83906	1.67416	1.6157	1.72353	1.11765	0.858836	1.00911	0.995196	1.67002	1.72973	1.8604	2.2492	1.94644	-0.740277	3.47e-05	0.000366409	-0.050767	0.759954	0.942846	0.151762	0.183137	0.42246
KCNQ4	ENSG00000117013.17	chr1	40783787	40840452	56666	+	-4.10583	-3.70064	-3.99807	-3.32154	-2.96399	-3.61801	-3.16063	-3.44166	-3.88617	-3.49615	-4.67864	-4.34009	-4.31485	-3.18258	-3.94584	0.178654	0.69446	0.767357	-1.41251	0.141242	0.619671	-0.370533	0.466138	0.694478
CTPS1	ENSG00000171793.16	chr1	40979688	41012565	32878	+	2.22661	2.38263	2.31142	2.17002	2.48726	2.31559	2.52149	2.54932	2.48236	2.51772	2.41585	2.69965	2.62372	2.84314	2.72217	0.202625	0.037454	0.0756761	0.105885	0.432069	0.815	0.322715	0.00293459	0.0504948
SLFNL1-AS1	ENSG00000281207.1	chr1	41014590	41043890	29301	+	-0.484142	-0.475705	-0.0884899	-0.573967	0.168735	-0.290714	0.197429	0.357205	0.019664	0.191433	-0.489023	-0.542317	-0.154844	0.125282	-0.190626	0.492834	0.0196018	0.0449351	-0.200309	0.528766	0.866349	0.0541235	0.789408	0.900922
SCMH1	ENSG00000010803.16	chr1	41027200	41242154	214955	-	2.05372	2.09945	2.18756	1.98863	2.09711	2.08529	1.0497	1.03158	1.33931	1.1402	1.83024	2.34236	2.15915	2.29382	2.26511	-0.957203	4.44e-06	9.05e-05	-0.252897	0.162412	0.641298	0.0805538	0.476384	0.702071
FOXO6	ENSG00000204060.7	chr1	41361922	41383590	21669	+	1.27491	2.10976	1.62386	1.54969	2.1191	1.73546	1.3448	1.6236	1.04573	1.33804	0.876642	1.4252	1.37025	1.54055	1.44533	-0.386639	0.0828874	0.143641	-0.861848	0.0286967	0.415812	-0.382392	0.0893451	0.284996
HIVEP3	ENSG00000127124.16	chr1	41506365	42035925	529561	-	-1.46583	-1.38571	-1.61355	-1.91341	-0.463176	-1.36834	-1.08306	-1.66116	-1.1387	-1.29431	-1.69048	-0.37382	-0.980361	-0.146534	-0.500238	0.0591376	0.845814	0.889167	-0.316735	0.526597	0.865826	0.794185	0.0139685	0.108563
FOXJ3	ENSG00000198815.9	chr1	42176539	42335877	159339	-	3.73131	3.59866	3.60699	3.64766	3.44645	3.60621	2.82962	3.17295	2.83081	2.94446	3.72045	3.45589	3.64238	3.3803	3.49286	-0.660146	0.000147209	0.00104174	0.120064	0.514598	0.860025	-0.1991	0.123722	0.340419
RIMKLA	ENSG00000177181.15	chr1	42380792	42424232	43441	+	1.20957	1.12101	1.14186	1.19345	0.768179	1.08681	2.07651	2.13538	2.49717	2.23635	1.92312	1.40234	1.54764	1.34325	1.43107	1.14996	4.47e-06	9.07e-05	0.842657	0.00225219	0.171502	0.252591	0.124554	0.341618
ZMYND12	ENSG00000066185.13	chr1	42430329	42456253	25925	-	-1.09902	-1.78362	-1.02657	-0.745043	-1.35624	-1.2021	-1.43086	-1.16465	-0.87853	-1.15801	-1.27919	-1.43414	-1.35824	-1.42574	-1.40604	0.0544255	0.855561	0.897041	-0.0670938	0.885061	0.973203	-0.307472	0.346667	0.593029
PPCS	ENSG00000127125.9	chr1	42456117	42473385	17269	+	2.31882	2.17009	2.21051	2.19507	2.10459	2.19982	1.82572	1.8436	1.70517	1.7915	2.38842	1.7753	2.31184	2.08553	2.05756	-0.409533	0.00507754	0.0154627	0.194008	0.270634	0.714766	-0.217916	0.0916015	0.289102
CCDC30	ENSG00000186409.18	chr1	42463221	42657190	193970	+	-1.05737	-0.71894	-0.741801	-0.406639	-0.852805	-0.755512	-0.901403	-0.73082	-0.261854	-0.631359	-0.82461	-0.462332	-0.264327	0.04742	-0.226413	0.125803	0.482218	0.581682	-0.0592496	0.828628	0.960849	0.467546	0.0180949	0.123516
PPIH	ENSG00000171960.12	chr1	42658335	42676758	18424	+	1.54054	1.57173	1.53554	1.57873	1.44389	1.53409	1.38577	1.4418	0.945799	1.25779	1.29247	1.48219	1.69458	1.91632	1.6977	-0.271018	0.0410296	0.0815014	-0.237387	0.211331	0.680602	0.0949595	0.426669	0.663996
AC098484.4	ENSG00000285728.2	chr1	42658687	42682160	23474	-	-2.82529	-2.48677	-1.73637	-2.36531	-2.43563	-2.36987	-3.40769	-2.90969	-2.82661	-3.04799	-2.18762	-2.03816	-2.30476	-1.90632	-2.08308	-0.790871	0.055741	0.104216	0.195948	0.689269	0.921488	0.218197	0.510716	0.727866
YBX1	ENSG00000065978.19	chr1	42682418	42703805	21388	+	4.84601	5.08846	4.87984	4.91993	5.24762	4.99637	5.51669	5.53921	5.18694	5.41428	5.02581	5.26222	5.09792	5.50954	5.2899	0.419331	0.00292757	0.0100242	0.0355938	0.837691	0.961945	0.211181	0.0868811	0.280736
P3H1	ENSG00000117385.16	chr1	42746335	42767084	20750	-	-0.139716	-0.19968	-0.194005	0.0110047	0.377778	-0.0289236	1.70878	1.75999	1.69245	1.72041	0.992618	0.120779	-0.0748475	0.240102	0.0953445	1.76904	7.49e-09	2.76e-06	1.04322	0.000133079	0.0614569	0.0431979	0.777335	0.893879
TMEM269	ENSG00000274386.5	chr1	42785007	42816619	31613	+	-2.59901	-1.99614	-2.65945	-2.76492	-2.62596	-2.5291	-1.27893	-1.53921	-1.6025	-1.47355	-2.86685	-4.32859	-3.446	-3.06717	-3.61392	1.11356	0.00112655	0.00480276	-0.373764	0.469589	0.835948	-1.23326	0.00772905	0.0803734
SVBP	ENSG00000177868.12	chr1	42807052	42817397	10346	-	1.83553	1.93578	1.89848	1.7941	1.91676	1.87613	1.7227	1.86929	1.42752	1.67317	1.79715	2.19095	2.08734	2.18253	2.15361	-0.198722	0.178995	0.267359	-0.0766192	0.718595	0.931945	0.17785	0.206619	0.451277
ERMAP	ENSG00000164010.15	chr1	42817122	42844991	27870	+	-0.404718	-0.345017	-0.481044	-0.540376	-0.246499	-0.403531	-0.258512	-0.546929	-0.0454584	-0.283633	-0.572134	-0.000153076	-0.635421	-0.147822	-0.261132	0.106865	0.571444	0.662519	-0.165765	0.58172	0.885759	0.0301583	0.875166	0.944122
AL512353.1	ENSG00000228192.8	chr1	42832522	42846422	13901	-	-2.305	-2.31342	-3.02127	-2.67136	-2.23147	-2.50851	-3.40079	-3.21839	-2.88945	-3.16955	-3.29094	-2.6285	-2.81628	-1.73015	-2.39164	-0.751662	0.0802088	0.139743	-0.880796	0.190955	0.665412	0.124524	0.728426	0.867297
ZNF691	ENSG00000164011.18	chr1	42846573	42852477	5905	+	0.521973	0.70786	0.426199	0.640506	0.692841	0.597876	-0.038272	-0.0250712	0.456318	0.130992	0.284515	0.445204	0.60559	0.988227	0.679673	-0.483863	0.0266341	0.0573375	-0.31056	0.301308	0.737469	0.0343066	0.852381	0.932214
SLC2A1	ENSG00000117394.24	chr1	42925353	42958893	33541	-	1.27892	1.52038	1.13675	1.49248	2.30804	1.54731	2.75924	2.61177	2.03761	2.46954	0.891109	1.70102	1.67201	2.2644	1.87914	0.935647	0.00142379	0.0057305	-0.644008	0.130798	0.608091	0.272628	0.274322	0.526208
SLC2A1-AS1	ENSG00000227533.6	chr1	42959049	42996814	37766	+	-3.48036	-3.07505	-3.60409	-3.12057	-2.10261	-3.07654	-2.48464	-2.8745	-3.84197	-3.06704	-4.63444	-2.80757	-2.67168	-2.46259	-2.64728	0.0350629	0.938743	0.957674	-2.00362	0.0689378	0.521263	0.456941	0.304006	0.55373
FAM183A	ENSG00000186973.11	chr1	43145153	43156396	11244	+	-0.31121	0.632101	0.0642291	0.0886287	0.433989	0.181548	0.63104	0.491994	-0.143183	0.326617	0.159219	0.342797	0.767452	1.6386	0.916283	0.163297	0.644044	0.72628	-0.0146166	0.978726	0.994354	0.791646	0.030997	0.162102
EBNA1BP2	ENSG00000117395.13	chr1	43164175	43270936	106762	-	2.06145	2.05612	2.06339	2.14272	2.12517	2.08977	2.26795	2.35369	2.13978	2.25381	2.28118	1.97893	2.27296	2.63106	2.29432	0.16929	0.13961	0.219155	0.199348	0.235939	0.691683	0.150001	0.193866	0.436249
CFAP57	ENSG00000243710.8	chr1	43172330	43254358	82029	+	-2.71755	-1.7647	-2.86215	-1.99303	-2.42002	-2.35149	-3.05125	-1.85804	-2.51783	-2.4757	-3.21926	-2.91229	-1.75009	-0.800742	-1.82104	-0.082294	0.866055	0.903809	-0.919731	0.311727	0.744994	0.657957	0.163323	0.39738
CDC20	ENSG00000117399.14	chr1	43358981	43363203	4223	+	2.75622	3.07136	2.81174	3.00305	3.00116	2.92871	2.67139	2.94953	2.30478	2.6419	2.09421	2.00524	2.0229	2.60413	2.21076	-0.273408	0.0914259	0.155169	-0.830774	0.0060615	0.248859	-0.774407	0.000448894	0.0200316
MED8	ENSG00000159479.17	chr1	43383917	43389808	5892	-	2.18823	1.90688	1.87063	2.02676	1.84999	1.9685	1.50429	1.46411	1.41977	1.46272	1.98819	1.95732	1.92797	2.21565	2.03364	-0.508414	0.0014241	0.0057305	0.0270655	0.878902	0.971536	-0.0129476	0.914011	0.961899
SZT2	ENSG00000198198.17	chr1	43389882	43454247	64366	+	0.459811	0.683274	0.669087	0.554395	0.739242	0.621162	0.401166	0.248957	0.320364	0.323496	0.449361	0.376422	0.516765	0.768792	0.553993	-0.299439	0.00579844	0.0171126	-0.166638	0.237342	0.692295	-0.145719	0.129859	0.349975
PTPRF	ENSG00000142949.17	chr1	43525187	43623666	98480	+	3.32429	3.50095	3.32841	3.27562	3.76876	3.43961	3.65252	3.35855	3.09229	3.36779	2.58313	3.46366	3.26046	3.8572	3.52711	-0.0713623	0.628519	0.712827	-0.851112	0.00222136	0.170973	0.00600757	0.967389	0.985365
KDM4A-AS1	ENSG00000236200.6	chr1	43685123	43708138	23016	-	-1.59158	-1.94373	-1.9778	-1.7535	-0.767015	-1.60673	-0.502906	-0.258489	-0.246466	-0.335954	-1.19744	-0.748508	-1.03061	0.0378098	-0.580435	1.33375	0.000615668	0.00303614	0.450712	0.364568	0.777539	1.04508	0.00501709	0.064941
IPO13	ENSG00000117408.11	chr1	43946950	43968022	21073	+	1.53048	1.47874	1.61416	1.51144	1.69692	1.56635	2.28331	2.25815	2.11099	2.21748	1.9702	1.87641	1.59931	2.12789	1.86787	0.653934	5.04e-05	0.000476325	0.410747	0.0253464	0.403852	0.218804	0.0737403	0.256666
B4GALT2	ENSG00000117411.17	chr1	43978943	43991170	12228	+	0.281195	0.72525	0.633371	0.741053	0.915558	0.659285	0.54556	0.405407	0.368654	0.439874	-0.0694182	0.489846	0.571515	0.964008	0.675123	-0.219301	0.155467	0.23919	-0.726121	0.0117578	0.312086	-0.0434077	0.768158	0.889577
CCDC24	ENSG00000159214.13	chr1	43991359	43996528	5170	+	-0.204135	0.088444	-0.247813	0.123862	0.62403	0.0768776	0.0712249	0.365006	-0.968597	-0.177455	-0.573441	0.172836	0.304867	0.733573	0.403759	-0.220378	0.457978	0.559516	-0.645466	0.203017	0.675632	0.292479	0.300492	0.550445
SLC6A9	ENSG00000196517.13	chr1	43991500	44031467	39968	-	0.216563	-0.194342	0.0669651	0.409041	0.468093	0.193264	-0.818732	-0.992043	-1.82416	-1.21164	-1.65404	-0.642938	-0.962575	-0.471715	-0.692409	-1.41194	9.67e-05	0.000766929	-1.87217	0.00111352	0.134923	-0.974343	0.00122236	0.0335724
AL139220.2	ENSG00000230615.7	chr1	44030437	44115913	85477	+	-4.95411	-5.37265	-5.25862	-5.19109	-4.35216	-5.02573	-4.17853	-4.97932	-5.36745	-4.84177	-5.13607	-5.60064	-4.42642	-4.8091	-4.94539	0.212226	0.654022	0.73464	-0.111407	0.882284	0.972046	0.0987633	0.840172	0.927641
ERI3	ENSG00000117419.16	chr1	44221070	44355260	134191	-	2.32269	2.49817	2.60683	2.48333	2.68249	2.5187	2.14004	2.3058	2.24455	2.23013	2.1835	2.57473	2.49342	2.80664	2.62493	-0.287517	0.0204202	0.0464615	-0.331518	0.0684633	0.521119	0.0233667	0.828585	0.922429
RNF220	ENSG00000187147.18	chr1	44405194	44651724	246531	+	0.419773	0.672545	0.578692	0.300404	0.461094	0.486502	-0.10933	0.0374316	-0.195245	-0.0890477	0.340583	0.285963	0.514711	0.864411	0.555028	-0.579181	0.000736288	0.00348223	-0.146329	0.445336	0.822032	0.00440714	0.97176	0.987313
TMEM53	ENSG00000126106.14	chr1	44635238	44674481	39244	-	-0.900726	-0.293783	-1.25999	-1.14975	-0.315931	-0.784035	-1.26074	-1.27727	-0.839602	-1.12587	-1.67873	-1.16046	-1.26673	-0.543334	-0.990177	-0.357635	0.246172	0.345172	-0.923333	0.0959605	0.569579	-0.254373	0.405578	0.645641
ARMH1	ENSG00000198520.12	chr1	44674692	44725591	50900	+	-1.52251	-1.3796	-1.26038	-2.47259	-1.20629	-1.56827	-1.23697	-1.47249	-1.75488	-1.48811	-1.56453	-1.45494	-1.24294	-1.06431	-1.25406	0.0622584	0.840394	0.88498	-0.0108589	0.98169	0.994961	0.247508	0.424881	0.662088
KIF2C	ENSG00000142945.13	chr1	44739818	44767767	27950	+	3.07184	3.37789	3.16528	3.2231	3.15455	3.19853	3.37847	3.42078	2.84419	3.21448	3.36832	3.47813	3.64231	3.9288	3.68308	0.0189437	0.882412	0.916536	0.17584	0.365035	0.777539	0.407482	0.00663757	0.0747628
RPS8	ENSG00000142937.12	chr1	44775251	44778779	3529	+	6.0669	5.77212	6.0742	5.79962	5.89862	5.92229	6.23091	6.23096	5.8065	6.08946	6.00113	5.87351	5.61092	5.64216	5.70886	0.167734	0.221816	0.318061	0.0843278	0.673809	0.918072	-0.300198	0.0410007	0.18735
BTBD19	ENSG00000222009.8	chr1	44808482	44815585	7104	+	-3.20001	-2.67978	-3.04243	-2.84022	-1.56863	-2.66622	0.621026	-0.358578	-1.91636	-0.551303	-3.03809	-1.90775	-2.49136	-1.77379	-2.05763	2.2837	0.00235628	0.00844579	-0.391585	0.764486	0.944448	0.616082	0.408291	0.64787
PTCH2	ENSG00000117425.14	chr1	44819844	44843253	23410	-	-2.45053	-1.73629	-2.36872	-2.41864	-2.35419	-2.26568	-0.756917	-1.03473	-1.45353	-1.08173	-2.43834	-2.97986	-2.19447	-1.86481	-2.34638	1.22965	0.000415622	0.00225722	-0.182737	0.704815	0.926026	-0.0861768	0.786972	0.899289
EIF2B3	ENSG00000070785.17	chr1	44850522	44986722	136201	-	1.47568	1.65887	1.42661	1.43089	1.57724	1.51386	1.59918	1.55864	1.99754	1.71845	1.55808	1.55781	1.62404	1.81668	1.66618	0.198883	0.157947	0.242017	0.0500761	0.809279	0.957426	0.0736793	0.598183	0.789319
HECTD3	ENSG00000126107.15	chr1	45002540	45011324	8785	-	1.23033	1.55809	1.38195	1.34574	1.70111	1.44344	1.34759	1.4109	1.3086	1.3557	1.05171	1.36398	1.46219	1.93908	1.58842	-0.0851901	0.518734	0.61528	-0.387121	0.0821377	0.544138	0.0858877	0.514324	0.730131
ZSWIM5	ENSG00000162415.7	chr1	45016399	45306209	289811	-	-0.454527	-0.247457	-0.00686916	-0.0576581	-0.381695	-0.229641	0.179681	0.206875	1.06761	0.484722	0.063396	0.00410691	0.367302	-0.0767193	0.09823	0.706255	0.0107674	0.027794	0.29952	0.430454	0.814559	0.224499	0.389981	0.63263
TOE1	ENSG00000132773.12	chr1	45340052	45343973	3922	+	1.42027	1.64286	1.58006	1.27451	1.73233	1.53001	1.08648	0.91525	0.130923	0.710886	1.92157	1.77631	2.11918	2.47434	2.12328	-0.825999	0.00220045	0.00803202	0.396017	0.159984	0.639496	0.545987	0.00986784	0.0914343
CCDC163	ENSG00000280670.3	chr1	45493866	45500079	6214	-	-0.978462	-0.508936	-1.4166	-0.692333	-0.686745	-0.856615	-0.380307	-0.59625	-0.854626	-0.610394	-0.881095	-1.45791	-0.514945	-0.809327	-0.927392	0.272052	0.320448	0.42488	-0.00286687	0.99459	0.998442	-0.0969328	0.737922	0.872794
MMACHC	ENSG00000132763.15	chr1	45500300	45513382	13083	+	-0.373492	-0.43057	-0.14941	-0.0597962	-0.298899	-0.262433	-2.16612	-1.92741	-1.85288	-1.98214	-0.617108	-0.306733	-0.0711914	-0.15123	-0.176385	-1.7692	1.31e-06	4.26e-05	-0.35332	0.168055	0.645526	0.00293709	0.984696	0.991971
PRDX1	ENSG00000117450.15	chr1	45510914	45542732	31819	-	6.6397	6.62072	6.72304	6.55259	6.20857	6.54892	6.84993	6.86204	6.72227	6.81141	6.89617	6.07672	6.66018	6.4172	6.3847	0.262633	0.0795015	0.138713	0.352662	0.111473	0.58909	-0.246002	0.100353	0.304719
AKR1A1	ENSG00000117448.14	chr1	45550543	45570049	19507	+	2.95114	3.02048	3.03571	2.61088	3.01039	2.92572	2.94374	2.84925	2.509	2.76733	2.85131	2.433	2.58941	2.93089	2.6511	-0.161214	0.228473	0.325544	-0.0731174	0.707661	0.926802	-0.347349	0.0212694	0.133764
NASP	ENSG00000132780.17	chr1	45583846	45618904	35059	+	3.23931	3.41662	3.29139	3.20087	3.47742	3.32512	3.82666	3.99246	3.73431	3.85115	3.42363	3.61955	3.69507	3.9686	3.76107	0.527338	7.76e-05	0.000651639	0.104326	0.457532	0.828657	0.354529	0.0020395	0.0426278
GPBP1L1	ENSG00000159592.11	chr1	45627304	45688113	60810	-	3.94944	3.70411	3.89861	3.91062	3.6283	3.81822	3.58869	3.70077	3.58298	3.62415	3.81032	3.46402	3.48284	3.42998	3.45895	-0.193492	0.0894215	0.152472	-0.0021641	0.989211	0.996721	-0.445043	0.00119611	0.0332878
TMEM69	ENSG00000159596.7	chr1	45688181	45694436	6256	+	2.66898	2.82654	3.03952	2.87063	2.69108	2.81935	1.90956	1.76486	1.42561	1.70001	2.71464	2.69979	2.90962	2.78973	2.79971	-1.13185	7.14e-06	0.000125088	-0.103663	0.606943	0.895569	-0.114193	0.401154	0.64229
IPP	ENSG00000197429.11	chr1	45694324	45750653	56330	-	1.26214	1.03841	0.934706	1.00178	1.2688	1.10116	1.04023	1.04912	1.0699	1.05308	1.50947	1.8159	1.72605	1.95098	1.83098	-0.046404	0.715127	0.785165	0.419599	0.0329106	0.435845	0.648651	0.000117246	0.0112651
MAST2	ENSG00000086015.22	chr1	45786987	46036122	249136	+	2.62189	2.40066	2.61302	2.66416	2.91439	2.64283	3.02428	3.26778	3.16444	3.15217	2.6693	3.52131	3.05129	3.79178	3.4548	0.512002	0.00471703	0.0145898	0.0333396	0.884453	0.973014	0.730424	0.000343073	0.017925
TSPAN1	ENSG00000117472.10	chr1	46175073	46185962	10890	+	3.11828	4.04966	3.30114	3.62489	4.31135	3.68106	4.03049	3.18837	2.77309	3.33065	2.87922	4.04505	3.73255	4.40047	4.05936	-0.351069	0.257044	0.357162	-0.794354	0.117879	0.593166	0.301381	0.315512	0.564116
POMGNT1	ENSG00000085998.14	chr1	46188682	46220305	31624	-	1.30055	1.22133	1.43536	1.26903	1.19769	1.28479	1.186	1.29853	1.05505	1.17986	0.961573	1.63421	1.18429	1.94539	1.58797	-0.104177	0.486049	0.585182	-0.322105	0.182095	0.65613	0.219471	0.148814	0.377399
LURAP1	ENSG00000171357.6	chr1	46203334	46221256	17923	+	-0.745517	-0.326271	-0.429041	-0.250439	0.213054	-0.307643	-0.660106	-1.15367	-1.05449	-0.956088	-1.04095	0.00472688	-0.321196	0.313923	-0.000848606	-0.691621	0.0303096	0.0637451	-0.761177	0.117063	0.591907	0.255712	0.32113	0.569506
RAD54L	ENSG00000085999.13	chr1	46246461	46278480	32020	+	1.60534	1.9898	1.81551	1.74833	1.85672	1.80314	1.83337	2.06527	1.66635	1.855	2.07846	2.72033	2.58372	2.96699	2.75701	0.0582825	0.641263	0.723658	0.28088	0.140435	0.619614	0.872322	6.8e-06	0.00225995
LRRC41	ENSG00000132128.16	chr1	46261196	46303608	42413	-	1.95684	1.84313	1.98832	1.6201	1.93242	1.86817	1.388	1.36069	0.905086	1.21792	1.75781	1.46336	1.29833	1.80506	1.52225	-0.650667	0.00038323	0.0021331	-0.107224	0.590261	0.888183	-0.428918	0.00729042	0.0780043
UQCRH	ENSG00000173660.12	chr1	46303698	46316776	13079	+	5.39325	5.2331	5.29823	5.21729	5.3478	5.29793	5.48449	5.33456	5.21179	5.34362	5.26193	5.39802	5.43966	5.32197	5.38655	0.0457313	0.639688	0.722279	-0.0304503	0.835378	0.961618	0.00116651	0.99049	0.995847
NSUN4	ENSG00000117481.10	chr1	46340177	46365152	24976	+	0.727084	0.650756	0.772721	0.672691	0.893093	0.743269	0.78815	0.734499	0.349205	0.623951	0.6689	0.708858	0.507992	0.641809	0.619553	-0.11625	0.342789	0.446855	-0.0691941	0.703088	0.925399	-0.226714	0.0846894	0.276807
FAAH	ENSG00000117480.16	chr1	46394317	46413848	19532	+	0.436202	0.538505	0.776401	0.0754297	0.79488	0.524283	0.713135	0.828353	0.705785	0.749091	0.432587	0.512365	0.399212	0.839044	0.58354	0.220396	0.230791	0.328299	-0.0991152	0.727785	0.933863	-0.0243722	0.896597	0.953952
DMBX1	ENSG00000197587.11	chr1	46489836	46516216	26381	+	-3.89486	-3.32054	-3.2283	-3.09592	-1.78201	-3.06433	-0.336311	-0.132216	-2.20168	-0.890068	-4.29826	-1.73017	-1.77587	-0.929419	-1.47848	2.37371	0.0015126	0.00597363	-1.44569	0.369189	0.78035	1.70497	0.0181011	0.123516
MKNK1	ENSG00000079277.22	chr1	46557407	46616843	59437	-	0.308395	0.476995	0.484043	0.310082	0.65551	0.447005	1.17586	1.28146	1.06788	1.17507	0.719738	0.217952	0.68613	1.08252	0.662201	0.733285	0.00014511	0.00103162	0.278598	0.207559	0.678914	0.176742	0.244249	0.493184
ATPAF1	ENSG00000123472.12	chr1	46632737	46673867	41131	-	1.96112	1.67868	1.84868	1.74776	1.65889	1.77903	1.52108	1.41975	1.26708	1.40264	1.72134	1.98166	2.04689	2.04562	2.02472	-0.379453	0.00449567	0.0140385	-0.0540683	0.739852	0.936842	0.155287	0.164834	0.398811
EFCAB14	ENSG00000159658.14	chr1	46674659	46719146	44488	-	2.57277	2.68167	2.48574	2.53631	2.55754	2.56681	2.77482	2.76251	2.44632	2.66121	2.36773	2.3197	2.53601	2.61938	2.49169	0.0953846	0.303674	0.406907	-0.19336	0.174643	0.651859	-0.156766	0.104925	0.311898
CYP4B1	ENSG00000142973.14	chr1	46757838	46819413	61576	+	-3.75898	-2.55103	-2.49117	-1.95104	-4.24885	-3.00021	-4.29197	-4.45942	-3.17896	-3.97678	-4.33179	-4.50975	-4.29522	-3.2017	-4.00222	-1.3041	0.114782	0.186727	-1.72531	0.219262	0.683601	-1.21806	0.146386	0.37456
CYP4X1	ENSG00000186377.8	chr1	47023669	47050751	27083	+	-4.8197	-3.26299	-4.29688	-4.8197	-4.18559	-4.27697	-3.78971	-3.66437	-3.83696	-3.76368	-4.8197	-3.11143	-4.21686	-0.891064	-2.73978	1.09291	0.342826	0.446862	-1.32184	0.551248	0.874942	2.40897	0.0328607	0.166172
STIL	ENSG00000123473.16	chr1	47250139	47314147	64009	-	3.50213	3.67639	3.41101	3.58661	3.2535	3.48593	3.33426	3.57109	3.04626	3.3172	3.89155	3.63746	3.87186	3.89787	3.8024	-0.16695	0.204681	0.298059	0.41177	0.0457037	0.463969	0.234677	0.0827494	0.273913
CMPK1	ENSG00000162368.13	chr1	47333797	47378839	45043	+	4.59564	4.3968	4.51681	4.32823	4.30148	4.42779	4.11253	4.19382	4.11792	4.14142	4.25803	4.11553	4.29846	4.31996	4.24465	-0.286483	0.0106819	0.0276282	-0.164656	0.269668	0.714522	-0.266375	0.0161468	0.11722
TRABD2B	ENSG00000269113.4	chr1	47760528	47997385	236858	-	-2.42686	-1.50413	-2.10266	-2.14073	-1.8117	-1.99722	-2.57763	-2.50292	-3.14947	-2.74334	-2.45867	-2.42959	-2.34595	-0.773505	-1.84968	-0.771784	0.0791902	0.138319	-0.475523	0.438046	0.817613	0.188661	0.606664	0.793658
SKINT1L	ENSG00000242267.6	chr1	48096092	48182428	86337	-	-2.10347	-1.48593	-2.51536	-2.79761	-1.95868	-2.17221	-2.68588	-1.62018	-1.65903	-1.98836	-2.22971	-2.82761	-2.69047	-3.11696	-2.87835	0.223183	0.620423	0.706264	-0.0580743	0.934557	0.983826	-0.990139	0.0852332	0.278203
SPATA6	ENSG00000132122.12	chr1	48295373	48472208	176836	-	2.42483	2.22956	2.30855	2.31718	2.14419	2.28486	1.60787	2.05994	2.40781	2.02521	2.45531	2.50132	2.25567	2.35943	2.37214	-0.259699	0.150247	0.232533	0.17612	0.490004	0.846474	-0.00923158	0.957127	0.980131
AGBL4	ENSG00000186094.17	chr1	48532854	50023954	1491101	-	-0.727351	-0.278676	-0.488928	-0.149101	-0.527973	-0.434406	-1.29123	-0.874696	-0.612476	-0.926133	-1.32622	0.163549	-0.350719	0.103779	-0.0277972	-0.4913	0.0393295	0.0786042	-0.895672	0.0281918	0.412879	0.309615	0.131323	0.352131
ELAVL4	ENSG00000162374.18	chr1	50024029	50203772	179744	+	0.304345	1.02227	0.743847	0.838739	1.96657	0.975153	-0.43702	-1.08279	-0.969378	-0.82973	0.452942	1.48378	0.159369	0.217795	0.620313	-1.82538	0.00145429	0.00582371	-0.510216	0.380348	0.787998	-0.534229	0.169152	0.404071
FAF1	ENSG00000185104.20	chr1	50437028	50960267	523240	-	2.54436	2.42242	2.44247	2.53536	2.33581	2.45608	1.58283	1.63073	1.82648	1.68002	1.93624	2.70841	2.35442	2.67258	2.57847	-0.778391	2.9e-05	0.000324539	-0.514862	0.013665	0.330453	0.0330284	0.780201	0.895072
CDKN2C	ENSG00000123080.12	chr1	50960745	50974634	13890	+	2.23714	2.3976	2.17564	2.209	2.05279	2.21443	1.83747	1.81927	1.87118	1.84264	1.91343	2.45311	2.13004	2.66089	2.41468	-0.376651	0.0135818	0.0334429	-0.298469	0.156638	0.635969	0.113769	0.380324	0.624322
LINC01562	ENSG00000203356.2	chr1	51195095	51235096	40002	-	-4.19712	-2.99408	-3.56307	-3.03286	-1.94907	-3.14724	-4.16611	-3.6158	-3.78839	-3.85677	-3.1993	-3.44242	-2.92573	-2.79688	-3.05501	-0.934327	0.202088	0.295064	0.055279	0.952659	0.988809	0.216085	0.725342	0.865045
RNF11	ENSG00000123091.5	chr1	51236273	51273447	37175	+	4.32594	4.01254	4.14448	4.15275	4.16575	4.16029	4.0838	4.23096	4.12524	4.14667	4.41647	3.77917	3.95784	3.64997	3.79566	-0.0124736	0.91442	0.939826	0.262387	0.147016	0.625278	-0.454348	0.00205193	0.0426724
TTC39A	ENSG00000085831.15	chr1	51287258	51345116	57859	-	0.299108	0.305509	0.00528333	0.124909	1.22264	0.391489	0.071514	-0.66601	-1.52252	-0.705672	-0.880078	0.508386	0.203952	0.994394	0.568911	-1.09829	0.00790195	0.0217756	-1.26764	0.0452599	0.463969	0.11972	0.693809	0.847561
EPS15	ENSG00000085832.17	chr1	51354263	51519266	165004	-	2.62651	2.60221	2.58441	2.73524	2.607	2.63107	2.38878	2.38009	2.41763	2.3955	2.52985	2.82336	2.50516	2.50418	2.6109	-0.235193	0.0584449	0.108324	-0.0949067	0.583299	0.886001	-0.114728	0.328752	0.576412
OSBPL9	ENSG00000117859.19	chr1	51577179	51798427	221249	+	2.94706	2.46888	2.71414	2.59301	2.45143	2.6349	2.48722	2.54857	2.71067	2.58215	2.97804	2.48046	2.41965	2.31661	2.40557	-0.0532502	0.705615	0.777105	0.348685	0.114093	0.58916	-0.319495	0.0407249	0.186717
NRDC	ENSG00000078618.22	chr1	51789191	51878937	89747	-	3.57327	3.55696	3.56987	3.72833	3.45765	3.57722	3.74381	3.63792	3.74427	3.70867	3.50399	3.55609	3.76798	3.9174	3.74716	0.131834	0.161551	0.246248	-0.0671865	0.62303	0.901664	0.0892869	0.333996	0.581548
RAB3B	ENSG00000169213.7	chr1	51907956	51990700	82745	-	3.3318	3.94768	3.22807	3.26454	4.10867	3.57615	3.48737	2.89004	2.76293	3.04678	3.22545	4.33695	3.24987	3.11912	3.56865	-0.529754	0.113713	0.185222	-0.344691	0.473341	0.837208	-0.101243	0.749066	0.878986
TXNDC12	ENSG00000117862.13	chr1	52020131	52055191	35061	-	0.965086	0.944774	0.931012	0.75817	1.03627	0.927062	1.6045	1.48689	1.34524	1.47888	1.30012	0.415533	1.06078	1.20734	0.894552	0.554385	0.00195612	0.00736168	0.380004	0.0997529	0.573722	-0.0691007	0.66584	0.830016
BTF3L4	ENSG00000134717.18	chr1	52056199	52090716	34518	+	3.26781	3.08761	3.20793	3.0986	2.99697	3.13178	2.72467	2.82194	2.62915	2.72525	3.22351	3.0901	3.20685	2.96671	3.08788	-0.406373	0.00319206	0.010765	0.0969521	0.564001	0.87859	-0.133076	0.250739	0.500988
ZFYVE9	ENSG00000157077.15	chr1	52142094	52348671	206578	+	2.71425	2.58052	2.59395	2.65532	1.92186	2.49318	1.12361	1.11256	1.04121	1.09246	2.19424	1.87726	1.94864	1.98287	1.93625	-1.40469	3.68e-06	8.05e-05	-0.294726	0.252144	0.700647	-0.645087	0.00224568	0.0446205
CC2D1B	ENSG00000154222.15	chr1	52345723	52366205	20483	-	1.78275	1.7638	1.77161	1.49715	1.87271	1.73761	1.43276	1.52739	1.13587	1.36534	1.61489	1.38971	1.4582	1.8168	1.5549	-0.371083	0.0073778	0.0205608	-0.119498	0.497013	0.850126	-0.258537	0.0455743	0.19789
ORC1	ENSG00000085840.13	chr1	52372829	52404423	31595	-	1.62939	1.78141	1.56074	1.6881	1.61449	1.65483	2.30196	2.46009	1.80609	2.18938	2.49267	2.53578	2.88773	2.91764	2.78038	0.548326	0.00220918	0.00805569	0.84893	0.00114825	0.134923	1.05947	5.4e-06	0.00199943
PRPF38A	ENSG00000134748.13	chr1	52404602	52420836	16235	+	2.99014	2.99835	2.99135	2.92638	2.7785	2.93694	3.23554	3.26902	3.10673	3.20376	3.22274	3.09608	3.19303	3.31751	3.20221	0.267274	0.0085747	0.0232184	0.291193	0.0413469	0.455606	0.182338	0.0552694	0.220659
TUT4	ENSG00000134744.14	chr1	52408282	52553487	145206	-	2.33779	2.39749	2.37427	2.48969	2.15057	2.34996	1.95985	2.09293	2.3679	2.14022	2.27848	2.61324	2.46062	2.25221	2.44202	-0.209748	0.173519	0.261154	-0.0656673	0.767539	0.945293	0.00336004	0.981877	0.991022
GPX7	ENSG00000116157.6	chr1	52602371	52609051	6681	+	1.77801	1.70408	1.98745	2.01058	2.12964	1.92195	1.5911	1.19723	1.08809	1.29214	1.5261	2.35676	1.63506	1.80794	1.93325	-0.640936	0.00834787	0.0227635	-0.391414	0.219693	0.683809	-0.131322	0.501074	0.720653
SHISAL2A	ENSG00000182183.15	chr1	52633168	52669683	36516	+	-3.96953	-3.39636	-3.4952	-3.83659	-2.24825	-3.38918	-2.73676	-3.00303	-4.95307	-3.56429	-3.64295	-1.51656	-2.74176	-2.46684	-2.24172	-0.525366	0.562211	0.653934	-0.295389	0.824339	0.960393	1.24484	0.0993161	0.303352
COA7	ENSG00000162377.6	chr1	52684449	52698347	13899	-	1.74356	1.80282	1.68442	1.76579	1.83683	1.76668	1.18507	1.17085	1.09876	1.15156	1.8505	2.09902	1.8596	2.30773	2.08879	-0.61674	0.00013079	0.000957745	0.091402	0.564201	0.878684	0.239562	0.0373862	0.178348
ZYG11B	ENSG00000162378.13	chr1	52726453	52827336	100884	+	2.78529	2.43789	2.69517	2.53497	2.48393	2.58745	3.36969	3.4931	3.75475	3.53918	2.90979	2.79298	2.69456	2.57484	2.68746	0.952036	1.44e-05	0.000200616	0.327751	0.137212	0.617052	0.00877387	0.95083	0.97752
ZYG11A	ENSG00000203995.10	chr1	52842511	52894998	52488	+	1.89406	1.48358	1.66485	1.64323	1.49072	1.63529	2.57347	2.98375	3.00837	2.8552	1.7047	1.27407	1.39115	1.28923	1.31815	1.2245	1.65e-06	4.85e-05	0.0742487	0.751877	0.940354	-0.41561	0.0258328	0.147485
ECHDC2	ENSG00000121310.17	chr1	52895910	52927212	31303	-	0.96917	0.364007	0.829231	0.470034	0.839026	0.694294	-0.0716257	0.0263136	0.203462	0.0527167	0.0890838	0.525525	0.171296	0.245655	0.314159	-0.64856	0.00273168	0.00949192	-0.605087	0.0415289	0.455606	-0.500398	0.0128451	0.104386
SCP2	ENSG00000116171.19	chr1	52927276	53051698	124423	+	2.37636	2.0078	2.28018	2.07631	2.32031	2.21219	2.32641	2.09909	2.40995	2.27848	1.97658	2.05145	1.99495	1.98878	2.01173	0.063861	0.606648	0.694308	-0.230895	0.234471	0.691555	-0.292876	0.0356775	0.17357
CPT2	ENSG00000157184.7	chr1	53196792	53214197	17406	+	-0.0633116	-0.219068	-0.0910367	-0.365697	0.166882	-0.114446	-0.204718	-0.394948	-0.522651	-0.374106	-0.0950418	0.0932521	-0.124404	-0.0044485	-0.0118667	-0.265403	0.0839404	0.145009	0.0231619	0.911927	0.980077	-0.00477366	0.97294	0.987602
AL606760.2	ENSG00000236723.2	chr1	53209783	53213775	3993	-	-0.945572	-0.691692	-1.18202	-1.1784	-1.38664	-1.07686	-0.965433	-0.624949	-0.854153	-0.814845	-1.14006	-0.726386	-1.32088	-0.879818	-0.975696	0.295876	0.341578	0.445724	-0.070675	0.885303	0.973203	-0.00642924	0.984032	0.991705
CZIB	ENSG00000162384.14	chr1	53214099	53220634	6536	-	0.859813	0.74985	0.800517	0.711342	0.485124	0.721329	0.776645	0.97905	0.873081	0.876259	0.35749	1.08938	0.718797	1.02279	0.943657	0.156233	0.285307	0.387519	-0.366155	0.139338	0.618263	0.114336	0.436625	0.673005
MAGOH	ENSG00000162385.11	chr1	53226900	53238518	11619	-	3.68856	3.75362	3.78738	3.90954	3.59269	3.74636	3.63048	3.72791	3.13472	3.4977	3.83461	3.69933	4.03151	4.02601	3.91895	-0.241242	0.0937119	0.158411	0.0949001	0.631348	0.904925	0.0987978	0.462418	0.692612
LRP8	ENSG00000157193.18	chr1	53242364	53328469	86106	-	-1.04548	0.778511	-0.435508	0.642662	1.31031	0.250097	1.00261	0.501498	0.634771	0.712959	-1.77981	1.08568	-0.629176	1.6877	0.714733	0.477149	0.388848	0.493117	-2.02032	0.105432	0.580078	0.396663	0.477558	0.702938
NDC1	ENSG00000058804.12	chr1	53765478	53838463	72986	-	2.98577	2.96811	2.96416	3.00312	2.56457	2.89715	2.44144	2.59856	2.42434	2.48811	2.45366	2.88223	3.0782	3.15236	3.0376	-0.408482	0.0047237	0.0146026	-0.439504	0.0305997	0.425745	0.0591822	0.620315	0.801453
YIPF1	ENSG00000058799.15	chr1	53851719	53889798	38080	-	1.44641	1.06205	1.07435	1.25046	0.754406	1.11754	1.19031	0.686686	0.659712	0.84557	1.34504	0.857486	1.00523	0.975216	0.945976	-0.286786	0.162969	0.248093	0.236125	0.395263	0.795053	-0.264223	0.200934	0.444807
HSPB11	ENSG00000081870.12	chr1	53916574	53945699	29126	-	2.49078	2.3128	2.23253	2.52014	2.64017	2.43928	3.33927	3.06258	2.87679	3.09288	2.59855	3.41732	3.29386	3.1839	3.29836	0.660751	0.000382781	0.00213216	0.171377	0.431314	0.814559	0.768577	0.000107999	0.0110408
LRRC42	ENSG00000116212.15	chr1	53946085	53968168	22084	+	2.71703	2.60992	2.58159	2.59149	2.74257	2.64852	2.27446	2.23535	1.81514	2.10832	2.79333	2.8806	3.04697	3.40318	3.11025	-0.537752	0.0011487	0.00487811	0.15198	0.402743	0.801232	0.39871	0.00487742	0.0642366
TMEM59	ENSG00000116209.12	chr1	54026681	54053504	26824	-	2.64019	2.5839	2.60351	2.47739	2.47677	2.55635	2.89923	2.63975	2.60498	2.71465	2.81355	2.54342	2.5974	2.59773	2.57952	0.157518	0.112481	0.18357	0.262588	0.0803365	0.543268	-0.0628576	0.511948	0.728628
TCEANC2	ENSG00000116205.14	chr1	54053584	54112519	58936	+	-0.459125	-0.269046	-0.494079	-0.722471	-0.0437564	-0.397695	-0.306689	-0.338597	-0.467645	-0.370977	-0.405055	0.334908	0.21817	0.538404	0.363827	0.0263837	0.856396	0.897536	-0.00319358	0.988478	0.996482	0.679719	0.000283753	0.016513
MRPL37	ENSG00000116221.15	chr1	54184041	54225464	41424	+	3.42378	3.42544	3.29761	3.48189	3.53975	3.43369	3.36542	3.11146	2.9786	3.15183	3.48326	3.7547	3.91066	3.98919	3.88485	-0.281855	0.0125641	0.0315115	0.0572855	0.692547	0.922454	0.372175	0.00183826	0.0407852
SSBP3	ENSG00000157216.15	chr1	54225432	54413479	188048	-	1.0804	1.6204	0.995043	1.06255	1.17528	1.18673	1.02685	1.08338	1.25053	1.12025	0.581521	0.960717	1.03876	1.2977	1.09906	-0.0692451	0.648484	0.730023	-0.604342	0.030391	0.425473	-0.163002	0.305261	0.554865
ACOT11	ENSG00000162390.18	chr1	54542257	54639192	96936	+	-0.318399	0.467063	0.456647	0.219148	0.902356	0.345363	0.867736	0.79576	0.452242	0.705246	-0.814098	0.425399	-0.297029	0.881463	0.336611	0.36515	0.173686	0.261379	-1.16235	0.0354559	0.444325	-0.0790254	0.773904	0.892118
PARS2	ENSG00000162396.6	chr1	54756898	54764523	7626	-	0.180219	0.124537	0.254969	0.00495644	0.523573	0.217651	-0.0355168	-0.0670104	0.3098	0.0690911	-0.0291295	-0.246429	0.590436	0.507813	0.28394	-0.162495	0.457784	0.559327	-0.249369	0.464273	0.832658	0.0313125	0.884158	0.94751
TTC22	ENSG00000006555.11	chr1	54779712	54801323	21612	-	-2.08376	-2.4246	-2.11449	-2.28869	-1.6465	-2.11161	-2.08437	-2.59943	-2.71219	-2.46533	-1.98879	-2.60621	-1.47451	-1.60537	-1.89537	-0.382076	0.226633	0.323348	0.137446	0.747505	0.939411	0.218121	0.452679	0.685391
DHCR24	ENSG00000116133.13	chr1	54849627	54887195	37569	-	1.44311	2.34599	2.05282	1.73852	2.15542	1.94717	3.04099	2.51857	2.18488	2.58148	2.11991	2.59274	2.45851	2.39177	2.48101	0.632091	0.0100428	0.0262695	0.176194	0.588232	0.887418	0.437037	0.060038	0.230677
TMEM61	ENSG00000143001.5	chr1	54980628	54992288	11661	+	-0.187608	-0.725394	-0.131866	-0.754336	0.182965	-0.323248	-1.64121	-1.39801	-2.87478	-1.97133	0.123991	0.342982	-0.562085	-0.448174	-0.222425	-1.91084	0.00306063	0.0104002	0.47511	0.367021	0.779102	-0.0759414	0.842013	0.928029
PCSK9	ENSG00000169174.11	chr1	55039447	55064852	25406	+	-2.21524	-1.25061	-2.41532	-1.33558	-1.09725	-1.6628	-1.59352	-2.66256	-4.25979	-2.83862	-1.41751	0.158538	-1.40664	0.63968	-0.202807	-1.2551	0.131455	0.208707	0.290533	0.751447	0.940354	1.45657	0.0170269	0.119902
USP24	ENSG00000162402.14	chr1	55066359	55215364	149006	-	3.55398	3.31626	3.41185	3.44921	3.3903	3.42432	2.42971	2.55885	2.57768	2.52208	3.28804	3.19179	3.4254	3.2006	3.2726	-0.90215	1.56e-06	4.72e-05	-0.130428	0.412483	0.805828	-0.235864	0.0404002	0.185911
AC119674.1	ENSG00000260971.4	chr1	56154545	56477687	323143	-	-4.94353	-3.29664	-4.48599	-4.33514	-4.3982	-4.2919	-2.28046	-2.86782	-2.32988	-2.49272	-3.82275	-5.1778	-3.46004	-4.13227	-4.2567	1.97879	0.000437796	0.00234386	0.567504	0.442906	0.820974	0.0445485	0.935184	0.971771
AC119674.2	ENSG00000284686.1	chr1	56173433	56524495	351063	-	-2.96215	-2.27291	-2.63557	-2.76602	-3.52818	-2.83297	-1.12746	-1.73853	-2.15975	-1.67524	-2.95217	-3.60868	-3.09199	-3.51848	-3.40638	1.3022	0.00512101	0.0155653	-0.142589	0.842872	0.962767	-0.812503	0.140738	0.365714
PLPP3	ENSG00000162407.9	chr1	56494761	56645301	150541	-	0.934965	0.638146	0.762282	0.86489	0.423263	0.724709	0.893345	0.786062	0.59321	0.757539	1.08129	-0.0211109	1.07974	0.977978	0.678868	0.0329581	0.869405	0.90638	0.363891	0.219262	0.683601	-0.0663243	0.75012	0.87987
PRKAA2	ENSG00000162409.11	chr1	56645314	56715335	70022	+	1.4523	1.29746	1.21	1.30705	1.40903	1.33517	1.50334	1.43173	1.5273	1.48746	1.29631	1.96571	1.9358	1.7565	1.88601	0.152877	0.198357	0.290593	-0.0320666	0.854555	0.963975	0.458428	0.00144818	0.0366942
FYB2	ENSG00000187889.13	chr1	56718789	56819696	100908	-	0.664934	-0.232379	0.428462	0.243331	0.461447	0.313159	-1.29638	-2.48354	-1.56866	-1.78286	0.0808125	-0.851738	0.0749315	-0.189752	-0.322186	-2.19821	4.13e-05	0.000413703	-0.229402	0.560248	0.877133	-0.687035	0.0278731	0.153418
DAB1	ENSG00000173406.16	chr1	56994778	58546734	1551957	-	-1.57045	-2.57818	-2.49928	-2.92009	-3.86815	-2.68723	-2.34512	-1.99479	-1.01984	-1.78659	-2.81964	-2.57685	-4.08087	-2.77667	-3.1448	0.911493	0.0838475	0.144901	-0.148619	0.864738	0.968517	-0.638744	0.317734	0.566673
MYSM1	ENSG00000162601.11	chr1	58643440	58700077	56638	-	3.04815	2.86727	2.96624	2.90777	2.63286	2.88446	2.82029	2.96833	2.67696	2.82186	3.16734	2.85857	2.92356	2.74177	2.8413	-0.0618603	0.616473	0.70283	0.288507	0.133836	0.61227	-0.129362	0.305258	0.554865
JUN	ENSG00000177606.8	chr1	58776845	58784048	7204	-	2.63333	2.36575	2.23655	2.11277	2.71587	2.41285	4.40604	4.63463	3.3002	4.11362	3.19211	2.2616	2.7593	3.02826	2.68305	1.70779	2.48e-05	0.000290365	0.786996	0.0670927	0.519549	0.215725	0.452017	0.684976
LINC01135	ENSG00000234807.7	chr1	58785128	58901109	115982	+	-4.07172	-5.28461	-4.18477	-3.8845	-3.41833	-4.16878	-3.4859	-4.4569	-3.88147	-3.94142	-3.28697	-3.38683	-2.90258	-3.16844	-3.15262	0.323735	0.579027	0.669522	1.17217	0.134384	0.612687	1.24441	0.0322574	0.165434
HSD52	ENSG00000224609.8	chr1	59131932	59296491	164560	-	-3.47999	-3.40113	-3.91394	-5.33459	-4.34276	-4.09448	-5.09323	-4.84435	-4.66843	-4.86867	-2.88418	-5.63887	-2.94338	-3.28905	-3.9571	-0.977333	0.231809	0.329551	1.34575	0.110613	0.587659	0.207527	0.765444	0.88798
FGGY	ENSG00000172456.18	chr1	59296638	59810647	514010	+	-1.30896	-1.66826	-1.23898	-1.68689	-0.833764	-1.34737	-1.9893	-1.8322	-1.84633	-1.88927	-1.45332	-1.00954	-1.26216	-0.788431	-1.02004	-0.550811	0.0241801	0.0530722	-0.103979	0.737844	0.936436	0.246258	0.224431	0.471038
HOOK1	ENSG00000134709.12	chr1	59814786	59876322	61537	+	3.50877	3.32805	3.38382	3.46061	3.17134	3.37052	3.20168	3.34547	3.21793	3.25502	3.54547	3.29235	3.80366	3.25001	3.44867	-0.114635	0.436841	0.539341	0.180903	0.411311	0.805517	-0.00618509	0.966165	0.984909
CYP2J2	ENSG00000134716.11	chr1	59893308	59926773	33466	-	1.32611	1.31673	1.01981	1.46983	0.922416	1.21098	1.92984	2.1235	1.69154	1.91496	1.41904	0.232338	1.33547	1.51534	1.02772	0.722758	0.00411828	0.0131337	0.220779	0.508258	0.856127	-0.173547	0.473957	0.699574
LINC01748	ENSG00000226476.6	chr1	60515716	60640507	124792	-	-3.34382	-2.33409	-2.56304	-2.17691	-3.59504	-2.80258	-3.10413	-3.54524	-1.78864	-2.81267	-4.79874	-3.61401	-4.04216	-3.86209	-3.83942	-0.0559989	0.898675	0.928845	-2.12682	0.0635838	0.508508	-1.2073	0.0415829	0.188943
AC099792.1	ENSG00000231252.3	chr1	60659631	60868009	208379	-	-0.963723	0.0123973	-0.396331	0.382576	-0.739821	-0.34098	-0.931458	-1.81556	-0.711739	-1.15292	-1.65084	-2.09847	-1.18952	-1.29255	-1.52684	-0.862537	0.0348902	0.071484	-1.33485	0.0581696	0.497255	-1.23721	0.00938482	0.0886819
NFIA	ENSG00000162599.17	chr1	60865259	61462788	597530	+	3.49315	3.34349	3.46238	3.4536	2.87631	3.32579	1.96226	2.17444	2.34343	2.16004	3.30929	1.71968	3.32884	2.01495	2.35449	-1.16558	0.00201826	0.0075361	-0.0107924	0.980925	0.994644	-1.05263	0.00405157	0.0593415
NFIA-AS2	ENSG00000237928.6	chr1	60912675	61056885	144211	-	-3.19313	-3.61465	-3.33342	-4.42594	-4.0559	-3.72461	-4.3142	-6.16421	-4.02121	-4.83321	-3.59567	-3.90736	-4.5437	-4.35241	-4.26782	-1.99677	0.0312359	0.0653093	0.13335	0.885076	0.973203	-0.817731	0.262987	0.513772
TM2D1	ENSG00000162604.12	chr1	61681046	61725423	44378	-	1.84818	1.75646	1.93747	1.73463	1.82567	1.82048	1.28099	1.39228	1.32634	1.3332	1.86457	1.62811	1.76434	1.75759	1.71668	-0.489509	0.000257152	0.00158407	0.0475712	0.733607	0.93582	-0.19328	0.0624178	0.235576
PATJ	ENSG00000132849.21	chr1	61742477	62178675	436199	+	3.14614	3.02475	3.15084	3.11382	3.08444	3.104	2.1685	2.33757	2.17207	2.22605	2.94048	2.85796	3.1567	3.03183	3.0155	-0.877495	4.53e-07	2.23e-05	-0.15784	0.2576	0.704318	-0.171285	0.0773033	0.264123
KANK4	ENSG00000132854.19	chr1	62236165	62319434	83270	-	1.00084	2.51206	1.63517	2.01377	1.76975	1.78632	0.536434	-1.22124	0.0260759	-0.219578	-0.56166	2.57595	-0.70615	2.13492	1.33491	-2.07052	0.016039	0.038269	-2.35607	0.0929835	0.563727	-0.59794	0.344802	0.591302
USP1	ENSG00000162607.13	chr1	62436297	62451804	15508	+	4.99506	5.13857	4.93956	5.05463	4.8356	4.99268	4.43974	4.41076	4.48044	4.44365	5.21646	5.42641	5.34587	5.39451	5.38893	-0.549157	0.000101628	0.000795463	0.229732	0.13466	0.613363	0.311899	0.0068047	0.0757604
DOCK7	ENSG00000116641.18	chr1	62454298	62688386	234089	-	1.09998	0.907651	1.02382	1.0633	0.834191	0.985789	0.342168	0.352487	0.515149	0.403268	0.843418	0.930568	0.913242	0.939369	0.927726	-0.584019	0.000112692	0.000860884	-0.136838	0.390818	0.792752	-0.145177	0.183362	0.422657
ATG4C	ENSG00000125703.15	chr1	62784132	62865516	81385	+	1.39132	1.43332	1.48383	1.26252	1.28547	1.37129	1.39814	1.01344	1.41197	1.27452	1.55354	1.62089	1.55653	1.57699	1.5848	-0.115688	0.418418	0.522602	0.184041	0.374668	0.783885	0.108133	0.442144	0.677846
LINC00466	ENSG00000224209.8	chr1	63159083	63317274	158192	-	-4.6248	-3.85903	-3.87146	-3.76316	-2.95763	-3.81521	-3.18577	-3.57331	-3.63094	-3.46334	-3.84005	-2.87471	-3.36211	-2.78817	-3.00833	0.412276	0.303001	0.406348	0.00590806	0.992523	0.998007	0.827818	0.0430796	0.192427
ALG6	ENSG00000088035.18	chr1	63367575	63438553	70979	+	1.01036	0.831059	1.0456	1.03859	1.03334	0.99179	1.648	1.59763	1.88461	1.71008	1.61038	1.43379	1.48162	1.75957	1.55833	0.718814	3.43e-05	0.000365244	0.627992	0.00266495	0.179296	0.493717	0.00113694	0.0328155
ITGB3BP	ENSG00000142856.17	chr1	63440770	63593721	152952	-	2.64609	2.53287	2.5577	2.56143	2.49586	2.55879	2.26175	2.30017	2.49783	2.35325	2.76455	3.4252	3.31041	3.15859	3.29807	-0.206927	0.112467	0.183568	0.211709	0.256255	0.703676	0.648882	0.000131561	0.0114243
EFCAB7	ENSG00000203965.13	chr1	63523372	63572693	49322	+	1.39404	1.29639	1.30065	1.57038	1.38192	1.38867	0.75287	0.700297	0.679836	0.711001	1.75988	2.01225	1.94876	2.01855	1.99319	-0.678095	4.69e-05	0.000454758	0.382587	0.0215067	0.38402	0.517815	0.000186856	0.0129229
PGM1	ENSG00000079739.17	chr1	63593411	63660245	66835	+	1.59085	1.61583	1.83476	1.72178	1.86639	1.72592	1.61128	2.04145	1.90913	1.85395	1.78614	1.20319	1.91435	1.6521	1.58988	0.135288	0.378318	0.482492	0.0659526	0.773727	0.946755	-0.20091	0.222316	0.468592
ROR1	ENSG00000185483.12	chr1	63774017	64181498	407482	+	1.84974	2.02025	2.10385	1.80108	1.47587	1.85016	0.305149	0.814752	0.619162	0.579687	1.68334	0.965296	1.4967	0.918848	1.12695	-1.27103	4.16e-05	0.000416193	-0.166573	0.549892	0.874499	-0.826768	0.00109652	0.0319711
CACHD1	ENSG00000158966.16	chr1	64470129	64693058	222930	+	0.98409	1.06417	1.10924	1.86301	1.12319	1.22874	1.54827	1.71753	2.25234	1.83938	0.727314	0.624834	0.466836	0.98151	0.69106	0.621272	0.0115827	0.0295094	-0.487163	0.19723	0.672659	-0.603422	0.0266748	0.149171
RAVER2	ENSG00000162437.14	chr1	64745095	64833232	88138	+	2.44023	2.15359	2.24113	2.36467	2.37602	2.31513	2.35508	2.35902	2.44417	2.38609	2.46833	2.44979	2.40023	2.37167	2.40723	0.0721892	0.494753	0.593306	0.160563	0.315027	0.747244	0.00137424	0.989663	0.995294
JAK1	ENSG00000162434.13	chr1	64833229	65067754	234526	-	1.98153	2.19321	1.81861	1.98149	2.54957	2.10488	2.58807	2.52176	2.83563	2.64849	2.01678	1.93999	1.91506	2.24632	2.03379	0.545115	0.00307378	0.0104344	-0.0811128	0.724591	0.93356	-0.151442	0.335038	0.582512
AK4	ENSG00000162433.15	chr1	65147549	65232145	84597	+	-1.16084	-0.67215	-1.14911	-0.229494	0.00335291	-0.641647	-1.18326	-1.62212	-1.39672	-1.4007	-1.61156	-0.638508	-0.955758	-1.65444	-1.0829	-0.759623	0.0454337	0.0883856	-0.95663	0.113152	0.58916	-0.609382	0.0915371	0.289026
DNAJC6	ENSG00000116675.16	chr1	65248219	65415871	167653	+	0.634159	0.411803	0.421759	0.609166	1.4621	0.707799	2.21162	2.35686	2.53584	2.36811	1.16478	1.69232	0.742046	0.860378	1.09825	1.67664	1.63e-05	0.000217954	0.475519	0.241572	0.695459	0.250062	0.369803	0.613523
LEPR	ENSG00000116678.20	chr1	65420652	65641559	220908	+	-2.67503	-3.32035	-2.66749	-3.18444	-3.04458	-2.97838	-1.53487	-1.59129	-1.32844	-1.48487	-2.07766	-2.33849	-3.40223	-3.18876	-2.97649	1.52067	4.3e-05	0.000426768	0.927821	0.0289492	0.418201	-0.189625	0.543776	0.751419
PDE4B	ENSG00000184588.18	chr1	65792514	66374579	582066	+	-1.47164	-0.798491	-1.17799	-0.0308625	0.762818	-0.543232	-2.87741	-3.77165	-3.25944	-3.30283	-0.468405	0.131205	-0.704464	-0.99709	-0.523449	-2.84886	0.00216054	0.00793083	0.121076	0.855503	0.964664	-0.134035	0.769508	0.889989
SGIP1	ENSG00000118473.22	chr1	66533383	66751139	217757	+	-1.63843	-1.81399	-2.01156	-1.56889	-1.26589	-1.65975	-2.29989	-3.44742	-0.563885	-2.10373	-0.78387	-0.48483	-2.06293	-2.95453	-1.8341	-0.522725	0.4144	0.518443	0.90574	0.244044	0.695963	-0.481391	0.444319	0.679483
DNAI4	ENSG00000152763.17	chr1	66812885	66924856	111972	-	0.576682	0.504553	0.55073	1.01096	0.863276	0.70124	0.852605	0.721766	0.832938	0.802436	0.441359	0.831655	0.909725	1.202	0.981127	0.107882	0.425676	0.529221	-0.246136	0.261665	0.707336	0.218688	0.121378	0.337525
MIER1	ENSG00000198160.15	chr1	66924895	66988619	63725	+	3.53066	3.45516	3.33456	3.44945	3.56122	3.46621	3.05962	3.02334	3.2906	3.12452	3.52667	3.5401	3.6032	3.44127	3.52819	-0.341831	0.00869162	0.0234462	0.0666757	0.689298	0.921488	-0.0232349	0.834655	0.925308
SLC35D1	ENSG00000116704.8	chr1	66999350	67054148	54799	-	1.9344	1.7698	1.75747	2.0212	1.98564	1.8937	2.61587	2.37853	2.32372	2.43937	2.16531	1.66249	2.29012	2.14875	2.03379	0.54958	0.000765045	0.00358624	0.281458	0.156166	0.635464	0.0766849	0.559485	0.763399
IL12RB2	ENSG00000081985.13	chr1	67307364	67398724	91361	+	1.27622	1.56941	1.36973	0.969337	1.08347	1.25363	-0.548006	-1.34345	-1.43514	-1.10886	0.889674	0.969008	1.1128	-0.0343178	0.682496	-2.41432	2.57e-05	0.000298683	-0.368868	0.375186	0.784226	-0.752265	0.0183863	0.124001
SERBP1	ENSG00000142864.15	chr1	67407810	67430415	22606	-	4.86883	4.98499	4.90199	4.76109	4.76204	4.85579	4.6814	4.73827	4.60576	4.67515	4.90597	4.83342	5.01622	4.98072	4.94345	-0.180317	0.0553721	0.103649	0.0557733	0.668916	0.916241	0.00445882	0.959014	0.981151
GADD45A	ENSG00000116717.13	chr1	67685201	67688334	3134	+	3.40639	3.60814	3.41959	3.59844	3.99514	3.60554	4.72143	4.93874	3.9696	4.54326	4.58492	3.64362	3.93465	4.1726	3.91695	0.947607	0.000317904	0.00186521	0.990821	0.00411389	0.212262	0.2454	0.238626	0.48712
GNG12	ENSG00000172380.6	chr1	67701475	67833467	131993	-	5.27143	5.1784	5.14005	5.08617	5.06141	5.14749	4.7977	4.6331	4.76256	4.73112	4.99611	5.20879	5.19467	4.78434	5.0626	-0.416752	0.00895211	0.0239743	-0.145771	0.480664	0.840504	-0.172199	0.221939	0.468004
GNG12-AS1	ENSG00000232284.7	chr1	67832303	68202987	370685	+	-1.10495	-1.07652	-1.29593	-0.822571	-1.33028	-1.12605	-2.02038	-2.05978	-1.35406	-1.81141	-1.38579	-0.624181	-1.36513	-1.60614	-1.19848	-0.735279	0.0401104	0.079897	-0.258927	0.579486	0.884329	-0.259305	0.397841	0.639297
DIRAS3	ENSG00000162595.7	chr1	68045886	68051631	5746	-	0.879782	1.14949	0.436837	0.380714	0.328924	0.635149	0.221484	0.201064	-0.137295	0.0950845	0.665117	0.329952	0.37027	-0.63497	0.0217509	-0.556273	0.0916753	0.155519	0.0296502	0.944737	0.985801	-0.821205	0.0234489	0.141414
WLS	ENSG00000116729.14	chr1	68098473	68233120	134648	-	2.28163	2.68787	2.21829	2.29278	2.45956	2.38803	2.80424	1.93941	2.41955	2.38774	2.56406	2.32161	2.26522	2.72202	2.43629	-0.010661	0.952707	0.967439	0.182424	0.497484	0.850182	-0.0276793	0.879595	0.946005
DEPDC1	ENSG00000024526.17	chr1	68474152	68497221	23070	-	2.96139	2.86571	2.81688	3.04184	2.8975	2.91666	1.92295	1.80867	1.98877	1.9068	2.41547	3.06109	2.80013	2.65616	2.83913	-1.01326	5.89e-06	0.000110041	-0.495223	0.0254186	0.403852	-0.174256	0.196275	0.439197
LRRC7	ENSG00000033122.21	chr1	69567922	70151945	584024	+	1.64433	1.83608	1.6752	1.48854	0.928814	1.51459	0.263629	-0.915047	0.588402	-0.0210053	0.754552	1.64678	0.493296	-0.211879	0.642733	-1.55377	0.00348278	0.0115346	-0.756201	0.251692	0.700647	-1.00182	0.0348079	0.171669
LRRC40	ENSG00000066557.6	chr1	70144805	70205579	60775	-	2.97259	2.864	2.93946	3.08513	2.90687	2.95361	2.89646	2.83801	2.73991	2.82479	3.28631	3.00858	3.23831	3.17955	3.14214	-0.127411	0.192223	0.283231	0.340858	0.0251765	0.403852	0.107591	0.263901	0.514714
SRSF11	ENSG00000116754.13	chr1	70205682	70253052	47371	+	4.94219	5.08353	5.02709	4.97347	4.71532	4.94832	5.26157	5.16621	5.06109	5.16296	5.07694	5.0384	4.8598	4.93845	4.94555	0.214937	0.0654872	0.118748	0.13429	0.415326	0.808274	-0.0874605	0.427335	0.664572
ANKRD13C	ENSG00000118454.13	chr1	70258999	70354734	95736	-	3.18694	3.19149	3.23854	3.10281	2.99642	3.14324	3.09433	3.06655	3.1864	3.11576	3.23141	2.82127	3.18109	3.11576	3.03938	-0.0284328	0.778425	0.837764	0.093242	0.53998	0.870933	-0.18494	0.0887793	0.283887
HHLA3	ENSG00000197568.14	chr1	70354805	70385339	30535	+	0.238403	0.311803	0.245856	0.8229	0.0695415	0.337701	0.237796	0.11934	0.397129	0.251422	-0.0288843	0.123366	0.756366	0.742607	0.54078	-0.0892813	0.713299	0.783424	-0.369661	0.354126	0.773973	0.176543	0.463417	0.69314
CTH	ENSG00000116761.12	chr1	70411218	70439851	28634	+	2.97751	3.25285	3.04176	2.9068	2.97124	3.03003	3.76292	3.32294	3.2233	3.43638	2.4187	2.07527	2.22975	2.41226	2.2391	0.402312	0.00647418	0.018647	-0.610962	0.0120799	0.313606	-0.871057	4.73e-05	0.00728325
PTGER3	ENSG00000050628.20	chr1	70852353	71047808	195456	-	-3.24501	-2.16813	-3.22448	-1.08817	-2.71158	-2.48748	0.166109	-0.88504	-2.02577	-0.914901	-3.17395	-1.98141	-2.54003	-1.24412	-1.92185	1.65433	0.00935203	0.0248716	-0.666871	0.572136	0.880315	0.592201	0.35591	0.601157
ZRANB2	ENSG00000132485.14	chr1	71063291	71081289	17999	-	4.45994	4.33878	4.44208	4.46989	4.32141	4.40642	4.3917	4.33368	4.26688	4.33075	4.47664	4.57758	4.49208	4.5021	4.52392	-0.0752928	0.409536	0.513615	0.0761095	0.574676	0.881691	0.0322928	0.720571	0.862299
ZRANB2-AS2	ENSG00000229956.11	chr1	71081324	71489976	408653	+	-1.45627	-1.7106	-1.53888	-1.55974	-2.03667	-1.66043	-2.41201	-2.94639	-2.45732	-2.60524	-2.33432	-1.73314	-1.71352	-1.56793	-1.67153	-0.988564	0.000407678	0.00222506	-0.684715	0.044449	0.463799	-0.101837	0.582508	0.778562
NEGR1	ENSG00000172260.15	chr1	71395943	72282539	886597	-	-0.577445	-0.786347	-0.758593	-0.801721	-2.18307	-1.02143	-1.32329	-0.776927	0.0172605	-0.694319	-2.31692	-0.68626	-1.30508	-1.02996	-1.0071	0.313461	0.416365	0.520493	-1.32383	0.11208	0.58916	-0.127486	0.75448	0.882013
LRRIQ3	ENSG00000162620.16	chr1	74026015	74198187	172173	-	-3.04602	-3.23869	-2.71338	-2.99477	-3.00507	-2.99958	-3.35829	-2.72218	-2.37048	-2.81699	-2.39276	-2.45895	-2.36127	-1.79962	-2.20661	0.189486	0.5202	0.61649	0.638038	0.130397	0.60792	0.782288	0.0130568	0.105185
ERICH3	ENSG00000178965.14	chr1	74568117	74673792	105676	-	-2.08763	-1.28593	-1.73046	-1.12962	-1.50974	-1.54868	-2.29223	-3.0801	-2.53345	-2.63526	-2.36742	-0.858614	-0.687727	-0.685308	-0.743883	-1.13914	0.001471	0.00586109	-0.825068	0.0712276	0.526001	0.745746	0.00427009	0.0606455
CRYZ	ENSG00000116791.14	chr1	74705482	74733408	27927	-	1.83434	1.02818	1.49519	1.63512	1.16721	1.43201	1.23451	1.48448	1.52026	1.41308	1.6502	1.27872	1.33273	1.36103	1.32416	-0.0147482	0.93657	0.956125	0.226494	0.408054	0.803755	-0.198923	0.311281	0.560421
TYW3	ENSG00000162623.16	chr1	74733152	74766678	33527	+	1.8016	1.40229	1.34705	1.60117	1.41753	1.51393	1.07839	1.01114	1.14911	1.07954	1.8149	1.35537	1.9504	1.66388	1.65655	-0.436819	0.0163667	0.0389019	0.311381	0.172175	0.650015	0.0728761	0.634931	0.811361
LHX8	ENSG00000162624.14	chr1	75128434	75161533	33100	+	-0.44397	-1.9744	-1.57429	-0.948723	-2.30629	-1.44953	-3.89556	-3.57033	-3.73772	-3.73454	-1.36907	-3.05169	-2.08002	-2.93023	-2.68731	-2.55899	0.00171728	0.0066212	0.102317	0.866176	0.968981	-1.41098	0.0187031	0.125294
SLC44A5	ENSG00000137968.16	chr1	75202131	75611116	408986	-	1.57766	1.65643	1.68797	2.03399	1.41343	1.67389	1.02489	0.144765	1.14363	0.771097	0.773902	1.05141	1.2352	1.69736	1.32799	-0.931405	0.00134544	0.00549227	-0.895439	0.0250005	0.403852	-0.40075	0.0866812	0.280659
AL137803.1	ENSG00000230863.3	chr1	75641178	75724049	82872	-	-2.85526	-2.21437	-2.61853	-2.66803	-2.95742	-2.66272	-2.00445	-2.68901	-2.34483	-2.3461	-2.48444	-1.9857	-1.89364	-2.04891	-1.97608	0.343848	0.36178	0.466011	0.218706	0.700124	0.924119	0.704354	0.0668881	0.244014
ACADM	ENSG00000117054.14	chr1	75724347	75787575	63229	+	2.7803	2.58245	2.73648	2.76569	2.75014	2.72301	3.07192	3.00674	2.89815	2.99227	2.75978	2.91903	2.88281	2.97253	2.92479	0.270645	0.00768046	0.0212594	0.04312	0.742753	0.937344	0.115174	0.204922	0.449673
RABGGTB	ENSG00000137955.16	chr1	75786197	75795086	8890	+	3.08335	2.9912	2.97892	2.82122	3.0354	2.98202	3.74965	3.78777	3.18394	3.57379	3.17719	2.83138	2.95438	2.81429	2.86668	0.593355	0.000604196	0.00299297	0.200547	0.323298	0.756653	-0.20348	0.150411	0.379367
MSH4	ENSG00000057468.7	chr1	75796882	75913242	116361	+	-0.877164	-2.57349	-1.7726	-1.64132	-1.58359	-1.68963	0.82048	0.521862	0.0680241	0.470122	-0.449639	-2.27394	-0.939792	-1.56929	-1.59434	2.2515	1.85e-05	0.000237157	1.31748	0.0230965	0.393975	0.0830924	0.850852	0.931824
AC092813.1	ENSG00000225605.3	chr1	75926454	76019356	92903	+	-4.023	-3.61815	-3.69127	-2.24974	-3.96291	-3.50901	-1.96241	-1.53279	-1.92589	-1.80703	-2.29085	-2.58853	-2.3857	-3.42363	-2.79929	2.30199	0.00104678	0.00454668	1.73897	0.0460267	0.463969	0.901077	0.170622	0.4063
ST6GALNAC3	ENSG00000184005.11	chr1	76074746	76634603	559858	+	-1.52841	-2.17148	-1.75938	-2.12308	-4.27077	-2.37062	-2.73961	-2.29539	-0.494358	-1.84312	-1.18882	-2.51058	-2.87139	-2.61844	-2.66681	0.508116	0.436181	0.538958	1.21958	0.161356	0.640768	-0.430268	0.568737	0.770078
ST6GALNAC5	ENSG00000117069.15	chr1	76867480	77067546	200067	+	-3.98352	-3.16496	-2.98019	-2.27636	-2.47338	-2.97568	-3.26938	-2.92889	-2.51582	-2.9047	-3.97316	-2.4169	-3.91645	-4.31597	-3.54977	0.109145	0.826164	0.87474	-1.09375	0.270294	0.714766	-0.920774	0.129226	0.348925
PIGK	ENSG00000142892.15	chr1	77088989	77219430	130442	-	1.66877	1.70729	1.68129	1.72718	1.50762	1.65843	1.54299	1.35342	1.41249	1.4363	1.25071	1.69894	1.76487	1.80773	1.75718	-0.22703	0.038693	0.0776464	-0.40444	0.0215214	0.38402	0.0101594	0.91821	0.963929
AK5	ENSG00000154027.19	chr1	77282019	77559966	277948	+	-4.02977	-3.27534	-4.46908	-2.72863	-2.2848	-3.35752	-3.4669	-4.23005	-3.44843	-3.71513	-5.01516	-2.38399	-3.47238	-3.38128	-3.07922	-0.362672	0.546656	0.640452	-1.94322	0.146088	0.623737	0.187037	0.733657	0.87032
ZZZ3	ENSG00000036549.13	chr1	77562416	77683419	121004	-	2.72444	2.62936	2.66084	2.70764	2.67738	2.67993	1.97403	1.76967	2.00525	1.91632	2.54251	2.68968	2.6727	2.67117	2.67785	-0.766418	2.92e-06	6.94e-05	-0.131588	0.357274	0.775119	-0.0884523	0.354156	0.599657
USP33	ENSG00000077254.14	chr1	77695987	77759852	63866	-	3.28271	3.11416	3.23514	3.352	3.2039	3.23758	3.52408	3.61039	3.57849	3.57099	3.24904	3.33565	3.26722	3.31242	3.30509	0.334718	0.00279441	0.00966299	0.0176923	0.897846	0.97645	-0.0181405	0.844204	0.928829
MIGA1	ENSG00000180488.15	chr1	77779624	77879539	99916	+	1.5636	1.36471	1.64897	1.30574	1.36333	1.44927	1.23731	1.14186	1.18391	1.18769	1.48206	1.22843	1.26599	1.26522	1.25321	-0.266306	0.0277298	0.0591977	0.0355999	0.824346	0.960393	-0.289865	0.019872	0.129489
NEXN	ENSG00000162614.19	chr1	77888513	77943895	55383	+	-3.12051	-4.12124	-3.82174	-3.33067	-2.85588	-3.45001	-2.16444	-3.88938	-2.62107	-2.89163	-3.1094	-3.66946	-2.93254	-2.90005	-3.16735	0.581762	0.276807	0.379075	0.442792	0.57986	0.884432	0.347615	0.533774	0.743567
FUBP1	ENSG00000162613.17	chr1	77944055	77979110	35056	-	4.12042	4.26502	4.20832	4.11428	4.18103	4.17782	4.14383	4.09322	4.1546	4.13055	4.21771	4.4816	4.41666	4.629	4.50909	-0.047221	0.550807	0.644135	0.0455657	0.699691	0.92403	0.247892	0.00726305	0.0778322
GIPC2	ENSG00000137960.6	chr1	77979542	78138444	158903	+	-0.548395	0.0939997	-0.638022	0.265305	0.492169	-0.0669887	-0.436092	-1.30912	-1.57189	-1.1057	-1.19045	1.51475	0.646057	0.627962	0.929589	-1.05732	0.0238885	0.0525487	-1.12336	0.115573	0.590754	0.862758	0.016282	0.117736
PTGFR	ENSG00000122420.10	chr1	78303884	78540701	236818	+	-1.76525	-1.34186	-2.23785	-1.38154	-1.33378	-1.61206	-0.78851	-1.93766	-0.841621	-1.18926	-2.37352	-0.957328	-1.48146	0.334087	-0.701567	0.411474	0.370552	0.475257	-0.771069	0.376416	0.785336	0.95911	0.0431055	0.192482
IFI44L	ENSG00000137959.16	chr1	78619922	78646145	26224	+	-0.499684	1.43903	0.708924	2.58701	2.28826	1.30471	0.717256	-0.154952	0.063725	0.208677	-1.38056	0.106518	0.276316	1.81602	0.73295	-1.09216	0.117478	0.190143	-2.67578	0.0796705	0.543268	-0.547642	0.396992	0.638506
IFI44	ENSG00000137965.11	chr1	78649796	78664078	14283	+	3.24726	4.62805	3.84206	5.27918	4.96926	4.39316	4.51324	3.81733	3.58698	3.97252	3.19931	3.80967	3.97881	4.94921	4.2459	-0.415014	0.331732	0.436323	-1.182	0.102022	0.574185	-0.19894	0.636507	0.812011
ADGRL2	ENSG00000117114.20	chr1	81306147	81992436	686290	+	1.75785	1.70712	1.50046	1.81048	0.786481	1.51248	1.1246	0.896608	1.30487	1.10869	1.98572	1.67906	1.47716	1.53281	1.56301	-0.406236	0.087523	0.150057	0.479223	0.161069	0.640619	-0.0378772	0.864536	0.939258
AC116099.1	ENSG00000285782.2	chr1	83397555	83425353	27799	-	-1.83249	-1.57795	-1.46391	-1.67404	-1.22396	-1.55447	-1.77682	-2.63986	-2.15191	-2.18953	-1.56281	0.657183	-1.7807	-1.71573	-0.946414	-1.04828	0.206513	0.299994	-0.00396107	0.997009	0.998656	0.351161	0.59323	0.786338
LINC01725	ENSG00000233008.6	chr1	83575776	83861023	285248	-	-1.04732	-1.38609	-1.34507	-1.42114	-0.56387	-1.1527	-1.93677	-2.74113	-2.26727	-2.31505	-1.48335	0.405218	-1.412	-1.17914	-0.728642	-1.2039	0.0214673	0.0483009	-0.32375	0.604434	0.894488	0.203326	0.587057	0.781868
TTLL7	ENSG00000137941.17	chr1	83865024	83999150	134127	-	2.63382	2.47814	2.41302	2.67045	2.90594	2.62027	2.97891	2.69413	2.87865	2.85056	2.4989	3.30845	2.94647	3.19911	3.15134	0.231228	0.102286	0.169914	-0.1144	0.573784	0.880934	0.446231	0.00511949	0.0654966
PRKACB	ENSG00000142875.19	chr1	84078062	84238498	160437	+	2.15123	1.98887	1.91855	1.82978	2.27026	2.03174	2.03491	1.71542	2.56718	2.10584	2.00254	2.23082	1.91563	1.81569	1.98738	0.0678736	0.735393	0.803043	-0.0234713	0.938297	0.984532	-0.153642	0.459458	0.690457
SAMD13	ENSG00000203943.9	chr1	84298366	84389957	91592	+	-2.86393	-2.52542	-2.65454	-2.94907	-1.77434	-2.55346	-3.9385	-3.68961	-4.3136	-3.98057	-2.61258	-2.07681	-1.85599	-1.7776	-1.90347	-1.76996	0.00201761	0.00753563	-0.0527351	0.920807	0.981773	0.653487	0.0583186	0.227218
UOX	ENSG00000240520.6	chr1	84363706	84397831	34126	-	-2.50341	-2.66201	-2.6309	-1.51184	-3.3897	-2.53957	-3.44108	-3.01035	-2.50469	-2.98537	-2.81369	-3.4702	-1.84598	-2.11185	-2.47601	-0.530642	0.375736	0.48004	-0.286736	0.743269	0.937423	0.129383	0.814437	0.915402
RPF1	ENSG00000117133.11	chr1	84479259	84498352	19094	+	2.90481	2.8918	2.88594	3.11019	3.00666	2.95988	3.16797	3.16758	2.83015	3.05523	3.2221	3.09296	3.22053	3.22467	3.17938	0.102238	0.330781	0.435405	0.272326	0.0917834	0.560807	0.137577	0.20213	0.446145
AL359762.3	ENSG00000285851.1	chr1	84498350	84556688	58339	-	-0.628059	-0.784948	-1.27692	-0.742927	-0.570703	-0.800712	-0.373748	-0.645294	0.0782758	-0.313589	-1.1651	-0.639638	-0.774841	-1.1935	-0.869328	0.499592	0.0841728	0.145305	-0.362903	0.451115	0.824586	-0.207287	0.496833	0.717074
SPATA1	ENSG00000122432.18	chr1	84506300	84566194	59895	+	-3.19389	-3.20162	-2.55164	-2.10103	-2.32886	-2.67541	-1.48289	-1.72808	-2.65663	-1.95587	-2.73649	-2.80925	-2.25658	-2.53335	-2.53306	0.809094	0.0462233	0.089496	-0.0368125	0.953988	0.989106	0.110812	0.790182	0.901141
CTBS	ENSG00000117151.13	chr1	84549611	84574480	24870	-	0.41302	0.423329	0.164049	0.499655	0.824876	0.464986	1.01274	0.889839	0.919261	0.940614	0.181677	0.846191	0.253621	0.434209	0.51134	0.48503	0.0105638	0.0273722	-0.270826	0.333397	0.762707	-0.074748	0.672589	0.834312
SSX2IP	ENSG00000117155.17	chr1	84643706	84690803	47098	-	3.62784	3.35302	3.4573	3.45366	3.50656	3.47968	3.58923	3.70925	3.71028	3.66959	3.66694	3.66931	3.55736	3.61293	3.6132	0.190719	0.072397	0.12899	0.193286	0.207893	0.678914	0.0483529	0.628113	0.806901
LPAR3	ENSG00000171517.6	chr1	84811602	84893206	81605	-	-0.767827	-0.867955	-1.10995	-0.0666698	-1.35954	-0.834388	-0.14333	-0.27486	0.0582302	-0.119987	-0.943343	-1.81692	-1.65812	-0.790266	-1.42177	0.741933	0.0170804	0.0402905	-0.0894892	0.84869	0.963427	-0.60428	0.0975032	0.300526
MCOLN2	ENSG00000153898.13	chr1	84925583	84997113	71531	-	-1.94953	-1.1822	-1.49403	-1.52012	-0.928491	-1.41487	0.700691	0.237166	-0.39132	0.182179	-1.20124	-1.97983	-1.61925	-2.29154	-1.96354	1.65352	9.38e-05	0.000749882	0.235614	0.653189	0.91149	-0.70982	0.101678	0.307029
DNAI3	ENSG00000162643.13	chr1	84999147	85133138	133992	+	-0.247481	0.225743	-0.215317	0.602734	-0.191814	0.0347729	1.18749	1.15507	1.35975	1.23411	0.546015	0.0573073	1.0112	1.83645	0.968317	1.22287	0.00138391	0.00560417	0.537915	0.274817	0.718066	0.998145	0.00746059	0.0790874
MCOLN3	ENSG00000055732.13	chr1	85018082	85048500	30419	-	3.64792	3.49711	3.57524	3.66459	3.7332	3.62361	4.02391	4.20678	4.15238	4.12769	3.82456	4.21433	3.99378	4.04922	4.08578	0.50562	0.000363538	0.00205464	0.207342	0.206478	0.678886	0.376639	0.00340014	0.0536084
SYDE2	ENSG00000097096.9	chr1	85156889	85201016	44128	-	1.29447	0.531277	0.929235	1.3234	1.13355	1.04239	1.18204	1.21848	0.780037	1.06019	0.865291	1.06308	0.994494	0.351572	0.803049	0.0323403	0.887625	0.920456	-0.163557	0.647436	0.909927	-0.378479	0.13605	0.359088
C1orf52	ENSG00000162642.14	chr1	85249953	85259672	9720	-	2.35088	1.77398	2.14712	2.21027	2.29044	2.15454	2.63295	2.75098	2.43095	2.60496	2.04403	2.08359	2.20123	2.07127	2.1187	0.458905	0.00533192	0.0160631	-0.102199	0.644493	0.908809	-0.1291	0.389711	0.632264
BCL10	ENSG00000142867.14	chr1	85265776	85276632	10857	-	1.77815	1.72714	1.70454	1.81769	1.85981	1.77747	2.10071	2.3417	1.91328	2.11856	2.17434	1.34297	1.94738	1.83421	1.70819	0.351234	0.0148309	0.0359193	0.406458	0.0459935	0.463969	-0.129565	0.344519	0.591099
AL078459.1	ENSG00000223653.6	chr1	85276388	85448124	171737	+	-4.79883	-3.64547	-4.3245	-3.27834	-3.34519	-3.87846	-3.03154	-3.68714	-2.7255	-3.14806	-3.09861	-3.31369	-4.16186	-4.36345	-3.94634	0.895516	0.107015	0.176481	1.0061	0.194005	0.669741	-0.230718	0.706258	0.855139
DDAH1	ENSG00000153904.21	chr1	85318481	85578363	259883	-	3.64266	3.4186	3.65354	3.50605	3.62445	3.56906	3.69059	3.8388	3.90975	3.81304	3.65708	3.95659	3.82853	3.89835	3.89449	0.244484	0.0347989	0.0713215	0.0936058	0.556363	0.87616	0.238678	0.0393094	0.182776
ZNHIT6	ENSG00000117174.11	chr1	85649417	85708433	59017	-	1.29328	1.407	1.2773	1.70903	1.17978	1.37328	0.984749	0.84101	0.704792	0.843517	1.39993	0.921023	1.21745	1.2123	1.11693	-0.528223	0.00178725	0.00683902	0.0372187	0.845568	0.963406	-0.329202	0.0274002	0.151389
COL24A1	ENSG00000171502.15	chr1	85729233	86156943	427711	-	-1.3274	-0.669018	-1.4539	-0.997168	-0.24495	-0.938488	-1.48114	-3.24624	-3.11848	-2.61529	-1.55818	-0.527827	-1.75828	-1.31051	-1.19887	-1.75042	0.00281532	0.00972121	-0.608187	0.331924	0.76182	-0.417815	0.286005	0.536495
LINC02795	ENSG00000285210.1	chr1	86288704	86320711	32008	-	-1.69485	-1.51129	-1.23935	-1.95407	-1.84318	-1.64855	0.570739	0.0360809	-0.390183	0.0722123	-1.12151	-1.52338	-1.20063	-1.96431	-1.56277	1.77119	4.89e-05	0.000467191	0.546473	0.280987	0.723564	-0.07106	0.848118	0.930335
ODF2L	ENSG00000122417.15	chr1	86346824	86396342	49519	-	2.56402	2.60484	2.5082	2.75113	2.90509	2.66666	2.8668	2.53799	2.22189	2.54222	2.39902	2.71344	2.59887	2.84958	2.72063	-0.123272	0.35305	0.457655	-0.261037	0.200356	0.674602	-0.0291336	0.823639	0.920284
CLCA4-AS1	ENSG00000236915.2	chr1	86571181	86696311	125131	-	-2.83756	-3.4251	-2.81379	-3.01079	-3.07112	-3.03167	-3.357	-3.03177	-3.19917	-3.19598	-2.29804	-2.97333	-2.47887	-3.17001	-2.87407	-0.205136	0.615963	0.702304	0.871214	0.105257	0.57964	0.074329	0.850251	0.931593
SH3GLB1	ENSG00000097033.14	chr1	86704570	86748184	43615	+	2.62864	2.30085	2.40093	3.3823	2.5759	2.65772	3.57534	3.53913	3.42716	3.51388	2.26893	3.57073	2.53599	3.469	3.19191	0.862794	0.00518377	0.015716	-0.378483	0.358331	0.775364	0.448926	0.105359	0.312512
SELENOF	ENSG00000183291.17	chr1	86862445	86914424	51980	-	4.40864	4.25355	4.32948	4.43041	4.25196	4.33481	4.55355	4.32851	4.31113	4.39773	4.27057	4.14452	4.31826	4.20225	4.22168	0.0629088	0.521692	0.61795	-0.0581658	0.693187	0.922698	-0.198568	0.0629955	0.236332
HS2ST1	ENSG00000153936.17	chr1	86914635	87109982	195348	+	2.55692	2.49478	2.52356	2.58715	2.45241	2.52296	2.74521	2.73066	2.98493	2.82026	2.69859	2.61445	2.76991	2.74122	2.70853	0.297415	0.00971021	0.0255724	0.181836	0.235782	0.691657	0.102032	0.318407	0.567264
LMO4	ENSG00000143013.13	chr1	87328880	87348923	20044	+	4.55858	5.11042	4.62119	4.91197	4.68957	4.77834	4.11305	3.8364	3.60541	3.85162	4.37773	3.80434	4.15247	3.54361	3.83347	-0.926733	0.000182267	0.00121988	-0.394669	0.154528	0.633291	-1.03231	7.35e-05	0.00922585
PKN2	ENSG00000065243.20	chr1	88684222	88836255	152034	+	4.23158	4.06327	4.12338	4.07496	3.90271	4.07918	3.74958	3.87696	3.92387	3.85013	4.25575	3.93563	4.21404	3.9009	4.01686	-0.228887	0.077491	0.136068	0.182238	0.32293	0.756516	-0.147083	0.238974	0.487476
GTF2B	ENSG00000137947.12	chr1	88852633	88891944	39312	-	2.05697	1.98212	1.94214	2.06523	2.12886	2.03506	3.72619	3.5901	3.2043	3.50686	2.44692	2.39238	2.68816	2.50591	2.52882	1.48183	4.67e-08	6.36e-06	0.422688	0.0529595	0.482009	0.411735	0.00991258	0.0915632
KYAT3	ENSG00000137944.18	chr1	88935773	88992953	57181	-	2.73816	2.64284	2.37155	2.50152	2.36672	2.52416	3.27207	3.09809	3.20273	3.19097	2.80064	2.42713	2.54389	2.25149	2.4075	0.666962	0.000259851	0.00159795	0.283541	0.184987	0.659104	-0.225846	0.144471	0.371585
GBP3	ENSG00000117226.12	chr1	89006679	89022894	16216	-	0.731973	1.30165	0.823205	1.80466	1.8936	1.31102	0.993348	0.0189342	0.132688	0.381657	0.440384	1.39759	1.28909	2.11381	1.60016	-0.9363	0.0154535	0.0371196	-0.850315	0.125645	0.602795	0.261603	0.381296	0.625345
GBP1	ENSG00000117228.10	chr1	89052319	89065230	12912	-	0.0520464	-0.312739	-0.0949618	0.820968	0.838748	0.260812	-0.182239	-0.211574	-1.31986	-0.571226	0.112875	-0.450487	-0.383453	0.395565	-0.146125	-0.801768	0.0398069	0.0793964	-0.116499	0.810276	0.957958	-0.414731	0.237316	0.485804
GBP2	ENSG00000162645.13	chr1	89106132	89150456	44325	-	-1.98656	-1.77829	-2.07527	-1.67443	-0.74977	-1.65287	-0.000717147	-0.711331	-2.41381	-1.04195	-1.81522	-0.320309	-1.00766	-0.200231	-0.5094	0.653128	0.196856	0.288631	-0.141251	0.865317	0.968804	1.09433	0.0337815	0.168597
AC104459.1	ENSG00000286802.1	chr1	89128432	89144695	16264	+	-1.11574	-1.24317	-1.55981	-1.03287	-0.911225	-1.17256	-1.18892	-2.34046	-2.19322	-1.90753	-1.82677	-0.299008	-0.822264	-0.139757	-0.420343	-0.800452	0.029996	0.0631691	-0.670808	0.205768	0.678655	0.704516	0.0202656	0.130862
GBP4	ENSG00000162654.9	chr1	89181144	89198942	17799	-	-2.59251	-1.16605	-1.80964	-0.388216	-0.136436	-1.21857	-1.08961	-1.5431	-2.22541	-1.61937	-2.35811	-0.684909	-1.05134	-0.11498	-0.617078	-0.363372	0.500095	0.598358	-1.12885	0.257454	0.704051	0.609549	0.211091	0.455186
GBP1P1	ENSG00000225492.6	chr1	89407679	89426243	18565	+	-2.61833	-2.09809	-2.74205	-1.23731	-1.5485	-2.04886	-1.90419	-2.53542	-3.20066	-2.54676	-2.19403	-1.54304	-2.72264	-1.00193	-1.75587	-0.545529	0.371873	0.476525	-0.0994458	0.907496	0.979281	0.316856	0.556828	0.761226
AL596214.1	ENSG00000286548.1	chr1	89427533	89525472	97940	-	-3.20031	-3.40046	-3.09673	-3.0682	-3.04579	-3.1623	-3.53679	-2.79152	-3.50027	-3.27619	-2.43476	-3.20735	-2.59936	-2.76204	-2.85625	-0.100105	0.743898	0.811031	0.793782	0.0576764	0.495913	0.281213	0.344701	0.591199
LRRC8B	ENSG00000197147.15	chr1	89524829	89597861	73033	+	2.29179	2.17425	2.21511	2.31125	2.06411	2.2113	2.57993	2.99443	2.55546	2.70994	2.61005	1.86043	2.5906	2.24713	2.23272	0.502246	0.00527169	0.0159353	0.405289	0.0920441	0.561549	-0.0533053	0.731269	0.868827
LRRC8C-DT	ENSG00000231999.7	chr1	89581291	89632916	51626	-	-3.89229	-3.56467	-3.82744	-2.85463	-2.27275	-3.28236	-3.35531	-3.47194	-2.97348	-3.26691	-3.66913	-2.9707	-2.27818	-2.62897	-2.62595	0.0444476	0.908767	0.935561	-0.364042	0.573486	0.880621	0.658905	0.0878197	0.28201
ZNF326	ENSG00000162664.17	chr1	89995110	90035533	40424	+	2.879	3.05172	2.8444	2.82897	2.54611	2.83004	2.89294	2.9447	2.80612	2.88125	2.97674	2.72518	3.1067	2.82299	2.88495	0.0514844	0.68937	0.762853	0.152138	0.434782	0.815784	-0.0287124	0.824051	0.920379
LINC02609	ENSG00000233593.10	chr1	90769086	90851658	82573	-	-2.21442	-2.74054	-2.10299	-2.00392	-1.87515	-2.1874	-1.00055	-1.57991	-0.651571	-1.07734	-2.3468	-1.59943	-2.7667	-2.09923	-2.15512	1.10926	0.0020431	0.00760902	-0.149006	0.776028	0.947383	-0.105032	0.758964	0.884799
ZNF644	ENSG00000122482.21	chr1	90915298	91022272	106975	-	4.22013	3.8884	4.01626	4.03719	3.70809	3.97401	3.26474	3.32221	3.49287	3.35994	4.31152	3.91998	4.10234	3.86912	3.96381	-0.61447	0.000658403	0.00319228	0.343326	0.110557	0.587659	-0.095057	0.491755	0.713269
HFM1	ENSG00000162669.16	chr1	91260766	91404856	144091	-	-0.01336	-0.0989107	-0.100521	-0.356728	-0.719757	-0.257855	-0.724941	-0.827108	-0.429819	-0.660623	0.20693	-0.023669	-0.221741	-0.564955	-0.270122	-0.429593	0.087144	0.149551	0.465004	0.146987	0.625278	-0.168916	0.463498	0.69314
CDC7	ENSG00000097046.13	chr1	91500851	91525764	24914	+	2.30159	2.65275	2.401	2.56467	2.55042	2.49408	1.72156	1.72854	1.784	1.7447	2.85198	2.98592	3.20796	3.10733	3.1004	-0.7516	2.28e-05	0.000273139	0.366487	0.0320077	0.43066	0.525324	0.000233459	0.0144684
TGFBR3	ENSG00000069702.11	chr1	91680343	91906335	225993	-	1.77663	0.871514	1.30835	1.18648	1.31381	1.29136	1.69446	1.91028	1.6077	1.73748	1.81265	0.934747	1.15491	1.34618	1.14528	0.44986	0.0183646	0.0427075	0.527841	0.0514073	0.479374	-0.218324	0.237635	0.485998
EPHX4	ENSG00000172031.7	chr1	92029985	92063538	33554	+	-0.175696	0.23745	0.415355	-0.399159	0.610218	0.137633	-0.149979	-0.881822	-1.72894	-0.920248	-0.225602	0.687454	0.65685	0.750403	0.698236	-1.12205	0.00691933	0.0196075	-0.380185	0.434902	0.815784	0.467023	0.112324	0.323286
BTBD8	ENSG00000189195.15	chr1	92080305	92184725	104421	+	0.332289	0.0269692	0.421813	0.61653	0.742497	0.42802	-0.199519	-0.423613	-0.123562	-0.248898	0.172734	0.922001	0.663237	0.560898	0.715379	-0.683476	0.00363314	0.0119103	-0.243831	0.389826	0.792363	0.175339	0.327282	0.575103
GLMN	ENSG00000174842.17	chr1	92246402	92298987	52586	-	2.73339	2.75825	2.63694	2.73467	2.79685	2.73202	3.46726	3.46973	3.41531	3.45077	2.99279	2.95836	2.80005	2.88631	2.88157	0.722455	3.15e-06	7.29e-05	0.268672	0.0712844	0.526001	0.0533238	0.579225	0.776567
RPAP2	ENSG00000122484.9	chr1	92299059	92402056	102998	+	0.999614	0.845106	1.04778	0.974102	0.671735	0.907666	2.05286	1.8423	1.87357	1.92291	0.978493	0.895868	1.00818	1.02442	0.976157	1.01536	4.53e-07	2.23e-05	0.0756218	0.645442	0.909284	-0.0173167	0.875502	0.944122
GFI1	ENSG00000162676.12	chr1	92473043	92486925	13883	-	1.06833	1.43158	1.11587	1.12015	2.21426	1.39004	1.04646	0.755756	0.0143402	0.605518	1.33884	2.35276	2.08024	2.03868	2.15723	-0.777691	0.0189195	0.043714	-0.0390104	0.922853	0.982295	0.667645	0.0190082	0.126247
EVI5	ENSG00000067208.14	chr1	92508696	92792404	283709	-	2.08111	2.24252	2.06379	2.19491	1.99512	2.11549	2.39601	2.58671	2.82858	2.60377	2.26223	2.00824	2.44538	2.21866	2.22409	0.489458	0.00264986	0.00925706	0.153011	0.451305	0.824626	0.0283104	0.834708	0.925308
RPL5	ENSG00000122406.14	chr1	92832013	92841924	9912	+	6.4791	6.06445	6.41133	6.18455	6.07607	6.2431	6.37209	6.36378	6.11545	6.28377	6.2367	6.00024	5.96856	5.83572	5.93484	0.0410519	0.753331	0.818233	-0.000836685	0.996589	0.998656	-0.393469	0.00980978	0.0910745
DIPK1A	ENSG00000154511.12	chr1	92832737	92961522	128786	-	0.270335	0.159255	0.393513	0.522202	0.211115	0.311284	0.615744	0.46606	1.37114	0.817647	0.127797	-0.686543	0.304405	-0.317874	-0.233338	0.496779	0.0622076	0.113897	-0.179178	0.668068	0.91601	-0.621639	0.0539863	0.217426
MTF2	ENSG00000143033.18	chr1	93079235	93139079	59845	+	2.91888	2.96572	2.88783	3.08692	2.8952	2.95091	2.80891	2.98739	2.73223	2.84284	3.01073	2.92368	2.95331	2.99346	2.95682	-0.105542	0.257596	0.35766	0.0664865	0.625091	0.902696	-0.07903	0.393565	0.635626
TMED5	ENSG00000117500.13	chr1	93149742	93180516	30775	-	2.58806	2.12481	2.3906	2.49603	2.27763	2.37543	3.23415	3.30692	3.27356	3.27154	2.63412	2.37265	2.64055	2.49534	2.50285	0.898092	5.11e-06	9.91e-05	0.26532	0.155973	0.635435	0.0446311	0.712762	0.858276
CCDC18	ENSG00000122483.17	chr1	93179919	93278730	98812	+	2.14164	2.13218	2.15799	2.32246	1.93006	2.13687	2.2678	2.40473	2.46243	2.37832	1.9379	2.7217	2.33858	2.42689	2.49572	0.24334	0.0918099	0.155673	-0.193135	0.368217	0.779594	0.258967	0.0771464	0.263839
CCDC18-AS1	ENSG00000223745.8	chr1	93262186	93346025	83840	-	0.775481	0.277363	0.654043	0.467737	0.972488	0.629422	0.44824	0.198718	0.244745	0.297234	0.113037	1.25713	0.411228	0.769285	0.812547	-0.338922	0.131415	0.208666	-0.513917	0.148279	0.627294	0.0498269	0.808291	0.911555
DR1	ENSG00000117505.13	chr1	93345907	93369493	23587	+	2.5614	2.47807	2.4508	2.32378	2.4216	2.44713	2.38252	2.34747	2.38903	2.37301	2.62044	2.51332	2.56553	2.07144	2.38343	-0.0746326	0.599378	0.687886	0.178735	0.403194	0.801461	-0.157139	0.281528	0.532129
FNBP1L	ENSG00000137942.17	chr1	93448131	93554661	106531	+	4.23975	3.79408	3.97805	4.01388	3.72213	3.94958	3.76985	3.79575	4.23255	3.93271	3.99086	3.48959	3.59046	3.00243	3.36083	-0.0172887	0.929012	0.950728	0.0470412	0.871629	0.969937	-0.682129	0.00418997	0.0603189
BCAR3	ENSG00000137936.18	chr1	93561741	93847150	285410	-	-0.444899	-0.674501	-0.351553	-0.253118	0.680243	-0.208766	-0.428014	-0.0506582	-0.193603	-0.224092	-0.895576	-0.258274	-0.3013	-0.640733	-0.400102	0.00663715	0.980117	0.986248	-0.677174	0.161119	0.640619	-0.311544	0.279755	0.530953
BCAR3-AS1	ENSG00000224093.5	chr1	93592199	93605573	13375	+	-1.82263	-1.72419	-1.75573	-2.75684	-1.56462	-1.9248	-0.116733	-0.482776	-0.883169	-0.494226	-2.50989	-1.53108	-2.45519	-3.61782	-2.53469	1.5414	0.00370584	0.0120849	-0.700312	0.457609	0.828657	-1.14408	0.0862206	0.279894
DNTTIP2	ENSG00000067334.14	chr1	93866284	93879918	13635	-	2.33691	2.35452	2.10445	2.29641	2.02515	2.22349	1.64801	1.61906	1.64012	1.63573	2.65241	2.30016	2.60963	2.05634	2.32204	-0.589111	0.00212321	0.00783198	0.435683	0.0659874	0.515438	0.00648763	0.965654	0.984777
GCLM	ENSG00000023909.10	chr1	93885199	93909456	24258	-	1.38654	1.32895	1.42238	1.79373	1.7696	1.54024	1.95163	1.83066	1.61527	1.79919	1.44227	1.37133	1.86226	1.47292	1.56884	0.268491	0.0928831	0.157251	-0.0847855	0.719428	0.931945	-0.0498362	0.751349	0.880184
ABCA4	ENSG00000198691.13	chr1	93992834	94121148	128315	-	-5.64056	-4.33615	-4.32228	-4.88583	-4.71341	-4.77965	-3.9895	-5.01738	-4.65006	-4.55231	-5.63393	-4.91583	-5.27014	-5.20518	-5.13039	0.24217	0.623782	0.708848	-1.18159	0.231156	0.691081	-0.565587	0.318501	0.567264
ARHGAP29	ENSG00000137962.13	chr1	94148988	94275068	126081	-	1.13382	0.35372	0.786523	1.27882	0.986113	0.9078	2.30576	2.43767	2.1784	2.30728	1.66913	0.545389	1.36111	-0.235288	0.55707	1.40634	0.000480379	0.00251172	0.772375	0.109229	0.587659	-0.459822	0.174309	0.410574
ABCD3	ENSG00000117528.14	chr1	94418389	94518666	100278	+	2.60122	2.56118	2.65756	2.688	2.12015	2.52562	3.37966	3.61698	3.91279	3.63648	3.0898	2.35836	2.72224	1.81606	2.29889	1.11154	0.000276701	0.00167832	0.569902	0.1103	0.587659	-0.327379	0.1787	0.416587
F3	ENSG00000117525.14	chr1	94529173	94541759	12587	-	3.95769	4.20806	4.24129	3.34569	3.13698	3.77794	3.1838	3.94797	4.13761	3.75646	4.40636	0.936355	3.48695	1.28079	1.90136	-0.0257585	0.952379	0.967243	0.628059	0.329631	0.760634	-1.95297	0.00244178	0.0464062
SLC44A3-AS1	ENSG00000224081.9	chr1	94613814	94855426	241613	-	-1.06007	-1.04475	-1.23151	-2.02575	-1.35377	-1.34317	-2.74213	-2.63751	-1.72946	-2.3697	-1.30494	-2.51723	-1.60511	-3.03845	-2.38693	-1.08606	0.013456	0.0332075	0.0270325	0.955605	0.989136	-1.23317	0.0079947	0.0820445
SLC44A3	ENSG00000143036.17	chr1	94820342	94895246	74905	+	1.72532	1.2924	1.46503	1.05414	1.2	1.34738	0.330605	0.47443	1.22937	0.678136	1.407	0.437543	1.40403	0.175981	0.672517	-0.697756	0.0389615	0.0780429	0.0564856	0.891876	0.974973	-0.812685	0.0225192	0.138899
CNN3	ENSG00000117519.16	chr1	94896949	94927223	30275	-	5.40351	5.28359	5.27089	5.33704	5.16996	5.293	5.53479	5.43423	5.34585	5.43829	5.72105	4.9121	5.49936	4.86093	5.0908	0.145763	0.327793	0.432306	0.434121	0.0644921	0.511758	-0.286538	0.0702757	0.24952
AC105942.1	ENSG00000235501.6	chr1	94927361	94963616	36256	+	0.194958	1.00463	0.662734	0.606319	0.386873	0.571102	-0.159497	-0.811931	-0.723232	-0.564887	0.512672	0.60186	1.11061	0.0802926	0.597587	-1.18831	0.00341799	0.0113639	-0.0585554	0.889922	0.974314	-0.121538	0.668259	0.831245
ALG14	ENSG00000172339.10	chr1	94974405	95072951	98547	-	-1.4726	-0.981734	-1.23421	-1.69803	-1.57172	-1.39166	-1.98577	-2.32056	-2.2765	-2.19428	-1.42481	-1.79824	-1.81584	-1.95898	-1.85769	-0.843952	0.00203085	0.00757325	-0.041329	0.888226	0.973731	-0.602686	0.013801	0.107958
TLCD4-RWDD3	ENSG00000271092.5	chr1	95117923	95247225	129303	+	-1.62203	-1.36815	-1.58354	-1.12936	-0.978272	-1.33627	-0.986775	-1.50841	-1.36117	-1.28545	-1.93173	-2.79201	-2.13579	-2.01405	-2.31395	0.0534926	0.85201	0.894301	-0.642213	0.217882	0.683342	-1.11467	0.00782303	0.0809079
AC092802.1	ENSG00000226026.6	chr1	95161676	95233982	72307	-	-2.88265	-2.34525	-2.91333	-1.89045	-2.2577	-2.45788	-2.50305	-2.63943	-1.77999	-2.30749	-2.87137	-3.29828	-2.42081	-2.20375	-2.64095	0.168437	0.651347	0.732382	-0.423331	0.50905	0.856387	-0.166736	0.680498	0.839268
LINC02607	ENSG00000228971.3	chr1	95510059	95782342	272284	+	-3.64697	-4.0315	-4.46325	-2.65477	-2.27897	-3.41509	-4.27471	-5.45692	-3.54181	-4.42448	-4.74762	-1.38967	-5.71661	-2.10413	-3.07014	-1.26254	0.330874	0.435487	-1.50372	0.491826	0.847323	0.0679335	0.947858	0.975945
PTBP2	ENSG00000117569.19	chr1	96721665	96823738	102074	+	1.64055	1.62439	1.60404	1.5791	1.39063	1.56774	0.254415	0.0422463	0.653605	0.316755	1.76062	2.00599	1.72382	1.11569	1.61517	-1.26298	0.000118498	0.000890505	0.19831	0.537655	0.869922	-0.0596768	0.782627	0.896391
DPYD	ENSG00000188641.14	chr1	97077743	97995000	917258	-	1.81611	2.31411	1.7305	1.58158	2.60296	2.00905	1.01814	0.310381	0.65804	0.662187	1.36241	2.33498	2.29184	1.21135	1.94606	-1.36722	0.00185606	0.00705559	-0.642538	0.210347	0.680217	-0.194224	0.541023	0.749423
MIR137HG	ENSG00000225206.10	chr1	97933474	98049863	116390	-	-0.449225	-0.0264202	-0.745495	-0.410348	1.00865	-0.124567	-1.01907	-3.25091	-2.01768	-2.09588	-0.563108	0.0366106	-0.0952361	-1.24892	-0.435848	-2.06305	0.00515589	0.0156547	-0.420406	0.564246	0.878684	-0.498384	0.303944	0.55373
SNX7	ENSG00000162627.17	chr1	98661701	98760500	98800	+	3.84815	3.41477	3.62591	3.71604	3.75582	3.67214	3.74034	3.81287	3.69067	3.74796	3.8859	3.88831	3.98046	3.15106	3.67328	0.0788437	0.692812	0.765832	0.22156	0.45898	0.829749	-0.115383	0.573077	0.773103
PLPPR4	ENSG00000117600.12	chr1	99263953	99309590	45638	+	0.308593	0.0469355	-0.135246	-0.105966	-0.592636	-0.0956637	0.229911	0.380515	0.350837	0.320421	-0.510068	0.459679	-0.797293	-0.239815	-0.192476	0.417844	0.114024	0.185644	-0.420231	0.344903	0.769716	-0.265772	0.345333	0.591716
LINC01708	ENSG00000224445.3	chr1	99472332	99600995	128664	-	-2.29003	-2.61333	-1.73598	-0.946765	-0.466589	-1.61054	-1.08401	-1.98546	-3.59219	-2.22055	-3.59219	-1.88392	-2.98934	-1.78039	-2.21789	-1.06045	0.281216	0.383418	-3.58338	0.117973	0.593246	-0.83945	0.377845	0.622037
PALMD	ENSG00000099260.11	chr1	99646113	99694541	48429	+	-0.165283	0.203733	-0.56424	0.155687	-0.221253	-0.118271	-1.41825	-2.03841	-3.40286	-2.28651	-1.25741	-0.268724	-0.0219538	-0.241215	-0.177298	-2.203	6.2e-05	0.000546592	-1.1378	0.0350764	0.442711	-0.144395	0.588223	0.782665
FRRS1	ENSG00000156869.14	chr1	99703970	99766635	62666	-	0.412255	-0.187301	-0.186193	-0.461942	0.752673	0.0658984	-0.0160502	-0.243843	-0.58378	-0.281224	0.596026	0.590924	0.74206	0.447719	0.593568	-0.347126	0.205915	0.29943	0.541176	0.141454	0.619671	0.427649	0.0980576	0.301568
AGL	ENSG00000162688.17	chr1	99850361	99924023	73663	+	2.89101	2.77796	2.95924	2.95837	2.47137	2.81159	2.189	2.31052	2.42822	2.30925	2.7205	2.08754	3.05079	1.98313	2.37382	-0.503194	0.0443182	0.0866535	-0.0858984	0.800473	0.95504	-0.523947	0.0387986	0.181738
AC118553.2	ENSG00000283761.1	chr1	99970011	100083321	113311	+	-1.66128	-1.96685	-1.65746	-1.55704	-1.79182	-1.72689	-2.47815	-1.97231	-2.00119	-2.15055	-1.86521	-2.52213	-2.19938	-2.43559	-2.3857	-0.432725	0.0762314	0.134345	-0.136163	0.682294	0.920496	-0.77992	0.00693573	0.0766141
SASS6	ENSG00000156876.10	chr1	100083563	100132955	49393	-	3.32187	3.09539	3.13699	3.2807	2.98566	3.16412	1.61184	2.02634	1.55028	1.72949	3.18116	2.85026	3.35929	2.36005	2.85654	-1.42725	4.55e-05	0.000443913	0.0232386	0.940948	0.984938	-0.410657	0.0754954	0.260355
TRMT13	ENSG00000122435.10	chr1	100133150	100150498	17349	+	2.4104	2.09907	2.41922	2.27998	1.99193	2.24012	1.4134	1.49388	1.67469	1.52732	2.26832	2.07707	2.05393	1.43556	1.85552	-0.720279	0.00322196	0.0108429	0.0311214	0.911107	0.979691	-0.524456	0.0189345	0.126113
LRRC39	ENSG00000122477.13	chr1	100148448	100178273	29826	-	-0.424807	-0.562796	-1.2397	-1.32484	-1.14667	-0.939762	0.341739	0.00644871	-0.0642064	0.0946603	-0.332104	-2.05422	-2.01997	-1.93276	-2.00232	1.07195	0.00101827	0.00446341	0.641664	0.119623	0.595263	-1.25892	0.00452507	0.0622295
DBT	ENSG00000137992.14	chr1	100186919	100249834	62916	-	0.948141	0.552361	0.572943	0.947519	0.565798	0.717352	1.40474	1.3914	1.41986	1.40533	0.792244	0.668671	0.901974	0.371889	0.647511	0.694015	0.000751546	0.00353919	0.0850741	0.73121	0.935243	-0.175394	0.313858	0.562704
AL445928.2	ENSG00000285530.1	chr1	100220488	100253414	32927	+	-2.15795	-2.48732	-2.23314	-2.55774	-2.51962	-2.39115	-3.40537	-2.8871	-2.31102	-2.86783	-2.56031	-2.01361	-2.82086	-2.42973	-2.4214	-0.55766	0.148734	0.230865	-0.191018	0.720559	0.932097	-0.185542	0.597072	0.788621
RTCA-AS1	ENSG00000224616.3	chr1	100251528	100266179	14652	-	0.117276	0.524215	0.011655	0.174247	-0.144403	0.136598	1.18947	0.930416	0.6296	0.916495	0.442299	-0.136963	0.0979187	-0.465668	-0.168237	0.782215	0.000918511	0.00413086	0.311812	0.285308	0.72731	-0.429169	0.0601282	0.230838
RTCA	ENSG00000137996.13	chr1	100266216	100292769	26554	+	3.15284	3.12051	3.1276	3.2154	3.244	3.17207	2.61151	2.4706	2.35018	2.47743	3.11303	2.99404	3.11064	2.58879	2.89782	-0.696183	0.000360653	0.00204399	-0.0523456	0.800713	0.95504	-0.383659	0.0175796	0.121614
CDC14A	ENSG00000079335.20	chr1	100345001	100520277	175277	+	2.51042	2.07493	2.3356	2.32094	1.63179	2.17474	2.16323	2.59877	2.45854	2.40685	2.27058	0.982001	2.18782	0.789772	1.31986	0.233611	0.418232	0.522462	0.0998798	0.816322	0.959583	-0.958519	0.00908952	0.08745
EXTL2	ENSG00000162694.14	chr1	100872372	100895179	22808	-	2.38715	2.12397	2.29399	2.24749	1.82685	2.17589	2.71737	2.34504	2.462	2.50814	2.44062	2.23372	2.33567	1.59879	2.05606	0.326466	0.122312	0.196501	0.268431	0.380073	0.787862	-0.254365	0.24637	0.495831
SLC30A7	ENSG00000162695.12	chr1	100896076	100981757	85682	+	2.67712	2.63734	2.70744	2.62701	2.73705	2.67719	2.74027	2.54563	2.67328	2.65306	2.83311	2.6538	2.65829	1.9133	2.40846	-0.024935	0.889051	0.921626	0.161735	0.547404	0.873942	-0.371065	0.0590585	0.228323
DPH5	ENSG00000117543.21	chr1	100989623	101026088	36466	-	1.78092	1.38229	1.71301	1.67749	1.70753	1.65225	1.0574	0.937377	0.866683	0.95382	1.82965	1.77624	1.91343	0.756622	1.4821	-0.705618	0.0226178	0.0502867	0.184999	0.615309	0.899128	-0.345035	0.203759	0.448154
AC093157.1	ENSG00000233184.7	chr1	101025844	101090513	64670	+	-0.616174	-1.53312	-0.804568	-0.765312	-1.12177	-0.968188	-0.397739	-0.53255	-0.636873	-0.522387	-0.774061	-0.871962	-0.959188	-1.52771	-1.11962	0.451364	0.0682545	0.12289	0.203921	0.569614	0.879673	-0.30714	0.245962	0.495315
OLFM3	ENSG00000118733.17	chr1	101802560	101996926	194367	-	2.57224	2.72827	2.40144	2.3375	2.47826	2.50354	0.383242	-0.219341	0.313163	0.159021	1.87873	3.00201	2.4333	1.19506	2.21012	-2.38264	0.000130967	0.000958547	-0.622632	0.24662	0.697871	-0.483974	0.167763	0.402623
RNPC3	ENSG00000185946.16	chr1	103525691	103555239	29549	+	2.1763	2.27486	2.18879	2.10005	1.63461	2.07492	1.99874	1.87886	2.02553	1.96771	2.30677	2.08011	2.11734	1.3217	1.83972	-0.111735	0.609607	0.696666	0.235361	0.467624	0.835266	-0.3608	0.125346	0.342977
AMY2B	ENSG00000240038.6	chr1	103553815	103579534	25720	+	-0.0828371	-0.315959	-0.0268734	-0.628957	-1.14525	-0.439975	-0.0898218	-0.310091	-0.41275	-0.270888	0.267716	-0.875894	-0.561588	-1.05564	-0.831041	0.148435	0.553002	0.645845	0.70032	0.0562898	0.492269	-0.530629	0.0748504	0.259395
PRMT6	ENSG00000198890.9	chr1	107056674	107067636	10963	+	0.660784	1.10583	0.922	1.17565	0.912565	0.955366	-0.566438	-0.518872	-0.821906	-0.635738	1.33967	1.26569	1.3662	1.31785	1.31658	-1.60516	7.66e-07	3.07e-05	0.396279	0.0568273	0.494243	0.27382	0.0569464	0.223539
NTNG1	ENSG00000162631.19	chr1	107140007	107483458	343452	+	-1.21378	-0.336388	-1.05408	-0.0640808	0.415406	-0.450585	-1.15468	-2.53604	-3.10862	-2.26645	-2.60987	0.704294	-1.69194	0.399346	-0.1961	-1.8489	0.024976	0.0544722	-2.17495	0.113656	0.58916	0.147099	0.783626	0.896969
VAV3	ENSG00000134215.16	chr1	107571161	107965180	394020	-	-2.14375	-0.508913	-1.91227	-1.37359	-0.52973	-1.29365	-1.69687	-2.90874	-2.90587	-2.50383	-1.86206	-0.0556938	-2.26037	0.713436	-0.53421	-1.26518	0.147484	0.229421	-0.558577	0.631375	0.904925	0.740462	0.250902	0.501104
SLC25A24	ENSG00000085491.17	chr1	108134043	108200849	66807	-	2.23545	2.37082	2.21173	2.40261	2.82108	2.40834	2.05687	1.80164	1.59689	1.81846	2.07476	2.86919	2.46618	2.91533	2.75023	-0.589343	0.00247434	0.00876582	-0.326109	0.181793	0.65613	0.256507	0.111628	0.322244
FAM102B	ENSG00000162636.16	chr1	108560089	108644900	84812	+	1.89808	1.66945	1.43989	1.88574	2.69488	1.91761	2.39836	2.17786	2.72343	2.43322	1.51901	2.96844	1.40507	2.29261	2.22204	0.51953	0.137901	0.217183	-0.388478	0.464085	0.832561	0.200752	0.556818	0.761226
HENMT1	ENSG00000162639.16	chr1	108648290	108661526	13237	-	2.28916	2.547	2.47455	2.62504	2.24718	2.43659	1.83646	2.04515	2.28239	2.05467	2.30243	2.64898	3.13121	3.0111	2.93043	-0.384142	0.0271432	0.0581884	-0.12869	0.577743	0.883179	0.4248	0.0111597	0.0967263
PRPF38B	ENSG00000134186.12	chr1	108692310	108702928	10619	+	3.06228	3.12559	3.06622	2.89993	2.88716	3.00823	2.80264	2.97767	3.03627	2.93886	3.32333	3.04813	3.34825	3.12672	3.17437	-0.0697364	0.547049	0.640775	0.320257	0.0793658	0.542598	0.0815825	0.482887	0.706852
FNDC7	ENSG00000143107.10	chr1	108712908	108742749	29842	+	-3.3725	-2.38537	-3.13577	-2.98492	-4.52219	-3.28015	-1.29373	-1.38201	-3.59438	-2.09004	-2.36583	-3.82758	-2.79181	-3.03603	-3.21847	1.41796	0.0655641	0.118821	1.13408	0.289185	0.728539	0.105925	0.901519	0.956082
STXBP3	ENSG00000116266.11	chr1	108746674	108809523	62850	+	2.59378	2.29005	2.49273	2.69851	2.23468	2.46195	3.50225	3.43649	3.29469	3.41114	2.6594	2.10993	2.3339	2.45727	2.30037	0.952017	2.49e-06	6.25e-05	0.204559	0.26515	0.709992	-0.237997	0.0720474	0.253174
GPSM2	ENSG00000121957.15	chr1	108875350	108934545	59196	+	2.45086	2.54274	2.56734	2.17649	2.07003	2.36149	2.15085	2.33289	2.44924	2.31099	2.37233	1.95797	2.0644	2.15658	2.05965	-0.0511895	0.709119	0.779764	0.0154798	0.939867	0.984858	-0.38605	0.0144931	0.110539
WDR47	ENSG00000085433.16	chr1	108970214	109042113	71900	-	1.92272	1.62826	1.57947	1.84844	2.00351	1.79648	4.44427	4.38697	3.93637	4.25587	2.51852	1.97415	1.69637	2.22274	1.96442	2.4712	6.12e-10	1.75e-06	0.736014	0.00530528	0.234949	0.0910805	0.572743	0.772831
TAF13	ENSG00000197780.10	chr1	109062486	109076003	13518	-	3.29626	3.0511	3.08571	3.44614	3.1709	3.21003	3.60997	3.51386	3.44619	3.52334	3.63765	2.92384	3.36845	3.3294	3.20723	0.319996	0.0194126	0.0446372	0.441052	0.0262005	0.404992	-0.0652265	0.612941	0.796993
TMEM167B	ENSG00000215717.7	chr1	109090764	109096934	6171	+	2.37959	1.95083	2.24731	2.15395	2.00783	2.1479	1.60774	1.68822	1.42291	1.57296	2.09835	1.43667	1.74755	1.59678	1.59366	-0.575274	0.00101307	0.00444747	-0.045958	0.812501	0.958882	-0.643939	0.00050446	0.0213743
C1orf194	ENSG00000179902.13	chr1	109105951	109113857	7907	-	-0.210387	-0.00545324	-0.993036	0.139857	-0.301818	-0.274168	-0.0684964	0.543394	-0.27065	0.0680825	-0.198104	-0.112951	0.396208	0.39151	0.224922	0.414968	0.208982	0.302843	0.115682	0.817535	0.960068	0.503608	0.133887	0.35562
ELAPOR1	ENSG00000116299.17	chr1	109113679	109206781	93103	+	1.98244	0.720124	1.59573	1.07122	0.232281	1.12036	0.301068	-0.3574	2.45876	0.800809	1.29536	0.868699	0.306202	-0.276154	0.299583	-0.372779	0.529139	0.624497	0.170781	0.839406	0.962247	-1.01336	0.132097	0.353345
SARS1	ENSG00000031698.13	chr1	109213918	109238182	24265	+	3.92528	3.3685	3.76979	3.75771	3.59405	3.68307	3.36742	3.7126	3.26038	3.4468	3.51277	3.58318	3.24504	3.59575	3.47466	-0.233218	0.140771	0.220707	-0.164649	0.472733	0.836752	-0.297658	0.0693648	0.248009
CELSR2	ENSG00000143126.8	chr1	109249539	109275751	26213	+	0.0561873	0.747443	0.271749	0.689064	1.08435	0.56976	1.85474	1.7666	1.94873	1.85669	-0.207342	1.47973	0.127932	1.74297	1.11688	1.29753	0.00104679	0.00454668	-0.766544	0.186225	0.659856	0.463242	0.168294	0.403027
MYBPHL	ENSG00000221986.7	chr1	109292365	109307011	14647	-	-3.3599	-3.04692	-3.82063	-3.22696	-2.93422	-3.27772	-1.59261	-3.18811	-3.76996	-2.85023	-4.34344	-0.906927	-4.34344	-1.85721	-2.36919	0.49948	0.658009	0.737556	-2.3789	0.3495	0.771738	0.671988	0.545234	0.752539
SORT1	ENSG00000134243.12	chr1	109309568	109397918	88351	-	3.5049	3.81557	3.4935	3.64863	3.6417	3.62086	4.40828	4.14039	4.17684	4.24184	3.32823	4.11125	3.93637	4.28156	4.10973	0.621567	4.9e-05	0.000467425	-0.28674	0.0865191	0.551312	0.406002	0.00174877	0.0396758
PSMA5	ENSG00000143106.13	chr1	109399042	109426448	27407	-	2.60526	2.67249	2.71565	2.77727	2.80494	2.71512	3.00255	2.97008	2.61584	2.86282	2.81473	2.57683	3.02981	2.99117	2.86594	0.150046	0.183512	0.272952	0.106253	0.51861	0.861602	0.0753217	0.496495	0.716803
SYPL2	ENSG00000143028.9	chr1	109466546	109482134	15589	+	-5.54376	-4.97285	-5.02094	-4.8801	-5.54376	-5.19228	-2.90915	-3.19575	-2.98767	-3.03086	-5.54376	-4.21504	-5.54376	-4.37038	-4.70972	3.32103	0.000168124	0.00114638	-0.985912	0.489506	0.846308	0.741304	0.362038	0.607163
ATXN7L2	ENSG00000162650.16	chr1	109483479	109492804	9326	+	-0.925749	-0.617723	-0.896054	-0.999361	-1.42246	-0.972269	-1.13096	-0.805524	-1.9943	-1.31026	-1.34999	-1.3053	-1.73674	-0.995158	-1.34573	-0.333278	0.264672	0.365702	-0.391454	0.393507	0.794115	-0.467677	0.138294	0.361874
CYB561D1	ENSG00000174151.15	chr1	109494052	109502932	8881	+	-0.35533	-0.19633	-0.346029	-0.460379	-0.001899	-0.271993	-0.184381	-0.426324	-0.595308	-0.402004	-0.223603	-0.526221	-0.57595	0.1272	-0.32499	-0.134364	0.455028	0.556672	0.0547513	0.834155	0.961519	-0.0999862	0.582012	0.778409
GNAI3	ENSG00000065135.12	chr1	109548615	109600195	51581	+	3.17941	3.0092	3.05221	2.9074	2.98952	3.02755	3.04277	3.02276	2.8954	2.98698	3.27112	2.88401	3.16107	3.20143	3.08217	-0.0404736	0.659484	0.738639	0.249145	0.0869433	0.552042	-0.0267917	0.77084	0.890589
AMPD2	ENSG00000116337.19	chr1	109616104	109632053	15950	+	-0.966229	-0.51148	-0.661762	-0.513537	-0.253066	-0.581215	-0.875462	-1.20399	-1.0788	-1.05275	-1.64168	-0.936085	-1.19389	-1.14599	-1.09199	-0.480565	0.0181254	0.0422611	-1.06603	0.00480901	0.224254	-0.629644	0.00474177	0.0634053
GSTM4	ENSG00000168765.17	chr1	109656099	109674836	18738	+	-1.52355	-0.661787	-1.21278	-1.43981	-1.66302	-1.30019	-1.53031	-1.23901	-1.99165	-1.58699	-1.93578	-1.52787	-2.24244	-1.5648	-1.77837	-0.290437	0.32282	0.427086	-0.663923	0.179759	0.65552	-0.611809	0.0634683	0.237483
GSTM2	ENSG00000213366.13	chr1	109668022	109709551	41530	+	-3.28771	-2.94924	-3.08998	-3.26693	-3.34085	-3.18694	-2.85453	-2.53256	-3.16392	-2.85034	-3.27558	-3.75305	-3.76415	-3.42611	-3.64777	0.364683	0.139613	0.219155	-0.0970644	0.800401	0.95504	-0.573407	0.0562144	0.222074
CSF1	ENSG00000184371.14	chr1	109910242	109930992	20751	+	-2.24779	-1.07619	-1.27259	-0.633568	-0.825212	-1.21107	-2.00437	-1.70108	-3.04085	-2.24877	-1.7664	-1.65907	-1.19432	-0.792727	-1.21537	-1.04141	0.0309769	0.0648816	-0.549118	0.383588	0.790005	-0.0092968	0.980198	0.990468
AHCYL1	ENSG00000168710.18	chr1	109984765	110023742	38978	+	3.92484	3.8993	3.93241	3.87406	3.98834	3.92379	3.99385	3.90415	3.77796	3.89199	3.72139	3.70902	3.63623	3.92443	3.75656	-0.0314562	0.690401	0.763875	-0.196813	0.116287	0.590754	-0.250623	0.00732358	0.0782421
STRIP1	ENSG00000143093.15	chr1	110031577	110074641	43065	+	1.48957	1.45018	1.54505	1.64146	1.53772	1.5328	1.80619	1.97856	1.61545	1.80007	1.47899	1.52337	1.46769	1.92362	1.63823	0.273012	0.0230985	0.051159	-0.0468673	0.776895	0.947383	0.0313515	0.77671	0.89355
ALX3	ENSG00000156150.9	chr1	110059870	110070672	10803	-	-1.29292	-0.795774	-0.989943	-1.61888	-0.735639	-1.08663	-2.14165	-1.67599	-2.72863	-2.18209	-1.35887	-0.434555	-1.07092	-0.201589	-0.569021	-1.22136	0.0109672	0.0282396	-0.299576	0.583195	0.886001	0.456271	0.168819	0.403587
SLC6A17	ENSG00000197106.7	chr1	110150494	110202202	51709	+	-2.00498	-0.942985	-1.6393	-1.37048	0.011024	-1.18934	-0.631003	-1.21848	-0.817194	-0.888894	-1.63408	0.340895	-1.16319	-0.362121	-0.394804	0.308603	0.483306	0.5828	-0.429986	0.572108	0.880315	0.665969	0.129318	0.349043
LINC02586	ENSG00000224965.1	chr1	110208834	110209987	1154	-	-2.53578	-0.560239	-0.807968	-1.64918	-1.00148	-1.31093	-1.48499	-1.50307	-1.32715	-1.4384	-1.3165	-1.40153	-0.364386	-0.989538	-0.918484	-0.113782	0.856393	0.897536	0.0620972	0.946558	0.986598	0.488595	0.413248	0.652235
KCNC4	ENSG00000116396.15	chr1	110210314	110283100	72787	+	0.804025	1.20923	1.38666	0.185246	1.12493	0.942018	0.26493	0.746014	1.41087	0.80727	0.324694	0.623702	0.549436	-0.313984	0.286385	-0.140056	0.679994	0.755162	-0.617419	0.250631	0.700647	-0.779877	0.0423034	0.190445
RBM15-AS1	ENSG00000227963.1	chr1	110286375	110339171	52797	-	-2.93804	-2.77638	-2.74527	-3.45267	-2.63119	-2.90871	-3.55545	-2.81805	-2.77029	-3.04793	-2.60712	-2.25994	-2.16788	-2.93903	-2.45562	-0.187762	0.687861	0.761653	0.3588	0.577917	0.883277	0.358987	0.411737	0.650816
RBM15	ENSG00000162775.16	chr1	110338506	110346681	8176	+	3.25652	3.37154	3.33158	3.15639	3.27903	3.27901	3.41306	3.55695	3.21887	3.39629	3.52282	3.5242	3.44927	3.76371	3.57906	0.118315	0.228436	0.325531	0.248978	0.0988161	0.573722	0.216567	0.039007	0.182135
LAMTOR5-AS1	ENSG00000224699.9	chr1	110347116	110443817	96702	+	0.0530348	0.0939003	0.0421773	-0.0728777	-0.00416006	0.0224149	-0.142615	-0.173803	-0.317741	-0.211386	0.125579	0.468492	0.321927	0.412163	0.40086	-0.236443	0.0437966	0.0857772	0.10686	0.494573	0.849272	0.277962	0.0169421	0.119719
SLC16A4	ENSG00000168679.18	chr1	110362851	110391082	28232	-	-2.51795	-3.05353	-2.2737	-1.99238	-1.73947	-2.31541	-2.13836	-3.2404	-2.22077	-2.53318	-2.39997	-3.86172	-2.05611	-3.07018	-2.996	-0.28545	0.565064	0.656612	-0.0625191	0.931744	0.983371	-0.799643	0.165014	0.399035
LAMTOR5	ENSG00000134248.14	chr1	110401249	110407942	6694	-	2.57493	2.43999	2.62512	2.70051	2.5716	2.58243	2.53659	2.67914	2.46642	2.56072	2.63884	2.40664	2.5582	2.48769	2.48417	-0.0160418	0.878114	0.913132	0.0638789	0.683387	0.920496	-0.187905	0.101046	0.305959
LRIF1	ENSG00000121931.16	chr1	110947190	110963965	16776	-	2.54904	2.27539	2.36978	2.55171	2.39007	2.4272	3.45877	3.85396	3.52179	3.61151	2.65751	1.91991	2.61376	2.56969	2.36779	1.19246	1.71e-06	4.94e-05	0.239172	0.289577	0.728539	-0.111576	0.47485	0.700535
DRAM2	ENSG00000156171.15	chr1	111117163	111140203	23041	-	3.45948	3.15358	3.30964	3.13191	3.06568	3.22406	3.05576	3.24044	3.18198	3.1594	3.26274	2.99591	2.99861	2.826	2.94018	-0.0650559	0.613111	0.699944	0.0427194	0.823445	0.960393	-0.384694	0.0116064	0.0988442
CEPT1	ENSG00000134255.14	chr1	111139627	111185104	45478	+	1.95728	1.38055	1.83445	1.69547	1.38228	1.65	1.52038	1.70731	1.89654	1.70808	2.20311	1.67119	1.64295	1.66142	1.65852	0.0565963	0.726016	0.794621	0.558156	0.0317259	0.430337	-0.085154	0.606582	0.793624
DENND2D	ENSG00000162777.17	chr1	111185969	111204535	18567	-	1.49033	1.2634	1.32587	1.20768	1.61563	1.38058	0.330013	0.599776	0.549451	0.49308	1.4438	1.63363	1.62724	1.82267	1.69451	-0.887548	1.52e-05	0.000208239	0.069272	0.693248	0.922698	0.230514	0.0659815	0.242327
PIFO	ENSG00000173947.14	chr1	111346600	111353013	6414	+	1.53912	1.84837	1.33524	1.70113	1.93999	1.67277	1.85716	2.08442	1.48329	1.80829	1.59952	2.35438	2.4495	3.25314	2.68567	0.153668	0.465124	0.565784	-0.0605857	0.851136	0.963859	0.967971	0.000299788	0.016813
OVGP1	ENSG00000085465.13	chr1	111414319	111427735	13417	-	-2.18963	-1.65223	-1.13645	-2.08793	-1.41115	-1.69548	0.553389	0.378999	0.058503	0.330297	-1.12548	-2.60526	-1.56667	-0.894363	-1.68876	2.10818	1.61e-05	0.000216584	0.603074	0.270866	0.714766	0.0476742	0.907617	0.95885
AL390195.1	ENSG00000243960.1	chr1	111438638	111441364	2727	-	-0.53374	0.233198	-0.165197	-0.965498	-0.87559	-0.461365	0.78746	0.770927	0.512914	0.690434	-0.744229	-1.05592	-0.567361	0.257702	-0.455192	1.22235	0.00274233	0.00951998	-0.335694	0.599584	0.892642	0.0066569	0.986815	0.993546
WDR77	ENSG00000116455.14	chr1	111439890	111449256	9367	-	1.24256	1.27115	1.58797	1.44769	1.29563	1.369	1.61291	1.80381	1.73993	1.71888	1.4781	0.838844	1.49965	1.58652	1.30834	0.353296	0.0323183	0.0670819	0.11276	0.627082	0.903546	-0.102358	0.529722	0.740997
ATP5PB	ENSG00000116459.11	chr1	111448864	111462773	13910	+	3.74554	3.61186	3.61689	3.52896	3.45161	3.59097	3.26436	3.22284	3.06299	3.1834	3.64728	3.56066	3.7631	3.89151	3.73842	-0.408588	0.0010864	0.00468461	0.0611914	0.671285	0.916816	0.0671683	0.490182	0.71272
C1orf162	ENSG00000143110.12	chr1	111473792	111478512	4721	+	-1.56816	-1.94758	-1.65101	-1.47226	-1.78346	-1.68449	-2.2467	-1.45687	-2.12068	-1.94142	-1.84513	-1.66543	-2.49459	-2.05353	-2.07118	-0.252008	0.431845	0.534754	-0.164919	0.729253	0.934629	-0.559597	0.112047	0.322881
RAP1A	ENSG00000116473.14	chr1	111542218	111716691	174474	+	1.91599	1.78129	1.6704	1.76969	1.94325	1.81613	2.44425	2.40837	2.50611	2.45291	2.05532	2.08086	1.90491	2.27297	2.08625	0.639768	3.71e-05	0.000383153	0.247488	0.134221	0.612687	0.186851	0.10017	0.304554
INKA2	ENSG00000197852.12	chr1	111680630	111755824	75195	-	-0.0982509	0.228449	0.00307649	-0.0300781	0.873032	0.195246	2.18044	2.29241	2.25606	2.24297	-0.305714	0.724888	0.519734	0.638082	0.627568	2.06441	3.12e-08	4.97e-06	-0.494709	0.158268	0.638887	0.336411	0.103909	0.310297
INKA2-AS1	ENSG00000227811.3	chr1	111739579	111747798	8220	+	-2.02108	-2.37543	-2.37584	-1.69693	-1.27811	-1.94948	-1.04479	-1.53835	-1.92326	-1.50213	-2.49394	-0.858816	-1.84718	-1.57217	-1.42605	0.515828	0.196798	0.288575	-0.584342	0.419221	0.810734	0.434033	0.27835	0.530024
DDX20	ENSG00000064703.12	chr1	111755245	111768000	12756	+	1.52289	1.25578	1.1358	1.46058	1.1593	1.30687	1.11478	1.30933	0.743261	1.05579	1.67403	1.15072	1.35077	1.43126	1.31091	-0.238638	0.121191	0.194962	0.378185	0.0818069	0.544138	-0.0698563	0.632089	0.809381
CTTNBP2NL	ENSG00000143079.15	chr1	112396214	112463456	67243	+	1.74629	1.60502	1.64771	1.69853	1.47297	1.6341	1.92243	1.98031	2.00399	1.96891	2.00024	1.35725	1.55812	1.60267	1.50601	0.335712	0.0041244	0.0131474	0.372492	0.0218286	0.385801	-0.208843	0.0587133	0.227801
WNT2B	ENSG00000134245.18	chr1	112466541	112530165	63625	+	-3.1446	-3.33956	-3.38541	-3.36612	-2.77448	-3.20203	-2.16973	-2.70737	-2.86896	-2.58202	-2.44898	-4.90107	-2.71509	-3.04355	-3.55324	0.641927	0.0844368	0.145691	0.794351	0.127935	0.60606	-0.302817	0.472595	0.6985
ST7L	ENSG00000007341.19	chr1	112523514	112620825	97312	-	0.910909	1.0353	0.968677	0.964918	0.738349	0.923631	0.527693	0.895392	0.885055	0.76938	0.955911	1.41159	0.947611	1.30469	1.2213	-0.152033	0.317872	0.422335	0.0361998	0.869361	0.96941	0.193028	0.2006	0.444499
CAPZA1	ENSG00000116489.13	chr1	112619805	112671616	51812	+	4.88384	4.75017	4.73378	4.87734	4.72668	4.79436	4.756	4.66228	4.55615	4.65814	4.95522	5.02991	5.20783	5.18538	5.14104	-0.135661	0.132631	0.210318	0.167043	0.20808	0.678914	0.264098	0.00834496	0.0830519
MOV10	ENSG00000155363.18	chr1	112673141	112700746	27606	+	2.05556	2.24211	2.11738	2.21644	2.30776	2.18785	1.72585	1.92541	1.42782	1.69302	1.87851	2.33761	2.25427	2.58404	2.39197	-0.489129	0.000823929	0.00378907	-0.303259	0.0909663	0.559636	0.122703	0.275439	0.527305
SLC16A1	ENSG00000155380.12	chr1	112911847	112957013	45167	-	3.55207	3.67198	3.61354	3.40469	3.58544	3.56554	4.66998	4.43361	4.22674	4.44344	4.34125	3.58931	3.98563	4.07276	3.88257	0.878128	3.39e-06	7.65e-05	0.781384	0.000427951	0.0988152	0.237719	0.0519073	0.213046
SLC16A1-AS1	ENSG00000226419.8	chr1	112956415	113047055	90641	+	-0.399082	-0.389552	-0.11045	-0.263199	0.248201	-0.182816	-0.512	-0.646532	-0.672581	-0.610371	-0.17898	0.487299	0.226178	0.595809	0.436429	-0.430691	0.0177875	0.0416479	0.0115003	0.959959	0.989653	0.533077	0.00278522	0.049348
LRIG2	ENSG00000198799.12	chr1	113073198	113132260	59063	+	1.8399	1.56357	1.79515	1.69163	1.46543	1.67114	1.97534	2.14219	2.06924	2.06226	1.64131	1.33539	1.30618	1.52339	1.38832	0.391763	0.00325742	0.0109391	-0.025047	0.88042	0.971657	-0.36849	0.00616529	0.0714674
MAGI3	ENSG00000081026.19	chr1	113390515	113685923	295409	+	1.03801	1.33052	1.19009	0.979066	1.1589	1.13932	1.61756	1.42527	1.95635	1.66639	1.13377	0.973909	1.42286	1.51106	1.30261	0.520878	0.00340633	0.0113455	-0.00317636	0.988925	0.996583	0.0965882	0.53104	0.7418
PHTF1	ENSG00000116793.16	chr1	113696831	113759489	62659	-	1.54766	1.85835	1.64684	1.81277	1.99798	1.77272	1.61031	1.14872	1.20213	1.32039	1.62092	2.12442	2.22716	2.45252	2.26804	-0.457058	0.0033614	0.0112277	-0.144012	0.450616	0.824347	0.419432	0.00428537	0.0606819
RSBN1	ENSG00000081019.13	chr1	113761832	113812476	50645	-	2.08027	1.96536	2.03861	2.09271	1.87734	2.01086	1.85894	1.96971	2.15899	1.99588	2.03744	1.56162	1.61871	1.58036	1.5869	-0.0153157	0.889898	0.922104	0.0323684	0.845355	0.963406	-0.517469	0.000676101	0.0253379
PTPN22	ENSG00000134242.16	chr1	113813811	113871753	57943	-	-4.7141	-3.92059	-4.48959	-3.72663	-3.78696	-4.12757	-1.94232	-3.23813	-3.14156	-2.77401	-3.90436	-4.36893	-4.67091	-3.88585	-4.30856	1.62671	0.0045783	0.014233	0.34737	0.677716	0.920358	-0.247345	0.688086	0.844316
AP4B1	ENSG00000134262.13	chr1	113894194	113905201	11008	-	0.398682	0.496177	0.381652	0.18912	0.507681	0.394663	1.07002	0.750269	0.715759	0.845349	0.443263	0.652484	0.242726	0.803221	0.566144	0.446093	0.00778139	0.0215013	0.0514797	0.819937	0.960393	0.0797563	0.600322	0.790066
DCLRE1B	ENSG00000118655.7	chr1	113905213	113914086	8874	+	1.25512	1.30406	1.17819	1.02672	1.53161	1.25914	0.935935	0.898813	0.742857	0.859202	1.58229	1.67305	1.77204	2.17097	1.87202	-0.402532	0.0132053	0.0327921	0.330298	0.104756	0.579548	0.551016	0.000867324	0.0286097
HIPK1	ENSG00000163349.22	chr1	113929324	113977869	48546	+	3.35135	3.36201	3.30694	3.19622	3.38402	3.32011	3.5702	3.69687	3.65309	3.64005	3.41297	3.24188	3.58584	3.60289	3.47687	0.32063	0.00348074	0.0115321	0.0985489	0.473342	0.837208	0.0756608	0.411807	0.650854
TRIM33	ENSG00000197323.12	chr1	114392790	114511203	118414	-	3.24942	3.11277	3.22526	3.25109	3.14868	3.19744	3.34314	3.50204	3.67034	3.50517	3.23986	3.3703	3.36457	3.4394	3.39142	0.308407	0.00900811	0.0241002	0.0483349	0.751818	0.940354	0.110045	0.291286	0.541341
BCAS2	ENSG00000116752.6	chr1	114567557	114581629	14073	-	3.72677	3.49317	3.60794	3.60875	3.28563	3.54445	4.17822	4.23234	3.64418	4.01825	4.37772	3.8374	4.0282	4.26902	4.04488	0.478865	0.00590792	0.0173671	0.839761	0.00150751	0.145079	0.428803	0.0124516	0.102866
DENND2C	ENSG00000175984.15	chr1	114582848	114670422	87575	-	-3.20039	-2.50435	-3.07222	-2.75406	-3.71392	-3.04899	0.570883	0.690359	-0.069335	0.397302	-1.85268	-5.60654	-3.20161	-1.85821	-3.55545	3.55786	3.8e-06	8.18e-05	1.26493	0.115717	0.590754	-0.398147	0.590858	0.784713
NRAS	ENSG00000213281.5	chr1	114704469	114716771	12303	-	3.74308	3.78234	3.75965	3.8194	3.75222	3.77134	3.22809	2.96437	2.89541	3.02929	3.79185	3.89606	3.71498	4.04792	3.88632	-0.743686	3.75e-06	8.14e-05	0.0265216	0.84871	0.963427	0.0308153	0.740879	0.873915
CSDE1	ENSG00000009307.16	chr1	114716913	114758676	41764	-	5.42483	5.45754	5.30438	5.43434	5.15281	5.35478	5.14155	5.1632	5.11458	5.13978	5.1405	5.08357	5.27594	5.39072	5.25008	-0.214528	0.0378522	0.0762584	-0.208486	0.156921	0.636578	-0.186821	0.0652515	0.240758
SIKE1	ENSG00000052723.12	chr1	114769479	114780685	11207	-	3.55937	3.34831	3.46373	3.50343	3.39995	3.45496	3.89767	3.92499	3.55951	3.79405	3.6372	3.27207	3.45484	3.51663	3.41452	0.34059	0.00369988	0.0120682	0.188342	0.210999	0.680514	-0.122278	0.227498	0.474624
TSPAN2	ENSG00000134198.10	chr1	115048011	115089503	41493	-	1.02514	0.118096	0.366758	1.24386	1.23366	0.797502	1.39568	0.930069	0.125787	0.817179	0.295662	0.53155	0.533685	1.57474	0.879992	0.0484806	0.888989	0.921626	-0.477413	0.419644	0.811029	0.0916333	0.795678	0.903898
VANGL1	ENSG00000173218.15	chr1	115641970	115698224	56255	+	1.40077	1.35767	1.30926	1.22482	1.63854	1.38621	1.63414	1.39161	1.74137	1.58904	1.01939	1.52099	1.50183	1.90061	1.64114	0.200069	0.124965	0.200023	-0.361987	0.0846578	0.547903	0.177977	0.173333	0.409547
SLC22A15	ENSG00000163393.13	chr1	115976513	116070054	93542	+	1.36962	1.44289	1.36148	1.48426	2.30124	1.5919	0.406336	-0.40474	0.599494	0.200363	0.982769	1.79365	1.57963	1.34767	1.57365	-1.42574	0.00036134	0.00204707	-0.59902	0.159597	0.639288	-0.134488	0.595327	0.78734
MAB21L3	ENSG00000173212.4	chr1	116111755	116135240	23486	+	-2.17349	-1.87795	-2.08421	-2.03373	-1.24052	-1.88198	-3.60698	-3.44322	-2.93757	-3.32925	-2.92562	-1.89969	-1.59817	-1.34335	-1.61374	-1.67073	0.000940139	0.00420989	-1.15439	0.0623553	0.504407	0.252047	0.3911	0.633522
ATP1A1	ENSG00000163399.16	chr1	116372668	116410261	37594	+	6.11622	6.00729	6.15026	6.01458	5.98754	6.05518	6.11415	6.10437	5.68423	5.96759	6.1021	5.41104	6.02878	5.9982	5.81267	-0.0869839	0.504607	0.602247	0.0526737	0.785846	0.949992	-0.323644	0.0253489	0.146211
ATP1A1-AS1	ENSG00000203865.11	chr1	116378437	116421301	42865	-	-2.35466	-2.65569	-2.0446	-2.49081	-2.33704	-2.37656	-2.39096	-2.48678	-2.19715	-2.3583	-2.44123	-2.61882	-1.98817	-1.47081	-2.02594	0.00302448	0.98996	0.993152	-0.068503	0.853142	0.963859	0.348496	0.155501	0.385756
LINC01762	ENSG00000233154.6	chr1	116423724	116478842	55119	-	-3.76943	-3.36458	-3.82063	-2.88282	-2.93422	-3.35434	-1.48505	-1.68384	-1.78735	-1.65208	-3.35327	-4.34344	-2.98948	-3.46615	-3.59969	2.29897	0.000378049	0.00211247	0.101066	0.912683	0.98034	-0.361433	0.588026	0.782504
AL390066.1	ENSG00000224950.2	chr1	116493016	116499212	6197	-	-3.16859	-3.17487	-2.87537	-3.61509	-2.82088	-3.13096	-0.389791	-1.35171	-0.809829	-0.850443	-3.42145	-2.72309	-3.70483	-1.78757	-2.7385	2.57443	0.000129079	0.000949096	-0.403497	0.696562	0.923017	0.423203	0.493511	0.714566
CD58	ENSG00000116815.16	chr1	116514534	116571039	56506	-	2.4043	2.23067	2.15734	2.50944	3.00679	2.46171	3.23053	2.8721	2.95043	3.01768	2.40455	3.22298	2.76027	3.21666	3.06663	0.564744	0.00901914	0.0241117	-0.0402515	0.8936	0.975282	0.520422	0.0154782	0.114693
IGSF3	ENSG00000143061.18	chr1	116574399	116667755	93357	-	2.5151	2.30451	2.57517	2.5741	3.00238	2.59425	2.95481	2.84844	2.58394	2.79573	1.69084	2.60069	1.57909	2.61166	2.26381	0.203783	0.353827	0.458324	-0.898148	0.0212147	0.381066	-0.424933	0.0749879	0.259682
PTGFRN	ENSG00000134247.10	chr1	116909916	116990353	80438	+	2.05116	2.20883	2.15264	2.16449	3.03362	2.32215	2.64495	2.4777	2.05861	2.39375	1.73973	2.72806	2.47387	3.10861	2.77018	0.0755459	0.721546	0.79112	-0.575512	0.104683	0.579548	0.370426	0.0975688	0.30058
CD101	ENSG00000134256.12	chr1	117001750	117036476	34727	+	-4.16312	-2.33315	-3.29726	-2.81985	-2.64321	-3.05132	-2.60689	-2.54958	-2.4084	-2.52162	-2.48252	-3.75701	-3.1008	-1.94654	-2.93478	0.642378	0.213395	0.308084	0.69604	0.345043	0.769716	0.23687	0.666202	0.830017
AL445231.1	ENSG00000236137.1	chr1	117025482	117059490	34009	-	-2.34495	-1.82471	-1.8474	-2.31782	-1.78437	-2.02385	-1.98101	-1.42498	-1.81808	-1.74136	-2.91736	-1.67215	-1.35487	-1.62586	-1.55096	0.329858	0.319116	0.423594	-1.10526	0.102088	0.574185	0.435012	0.192429	0.434719
TTF2	ENSG00000116830.12	chr1	117060326	117107453	47128	+	0.708552	0.932989	0.98503	1.45093	1.65491	1.14648	1.30746	1.25826	1.2266	1.26411	1.0467	1.89376	1.73996	2.08595	1.90656	0.126445	0.487732	0.586852	-0.0857632	0.756868	0.94203	0.685745	0.00189562	0.0413815
TRIM45	ENSG00000134253.10	chr1	117111060	117122587	11528	-	1.61066	1.38953	1.4127	0.932402	1.77156	1.42337	1.11051	1.25679	1.54826	1.30519	1.20743	1.22899	1.3038	1.72193	1.41824	-0.126063	0.503375	0.601465	-0.216604	0.457253	0.828501	-0.0740408	0.695528	0.848251
VTCN1	ENSG00000134258.17	chr1	117143587	117210960	67374	-	-1.45666	-1.12215	-1.84337	-0.870565	-2.00097	-1.45874	-3.08182	-3.72796	-2.0697	-2.95983	-4.13641	-2.86972	-2.49731	-1.8356	-2.40088	-1.75812	0.00435676	0.0136999	-3.2544	0.0131177	0.325464	-1.01271	0.046144	0.199155
MAN1A2	ENSG00000198162.12	chr1	117367449	117528872	161424	+	2.96447	3.10553	2.96626	3.02215	2.96829	3.00534	3.26178	3.14572	3.60235	3.33661	3.03885	3.13916	2.97314	3.26639	3.12623	0.330996	0.0146365	0.0355799	0.0394058	0.825783	0.960398	0.0368637	0.758293	0.884298
TENT5C	ENSG00000183508.5	chr1	117606048	117628389	22342	+	2.08372	2.44527	1.9526	2.15257	1.8386	2.09455	4.13792	4.0628	3.491	3.89724	1.34045	1.82721	2.04165	1.98759	1.95215	1.80637	6.94e-08	7.67e-06	-0.751292	0.0175415	0.366056	-0.226907	0.20677	0.451277
GDAP2	ENSG00000196505.11	chr1	117863485	117929621	66137	-	2.59173	2.43486	2.53071	2.47586	2.33827	2.47428	2.63493	2.60391	2.56182	2.60022	2.63757	2.32688	2.384	2.3567	2.35586	0.126031	0.184464	0.274182	0.168858	0.231891	0.691121	-0.204757	0.0435191	0.193204
WDR3	ENSG00000065183.16	chr1	117929720	117966543	36824	+	0.794845	0.750721	0.703861	0.84893	0.622656	0.744203	1.39569	1.46175	1.06421	1.30722	0.858656	0.192783	0.452792	0.655445	0.433673	0.568855	0.000187363	0.00124642	0.121582	0.478398	0.839678	-0.376765	0.00793457	0.0816029
SPAG17	ENSG00000155761.14	chr1	117953590	118185228	231639	-	0.722694	1.3044	0.76817	1.86569	1.09784	1.15176	1.04088	0.994699	1.58067	1.20542	0.516754	0.991407	1.65143	1.95842	1.53375	0.0608468	0.818679	0.869001	-0.619802	0.172447	0.650435	0.342597	0.210014	0.454437
TBX15	ENSG00000092607.15	chr1	118883046	118989556	106511	-	0.819408	0.509959	0.472704	1.34944	0.787862	0.787874	-1.16479	-1.59925	-1.55114	-1.43839	0.947476	-1.03696	0.0481033	0.375215	-0.204549	-2.26711	2.12e-05	0.000258989	0.184262	0.592369	0.88964	-0.967871	0.00421558	0.0603396
WARS2	ENSG00000116874.12	chr1	119031216	119140654	109439	-	0.952465	0.840637	0.933496	1.13076	0.996881	0.970849	0.221517	0.0447454	0.382492	0.216251	1.02226	1.00457	0.978666	1.14375	1.04233	-0.768768	0.000115677	0.000877029	0.0618613	0.741321	0.93733	-0.012131	0.923919	0.966803
WARS2-AS1	ENSG00000231365.6	chr1	119140391	119275973	135583	+	-0.138665	0.171432	0.308413	0.354381	0.258289	0.19077	0.19052	0.222363	0.593059	0.335314	0.184715	0.222613	0.765956	0.684616	0.557728	0.142488	0.372856	0.477357	0.00113308	0.996253	0.998656	0.304821	0.0710122	0.250829
ZNF697	ENSG00000143067.5	chr1	119619377	119648266	28890	-	0.234766	0.350107	0.233255	-0.640549	0.0506064	0.045637	1.11633	1.21541	1.12174	1.15116	0.601138	-1.11513	-0.371816	-0.173923	-0.553625	1.09798	0.000104528	0.000814157	0.547737	0.0939701	0.566295	-0.646383	0.0234702	0.141414
PHGDH	ENSG00000092621.13	chr1	119648411	119744218	95808	+	2.37951	1.98245	2.29008	2.19418	2.28602	2.22645	2.34917	2.60386	1.92883	2.29396	1.98506	1.93225	1.80637	2.10685	1.94849	0.0710249	0.613891	0.700555	-0.236067	0.280861	0.723564	-0.363527	0.0239199	0.14276
NOTCH2	ENSG00000134250.20	chr1	119911553	120100779	189227	-	2.25516	2.44784	2.31486	2.4392	2.14169	2.31975	2.39678	2.437	2.43321	2.42233	2.17913	1.58884	2.27752	2.23211	2.03282	0.103163	0.437032	0.539358	-0.134848	0.49911	0.851032	-0.363842	0.015926	0.116503
SEC22B	ENSG00000265808.4	chr1	120150898	120176520	25623	-	3.0253	2.784	2.90361	2.71627	2.81917	2.84967	3.15211	3.06539	2.91869	3.0454	3.02866	2.86342	2.78894	2.71991	2.79076	0.195764	0.0878606	0.150498	0.184365	0.265985	0.710651	-0.147733	0.19108	0.433456
AC244669.2	ENSG00000274642.1	chr1	120197085	120319680	122596	+	-0.74187	-0.874625	-0.657505	-2.18282	-0.722104	-1.03579	0.966368	0.818791	-0.160197	0.541654	-0.1469	0.71129	-1.25937	-0.278908	-0.275664	1.74685	0.0052992	0.0160002	1.00633	0.229881	0.690057	0.64001	0.293736	0.543756
AC244669.1	ENSG00000223804.5	chr1	120267334	120341871	74538	-	1.89216	2.09019	1.70381	2.11439	2.20627	2.00137	0.84081	0.854011	0.539718	0.744846	2.18791	2.23058	1.9765	2.22154	2.14287	-1.27244	2.65e-05	0.000304854	0.204882	0.388061	0.792363	0.0521189	0.746718	0.877403
NBPF8	ENSG00000270231.4	chr1	120419850	120467739	47890	+	3.65793	3.54322	3.70087	3.79307	3.50075	3.63917	3.93949	4.14331	4.02284	4.03521	3.86261	3.69821	3.68341	3.79906	3.72689	0.397472	0.00127148	0.00526083	0.229609	0.133919	0.61227	0.00379293	0.969128	0.986125
AC241952.1	ENSG00000275131.3	chr1	120489860	120701289	211430	-	2.12073	1.88813	1.97683	1.77294	2.3139	2.01451	3.00288	2.76225	2.66689	2.81067	2.24289	2.47801	1.99904	1.94576	2.14094	0.796925	0.000333514	0.00192757	0.234281	0.356509	0.775119	0.0245245	0.884581	0.947808
NBPF26	ENSG00000273136.7	chr1	120723949	120842110	118162	+	3.76334	4.25388	4.16927	4.18754	3.66752	4.00831	4.52508	4.57642	4.59823	4.56658	4.23002	3.66047	3.85663	4.4053	3.97413	0.558668	0.00409087	0.0130696	0.227319	0.357856	0.775343	-0.112598	0.494303	0.714864
LINC00623	ENSG00000226067.7	chr1	120913184	121009291	96108	+	0.289416	0.355086	0.456735	0.54033	0.624564	0.453226	-1.15187	-1.13291	-1.18443	-1.1564	0.263444	0.452551	0.411235	0.527929	0.463905	-1.66258	1.23e-06	4.07e-05	-0.184096	0.422498	0.812652	-0.0790045	0.594365	0.787122
AC241377.2	ENSG00000275585.2	chr1	120985692	121052167	66476	-	-2.35967	-1.78574	-3.0169	-1.14847	-1.81434	-2.02503	-1.8779	-2.52404	-1.77966	-2.06053	-2.12936	-1.91417	-1.71134	-2.29396	-1.97316	0.00366863	0.994893	0.996494	-0.0241891	0.978026	0.994222	0.0310328	0.957038	0.98011
AC244453.3	ENSG00000234998.1	chr1	121087528	121116676	29149	-	-1.42171	-0.117296	0.131879	0.240172	0.626093	-0.108172	2.71847	2.61722	3.23315	2.85628	-0.420022	-0.696983	0.641227	-0.152418	-0.0693913	3.22478	7.3e-06	0.000127371	-0.307948	0.755936	0.941533	0.0557872	0.928338	0.969371
H2BP1	ENSG00000223345.3	chr1	121108210	121117257	9048	-	3.7429	4.14995	4.15667	4.12543	4.06636	4.04826	4.95637	5.05193	5.26441	5.0909	3.46266	5.0231	5.15409	5.45785	5.21168	1.04528	2.41e-06	6.25e-05	-0.584319	0.0247935	0.402431	1.09233	1.67e-06	0.00125541
FAM72B	ENSG00000188610.12	chr1	121167646	121185539	17894	-	1.48166	1.72921	1.54145	1.67762	1.48746	1.58348	1.54405	1.42317	1.92887	1.63203	0.421115	1.25242	0.900021	1.05992	1.07079	0.0403694	0.794437	0.850838	-1.16882	0.00168827	0.150174	-0.63262	0.00275002	0.049028
SRGAP2C	ENSG00000171943.12	chr1	121184811	121392874	208064	+	3.00122	2.957	3.15154	3.0884	3.11729	3.06309	3.93603	4.03096	4.52652	4.1645	3.12468	3.48432	3.20212	3.21267	3.2997	1.1021	9.26e-06	0.00015052	0.0674816	0.773921	0.946755	0.14737	0.355705	0.601142
LINC02798	ENSG00000227082.3	chr1	121396754	121463508	66755	+	-4.4705	-3.34798	-4.86691	-5.10901	-4.69956	-4.49879	-2.4715	-3.42465	-2.55575	-2.8173	-3.61805	-3.76418	-4.15215	-3.96086	-3.95906	2.06683	0.00148419	0.00589395	1.20355	0.152631	0.632617	0.664099	0.285352	0.535962
EMBP1	ENSG00000231752.6	chr1	121519112	121575702	56591	+	0.0962799	1.00476	0.295316	0.545801	0.613775	0.511187	-0.0977868	0.170916	-1.01857	-0.315147	0.566104	-0.0568804	0.586426	0.00860001	0.179382	-0.808544	0.0145562	0.035414	0.0647471	0.865626	0.968898	-0.423055	0.142507	0.368654
AC239859.4	ENSG00000274927.1	chr1	143461221	143498767	37547	-	-0.275037	-0.283719	-0.422516	-0.937303	-1.54759	-0.693233	-2.47185	-0.696571	-0.276517	-1.14831	-1.38638	-0.732253	-0.137003	-0.538709	-0.469322	-0.553302	0.341321	0.445591	-0.79126	0.401631	0.800658	0.144992	0.778292	0.894235
LINC02591	ENSG00000263590.2	chr1	143790010	143797108	7099	+	-1.02034	-0.452925	-0.899084	-0.290324	-0.120877	-0.55671	-1.37045	-1.76739	-1.66659	-1.60148	-0.938185	-0.481779	-0.582013	-0.743113	-0.602302	-1.06728	0.00156512	0.00614882	-0.366535	0.330897	0.760646	-0.151275	0.520154	0.733706
H2BP2	ENSG00000234571.2	chr1	143875171	143904650	29480	-	-2.78774	-2.21293	-2.65003	-2.67439	-2.86195	-2.63741	1.97205	1.3309	2.66307	1.98867	-2.19229	-2.46934	-2.71387	-2.78888	-2.65736	4.7425	3.29e-07	1.91e-05	0.4872	0.618491	0.900584	-0.156487	0.830869	0.923432
H3-2	ENSG00000273213.3	chr1	143894544	143905966	11423	-	0.757284	1.10223	1.18159	1.15927	0.875	1.01507	3.75855	3.84643	4.08722	3.8974	0.761325	0.944429	1.58863	1.41616	1.31641	2.89049	1.6e-10	8.03e-07	-0.252271	0.383692	0.790005	0.240289	0.191993	0.434008
FAM72C	ENSG00000263513.5	chr1	143955364	143971965	16602	-	1.77021	1.96409	2.02068	2.20809	1.83893	1.9604	1.98856	2.12908	2.35084	2.15616	0.852159	1.79053	1.28951	1.46916	1.5164	0.198056	0.222221	0.318545	-1.11263	0.00278724	0.180643	-0.572617	0.00608609	0.0710672
SRGAP2D	ENSG00000270872.2	chr1	143975087	144068350	93264	+	3.86375	3.9764	4.01868	4.06524	3.92303	3.96942	5.1408	5.15677	5.61735	5.30497	3.99914	4.37442	4.03708	4.31222	4.24124	1.33791	5.75e-07	2.55e-05	0.0358608	0.877361	0.970958	0.172856	0.274352	0.526208
LINC02802	ENSG00000232527.8	chr1	144227029	144250326	23298	-	0.535044	0.26374	0.431538	0.776257	0.109982	0.423312	0.414346	0.47581	0.755594	0.548583	0.594771	0.192901	0.463047	0.874352	0.5101	0.131583	0.595932	0.684645	0.191657	0.603628	0.894155	0.0593739	0.81609	0.91642
AC245595.1	ENSG00000276756.4	chr1	144276484	144305180	28697	-	-0.366111	-0.605654	-0.569053	-1.58634	-1.6532	-0.956072	-1.87407	-1.17468	-0.729435	-1.2594	-1.64707	-1.12634	-0.518351	-0.68103	-0.77524	-0.367867	0.418105	0.522348	-0.797389	0.302956	0.737469	0.11454	0.786277	0.898854
NBPF15	ENSG00000266338.6	chr1	144421386	144461674	40289	-	2.8933	2.44329	2.77742	2.80111	2.53687	2.6904	3.23147	3.4409	3.44371	3.37203	2.89731	2.82063	2.64988	2.85725	2.77592	0.68362	0.000141675	0.00101208	0.213104	0.283177	0.725949	-0.00305316	0.981474	0.990926
SRGAP2B	ENSG00000196369.11	chr1	144887265	145095528	208264	-	3.19067	3.2321	3.3517	3.24322	3.34291	3.27212	4.35877	4.39684	4.85874	4.53812	3.37815	3.7296	3.42681	3.40789	3.52143	1.26657	1.48e-06	4.6e-05	0.111809	0.621292	0.901511	0.160258	0.2981	0.548021
FAM72D	ENSG00000215784.6	chr1	145095974	145112696	16723	+	1.67749	1.90052	1.92596	2.14474	1.92075	1.91389	2.00823	1.93548	2.2996	2.0811	0.916631	1.78313	1.1774	1.52559	1.49537	0.165869	0.311312	0.414735	-0.997987	0.00537194	0.234949	-0.540413	0.00922462	0.0880398
LINC01145	ENSG00000272419.6	chr1	145164099	145216058	51960	-	0.116407	0.885965	0.550004	0.816337	0.84733	0.643209	-0.439504	-0.709864	-0.685245	-0.611538	0.518754	0.581105	0.401096	0.678927	0.553709	-1.26919	3.88e-05	0.000396087	-0.113892	0.663826	0.915025	-0.17668	0.324468	0.572494
NBPF20	ENSG00000162825.16	chr1	145289900	145405778	115879	-	3.12585	3.54396	3.21519	3.52908	3.05811	3.29444	3.82808	3.95802	4.32781	4.03797	3.55416	3.44953	3.42617	3.72816	3.53462	0.744251	0.000328754	0.00190931	0.265886	0.261478	0.707334	0.158007	0.315646	0.564214
AC239860.1	ENSG00000275064.1	chr1	145509047	145520594	11548	+	-1.578	-1.58556	-1.70549	-2.4129	-2.19188	-1.89477	-1.65721	-1.1234	-1.73052	-1.50371	-2.08022	-1.61666	-1.02061	-1.75326	-1.46351	0.469486	0.267193	0.368439	-0.243182	0.72653	0.933831	0.387844	0.362465	0.607545
NBPF25P	ENSG00000272150.5	chr1	145572345	145607858	35514	-	2.71157	2.68248	2.66259	2.96078	2.33532	2.67055	3.15846	3.25335	3.3983	3.27004	2.78222	2.43205	2.6513	2.8317	2.63835	0.602153	0.000651468	0.00316687	0.119027	0.567479	0.879243	-0.104623	0.465743	0.694258
GPR89A	ENSG00000117262.19	chr1	145607988	145670650	62663	+	3.24138	2.65739	3.12313	2.7781	2.65595	2.89119	3.94706	3.91568	3.90307	3.92194	3.21587	2.69374	2.80039	2.68808	2.72741	1.03011	1.13e-05	0.00017117	0.328811	0.15715	0.636744	-0.254193	0.115539	0.327989
PDZK1	ENSG00000174827.14	chr1	145670852	145708148	37297	-	-1.78073	-2.28947	-2.09964	-2.66765	-2.92834	-2.35316	-0.695623	-1.29836	-0.257599	-0.750528	-1.76896	-2.83055	-2.09362	-0.871279	-1.93181	1.6963	0.00221469	0.00806754	0.648307	0.388497	0.792363	0.534157	0.326871	0.574734
CD160	ENSG00000117281.16	chr1	145719471	145739288	19818	+	-4.53464	-4.22166	-3.49767	-4.85454	-5.51819	-4.52534	-2.07205	-2.68291	-4.53544	-3.0968	-4.20806	-5.51819	-4.16423	-4.64089	-4.77444	1.93119	0.0393722	0.0786565	0.598565	0.678623	0.920496	-0.349361	0.75682	0.883479
RNF115	ENSG00000265491.5	chr1	145738868	145824095	85228	-	2.06784	1.90711	2.01766	1.80153	1.86933	1.93269	2.73412	2.58161	2.85366	2.72313	2.32321	2.29795	2.02573	2.42717	2.25028	0.789611	1.52e-05	0.000208239	0.395566	0.0392729	0.452531	0.231189	0.0685273	0.246554
POLR3C	ENSG00000186141.9	chr1	145824088	145844402	20315	+	2.44714	2.39404	2.35335	2.08331	2.01672	2.25891	2.40941	2.55677	2.36448	2.44355	2.65668	2.60724	2.73129	2.88937	2.74263	0.182785	0.150272	0.232547	0.399793	0.0414639	0.455606	0.399888	0.00560402	0.0686804
PIAS3	ENSG00000131788.16	chr1	145848522	145859836	11315	-	2.34342	2.67576	2.58936	2.52801	2.32876	2.49306	2.97479	3.26186	2.99521	3.07729	2.34669	2.11708	2.79266	2.90296	2.60424	0.586351	0.00143479	0.00576168	-0.142451	0.534331	0.868175	0.0509894	0.735821	0.871836
ANKRD35	ENSG00000198483.13	chr1	145866560	145885866	19307	-	-0.0818216	-0.253647	-0.297813	-0.637604	-0.440547	-0.342286	-1.05238	-1.19474	-2.13933	-1.46215	-1.01174	-1.1385	-0.0370383	0.566874	-0.202888	-1.16445	0.00882401	0.0237358	-0.694305	0.220978	0.684978	0.177587	0.577563	0.775646
ITGA10	ENSG00000143127.13	chr1	145891208	145910111	18904	-	-0.760079	-0.471011	-0.95149	-0.88656	-0.416077	-0.697043	-0.15807	-1.11236	-1.11692	-0.79578	-1.40834	0.588691	-0.337283	-0.233846	0.00585404	-0.117104	0.698927	0.771104	-0.718302	0.185863	0.659574	0.546423	0.0665756	0.243463
PEX11B	ENSG00000131779.11	chr1	145911350	145918717	7368	-	1.68037	1.46894	1.72709	1.66588	1.51713	1.61188	1.61932	1.46127	1.50197	1.52752	1.80042	1.63243	1.51081	1.84646	1.66323	-0.0915747	0.505193	0.602801	0.194567	0.330917	0.760646	-0.0326675	0.811783	0.913782
RBM8A	ENSG00000265241.7	chr1	145917714	145927678	9965	-	2.76503	2.90917	2.74383	2.58815	2.67213	2.73566	3.71968	3.76249	3.38673	3.62297	3.00029	3.06083	2.94506	3.27435	3.09341	0.888265	2.29e-06	6.03e-05	0.269441	0.11969	0.595263	0.273325	0.0264784	0.148945
LIX1L	ENSG00000271601.4	chr1	145933423	145958017	24595	-	1.3901	0.807533	1.15162	0.981559	0.964307	1.05902	2.51098	2.3284	3.09636	2.64525	1.415	1.22385	0.736312	0.638879	0.866346	1.58411	8.2e-06	0.000137563	0.360942	0.325345	0.757832	-0.34419	0.211519	0.455629
LINC01719	ENSG00000233396.8	chr1	146052566	146061948	9383	+	-0.463174	-0.52823	-0.549734	-0.089019	0.0634977	-0.313332	0.47359	0.40588	0.150023	0.343164	-0.2462	0.13438	0.0452326	-0.0919912	0.0292071	0.682807	0.00199247	0.00745731	0.0885444	0.760457	0.94304	0.243498	0.214005	0.459049
NBPF10	ENSG00000271425.9	chr1	146064711	146229000	164290	-	2.76336	2.95308	2.82343	3.30965	2.46575	2.86305	3.34824	3.27232	3.3301	3.31689	2.71005	2.52068	2.61671	2.69752	2.61164	0.454926	0.00982809	0.0258163	-0.146655	0.526693	0.865826	-0.334007	0.0466857	0.200005
SEC22B4P	ENSG00000277406.2	chr1	146321214	146401647	80434	-	2.65482	2.56376	2.44057	2.54211	2.5842	2.55709	2.53277	2.42083	2.43198	2.46186	2.6943	2.60657	2.55685	2.60154	2.58832	-0.0966256	0.399816	0.504119	0.145607	0.384768	0.79086	-0.0658896	0.566463	0.768566
AC245407.2	ENSG00000287978.1	chr1	146387202	146388092	891	+	1.48125	0.538119	0.730616	0.845202	0.707777	0.860593	2.58719	2.3705	2.98502	2.64757	1.64919	1.66414	1.42572	1.89228	1.66071	1.83173	8.79e-06	0.000144824	0.831576	0.0608587	0.503694	0.757011	0.0206267	0.131945
HYDIN2	ENSG00000276975.3	chr1	146472566	146914294	441729	+	-1.12487	-0.76342	-0.610606	-0.870036	-0.435102	-0.760806	-1.92481	-2.36733	-0.785109	-1.69241	-1.73476	-0.803478	-0.513639	-0.490116	-0.602411	-0.978061	0.00556543	0.0166231	-0.978457	0.0554136	0.489228	0.0831535	0.750048	0.87987
NBPF12	ENSG00000268043.7	chr1	146938744	146996202	57459	+	3.80471	3.79943	3.63261	3.80384	3.43798	3.69571	4.16214	4.16365	4.21632	4.18071	3.78524	3.3905	3.67314	3.71155	3.59173	0.485665	0.000688423	0.00330277	0.0954595	0.565839	0.878843	-0.185237	0.11372	0.325126
AC244394.2	ENSG00000227242.4	chr1	147019656	147056593	36938	-	-1.80556	-1.93831	-1.72119	-1.71757	-1.43249	-1.72303	-0.723519	-0.983127	-0.751045	-0.81923	-1.47318	-1.89431	-1.73373	-1.5851	-1.73771	0.98551	0.00186107	0.00706715	0.291375	0.488728	0.845921	-0.0770962	0.796892	0.904814
NBPF13P	ENSG00000283342.1	chr1	147099482	147124285	24804	-	-3.29003	-3.61333	-3.38413	-3.13157	-3.95808	-3.47543	-1.95759	-2.13267	-3.03028	-2.37351	-3.02035	-3.77998	-3.23823	-3.71489	-3.5777	1.47021	0.00822791	0.0224963	0.671888	0.384964	0.791036	-0.219654	0.70822	0.85602
PRKAB2	ENSG00000131791.8	chr1	147155106	147172550	17445	-	2.34917	1.86265	2.00047	1.90742	1.79741	1.98342	2.26149	2.24366	1.93621	2.14712	2.15504	1.87286	1.48873	1.9214	1.761	0.164085	0.281638	0.383847	0.17573	0.435655	0.816294	-0.320402	0.0587955	0.227801
AC242426.2	ENSG00000237188.5	chr1	147172755	147295734	122980	+	-4.27581	-4.59911	-4.36991	-3.60695	-3.00077	-3.97051	-3.72796	-5.08318	-4.59522	-4.46879	-3.78468	-3.32112	-3.95746	-3.20372	-3.4941	-0.795739	0.255116	0.355139	0.331519	0.706313	0.926308	0.596511	0.309344	0.558958
FMO5	ENSG00000131781.13	chr1	147175351	147243050	67700	-	-2.61642	-2.68903	-3.27901	-1.99256	-1.76502	-2.46841	-0.642408	-1.45799	-1.49925	-1.19988	-3.80363	-0.259492	-1.81161	-0.182837	-0.751314	1.35086	0.0142748	0.0348614	-1.4318	0.244788	0.696774	1.72493	0.00270137	0.0486111
LINC00624	ENSG00000278811.4	chr1	147258885	147517875	258991	-	-3.44737	-3.71685	-3.46768	-4.03379	-3.8965	-3.71244	-3.04633	-4.05477	-2.8657	-3.32227	-3.5615	-3.99633	-3.2594	-4.37612	-3.87728	0.36643	0.421471	0.525408	0.16707	0.811267	0.958624	-0.361225	0.479124	0.704179
BCL9	ENSG00000116128.11	chr1	147541501	147626216	84716	+	2.5457	2.57856	2.41838	1.77364	2.03853	2.27096	1.31913	1.33148	1.35931	1.33664	2.69006	2.11361	2.15633	2.12265	2.13087	-0.943615	0.000261556	0.00160637	0.41943	0.122608	0.599352	-0.236765	0.204181	0.448579
ACP6	ENSG00000162836.12	chr1	147629652	147670524	40873	-	0.578767	0.245738	0.403903	0.372193	0.722707	0.464662	1.17999	0.888833	0.682354	0.917058	0.268463	0.40424	0.306198	0.473946	0.394795	0.45491	0.00382972	0.0123957	-0.189426	0.373777	0.783718	-0.160556	0.261361	0.511691
GPR89B	ENSG00000188092.15	chr1	147928393	147993592	65200	+	3.24447	2.67762	3.16446	2.74303	2.60624	2.88716	4.15245	4.21655	4.1503	4.1731	3.31478	2.65765	2.92152	2.64651	2.74189	1.28514	3.06e-06	7.17e-05	0.431211	0.0963989	0.569837	-0.23581	0.179115	0.416946
PDZK1P1	ENSG00000215859.9	chr1	147993862	148014956	21095	-	-2.73355	-3.26913	-2.98177	-4.28956	-3.99682	-3.45417	-1.65071	-2.57076	-1.63089	-1.95079	-2.72227	-4.07732	-3.19473	-2.24402	-3.17202	1.65698	0.00636646	0.0184163	0.861151	0.301961	0.737469	0.388426	0.534943	0.744448
LINC02804	ENSG00000274372.5	chr1	148013203	148025934	12732	+	-2.23638	-1.55502	-1.44348	-2.73749	-2.99817	-2.19411	1.29943	0.795459	0.432308	0.8424	-1.75646	-2.09182	-3.06345	-2.65603	-2.60377	3.16002	1.89e-06	5.31e-05	0.463865	0.522253	0.863545	-0.660414	0.267576	0.518351
PDE4DIPP1	ENSG00000229828.2	chr1	148080598	148093883	13286	+	-2.68028	-1.81858	-1.50388	-2.50499	-1.53844	-2.00923	-2.61845	-1.78375	-0.95254	-1.78491	-1.67472	-1.27922	-1.74032	-0.891884	-1.30381	0.23112	0.660614	0.739549	0.394352	0.605749	0.894488	0.741359	0.152552	0.382265
NBPF11	ENSG00000263956.6	chr1	148102046	148152322	50277	-	3.02976	3.07217	3.1689	3.08878	2.77961	3.02784	3.65542	3.6902	3.66295	3.66952	3.32136	2.96367	3.0342	3.30089	3.09959	0.641988	3.06e-05	0.000336307	0.298808	0.068804	0.521119	-0.00963243	0.925782	0.967533
AC239809.3	ENSG00000227733.10	chr1	148159213	148255012	95800	-	-1.13981	-1.13252	-0.856312	-1.07346	-0.8686	-1.01414	-2.17169	-2.54768	-1.98239	-2.23392	-1.64587	-1.2322	-0.815546	-0.954835	-1.00086	-1.25592	1.14e-05	0.000173118	-0.634795	0.0245641	0.401439	-0.0646316	0.670005	0.83237
LINC01138	ENSG00000274020.4	chr1	148290889	148519604	228716	-	-1.28757	-1.06636	-1.26498	-1.01747	-0.744393	-1.07616	-1.78329	-2.03362	-2.05787	-1.95826	-1.12839	-0.731631	-1.18463	-0.841472	-0.919244	-0.901345	0.000769636	0.00360069	-0.0389468	0.886535	0.973731	0.0576453	0.747795	0.878235
AC245100.4	ENSG00000231551.8	chr1	148402516	148432545	30030	+	-1.97203	-2.59972	-1.53855	-2.49003	-1.6745	-2.05497	-1.50888	-1.94219	-1.38969	-1.61359	-2.69567	-1.93211	-3.22428	-2.57714	-2.57784	0.441264	0.234555	0.332563	-0.718869	0.302597	0.737469	-0.763535	0.100178	0.304554
NBPF14	ENSG00000270629.6	chr1	148531385	148679742	148358	-	3.35243	3.50915	3.56508	3.62254	3.23162	3.45617	3.86896	3.87791	4.02744	3.92477	3.48407	2.97859	3.56957	3.66041	3.40286	0.469013	0.00424833	0.0134526	0.0336828	0.869789	0.969548	-0.13189	0.346557	0.592962
SEC22B3P	ENSG00000275140.1	chr1	148772640	148784594	11955	-	2.74261	2.22593	2.50319	2.63532	2.96155	2.61372	2.75145	2.32551	2.62561	2.56752	2.94827	2.2668	2.42719	2.47616	2.39005	-0.0531503	0.782993	0.841415	0.353993	0.20701	0.678892	-0.301828	0.155946	0.38625
PDE4DIP	ENSG00000178104.19	chr1	148808181	149048286	240106	+	1.96162	1.72511	1.9022	1.46879	1.96946	1.80544	2.90084	2.65016	2.59133	2.71411	2.10415	2.30375	1.77607	1.83045	1.97009	0.90858	0.000110107	0.000846075	0.303999	0.235497	0.691555	0.0746146	0.655923	0.824282
NBPF9	ENSG00000269713.7	chr1	149054027	149103561	49535	-	2.62403	2.54728	2.74576	2.70033	2.51728	2.62694	3.17351	3.34417	3.35145	3.28971	2.83084	2.67546	2.62888	2.90865	2.73766	0.663842	1.31e-05	0.000188718	0.209696	0.165211	0.643734	0.0277069	0.776757	0.89355
AC245297.3	ENSG00000274265.5	chr1	149175748	149259987	84240	+	2.62472	2.7517	2.56139	2.93569	2.85656	2.74601	1.42891	1.39096	1.06354	1.29447	2.97238	3.06251	2.80222	2.87704	2.91392	-1.45033	2.2e-07	1.51e-05	0.235941	0.209144	0.679537	0.0747559	0.547385	0.753539
AC245297.1	ENSG00000215861.6	chr1	149197992	149321732	123741	-	-0.517228	-0.154761	-0.358544	-2.11491	0.140753	-0.600938	2.16921	1.75631	0.850785	1.5921	0.405988	1.12183	-0.830116	0.538851	0.276856	2.30665	0.000932725	0.00418193	1.08164	0.22302	0.687029	0.766044	0.240336	0.489007
SEC22B2P	ENSG00000274423.1	chr1	149345661	149357612	11952	+	2.7659	2.21077	2.59199	2.66311	3.22232	2.69082	2.82463	2.36805	2.61588	2.60285	2.89923	2.5525	2.41364	2.59365	2.51993	-0.0939645	0.668062	0.74538	0.227087	0.472678	0.836752	-0.261386	0.262963	0.513772
LINC00869	ENSG00000277147.6	chr1	149606334	149705716	99383	+	-1.00977	-1.26409	-1.3612	-1.1723	-0.814231	-1.12432	-1.83207	-2.10785	-2.12807	-2.02266	-1.3241	-1.00029	-1.06711	-1.25228	-1.10656	-0.913411	0.000464924	0.00244611	-0.189438	0.482757	0.841875	-0.0954887	0.584678	0.78008
AC243772.3	ENSG00000234232.7	chr1	149676851	149747818	70968	-	-2.7111	-2.71898	-2.84426	-1.47673	-1.61415	-2.27304	-2.31005	-2.43326	-2.05163	-2.26498	-2.69999	-3.01168	-2.0514	-2.32453	-2.46254	0.0509128	0.902647	0.931324	-0.417677	0.552198	0.875283	-0.187604	0.672495	0.834312
H2BC18	ENSG00000203814.6	chr1	149782689	149812373	29685	-	3.86267	4.44687	4.2744	4.41667	4.25267	4.25066	5.13223	5.23758	5.73189	5.36723	3.61771	5.22998	5.2648	5.46541	5.32006	1.11774	1.31e-05	0.000189468	-0.62752	0.026568	0.406299	0.988041	4.46e-05	0.00708829
H4C14	ENSG00000270882.2	chr1	149832659	149839767	7109	+	5.34036	5.5845	5.51659	5.4855	5.63323	5.51204	6.82052	6.92899	6.88237	6.87729	5.79602	6.40506	6.64177	6.82484	6.62389	1.36658	2.26e-09	2.29e-06	0.290061	0.0479978	0.468109	1.03119	5.77e-08	0.000142018
H4C15	ENSG00000270276.2	chr1	149854045	149861210	7166	-	5.29292	5.52667	5.47385	5.44617	5.5923	5.46638	6.77509	6.88723	6.84933	6.83722	5.76349	6.3607	6.60192	6.7986	6.58708	1.37218	2.53e-09	2.29e-06	0.303221	0.0424432	0.459619	1.04017	6.12e-08	0.000142018
BOLA1	ENSG00000178096.9	chr1	149887890	149900798	12909	+	0.846536	0.49824	1.14356	0.565188	0.945071	0.799719	1.13183	1.08525	0.844971	1.02068	1.24497	1.05427	1.38552	1.49268	1.31083	0.219553	0.265709	0.366959	0.451875	0.118835	0.594218	0.450912	0.031329	0.162981
SV2A	ENSG00000159164.10	chr1	149903318	149917844	14527	-	1.20756	1.61309	1.33612	1.20303	1.50397	1.37275	1.97202	1.7157	1.76292	1.81688	1.64821	1.91896	1.47946	1.39192	1.59678	0.440444	0.0149233	0.0360698	0.280465	0.256061	0.703467	0.0915193	0.5828	0.778807
SF3B4	ENSG00000143368.10	chr1	149923317	149927803	4487	-	3.70284	3.81982	3.65524	3.5513	3.48825	3.64349	3.46538	3.30004	3.1232	3.29621	4.28819	3.77569	4.19403	4.29323	4.08765	-0.351445	0.0135063	0.0332971	0.649288	0.00226917	0.171781	0.3728	0.00758666	0.0797435
MTMR11	ENSG00000014914.21	chr1	149928651	149936879	8229	-	0.301176	0.0821393	-0.0674868	0.381866	0.911514	0.321842	0.413808	-0.346371	-0.488529	-0.140364	-0.0129431	1.07759	0.200962	0.983925	0.754158	-0.465503	0.134119	0.212278	-0.317173	0.481899	0.841017	0.341828	0.215208	0.460457
OTUD7B	ENSG00000264522.6	chr1	149937812	150010726	72915	-	0.564467	0.646637	0.622164	0.578278	0.811965	0.644702	1.16642	1.12535	1.18884	1.1602	0.856474	0.74247	0.886521	0.895712	0.841568	0.516856	6.9e-05	0.000594044	0.218576	0.125559	0.602584	0.113074	0.236044	0.484404
AC244033.2	ENSG00000285184.3	chr1	150045660	150067701	22042	-	-0.674976	-1.60321	-0.582259	-0.872091	-0.742576	-0.895023	-0.790664	-0.816373	-1.11858	-0.908538	-0.16144	-0.304821	-0.705479	-0.760241	-0.59018	-0.0105332	0.969347	0.978851	0.75936	0.0511689	0.47848	0.175049	0.517633	0.731895
VPS45	ENSG00000136631.15	chr1	150067279	150145329	78051	+	2.75351	2.68127	2.73587	2.64753	2.74426	2.71249	2.3565	2.25623	2.42383	2.34552	3.02715	3.14331	2.85843	2.90222	2.96799	-0.369	0.00556396	0.0166231	0.320525	0.0683407	0.521119	0.163571	0.155759	0.386054
PLEKHO1	ENSG00000023902.14	chr1	150149183	150164720	15538	+	0.302229	-0.0803195	0.290847	0.123745	0.24988	0.177276	0.184896	-0.00427937	-0.0156161	0.0550003	0.206834	0.0574579	-0.182912	0.424632	0.099726	-0.128501	0.398972	0.50342	0.0339382	0.878444	0.97133	-0.151983	0.331143	0.578654
ANP32E	ENSG00000143401.15	chr1	150218417	150236156	17740	-	4.68628	4.59836	4.63219	4.36	4.37208	4.52978	4.48797	4.59427	4.0765	4.38624	4.26072	4.49058	4.59312	4.58269	4.55546	-0.142967	0.269004	0.370376	-0.264337	0.180586	0.655768	-0.0590456	0.641405	0.815122
C1orf54	ENSG00000118292.9	chr1	150268200	150280916	12717	+	-1.72927	-1.10259	-1.23172	-1.70214	-1.29631	-1.4124	-1.12268	-2.26679	-1.57929	-1.65626	-1.88828	-3.06131	-1.50903	-1.49927	-2.0232	-0.363172	0.442708	0.54486	-0.571901	0.454174	0.826859	-0.721688	0.177395	0.414627
CIART	ENSG00000159208.16	chr1	150282543	150287093	4551	+	1.74824	1.45012	1.63791	1.76037	1.49424	1.61818	2.46697	2.57366	1.89797	2.31287	0.848353	1.73027	1.27997	1.99585	1.6687	0.70957	0.00149071	0.00591219	-0.770291	0.0372416	0.448997	-0.0294533	0.880025	0.946112
MRPS21	ENSG00000266472.6	chr1	150293861	150308979	15119	+	3.6016	3.66732	3.66937	3.53567	3.76987	3.64876	3.80965	3.65884	3.58312	3.68387	3.8004	4.01914	3.989	4.05241	4.02019	0.0332043	0.723354	0.792435	0.156733	0.271537	0.715501	0.280422	0.00954874	0.0893612
PRPF3	ENSG00000117360.13	chr1	150321479	150353233	31755	+	3.57492	3.56354	3.54787	3.25866	3.43253	3.4755	3.41967	3.47	3.44138	3.44369	3.81822	3.88789	3.75182	4.05167	3.89713	-0.0324775	0.748504	0.814811	0.347687	0.0358629	0.446314	0.337045	0.00510534	0.0654966
RPRD2	ENSG00000163125.15	chr1	150363091	150476566	113476	+	2.83256	2.91065	2.73415	2.68813	2.69714	2.77253	2.36181	2.31957	2.4296	2.37033	3.11384	2.98374	3.0399	3.06403	3.02922	-0.403388	0.000811128	0.00374584	0.347006	0.0234335	0.395145	0.172138	0.0798077	0.268656
TARS2	ENSG00000143374.17	chr1	150487364	150507609	20246	+	1.19237	0.759294	0.964946	0.763061	0.933549	0.922645	0.160231	0.277948	-0.180693	0.0858288	1.0242	0.851574	0.914048	1.30795	1.02452	-0.840728	0.00025728	0.00158418	0.104746	0.634631	0.905064	0.0347534	0.816576	0.916655
FALEC	ENSG00000228126.1	chr1	150515757	150518032	2276	+	-0.732313	-1.7287	-0.851352	-1.24694	-0.599247	-1.03171	-0.857553	-0.757524	-0.0364415	-0.550506	-0.914269	-0.238879	-0.343079	-1.28864	-0.623532	0.597324	0.268895	0.370348	0.180424	0.82913	0.961042	0.31133	0.570101	0.77105
ADAMTSL4-AS2	ENSG00000237781.3	chr1	150548562	150557724	9163	-	-0.382679	0.480653	0.27687	-0.436075	0.357321	0.059218	2.32713	2.1004	1.38444	1.93732	0.290177	-0.471432	-1.0947	-0.162218	-0.576118	1.97819	4.03e-05	0.000407346	0.24776	0.673839	0.918072	-0.807054	0.106205	0.313492
MCL1	ENSG00000143384.14	chr1	150560895	150579738	18844	-	4.51853	4.25949	4.20551	4.21473	4.39173	4.318	5.51648	5.56281	5.05692	5.37874	5.00281	4.20113	4.48169	4.35371	4.34551	1.06214	1.53e-06	4.7e-05	0.691014	0.002615	0.179296	-0.0553068	0.662018	0.827724
ENSA	ENSG00000143420.19	chr1	150600851	150629612	28762	-	4.38422	4.27714	4.41697	3.95122	4.17775	4.24146	4.20568	4.30213	4.27481	4.26087	4.6087	4.4667	4.48724	4.59908	4.51767	0.0188974	0.867108	0.904511	0.372159	0.0433134	0.46216	0.191741	0.108392	0.317278
GOLPH3L	ENSG00000143457.11	chr1	150646230	150697154	50925	-	3.80562	3.6559	3.75969	3.56326	3.20275	3.59745	3.53812	3.5835	3.62126	3.58096	3.98349	3.09957	3.61508	3.32647	3.34704	-0.0183588	0.904996	0.932716	0.390232	0.104769	0.579548	-0.33232	0.0520279	0.21348
HORMAD1	ENSG00000143452.16	chr1	150698060	150720895	22836	-	3.3051	3.83632	3.58585	3.96782	3.71622	3.68226	3.12748	3.01088	3.25396	3.13077	3.67126	3.36463	3.65694	3.46663	3.49606	-0.553152	0.0025912	0.00909874	-0.00247349	0.990894	0.99735	-0.268629	0.088658	0.28369
CTSS	ENSG00000163131.11	chr1	150730188	150765792	35605	-	1.99044	2.16509	1.92429	2.16089	2.78537	2.20521	2.68252	2.4772	1.74682	2.30218	1.69312	2.00406	2.19565	2.51192	2.23721	0.108357	0.614648	0.701028	-0.501624	0.169246	0.647148	-0.0276122	0.900147	0.955405
CTSK	ENSG00000143387.14	chr1	150794880	150809577	14698	-	0.831641	0.874081	1.01569	0.504123	0.185257	0.682159	1.12791	1.0117	1.20693	1.11551	1.0171	0.349524	0.654975	0.220275	0.408258	0.419104	0.0430012	0.0845031	0.329304	0.259127	0.70582	-0.392967	0.079062	0.267051
ARNT	ENSG00000143437.21	chr1	150809713	150876708	66996	-	3.50178	3.25662	3.46564	3.15229	2.99367	3.274	3.11436	3.21197	3.22353	3.18329	3.54903	3.19302	3.26375	3.11753	3.19143	-0.0916837	0.502418	0.600593	0.279648	0.181608	0.65613	-0.17107	0.224394	0.47103
SETDB1	ENSG00000143379.12	chr1	150926263	150964744	38482	+	2.55587	2.51081	2.70165	2.24359	2.36656	2.4757	1.1918	1.31391	1.01555	1.17375	2.4956	2.71757	2.38779	2.79259	2.63265	-1.30355	6.5e-07	2.73e-05	0.0229079	0.905566	0.978666	0.0668404	0.606902	0.79367
CERS2	ENSG00000143418.20	chr1	150960583	150975003	14421	-	3.04501	3.0764	3.11412	2.98178	3.04965	3.05339	3.29422	3.31718	2.9614	3.19093	3.08206	3.31466	3.02852	3.40073	3.24797	0.138604	0.204856	0.298244	0.0337213	0.832363	0.961282	0.107013	0.324679	0.572572
ANXA9	ENSG00000143412.10	chr1	150982249	150995634	13386	+	2.0514	2.59565	2.22774	2.34225	2.27952	2.29931	2.56483	2.25372	1.49253	2.10369	1.00828	1.23596	2.27732	3.03125	2.18151	-0.191357	0.533514	0.628521	-1.30225	0.04233	0.459619	-0.0755369	0.807642	0.911417
MINDY1	ENSG00000143409.15	chr1	150996086	151008375	12290	-	1.07785	0.949204	0.70455	0.159977	1.22874	0.824064	0.43959	-0.105231	0.0535527	0.129304	0.748063	1.2355	0.709123	0.886901	0.943841	-0.724604	0.0152522	0.03671	-0.0782829	0.828381	0.960807	-0.0149175	0.949922	0.97722
PRUNE1	ENSG00000143363.17	chr1	151008420	151035713	27294	+	2.7746	2.60054	2.80619	2.4709	2.40633	2.61171	2.16223	2.13279	2.29439	2.19647	2.61694	2.72382	2.38557	2.33903	2.48281	-0.425022	0.0158309	0.0378657	0.00533785	0.980923	0.994644	-0.253732	0.117267	0.331057
BNIPL	ENSG00000163141.20	chr1	151036321	151047720	11400	+	-0.817459	-1.45368	-1.12058	-1.54947	-1.5178	-1.2918	-0.469903	-0.568701	-0.404319	-0.480974	-1.43223	-1.5168	-1.45426	-1.17919	-1.38342	0.821334	0.00181356	0.00691791	-0.151927	0.680239	0.920496	-0.175807	0.479207	0.704179
C1orf56	ENSG00000143443.10	chr1	151047751	151051986	4236	+	-0.488791	-0.695398	-0.344264	-0.834179	-0.855339	-0.643594	-1.22931	-0.69435	-0.687999	-0.870553	-0.807061	-0.322653	-0.232748	-0.288422	-0.281274	-0.243245	0.32978	0.434406	-0.17855	0.630636	0.904756	0.268158	0.255315	0.506106
CDC42SE1	ENSG00000197622.13	chr1	151050971	151070325	19355	-	3.85316	3.90015	3.9412	3.61327	3.87646	3.83685	3.47971	3.39715	3.22666	3.36784	3.95183	3.68625	3.83765	3.87104	3.79831	-0.470176	0.000310573	0.00182744	0.11979	0.405251	0.802622	-0.122556	0.214874	0.460131
MLLT11	ENSG00000213190.4	chr1	151060397	151069544	9148	+	2.21913	2.15039	1.87277	2.01802	3.06947	2.26596	1.78022	0.733323	0.797627	1.10372	2.1895	3.18311	2.4017	2.68505	2.75662	-1.18431	0.00396453	0.0127313	-0.0616875	0.888642	0.973731	0.373007	0.198003	0.441552
GABPB2	ENSG00000143458.12	chr1	151070578	151125542	54965	+	0.734349	0.63846	0.710359	0.510868	1.08938	0.736684	0.54955	0.222529	0.319098	0.363726	0.731571	1.5553	1.31288	1.55062	1.47293	-0.381277	0.0193612	0.0445475	0.000410073	0.998432	0.99927	0.64451	0.00032946	0.017665
SEMA6C	ENSG00000143434.16	chr1	151131685	151146664	14980	-	-1.60673	-1.61579	-1.58148	-1.64453	-1.43849	-1.57741	1.34518	0.850364	0.805491	1.00035	-1.13187	-1.45623	-2.21034	-1.36056	-1.67571	2.61167	1.29e-08	3.18e-06	0.464327	0.213335	0.682788	-0.197169	0.473322	0.698901
LYSMD1	ENSG00000163155.12	chr1	151159748	151165948	6201	-	0.945156	1.06866	1.20036	0.756399	1.09239	1.01259	0.331763	-0.0690022	-0.0061063	0.0855515	1.04424	0.976053	0.639522	1.01094	0.875503	-0.962711	0.00015407	0.00107751	0.0291563	0.901083	0.977588	-0.245643	0.151111	0.380128
TMOD4	ENSG00000163157.15	chr1	151169986	151176284	6299	-	-0.354409	-1.0569	-0.464665	-0.746058	-0.756359	-0.675679	-1.03528	-0.921712	0.0155692	-0.64714	-0.905181	-1.31331	-0.777124	-0.695345	-0.928592	0.00404143	0.989773	0.993103	-0.244006	0.63065	0.904756	-0.314856	0.363069	0.607989
VPS72	ENSG00000163159.14	chr1	151176304	151195321	19018	-	3.6149	3.53071	3.55362	3.22438	3.58241	3.5012	2.79113	2.87534	2.69244	2.7863	3.61697	3.70462	3.45707	4.02356	3.72842	-0.718434	0.000174243	0.00117998	0.117983	0.535963	0.869261	0.142777	0.275048	0.526909
PIP5K1A	ENSG00000143398.20	chr1	151197949	151249536	51588	+	3.41018	3.43016	3.42434	3.2136	3.17803	3.33126	3.48324	3.50787	3.48516	3.49209	3.75541	3.32034	3.39714	3.4217	3.37973	0.160258	0.111999	0.182971	0.42918	0.0094342	0.285806	-0.0371414	0.700897	0.851253
PSMD4	ENSG00000159352.16	chr1	151254709	151267479	12771	+	3.56949	3.33963	3.50183	3.31417	3.60921	3.46686	3.68706	3.74606	3.51231	3.64848	3.88035	3.69733	3.77309	4.22531	3.89858	0.182725	0.120636	0.194319	0.419307	0.023765	0.395145	0.355293	0.00701372	0.0768823
ZNF687	ENSG00000143373.18	chr1	151281618	151292176	10559	+	1.41417	1.37913	1.36455	1.01609	1.49159	1.3331	1.49891	1.47656	1.18959	1.38835	1.71861	1.13685	1.22948	1.42522	1.26385	0.0538265	0.654465	0.734849	0.388291	0.0406953	0.454139	-0.151881	0.235454	0.483678
PI4KB	ENSG00000143393.16	chr1	151291797	151327715	35919	-	2.40621	2.45673	2.40257	2.0477	2.35551	2.33375	2.35411	2.32735	2.20076	2.29408	2.66913	2.38898	2.29788	2.59857	2.42848	-0.0423416	0.697722	0.77013	0.338574	0.0509547	0.47848	0.00744845	0.945828	0.975543
RFX5	ENSG00000143390.18	chr1	151340640	151347326	6687	-	2.09953	2.34472	2.11471	2.23506	2.74127	2.30706	2.08105	1.99289	1.6545	1.90948	2.26703	2.56775	2.38379	2.73162	2.56105	-0.393179	0.0212021	0.0478149	-0.0310644	0.888432	0.973731	0.171194	0.256206	0.507028
SELENBP1	ENSG00000143416.21	chr1	151364304	151372707	8404	-	1.69089	1.70308	1.59924	1.03475	0.880629	1.38172	2.82315	2.7364	1.89207	2.48387	2.44215	0.579811	1.55297	1.67629	1.26969	1.09856	0.00123319	0.00514103	1.05587	0.0161625	0.35633	-0.141338	0.650897	0.82128
POGZ	ENSG00000143442.22	chr1	151402724	151459494	56771	-	3.11998	3.2004	3.20054	3.01711	3.01068	3.10974	2.33203	2.4847	2.81255	2.54309	3.23981	3.40011	3.24237	3.36567	3.33605	-0.567734	0.000695191	0.003333	0.135433	0.479991	0.840504	0.140672	0.279293	0.530813
CGN	ENSG00000143375.15	chr1	151510510	151538692	28183	+	1.80249	1.86531	1.9194	1.69655	1.82117	1.82098	1.94662	2.45939	2.22643	2.21082	1.82636	0.875512	1.78399	1.69406	1.45119	0.39251	0.0302674	0.0636751	0.008687	0.97238	0.99323	-0.417047	0.0323398	0.165533
TUFT1	ENSG00000143367.16	chr1	151540305	151583583	43279	+	2.76146	2.00892	2.52619	2.32038	2.54075	2.43154	4.09591	4.21631	3.31108	3.87443	2.52702	2.44014	2.34355	2.71531	2.49967	1.44773	9.89e-06	0.000158322	0.100673	0.755438	0.941076	-0.0139736	0.949294	0.976893
SNX27	ENSG00000143376.14	chr1	151612006	151699091	87086	+	1.83702	1.83264	1.8666	1.80241	1.83414	1.83456	1.69065	1.57394	1.46537	1.57665	1.69039	1.77687	1.70229	2.08427	1.85448	-0.258189	0.0088924	0.0238491	-0.138748	0.285509	0.72731	-0.0622377	0.466743	0.695016
RIIAD1	ENSG00000178796.13	chr1	151710433	151729805	19373	+	-2.28278	-1.94426	-1.9758	-1.8228	-2.13799	-2.03273	-1.57522	-1.39317	-1.93754	-1.63531	-2.9219	-1.38309	-1.27484	-1.09477	-1.2509	0.455047	0.118265	0.191093	-1.05533	0.0747702	0.533604	0.790248	0.010563	0.09478
MRPL9	ENSG00000143436.11	chr1	151759647	151763496	3850	-	3.52497	3.26285	3.44663	3.18978	3.32592	3.35003	2.86561	3.14585	2.91851	2.97665	3.55345	3.61864	3.52265	3.7269	3.62273	-0.372149	0.00799017	0.021968	0.206251	0.236812	0.692072	0.180887	0.133563	0.355319
OAZ3	ENSG00000143450.18	chr1	151762899	151771334	8436	+	-2.9616	-2.25591	-2.90985	-2.739	-2.28967	-2.63121	-3.23245	-4.13391	-3.59764	-3.65466	-2.51034	-2.92359	-1.56133	-2.07194	-2.18562	-1.21732	0.0186743	0.0432731	0.146447	0.791447	0.953221	0.46996	0.20545	0.450273
AL589765.4	ENSG00000249602.1	chr1	151763384	151769501	6118	-	-0.838171	-1.56943	-0.932268	-0.679712	-1.06723	-1.01736	0.81815	0.207676	0.0026647	0.34283	-0.830207	-2.14033	-0.786371	-0.51164	-1.14611	1.77874	0.00412229	0.0131436	0.318536	0.725648	0.93356	-0.170441	0.798756	0.905886
TDRKH	ENSG00000182134.16	chr1	151770107	151791416	21310	-	1.73761	1.66192	1.88883	1.52083	1.81193	1.72422	2.8723	2.75767	2.72145	2.78381	1.78293	2.01085	1.38518	1.88137	1.75913	1.05779	3.59e-06	7.94e-05	0.0601784	0.779816	0.949122	-0.0765313	0.603407	0.791826
TDRKH-AS1	ENSG00000203288.4	chr1	151790804	151794402	3599	+	-1.0465	-0.509105	-0.644328	-0.431908	-1.14179	-0.754726	0.03634	-0.128473	0.0561611	-0.0119906	-0.414799	-0.28247	-0.672506	-1.46615	-0.807042	0.795548	0.0315841	0.0659411	0.378506	0.47583	0.838466	-0.28345	0.471089	0.69745
RORC	ENSG00000143365.19	chr1	151806071	151831845	25775	-	0.00122927	-1.12452	-0.51762	-0.804806	0.400132	-0.409117	-0.889618	-1.30421	-2.05626	-1.41669	-1.47054	0.679176	-0.859269	-0.228658	-0.13625	-1.01879	0.0460383	0.0892584	-1.07039	0.171217	0.648587	0.103308	0.792104	0.901914
C2CD4D-AS1	ENSG00000234614.1	chr1	151841877	151850385	8509	+	-0.401648	0.504053	0.601679	-0.198622	1.17038	0.335169	0.312493	0.0171268	0.423773	0.251131	0.895614	0.418145	-0.181414	0.141175	0.125968	-0.110582	0.788551	0.845927	0.621265	0.263707	0.708377	-0.358092	0.41383	0.652825
THEM4	ENSG00000159445.13	chr1	151870866	151909637	38772	-	-1.59997	-0.989508	-1.17309	-2.59335	-0.82608	-1.4364	-2.17959	-0.799334	-0.964561	-1.3145	-0.535015	-0.990054	-1.38912	-3.23005	-1.86974	0.128412	0.814491	0.866127	0.902956	0.216444	0.682857	-0.778846	0.220205	0.465857
S100A10	ENSG00000197747.9	chr1	151982915	151993859	10945	-	-0.667646	0.872909	0.760119	1.52916	2.96146	1.0912	2.6624	0.537803	1.72406	1.64142	1.02017	1.06485	2.60438	0.421852	1.36369	0.550751	0.465923	0.566563	-0.0129404	0.991664	0.997797	0.175139	0.825962	0.921196
S100A11	ENSG00000163191.6	chr1	152032506	152047907	15402	-	0.922214	1.86133	1.92871	0.824669	3.14233	1.73585	1.39925	0.0107212	0.151898	0.520624	1.43382	-2.09277	1.60509	-0.652142	-0.379942	-1.32301	0.0773774	0.135902	-0.308429	0.735114	0.935932	-2.33696	0.0212756	0.133764
BX470102.1	ENSG00000238279.1	chr1	153533603	153535115	1513	+	0.163562	0.930499	0.849908	0.158713	1.37579	0.695695	-0.107286	0.0441268	-0.641429	-0.234863	1.17358	1.52447	0.892222	1.81112	1.40927	-1.03876	0.0340219	0.0700198	0.512941	0.321469	0.754141	0.676427	0.0663606	0.243083
S100A6	ENSG00000197956.10	chr1	153534599	153536244	1646	-	6.92881	7.23856	6.65813	7.47092	8.1009	7.27947	8.24731	7.61062	7.40537	7.75443	6.44316	7.89234	7.50301	8.18517	7.86017	0.477171	0.112135	0.18311	-0.828852	0.0759171	0.535488	0.500199	0.0979421	0.301341
S100A4	ENSG00000196154.12	chr1	153543613	153550136	6524	-	1.49665	2.65917	1.14524	2.42975	3.2926	2.20468	4.74499	2.70862	2.31173	3.25511	0.391025	3.94417	2.33134	4.93191	3.73581	1.07221	0.158884	0.243115	-1.82492	0.338585	0.766189	1.54168	0.0465584	0.199919
S100A2	ENSG00000196754.13	chr1	153561108	153567890	6783	-	0.960366	1.41577	1.04496	1.93384	3.37697	1.74638	2.50145	1.69746	1.62886	1.94259	0.706363	2.88465	2.71549	3.3488	2.98298	0.223709	0.621651	0.70708	-1.01436	0.258726	0.70582	1.21933	0.0101902	0.092683
BX470102.2	ENSG00000285867.1	chr1	153586813	153606283	19471	-	-5.1959	-5.1959	-5.1959	-4.53225	-5.1959	-5.06317	-2.97959	-4.7011	-4.62242	-4.10104	-4.20573	-2.37885	-5.1959	-3.77697	-3.78391	1.89229	0.115124	0.18718	1.97468	0.225054	0.68814	1.98645	0.0971466	0.29986
S100A16	ENSG00000188643.11	chr1	153606886	153613145	6260	-	-1.99956	-2.99855	-4.29507	-0.844914	-0.0729371	-2.04221	2.32592	-0.282728	-0.118434	0.641587	-2.98495	4.3948	0.0406603	3.16712	2.53419	3.33881	0.101779	0.16917	-0.703328	0.882486	0.972046	5.10364	0.0130636	0.105185
S100A13	ENSG00000189171.14	chr1	153618787	153631360	12574	-	0.149393	1.18838	0.62475	0.670951	1.7497	0.876634	2.65381	1.77167	1.07064	1.83204	0.889005	2.58724	1.41996	2.679	2.22873	0.971641	0.0395963	0.0790602	0.0287139	0.968813	0.99224	1.2785	0.00920123	0.0879338
CHTOP	ENSG00000160679.13	chr1	153633982	153646306	12325	+	3.19197	3.13047	3.3209	2.97638	3.10487	3.14492	3.35954	3.49616	3.23136	3.36235	3.55874	3.62465	3.27911	3.41734	3.44037	0.217524	0.0915078	0.155272	0.418566	0.0354227	0.444325	0.204048	0.112651	0.323771
SNAPIN	ENSG00000143553.11	chr1	153658703	153661852	3150	+	1.92495	2.17676	2.17715	2.27139	2.28715	2.16748	2.20483	2.31163	2.20212	2.23953	2.4579	2.82674	2.74281	2.94593	2.8385	0.0786675	0.524282	0.620402	0.301594	0.108281	0.586413	0.589276	0.000237716	0.0146058
ILF2	ENSG00000143621.17	chr1	153661788	153671028	9241	-	5.10207	4.99412	5.07101	4.83796	5.03677	5.00839	5.3338	5.4262	4.96531	5.24177	5.28447	5.23859	5.24363	5.39034	5.29085	0.234336	0.0428071	0.0842372	0.281539	0.0942298	0.566295	0.198626	0.0799209	0.268895
INTS3	ENSG00000143624.14	chr1	153728050	153774808	46759	+	2.02922	2.05784	2.19597	1.96906	2.18884	2.08819	1.49145	1.58602	2.019	1.69882	2.08205	2.45347	2.28746	2.53355	2.42483	-0.392107	0.0111281	0.0285758	-0.00114897	0.995365	0.998656	0.250531	0.0753011	0.260138
GATAD2B	ENSG00000143614.10	chr1	153789030	153923360	134331	-	2.7246	2.93192	2.75708	2.5939	2.71928	2.74536	2.60168	2.58667	2.71898	2.63578	2.75584	3.01555	2.69076	2.78847	2.83159	-0.110486	0.365858	0.470291	0.0155492	0.931061	0.983115	-0.00421459	0.972052	0.987363
DENND4B	ENSG00000198837.10	chr1	153929501	153946718	17218	-	1.73036	1.93842	1.97166	1.73627	1.89829	1.855	1.27568	1.66723	1.14626	1.36306	1.97159	2.18844	1.68445	2.37533	2.08274	-0.486677	0.00850089	0.023084	0.120717	0.598144	0.892157	0.13848	0.374057	0.618075
CRTC2	ENSG00000160741.17	chr1	153947669	153958615	10947	-	1.7991	2.01897	1.76856	1.70918	1.87274	1.83371	2.34693	2.15471	1.82165	2.10776	1.79275	1.90053	1.80957	2.08128	1.93046	0.274986	0.0413726	0.0820014	-0.036952	0.847791	0.963427	0.0101164	0.937095	0.972328
CREB3L4	ENSG00000143578.16	chr1	153967534	153974361	6828	+	0.87898	1.10171	0.999289	0.239866	1.48474	0.940918	0.70677	0.45793	-0.241258	0.307814	0.469551	1.5115	1.38753	1.65123	1.51675	-0.647086	0.0329778	0.0682832	-0.482321	0.257022	0.704037	0.482398	0.0588738	0.227855
AL358472.6	ENSG00000285641.1	chr1	153975850	153986246	10397	-	-1.74187	-2.33113	-2.13128	-2.12793	-1.86212	-2.03887	-0.65983	-0.810274	-2.15631	-1.2088	-1.1469	-3.4871	-1.93482	-2.17905	-2.53366	0.950223	0.0558389	0.104345	1.02154	0.132818	0.611438	-0.597664	0.318268	0.567264
RPS27	ENSG00000177954.14	chr1	153990762	153992155	1394	+	7.37352	6.9056	7.12979	7.04413	6.88353	7.06731	7.55151	7.44255	7.44356	7.47921	7.42368	7.2711	7.22084	6.82767	7.10654	0.412104	0.0200427	0.0457627	0.362097	0.142291	0.620095	-0.0485969	0.759124	0.884913
NUP210L	ENSG00000143552.9	chr1	153992685	154155116	162432	-	-2.94617	-3.66203	-2.93913	-3.73944	-2.63575	-3.1845	-1.70833	-2.03825	-2.6588	-2.13513	-2.35008	-4.07823	-2.03697	-2.99376	-3.03632	1.12716	0.0182473	0.0424763	0.905799	0.161425	0.640838	0.150743	0.760367	0.885569
TPM3	ENSG00000143549.21	chr1	154155304	154194648	39345	-	3.65565	3.59041	3.5263	3.23969	3.57246	3.5169	3.91689	3.93923	3.50915	3.78843	4.01962	3.7866	4.00682	4.05431	3.94924	0.272079	0.0367651	0.0746299	0.50829	0.0124771	0.316556	0.349737	0.0107267	0.0951721
C1orf43	ENSG00000143612.21	chr1	154206696	154220637	13942	-	5.16606	4.96248	5.08295	4.7193	5.18429	5.02302	4.8194	4.65339	4.53353	4.66878	4.96551	5.16774	4.99616	5.3165	5.16013	-0.354945	0.0104657	0.0271673	-0.0523696	0.769809	0.945811	0.0527967	0.658853	0.826149
UBAP2L	ENSG00000143569.19	chr1	154220179	154271510	51332	+	3.48207	3.68934	3.51741	3.38961	3.43599	3.50288	3.10594	3.13588	3.27232	3.17138	3.581	3.62906	3.63499	3.78245	3.68217	-0.332098	0.00426418	0.0134819	0.0835296	0.563876	0.878588	0.0955436	0.329671	0.577317
ATP8B2	ENSG00000143515.19	chr1	154325525	154351304	25780	+	-3.89668	-3.24424	-3.91698	-3.67993	-4.3458	-3.81673	-2.75555	-2.5559	-2.90094	-2.73747	-3.38405	-2.66228	-3.50118	-4.82542	-3.66296	1.18969	0.0218854	0.0490468	0.489939	0.514171	0.860025	-0.185113	0.73506	0.871264
UBE2Q1	ENSG00000160714.10	chr1	154548577	154559028	10452	-	2.02964	2.12684	1.91071	1.54577	1.93856	1.9103	1.45196	1.36973	1.57446	1.46538	2.10583	2.41562	2.21534	2.34817	2.32638	-0.45749	0.00841436	0.0229055	0.195815	0.35343	0.773771	0.312899	0.039957	0.184762
CHRNB2	ENSG00000160716.6	chr1	154567778	154580013	12236	+	0.248637	0.699346	0.415417	-0.057093	1.14945	0.491152	1.11351	1.18572	0.983834	1.09436	0.784191	1.24816	0.376784	0.561403	0.728783	0.607353	0.026283	0.0567694	0.297718	0.436428	0.816294	0.0845805	0.746693	0.877403
ADAR	ENSG00000160710.17	chr1	154582057	154628013	45957	-	4.05921	4.21427	4.16785	4.3297	4.38923	4.23205	3.86084	3.86232	3.51464	3.74594	4.09148	4.28668	4.05009	4.61895	4.31858	-0.485021	0.00126317	0.005231	-0.134393	0.452848	0.825852	0.0045333	0.969308	0.986125
KCNN3	ENSG00000143603.19	chr1	154697455	154870281	172827	-	-6.7201	-5.15721	-6.38837	-4.94684	-5.1858	-5.67966	-3.15071	-2.20078	-2.54619	-2.63256	-4.8508	-3.50228	-4.79118	-3.11166	-3.8017	3.57634	6.17e-05	0.000544315	1.1707	0.283542	0.726245	2.24825	0.00516455	0.0657401
PMVK	ENSG00000163344.6	chr1	154924740	154936719	11980	-	0.794518	1.18233	1.06227	0.810055	1.77726	1.12529	1.38377	1.25465	1.38904	1.34249	1.42661	1.93068	1.60736	2.3242	1.95408	0.220011	0.383277	0.487473	0.317781	0.391606	0.792752	0.782154	0.00511544	0.0654966
PBXIP1	ENSG00000163346.17	chr1	154944076	154956123	12048	-	1.12994	1.75989	1.32698	0.907303	1.5865	1.34212	2.0322	1.14624	1.34965	1.50936	0.656381	0.770848	0.555533	0.772208	0.69953	0.145189	0.512341	0.609344	-0.692587	0.0907354	0.559621	-0.755005	0.00996842	0.0917761
PYGO2	ENSG00000163348.4	chr1	154957026	154963853	6828	-	2.10025	2.11012	2.16531	1.69074	2.01583	2.01645	2.53353	2.6845	2.39622	2.53808	2.25069	2.19033	2.29809	2.45843	2.31562	0.519483	0.000782768	0.0036502	0.233147	0.215452	0.682856	0.213096	0.104151	0.31076
SHC1	ENSG00000160691.19	chr1	154962298	154974395	12098	-	1.96027	2.04189	2.07759	1.77055	1.9253	1.95512	2.39793	1.76553	1.6583	1.94059	1.87637	2.15047	1.8361	2.29676	2.09444	-0.0261989	0.870961	0.907606	-0.0783121	0.750164	0.940354	0.0454749	0.779868	0.895027
CKS1B	ENSG00000173207.13	chr1	154974653	154979251	4599	+	3.20336	3.18538	3.23778	3.15456	3.06982	3.17018	3.66155	3.85694	3.41478	3.64442	2.83251	3.35014	3.41915	3.39608	3.38846	0.477442	0.000639091	0.00312154	-0.334781	0.0707998	0.526001	0.127707	0.259268	0.510032
FLAD1	ENSG00000160688.19	chr1	154983338	154993111	9774	+	1.75802	1.98817	1.81354	1.62368	1.66142	1.76896	1.88104	1.68858	1.21144	1.59369	2.13135	1.46437	1.54498	2.00334	1.6709	-0.1779	0.259671	0.360079	0.364833	0.10979	0.587659	-0.164797	0.301537	0.551679
ZBTB7B	ENSG00000160685.13	chr1	155002630	155018522	15893	+	2.49034	2.30939	2.37371	1.78849	2.39682	2.27175	0.916544	0.924842	0.73255	0.857979	2.14723	1.87705	2.15004	2.44541	2.1575	-1.42547	3.44e-06	7.73e-05	-0.125871	0.589858	0.88817	-0.184121	0.253633	0.503907
DCST2	ENSG00000163354.15	chr1	155018520	155033781	15262	-	-3.17215	-3.59069	-3.29119	-3.68678	-2.8653	-3.32122	-1.92458	-2.08317	-2.47628	-2.16134	-3.3541	-2.89054	-3.30199	-1.85642	-2.68298	1.36302	0.00534805	0.0160981	-0.0329219	0.964675	0.991542	0.757341	0.111856	0.322458
ADAM15	ENSG00000143537.14	chr1	155050566	155062775	12210	+	1.24691	1.11516	1.2997	0.974985	1.88034	1.30342	2.76434	2.78425	1.95137	2.49999	1.70712	1.71197	1.60925	2.06422	1.79515	1.20346	8.45e-05	0.000692896	0.410856	0.224108	0.687323	0.415124	0.0818618	0.27233
EFNA1	ENSG00000169242.12	chr1	155127876	155134899	7024	+	1.46388	0.885121	1.31454	0.505117	1.34276	1.10228	1.54477	0.841597	-0.121686	0.754892	1.7125	0.213342	0.978705	1.1704	0.787484	-0.366377	0.293725	0.39647	0.610088	0.17749	0.653891	-0.351159	0.323847	0.572087
SLC50A1	ENSG00000169241.19	chr1	155135344	155138857	3514	+	1.11916	1.01034	1.51152	0.78579	1.79528	1.24442	1.88099	1.58799	1.6617	1.71023	1.23661	0.914091	1.3523	1.53016	1.26552	0.456619	0.039814	0.0793964	-0.00979525	0.976037	0.994127	-0.0347133	0.874873	0.943977
THBS3-AS1	ENSG00000231064.7	chr1	155195004	155205495	10492	+	-0.16223	0.536958	-0.0650334	-0.0920971	0.139939	0.0715074	0.8712	0.279666	0.36418	0.505015	0.104251	0.418545	0.390618	0.916705	0.575289	0.427654	0.0658916	0.119255	0.0375673	0.913425	0.980352	0.454553	0.0555875	0.221097
THBS3	ENSG00000169231.13	chr1	155195588	155209051	13464	-	0.369413	1.12714	0.462193	0.483494	1.29884	0.748218	0.343324	0.000371612	0.315748	0.219814	-0.0426184	0.521561	-0.131036	0.401323	0.263949	-0.541805	0.0469864	0.0906058	-0.789877	0.0725758	0.529642	-0.596863	0.0344373	0.170874
MTX1	ENSG00000173171.14	chr1	155208699	155213824	5126	+	1.63257	1.56803	1.60938	1.10907	1.55805	1.49542	0.915047	1.22695	0.36834	0.836778	1.31641	1.70634	1.80544	1.81179	1.77452	-0.654652	0.00435848	0.0136999	-0.183319	0.502882	0.853111	0.182466	0.30037	0.550329
AC234582.1	ENSG00000236263.1	chr1	155211151	155213819	2669	-	0.165601	-0.0481655	0.0267354	-0.208612	-0.00782563	-0.0144534	1.20068	0.351573	0.715257	0.755837	0.517641	0.506884	0.140251	0.57833	0.408488	0.808706	0.0164128	0.0389789	0.588399	0.205254	0.677993	0.370975	0.258276	0.509014
GBAP1	ENSG00000160766.14	chr1	155213821	155227422	13602	-	0.806798	1.01016	0.618228	0.799286	1.26582	0.900058	1.26715	0.951487	1.34801	1.18888	1.16649	2.03854	1.30458	1.96404	1.76906	0.286665	0.187824	0.278151	0.280969	0.378069	0.787149	0.775937	0.00194135	0.0416678
GBA	ENSG00000177628.16	chr1	155234452	155244699	10248	-	1.80495	2.23071	2.08609	1.96141	2.4536	2.10735	2.37754	2.12359	1.79373	2.09829	2.08842	2.89856	2.59951	3.19974	2.89927	-0.00839839	0.96081	0.973526	-0.0129199	0.960105	0.989693	0.711897	0.000795418	0.0274391
FAM189B	ENSG00000160767.21	chr1	155247205	155255483	8279	-	0.198003	0.439619	0.22814	0.0861063	0.64233	0.31884	0.252708	0.166372	0.184444	0.201175	0.269553	0.0843255	0.408289	0.371278	0.287964	-0.121756	0.426029	0.529476	-0.0443355	0.845016	0.963406	-0.106874	0.489403	0.711807
SCAMP3	ENSG00000116521.11	chr1	155255979	155262430	6452	-	2.8192	2.92222	2.6896	2.28226	2.51976	2.64661	3.21393	3.27202	2.95282	3.14626	3.0278	2.83112	2.87985	3.3989	3.03662	0.496173	0.00667913	0.019083	0.380017	0.120422	0.59659	0.317735	0.0644414	0.239119
CLK2	ENSG00000176444.19	chr1	155262868	155278491	15624	-	2.94013	3.01927	2.89359	2.71238	2.68783	2.85064	2.90736	2.95371	3.01479	2.95862	2.97291	2.95248	2.71646	3.13034	2.9331	0.105504	0.37627	0.48061	0.125486	0.479728	0.840391	-0.00682843	0.954385	0.979425
HCN3	ENSG00000143630.10	chr1	155277463	155289848	12386	+	0.648859	0.860491	0.880343	0.514593	1.20775	0.822406	1.26594	1.43488	1.42392	1.37491	0.921983	1.53255	0.805599	1.49811	1.27875	0.555498	0.0105691	0.027381	0.102745	0.730413	0.934937	0.35211	0.0885093	0.283409
FDPS	ENSG00000160752.15	chr1	155308748	155320666	11919	+	2.97841	3.18356	3.18306	2.74565	3.22887	3.06391	3.15169	3.05961	2.78059	2.9973	3.05497	3.54444	3.33875	3.72233	3.53517	-0.0684516	0.599963	0.688392	-0.00596111	0.975557	0.994127	0.38444	0.00988047	0.0914343
RUSC1-AS1	ENSG00000225855.7	chr1	155316863	155324176	7314	-	-1.20394	-0.891439	-0.829263	-1.37894	-0.13791	-0.888298	-0.354426	-0.453224	-0.594701	-0.46745	-0.528761	0.0946788	-0.536664	0.0500246	-0.130653	0.431534	0.128148	0.204272	0.374696	0.361737	0.775843	0.670998	0.02331	0.141341
RUSC1	ENSG00000160753.16	chr1	155320894	155331114	10221	+	1.96921	1.95688	1.80215	1.69248	2.2007	1.92428	2.76581	2.58113	2.26515	2.53736	2.32611	2.40274	2.52849	2.77295	2.56806	0.615188	0.000363517	0.00205464	0.408539	0.0511489	0.47848	0.567499	0.000766932	0.0271097
ASH1L	ENSG00000116539.14	chr1	155335268	155563162	227895	-	3.89986	3.98126	3.89102	3.71032	3.59811	3.81612	3.4367	3.35907	3.78237	3.52604	4.10062	3.96633	4.10416	4.08953	4.05334	-0.290821	0.0428978	0.0843578	0.289982	0.155787	0.635218	0.153702	0.253249	0.503544
DAP3P1	ENSG00000225082.2	chr1	155586644	155602197	15554	+	-0.379683	-0.385319	0.338679	0.289173	-0.000208722	-0.0274718	2.76707	2.3305	2.2399	2.44582	0.761468	-0.869637	0.163565	-0.0531519	-0.253075	2.80761	2.41e-06	6.25e-05	0.986461	0.113422	0.58916	-0.304552	0.542263	0.750274
AL353807.3	ENSG00000246203.2	chr1	155614726	155660245	45520	-	-0.00281714	0.192646	-0.0420772	-0.246845	-0.0156086	-0.0229404	0.680295	0.356058	-0.0290211	0.335777	0.412688	0.395907	0.520128	0.813184	0.576406	0.360935	0.0758748	0.133903	0.44602	0.126305	0.603124	0.542417	0.0122338	0.101673
YY1AP1	ENSG00000163374.19	chr1	155659443	155689000	29558	-	3.5265	3.30134	3.31626	3.30515	3.23841	3.33753	3.52465	3.44037	3.3324	3.43247	3.6559	3.49073	3.39307	3.65082	3.51154	0.0951239	0.330023	0.434647	0.324242	0.0385044	0.450719	0.0897099	0.359804	0.605211
DAP3	ENSG00000132676.16	chr1	155687960	155739010	51051	+	3.43393	3.24217	3.27716	3.24374	3.29849	3.2991	3.77775	3.73009	3.52188	3.67657	3.62444	3.30292	3.41381	3.52975	3.4155	0.378481	0.000762474	0.00357888	0.331385	0.0226396	0.390493	0.0340595	0.698802	0.849962
MSTO2P	ENSG00000203761.5	chr1	155745829	155750137	4309	+	2.9414	2.86532	3.02384	2.9208	3.16192	2.98266	3.34968	3.2897	3.04303	3.22747	2.4534	2.89673	2.58359	3.28805	2.92279	0.247857	0.0820518	0.142451	-0.526531	0.0344552	0.441404	-0.133257	0.353867	0.599558
GON4L	ENSG00000116580.18	chr1	155749662	155859400	109739	-	3.11346	3.10869	3.01111	2.85159	2.80434	2.97784	2.75456	2.78049	2.77078	2.76861	3.28371	3.07841	2.88211	3.20828	3.05627	-0.209534	0.0709918	0.126976	0.311285	0.0712284	0.526001	-0.00605991	0.955231	0.979501
SYT11	ENSG00000132718.9	chr1	155859567	155885199	25633	+	0.971877	1.49426	1.14726	1.07503	1.61905	1.26149	2.44239	2.09714	2.02901	2.18951	2.29246	2.77441	1.16163	2.24908	2.06171	0.93033	0.00716715	0.0201315	1.04153	0.027342	0.407617	0.671978	0.0421135	0.190068
RIT1	ENSG00000143622.11	chr1	155897808	155911404	13597	-	2.86761	2.81822	2.66194	2.61182	2.63326	2.71857	3.37334	3.18987	2.93085	3.16468	3.04902	2.66983	2.82112	3.11133	2.86743	0.446194	0.00170902	0.00659647	0.335655	0.0670127	0.519549	0.0732407	0.533725	0.743567
KHDC4	ENSG00000132680.11	chr1	155913045	155934413	21369	-	3.67658	3.47265	3.77426	3.45421	3.63818	3.60318	4.0121	4.12526	3.90013	4.0125	3.89102	4.01983	3.75409	3.903	3.89231	0.409874	0.00287773	0.00988662	0.293143	0.100944	0.573722	0.201718	0.0932478	0.291471
ARHGEF2	ENSG00000116584.20	chr1	155946851	156007070	60220	-	2.77411	2.30033	2.69664	2.3271	2.69068	2.55777	1.67579	1.93783	1.91808	1.8439	2.9418	2.59808	2.18451	2.40298	2.39519	-0.714284	0.000561233	0.00281916	0.389265	0.105398	0.580078	-0.256187	0.11736	0.331124
AL355388.1	ENSG00000273002.1	chr1	155978799	155982986	4188	+	-1.85868	-2.5008	-2.21344	-1.63608	-2.06051	-2.0539	-2.78771	-3.2391	-1.96659	-2.66447	-1.7479	-1.30561	-1.19736	-2.15148	-1.55149	-0.778159	0.148807	0.230896	0.370233	0.569876	0.879685	0.391972	0.373407	0.61749
SSR2	ENSG00000163479.14	chr1	156009048	156020951	11904	-	2.80973	2.74546	2.63488	2.42667	2.72264	2.66788	3.12068	2.88725	2.78431	2.93075	2.92436	2.92693	2.66273	2.84722	2.81229	0.261933	0.0441926	0.0864645	0.2615	0.159925	0.639496	0.0536268	0.657654	0.825585
UBQLN4	ENSG00000160803.8	chr1	156035299	156053798	18500	-	2.4145	2.25601	2.31102	2.12481	2.21415	2.2641	2.60909	2.64316	2.33719	2.52981	2.48564	2.47339	1.96734	2.50343	2.31472	0.266189	0.0637501	0.116128	0.224992	0.272174	0.716521	-0.0492203	0.722638	0.862872
LAMTOR2	ENSG00000116586.12	chr1	156054782	156058506	3725	+	1.63582	1.5839	1.49113	1.57606	1.67615	1.59261	1.97092	1.79507	1.50239	1.75613	1.47028	1.79377	1.50933	2.12915	1.81075	0.169125	0.303926	0.407207	-0.116343	0.650289	0.911092	0.150352	0.366806	0.611387
RAB25	ENSG00000132698.15	chr1	156061160	156070504	9345	+	3.0398	2.94896	2.86119	2.49945	2.98097	2.86607	2.5684	2.59288	2.08172	2.41434	2.63809	2.89879	2.96746	2.84802	2.90476	-0.45298	0.0141872	0.0346772	-0.229087	0.347183	0.770735	-0.0665194	0.669998	0.83237
MEX3A	ENSG00000254726.3	chr1	156072013	156082465	10453	-	1.42524	2.0167	1.72387	1.89009	1.64441	1.74006	1.2977	0.974921	1.08264	1.11842	1.27036	1.56781	0.270832	1.34071	1.05978	-0.628949	0.0189232	0.0437155	-0.464837	0.207859	0.678914	-0.800712	0.00587949	0.0700184
LMNA	ENSG00000160789.22	chr1	156082573	156140089	57517	+	1.08771	1.08531	0.625894	1.29726	2.52373	1.32398	3.63071	3.18143	2.31091	3.04102	1.39659	2.64518	1.59816	3.36304	2.53546	1.73688	0.00164452	0.00638886	0.0942488	0.893446	0.975188	1.15121	0.0221999	0.137248
SEMA4A	ENSG00000196189.13	chr1	156147366	156177752	30387	+	-3.85565	-2.74209	-3.86378	-3.51387	-3.25671	-3.44642	-2.02238	-2.55757	-3.4112	-2.66372	-3.71951	-2.85154	-3.33512	-2.61937	-2.93534	0.861196	0.0460903	0.0893109	-0.289016	0.689018	0.921488	0.494969	0.252729	0.502907
SLC25A44	ENSG00000160785.13	chr1	156193932	156212796	18865	+	1.12263	1.41727	1.12151	0.914995	1.00398	1.11608	1.78808	1.67393	1.47411	1.64537	1.60474	1.20288	1.35799	1.58493	1.38193	0.526613	0.00081148	0.00374626	0.491035	0.0164463	0.357444	0.188491	0.153319	0.383122
PAQR6	ENSG00000160781.17	chr1	156243320	156248117	4798	-	-0.315135	-0.482711	-0.0347062	-0.612384	-0.563353	-0.401658	0.0218204	-0.288807	-0.173864	-0.14695	-0.24347	-1.24331	-0.961008	-0.558714	-0.921009	0.240189	0.2554	0.355315	0.155587	0.620426	0.901446	-0.59289	0.0261964	0.148291
SMG5	ENSG00000198952.8	chr1	156249224	156282825	33602	-	3.6227	3.52453	3.69671	3.36225	3.41614	3.52447	3.50181	3.74885	3.39917	3.54994	3.78093	3.49705	3.59086	3.9832	3.69037	0.0259663	0.825246	0.874026	0.261239	0.153881	0.633291	0.0854799	0.473248	0.698901
TMEM79	ENSG00000163472.19	chr1	156282935	156293185	10251	+	-1.69958	-1.0398	-0.760599	-1.46427	-0.745513	-1.14195	-1.07323	-1.35467	-1.57578	-1.33456	-1.24047	-1.18766	-0.618893	-0.0568388	-0.621131	-0.216168	0.503506	0.601534	-0.106988	0.823615	0.960393	0.530277	0.0910709	0.288196
GLMP	ENSG00000198715.13	chr1	156290089	156295689	5601	-	1.27256	1.58209	1.30926	1.00573	1.4539	1.32471	1.52922	1.32581	1.24894	1.36799	1.21104	1.14656	1.39378	1.5297	1.35668	0.0357027	0.79733	0.853385	-0.114315	0.597513	0.891958	-0.0424608	0.766441	0.88839
CCT3	ENSG00000163468.15	chr1	156308968	156367873	58906	-	4.91912	4.60085	4.79744	4.64386	4.66165	4.72458	4.86015	4.91939	4.87347	4.88433	5.26803	4.83286	5.10166	5.11825	5.01759	0.160094	0.124757	0.199756	0.549238	0.00252692	0.179243	0.210925	0.0507072	0.209744
TSACC	ENSG00000163467.12	chr1	156337314	156346995	9682	+	-1.39022	-1.39777	-1.26146	-1.18169	-1.10853	-1.26793	-3.68573	-2.28712	-1.12964	-2.3675	-1.53112	-1.42888	-0.551404	-0.822392	-0.934224	-1.73967	0.0313591	0.0655287	-0.302128	0.736042	0.936139	0.345363	0.524578	0.737197
RHBG	ENSG00000132677.13	chr1	156369211	156385219	16009	+	-4.30387	-4.71651	-5.28742	-5.28742	-4.65331	-4.84971	-2.23534	-1.64872	-4.30467	-2.72958	-4.29725	-5.28742	-5.28742	-4.41012	-4.99499	3.20763	0.00428905	0.0135366	1.19961	0.454264	0.826859	-0.216581	0.868502	0.941288
MIR9-1HG	ENSG00000125462.19	chr1	156404250	156456763	52514	-	-4.75177	-4.09933	-4.09222	-4.30757	-4.18361	-4.2869	-0.41746	-0.744088	-2.46009	-1.20721	-4.1568	-3.59834	-3.45257	-3.5047	-3.51854	3.21874	5.81e-05	0.000525051	0.145038	0.896177	0.975937	0.734549	0.296675	0.54662
MEF2D	ENSG00000116604.18	chr1	156463727	156500779	37053	-	1.14647	1.08844	1.12608	0.939753	1.23154	1.10646	1.52519	1.36181	1.26566	1.38422	0.866899	1.08234	0.923029	0.89796	0.967777	0.275823	0.0279607	0.0595751	-0.237179	0.207718	0.678914	-0.251442	0.0548813	0.219839
IQGAP3	ENSG00000183856.11	chr1	156525405	156572604	47200	-	1.72683	2.16952	2.15111	1.94158	2.13883	2.02557	1.82985	2.00322	1.97355	1.93554	2.57497	2.82481	2.76256	3.21986	2.93574	-0.090119	0.476057	0.575564	0.554857	0.0086468	0.280697	0.830138	1.44e-05	0.0033855
GPATCH4	ENSG00000160818.17	chr1	156594301	156601496	7196	-	0.604829	1.05948	0.72052	0.663785	0.660778	0.741877	0.0622302	0.394678	-0.00340303	0.151168	1.25414	0.873578	1.1854	1.45848	1.17249	-0.588139	0.00346301	0.0114813	0.518351	0.0271544	0.406974	0.374967	0.023301	0.141341
ISG20L2	ENSG00000143319.17	chr1	156721891	156728766	6876	-	2.34411	2.29972	2.24567	2.16612	2.40441	2.29201	2.51029	2.53422	2.2645	2.43634	2.8964	2.68757	2.88417	3.02442	2.86539	0.146012	0.136051	0.214861	0.610967	0.000624307	0.114975	0.495076	0.000145896	0.011731
RRNAD1	ENSG00000143303.12	chr1	156728442	156736960	8519	+	0.489071	0.66024	0.702724	0.384022	0.675324	0.582276	0.450403	0.807389	0.541399	0.59973	1.04521	1.176	0.704869	1.15327	1.01138	0.022018	0.895832	0.926659	0.468086	0.0629589	0.507214	0.32486	0.0642995	0.238926
MRPL24	ENSG00000143314.12	chr1	156737303	156741590	4288	-	1.83727	1.91593	1.78443	1.76353	1.95927	1.85209	1.3073	1.14096	0.885715	1.11133	1.57328	2.16828	2.30936	2.37439	2.28401	-0.750789	0.000131283	0.000959644	-0.276317	0.178947	0.654853	0.353441	0.0107575	0.0951721
HDGF	ENSG00000143321.19	chr1	156742109	156766925	24817	-	4.79271	4.9464	4.93962	4.80172	4.9245	4.88099	4.93289	4.93093	4.43503	4.76628	4.18897	4.83977	4.77233	5.16543	4.92584	-0.113836	0.322189	0.426487	-0.686971	0.00149334	0.145079	-0.03739	0.740697	0.873915
PRCC	ENSG00000143294.15	chr1	156750610	156800815	50206	+	2.44087	2.55578	2.6798	2.10778	2.54226	2.4653	2.16679	2.25573	2.30315	2.24189	2.80997	2.51518	2.82069	3.00512	2.78033	-0.22971	0.105498	0.174462	0.345277	0.0915158	0.560368	0.238647	0.0880144	0.282324
ARHGEF11	ENSG00000132694.19	chr1	156934840	157045742	110903	-	2.24969	2.3284	2.28354	2.16443	2.32382	2.26997	2.5884	2.67933	2.96083	2.74285	2.5619	2.56858	2.5324	2.67894	2.59331	0.472853	0.000699111	0.00334955	0.297562	0.082657	0.545349	0.238453	0.043537	0.193204
ETV3	ENSG00000117036.12	chr1	157121191	157138474	17284	-	1.78278	1.75199	1.60011	1.36654	1.67508	1.6353	2.27871	2.31191	2.03977	2.21013	1.94916	1.38973	1.59859	1.89381	1.62738	0.574744	0.000297439	0.0017676	0.317232	0.0914314	0.56033	-0.0787607	0.527498	0.739055
IFI16	ENSG00000163565.19	chr1	158999968	159055155	55188	+	-5.93305	-2.11468	-5.0273	-3.76167	-3.49586	-4.06651	-4.90306	-5.93305	-4.9503	-5.26213	-5.35463	-5.12084	-5.93305	-4.75967	-5.27118	-1.77805	0.220314	0.316382	-1.59319	0.477671	0.839663	-1.64645	0.25734	0.50829
DUSP23	ENSG00000158716.9	chr1	159780932	159782543	1612	+	2.44081	2.71466	2.41184	2.0077	2.78057	2.47112	3.01339	2.78188	2.38375	2.72634	2.36988	2.59566	2.13692	2.76828	2.50029	0.254107	0.234783	0.332722	-0.103091	0.756871	0.94203	-0.0636429	0.772718	0.891612
AL590560.2	ENSG00000256029.6	chr1	159834474	159873053	38580	-	-4.40236	-4.25865	-3.47195	-3.77243	-3.42101	-3.86528	-2.90713	-3.48239	-3.4075	-3.26567	-4.24044	-3.44917	-4.3353	-3.31867	-3.70105	0.652652	0.095518	0.160761	-0.419778	0.534286	0.868175	0.0977031	0.809381	0.911939
AL590560.3	ENSG00000272668.2	chr1	159854870	159867685	12816	+	-1.11023	-1.10111	-1.04611	-1.31355	-0.365077	-0.987219	-1.98501	-1.71159	-2.58825	-2.09495	-0.956398	0.00531444	-0.726521	-0.14944	-0.290216	-1.11973	0.00320854	0.0108155	0.0389226	0.92043	0.981773	0.593953	0.0270475	0.150715
CFAP45	ENSG00000213085.10	chr1	159872364	159900165	27802	-	1.29317	1.97817	1.41644	1.42847	1.80413	1.58408	1.39389	1.54635	0.643818	1.19469	1.0919	1.91564	2.63444	3.25443	2.6015	-0.376234	0.223385	0.319766	-0.490699	0.308163	0.742878	1.01164	0.00177739	0.0400081
TAGLN2	ENSG00000158710.15	chr1	159918107	159925507	7401	-	4.71291	5.28114	4.46198	4.81341	5.71822	4.99753	5.95667	5.73285	4.96381	5.55111	5.00193	5.53952	5.62454	6.25557	5.80655	0.556824	0.0630485	0.115187	0.0118851	0.977443	0.994222	0.732311	0.0195144	0.127916
IGSF9	ENSG00000085552.17	chr1	159927039	159945613	18575	-	-0.0921875	0.903056	0.328946	0.494176	1.4488	0.616559	0.392003	0.305901	-0.0742937	0.20787	0.268163	0.878704	1.11087	2.02388	1.33782	-0.398442	0.246397	0.345352	-0.335634	0.512679	0.859605	0.705781	0.0330654	0.166736
LINC01133	ENSG00000224259.7	chr1	159958035	159984750	26716	+	-1.35049	-0.36068	-0.866135	-0.189069	-0.625728	-0.67842	-0.9239	-1.12806	-1.08227	-1.04475	-1.78111	-2.58978	-0.655388	-0.654887	-1.30002	-0.369677	0.332146	0.4366	-1.13134	0.114876	0.590083	-0.562592	0.178955	0.416844
IGSF8	ENSG00000162729.14	chr1	160091340	160098943	7604	-	-0.410833	0.185175	0.117243	-1.11094	-0.0648637	-0.256845	0.383881	0.951935	0.896038	0.743952	0.553701	-0.826038	-1.04612	-0.368028	-0.746729	1.01008	0.0028517	0.00982079	0.811883	0.0649689	0.512536	-0.592659	0.11139	0.322111
PEA15	ENSG00000162734.13	chr1	160205380	160215376	9997	+	1.82402	2.91976	1.67596	1.9416	1.76108	2.02449	2.98902	2.74204	3.07115	2.93407	2.44899	2.12743	2.21758	3.04147	2.46216	0.907571	0.00384417	0.0124246	0.431409	0.292816	0.730051	0.398412	0.165952	0.400399
COPA	ENSG00000122218.16	chr1	160288594	160343273	54680	-	4.22014	4.23727	4.23232	3.92833	4.0593	4.13547	4.09781	4.08732	4.29167	4.15893	4.44305	4.12801	4.0272	4.22149	4.12556	0.0229351	0.832599	0.878954	0.31288	0.0720332	0.527752	-0.094427	0.393005	0.635346
NCSTN	ENSG00000162736.17	chr1	160343316	160358952	15637	+	3.57913	3.40884	3.48392	3.16815	3.19104	3.36622	3.30424	3.28573	3.31053	3.30017	3.40795	3.22155	3.10157	3.36201	3.22837	-0.0681866	0.560953	0.652842	0.0454609	0.794377	0.954196	-0.225758	0.0746765	0.258966
NHLH1	ENSG00000171786.6	chr1	160367071	160372846	5776	+	-2.3257	-2.91496	-2.24134	-2.23771	-2.60104	-2.46415	-2.37495	-2.13303	-3.58194	-2.69664	-2.89791	-2.62629	-3.03773	-3.07134	-2.91179	-0.280052	0.538954	0.633314	-0.510171	0.485047	0.843837	-0.67303	0.177375	0.414627
VANGL2	ENSG00000162738.6	chr1	160400564	160428670	28107	+	-1.98031	-0.1967	-0.647909	-1.83207	-3.24448	-1.58029	-0.914505	-0.692672	-0.608134	-0.738437	-1.57577	-2.23843	-4.59534	-2.37883	-3.07087	0.835806	0.159855	0.244287	-0.0214506	0.982299	0.995078	-1.80686	0.0589103	0.227935
AL591806.2	ENSG00000270149.5	chr1	160997957	161038962	41006	-	-2.63341	-3.6298	-2.93792	-2.87039	-2.50035	-2.91437	-2.23905	-3.00193	-1.93754	-2.39284	-2.81537	-1.95531	-2.56873	-2.4884	-2.33748	0.617343	0.221713	0.317959	0.166953	0.831402	0.961282	0.596485	0.241228	0.489826
USF1	ENSG00000158773.14	chr1	161039251	161045977	6727	-	2.20879	2.45289	2.41539	1.73562	2.33137	2.22881	3.08774	2.93642	2.43679	2.82032	2.5038	2.00666	2.2007	2.70604	2.30447	0.586407	0.00739293	0.0205898	0.27084	0.353444	0.773771	0.0154429	0.938801	0.972328
NECTIN4	ENSG00000143217.9	chr1	161070998	161089558	18561	-	-2.53959	-1.27121	-1.91145	-1.06261	-0.480736	-1.45312	-0.646924	-1.72811	-1.44411	-1.27305	-2.42881	-1.88211	-1.18123	-0.0302541	-1.0312	0.19817	0.695848	0.768476	-1.00788	0.319175	0.752026	0.5384	0.293405	0.543388
PFDN2	ENSG00000143256.5	chr1	161100556	161118055	17500	-	4.65321	4.52145	4.50771	4.38691	4.91903	4.59766	4.52143	4.98674	4.24313	4.58377	4.69745	4.8807	4.71121	5.05763	4.88318	0.00107481	0.994839	0.996494	0.106541	0.667186	0.915865	0.200672	0.237911	0.486151
NIT1	ENSG00000158793.14	chr1	161118086	161125445	7360	+	1.15146	0.715041	1.10264	0.757263	1.03734	0.952747	1.22842	1.3949	1.35867	1.32733	1.50531	1.01819	1.18501	1.7518	1.31834	0.375274	0.0349735	0.0716385	0.557405	0.0307194	0.42697	0.31848	0.0727178	0.254592
DEDD	ENSG00000158796.17	chr1	161120974	161132688	11715	-	2.0818	2.0203	2.30079	1.82662	2.30173	2.10625	1.12108	1.36831	0.526085	1.00516	2.28193	2.08172	2.05007	2.1834	2.10506	-1.09864	5.25e-05	0.000490336	0.176406	0.450426	0.824274	-0.09761	0.547468	0.753539
UFC1	ENSG00000143222.12	chr1	161152776	161158856	6081	+	2.93786	2.8624	2.83624	2.86221	2.95644	2.89103	2.74532	2.24823	2.21826	2.40394	2.3529	3.04334	2.99668	3.07599	3.03867	-0.496124	0.00157445	0.0061736	-0.534413	0.0155018	0.350037	0.0553087	0.642923	0.815962
USP21	ENSG00000143258.16	chr1	161159450	161165723	6274	+	1.53744	1.23111	1.53533	0.919908	1.46867	1.33849	0.289698	0.274643	0.183238	0.249193	1.47612	1.62554	1.31891	1.95109	1.63184	-1.10922	0.000109548	0.000843634	0.134965	0.594151	0.890214	0.208865	0.229736	0.476882
PPOX	ENSG00000143224.18	chr1	161166056	161178013	11958	+	-0.277809	-0.488583	-0.0657698	-0.321472	-0.363064	-0.30334	0.611567	0.379925	-0.14481	0.282227	-0.0879056	0.0622763	-0.630071	0.022825	-0.181656	0.592064	0.0123769	0.0311237	0.219277	0.501928	0.852283	0.0127746	0.95471	0.979477
B4GALT3	ENSG00000158850.15	chr1	161171310	161177968	6659	-	1.55551	1.4861	1.47273	1.22535	1.66999	1.48193	1.77997	2.05327	1.61663	1.81662	1.97171	1.23009	0.90375	1.27925	1.1377	0.342536	0.0251163	0.05472	0.495202	0.025861	0.404392	-0.446175	0.0113295	0.0974129
NDUFS2	ENSG00000158864.13	chr1	161197104	161214723	17620	+	1.37232	1.32253	1.41343	1.24153	1.34258	1.33848	0.581376	0.723464	0.237596	0.514145	1.44028	1.35007	1.35076	1.51714	1.40599	-0.821495	6.81e-06	0.000121816	0.105957	0.491447	0.847323	-0.0195149	0.850997	0.931887
PCP4L1	ENSG00000248485.2	chr1	161258745	161285450	26706	+	-4.02028	-2.05211	-2.81222	-2.55966	-2.94718	-2.87829	-1.97553	-0.584802	-0.881175	-1.14717	-2.03505	-3.20808	-3.41744	-2.60136	-3.07562	2.39135	0.00356915	0.0117428	1.34393	0.218397	0.683342	-0.147043	0.871106	0.942185
SDHC	ENSG00000143252.16	chr1	161314381	161363206	48826	+	3.17264	3.09762	3.12444	2.92142	2.98023	3.05927	3.04991	3.15358	3.28073	3.16141	3.10537	3.19709	3.45455	3.4925	3.38138	0.0983849	0.384836	0.488978	0.0481063	0.775764	0.947383	0.242361	0.0466088	0.199956
CFAP126	ENSG00000188931.4	chr1	161364733	161367876	3144	-	0.565176	1.41479	0.866516	0.908752	0.78121	0.907289	1.02623	1.20812	0.332806	0.85572	0.57754	1.53827	2.0217	2.66506	2.07501	-0.0411283	0.899104	0.929088	-0.343715	0.514749	0.860025	1.19796	0.000934218	0.0295891
AL592295.6	ENSG00000288670.1	chr1	161368022	161371964	3943	+	1.04481	0.785748	0.95072	0.258548	1.13216	0.834398	0.741436	0.904901	0.887671	0.844669	1.04139	1.22124	0.623233	0.810287	0.884919	0.00221105	0.992267	0.99456	0.205811	0.538341	0.870134	-0.0956292	0.682426	0.840377
AL592295.3	ENSG00000283360.1	chr1	161403409	161470523	67115	-	-3.31612	-0.651635	-2.41037	-0.670695	-0.611295	-1.53202	-0.681516	-1.52755	-1.17312	-1.1274	-0.426309	-1.30764	0.591268	-1.06328	-0.593218	0.819806	0.399155	0.503568	1.67547	0.179891	0.655548	1.38437	0.145412	0.372866
DUSP12	ENSG00000081721.12	chr1	161749758	161757238	7481	+	2.67654	2.46363	2.55329	2.32719	2.52342	2.50882	2.17224	1.96791	2.08739	2.07584	2.75346	2.78426	2.53319	2.6565	2.65798	-0.445723	0.00565943	0.0168249	0.247982	0.197719	0.672659	0.038744	0.763759	0.887426
ATF6	ENSG00000118217.6	chr1	161766320	161964070	197751	+	3.08413	2.66177	2.88149	2.76157	2.61717	2.80123	2.88512	2.8509	2.70099	2.81234	2.83281	2.80367	2.58375	2.89332	2.76025	0.0110331	0.928658	0.95057	0.0367099	0.842717	0.962767	-0.127709	0.315135	0.563652
OLFML2B	ENSG00000162745.10	chr1	161983192	162023854	40663	-	-0.840329	-0.786735	-1.35449	0.00502807	0.105365	-0.574233	-0.0139386	-0.823266	-1.42606	-0.754421	-0.961778	-0.0227805	-0.6952	-0.302087	-0.340023	-0.156013	0.693233	0.766239	-0.35522	0.574587	0.881649	0.154952	0.684185	0.841766
NOS1AP	ENSG00000198929.13	chr1	162069691	162370475	300785	+	0.750405	0.669906	0.783743	0.406628	0.478586	0.617853	0.804797	1.19843	1.73241	1.24521	1.08929	0.400872	0.840571	0.766154	0.669199	0.621253	0.00840927	0.022896	0.471621	0.136845	0.617052	-0.026886	0.902047	0.956279
UHMK1	ENSG00000152332.16	chr1	162497251	162529631	32381	+	4.81546	4.55666	4.74926	4.27462	4.48761	4.57672	4.57802	4.73607	4.55137	4.62182	5.16113	4.43223	4.7853	4.43198	4.54984	0.0452377	0.752978	0.818188	0.589727	0.0156349	0.351932	-0.111147	0.445604	0.680772
UAP1	ENSG00000117143.13	chr1	162561506	162599842	38337	+	6.15667	5.34326	5.90321	5.31248	5.22989	5.5891	5.54391	5.61552	5.64415	5.60119	6.23078	4.72347	6.08799	4.57378	5.12842	0.0114575	0.972226	0.980514	0.646586	0.202615	0.675632	-0.545894	0.119216	0.334189
DDR2	ENSG00000162733.19	chr1	162631373	162787405	156033	+	-1.80443	-2.15953	-1.96176	-2.11253	-2.30956	-2.06956	-1.7338	-1.58386	-1.42033	-1.57933	-1.75347	-3.29017	-1.5063	-1.75978	-2.18542	0.494226	0.100483	0.167406	0.323248	0.459638	0.830143	-0.095332	0.765001	0.88798
HSD17B7	ENSG00000132196.15	chr1	162790702	162812817	22116	+	0.689972	0.565148	0.715317	0.665212	0.622611	0.651652	0.953186	0.858866	0.880968	0.897673	0.314407	1.02376	0.505621	0.445039	0.658141	0.24478	0.129962	0.206543	-0.33597	0.204915	0.677499	-0.140444	0.395604	0.637346
RGS5	ENSG00000143248.13	chr1	163111121	163321791	210671	-	-2.89398	-3.29359	-2.97318	-3.25476	-3.97429	-3.27796	-2.88092	-3.26452	-2.76449	-2.96998	-2.88191	-3.43935	-3.30345	-3.31239	-3.35173	0.303271	0.356059	0.460309	0.426711	0.371812	0.781954	-0.177212	0.617206	0.799677
NUF2	ENSG00000143228.13	chr1	163266576	163355764	89189	+	3.28704	3.41252	3.29722	3.15744	2.88096	3.20703	3.35106	3.13899	3.10101	3.19702	3.022	3.43023	3.06945	3.11153	3.20374	-0.0133328	0.928622	0.95057	-0.18216	0.427855	0.813998	-0.108247	0.478266	0.703329
PBX1	ENSG00000185630.19	chr1	164555584	164899296	343713	+	0.641006	0.542706	0.60906	0.444753	0.299276	0.50736	0.360901	0.0251847	1.19407	0.526718	-0.181203	-0.353762	-0.131891	0.513608	0.00931808	0.00960694	0.968202	0.978039	-0.686754	0.095466	0.568255	-0.55254	0.0465743	0.19992
LMX1A	ENSG00000162761.14	chr1	165201867	165356715	154849	-	2.49723	2.34951	2.25618	2.0554	2.9234	2.41634	0.84846	-0.368496	-1.13522	-0.218417	2.30232	2.60717	2.00184	1.1173	1.90877	-2.67122	0.00011409	0.00086786	-0.108335	0.829678	0.961109	-0.697729	0.0674128	0.245007
RXRG	ENSG00000143171.13	chr1	165400922	165445355	44434	-	1.20036	1.57089	0.980342	1.07107	2.00483	1.3655	1.42374	1.22499	1.38392	1.34422	0.433303	1.18359	0.0252001	2.16742	1.1254	-0.0205759	0.955034	0.968977	-0.93175	0.178802	0.654495	-0.26284	0.501674	0.720873
MGST3	ENSG00000143198.13	chr1	165631213	165661796	30584	+	1.41484	1.293	1.5273	1.08588	1.60975	1.38615	2.56562	2.24462	2.19882	2.33635	1.70675	2.01045	1.86574	2.08226	1.98615	0.947672	6.01e-06	0.000111225	0.323514	0.114413	0.589462	0.509206	0.00177279	0.0399876
ALDH9A1	ENSG00000143149.12	chr1	165662216	165698863	36648	-	3.11537	2.83991	3.01642	2.68973	2.87049	2.90638	3.76461	3.6829	3.76463	3.73738	3.49881	3.13383	3.27597	3.35022	3.25334	0.828994	4.11e-06	8.65e-05	0.596156	0.00249341	0.178478	0.262328	0.0316942	0.163986
TMCO1	ENSG00000143183.18	chr1	165724293	165827755	103463	-	3.34376	3.2252	3.25257	2.75767	2.98527	3.11289	3.49149	3.35048	3.19728	3.34642	3.52036	3.39316	3.54164	3.45911	3.46463	0.231334	0.109779	0.179961	0.410974	0.0617367	0.503694	0.264775	0.0725899	0.254269
TMCO1-AS1	ENSG00000224358.1	chr1	165768929	165775176	6248	+	-1.01959	-1.67022	-0.907366	-1.63139	-0.592535	-1.16422	-1.41021	-0.9477	-1.07985	-1.14592	-0.651509	-0.622429	-1.19267	-0.450564	-0.755222	0.025227	0.939885	0.958429	0.545556	0.244142	0.695966	0.342811	0.299776	0.549582
UCK2	ENSG00000143179.16	chr1	165827614	165911618	84005	+	1.83149	2.11263	1.98844	1.64544	2.28327	1.97225	2.07296	1.8726	2.0505	1.99869	1.95594	2.49071	2.23975	2.46082	2.39709	0.0224053	0.873002	0.909335	-0.0125531	0.952616	0.988809	0.332894	0.0310891	0.162257
POGK	ENSG00000143157.12	chr1	166839447	166856359	16913	+	3.07989	3.06185	3.02103	2.73815	3.01947	2.98408	2.91602	2.856	2.82206	2.86469	3.17053	3.23827	3.06421	3.27632	3.19293	-0.120119	0.252221	0.352067	0.191548	0.222362	0.686719	0.122818	0.24184	0.490185
TADA1	ENSG00000152382.6	chr1	166856510	166876264	19755	-	2.23329	1.94284	2.22112	1.54073	1.81138	1.94987	2.04404	1.91939	1.9615	1.97498	2.24657	2.5277	2.08591	2.27235	2.29532	0.00996099	0.95577	0.969586	0.291369	0.274251	0.717766	0.219762	0.229513	0.476605
ILDR2	ENSG00000143195.13	chr1	166895711	166975540	79830	-	-2.80755	-1.64432	-2.41099	-3.73381	-2.90936	-2.70121	-2.08287	-2.20296	-1.07933	-1.78839	-2.923	0.0623069	-5.97651	-1.12466	-2.34629	0.880336	0.390168	0.494436	-0.253787	0.888546	0.973731	-0.0125814	0.991148	0.996434
GPA33	ENSG00000143167.12	chr1	167052836	167166479	113644	-	-5.08745	-4.51654	-4.56463	-5.08745	-5.08745	-4.8687	-4.48242	-3.29887	-5.08745	-4.28958	-4.50903	-2.61876	-4.0607	-1.92542	-2.8683	1.06981	0.334593	0.439086	0.894389	0.577961	0.883277	3.17928	0.00381839	0.0574682
POU2F1	ENSG00000143190.23	chr1	167220876	167427345	206470	+	1.99006	2.13248	2.04928	1.94155	1.83498	1.98967	1.90175	1.85899	1.82939	1.86338	1.81733	2.37349	2.13156	2.385	2.29668	-0.126805	0.22479	0.321199	-0.167391	0.283709	0.726245	0.220864	0.0450694	0.197012
CD247	ENSG00000198821.11	chr1	167430640	167518610	87971	-	-4.96688	-4.96999	-5.5409	-5.5409	-5.5409	-5.31192	-3.49615	-2.8813	-4.55815	-3.6452	-5.5409	-4.72869	-4.51416	-5.03657	-4.75981	2.89671	0.00147262	0.00586425	-0.667535	0.652684	0.911391	1.15375	0.186134	0.426897
CREG1	ENSG00000143162.9	chr1	167529117	167553805	24689	-	1.03519	0.831954	1.16936	0.366604	0.479794	0.77658	3.91359	3.91622	3.42943	3.75308	3.61794	1.66705	1.4295	2.07328	1.72328	2.97352	2.38e-09	2.29e-06	2.84203	1.12e-07	0.00159945	0.864287	0.00179699	0.0401965
MPZL1	ENSG00000197965.12	chr1	167721192	167791919	70728	+	2.09051	2.26017	1.97688	1.80099	2.24949	2.07561	2.45219	2.35821	2.58383	2.46474	2.33921	2.00203	2.00185	2.18804	2.06397	0.387552	0.00578366	0.0170762	0.268639	0.148363	0.627378	-0.0971443	0.432297	0.668839
ADCY10	ENSG00000143199.18	chr1	167809386	167914215	104830	-	-4.17191	-4.3701	-2.93018	-4.17614	-4.23647	-3.97696	-0.899563	-1.72385	-1.59545	-1.40629	-2.84297	-4.43889	-4.10723	-2.91922	-3.82178	2.75902	1.91e-05	0.000240765	1.27521	0.0737793	0.530788	0.2017	0.720135	0.86212
MPC2	ENSG00000143158.11	chr1	167916675	167937072	20398	-	2.8591	2.53334	2.68828	2.33347	2.69761	2.62236	3.64875	3.57435	3.18702	3.47004	3.534	3.26552	3.16906	3.27323	3.23594	0.847363	3.28e-05	0.000352758	0.915484	0.000470231	0.106854	0.518521	0.00245527	0.0464062
DCAF6	ENSG00000143164.15	chr1	167935783	168075843	140061	+	3.03539	3.17933	3.02707	2.79158	3.19426	3.04553	3.48398	3.35685	3.30837	3.38307	3.08606	3.10141	3.43452	3.39176	3.30923	0.337221	0.00700728	0.0198018	0.045542	0.776706	0.947383	0.182409	0.107165	0.315135
GPR161	ENSG00000143147.14	chr1	168079543	168137667	58125	-	0.560897	0.675121	0.83289	0.927172	1.69688	0.938592	1.22684	1.29413	0.995339	1.1721	0.585225	0.694482	1.3164	1.51615	1.17568	0.242949	0.283021	0.385402	-0.342565	0.34086	0.767732	0.189821	0.405229	0.645446
TIPRL	ENSG00000143155.13	chr1	168178962	168202109	23148	+	3.40499	3.25095	3.32265	3.09183	3.13654	3.24139	3.56097	3.65156	3.52316	3.57856	3.76998	3.40796	3.49268	3.56565	3.48876	0.336743	0.00430908	0.0135848	0.533093	0.00275996	0.180418	0.161524	0.123435	0.340141
SFT2D2	ENSG00000213064.10	chr1	168225938	168253021	27084	+	3.49945	3.64201	3.40804	3.14953	3.69187	3.47818	3.96264	3.77326	3.63024	3.78872	3.74001	3.78105	3.86639	3.94586	3.86444	0.310647	0.0212951	0.0480171	0.267409	0.154608	0.633291	0.303015	0.0242533	0.14331
TBX19	ENSG00000143178.13	chr1	168280877	168314426	33550	+	-0.32072	-0.142462	0.0646482	-0.310307	-0.365987	-0.214966	1.25136	0.969415	0.873555	1.03144	0.151554	-0.29775	-0.257198	0.333348	-0.0738666	1.2497	4.5e-06	9.07e-05	0.368863	0.184634	0.658993	0.0866904	0.651589	0.821574
AL022100.1	ENSG00000227722.2	chr1	168317497	168376876	59380	+	-2.97327	-2.30725	-3.06737	-2.53716	-2.36474	-2.64996	-1.64083	-1.71241	-1.13632	-1.49652	-2.96531	-2.56716	-2.43002	-2.15517	-2.38412	1.39951	0.00251692	0.0088815	-0.398711	0.586918	0.886788	0.323555	0.462685	0.692722
LINC00626	ENSG00000225826.2	chr1	168784012	168792886	8875	+	-1.71169	0.172966	-1.60697	-1.14247	-1.0185	-1.06133	-2.09935	-3.64931	-2.58219	-2.77695	-2.35081	-2.81539	-1.39869	0.466718	-1.24912	-2.26478	0.0354236	0.0723533	-1.48285	0.299259	0.735485	-0.0328237	0.963754	0.983812
ATP1B1	ENSG00000143153.13	chr1	169105697	169132722	27026	+	7.00184	7.00691	6.9722	6.78199	6.83605	6.9198	6.97972	6.82332	6.68419	6.82907	6.90316	6.76163	6.8579	6.9114	6.84364	-0.0905399	0.329544	0.434152	-0.0110234	0.935607	0.983826	-0.159385	0.0994121	0.303388
NME7	ENSG00000143156.14	chr1	169132531	169367948	235418	-	1.54493	1.50215	1.39476	1.38811	1.23195	1.41238	1.17463	1.26052	1.81605	1.41707	1.70435	1.49647	1.6379	1.63677	1.59038	-0.00292024	0.985366	0.989929	0.296786	0.214016	0.682856	0.090402	0.574778	0.774084
Z99758.1	ENSG00000235575.1	chr1	169310665	169322479	11815	+	-1.10292	-0.529756	-1.56365	-1.42281	-2.08647	-1.34112	0.771924	0.0087726	-0.112423	0.222758	-1.50805	-2.08647	-1.48362	-0.913085	-1.49439	2.27774	0.00226419	0.00820196	-0.19247	0.872215	0.969937	-0.135819	0.865302	0.939657
BLZF1	ENSG00000117475.14	chr1	169367970	169396540	28571	+	2.98452	2.89188	2.82301	2.86191	2.75406	2.86308	2.96107	2.87668	2.98492	2.94089	3.29285	2.82861	2.97213	3.25015	3.01696	0.0767523	0.434342	0.537103	0.436075	0.00873066	0.28126	0.0780867	0.431615	0.668217
CCDC181	ENSG00000117477.12	chr1	169394870	169460669	65800	-	1.74258	2.02428	1.81113	2.03034	1.58123	1.83791	1.67883	1.4835	1.51708	1.5598	2.57432	1.74934	2.18924	1.90596	1.94818	-0.282421	0.0716042	0.127864	0.745472	0.00207005	0.164405	0.0276427	0.846721	0.92961
SLC19A2	ENSG00000117479.15	chr1	169463909	169485944	22036	-	4.27115	3.41167	3.94034	3.61938	3.47676	3.74386	4.793	4.728	4.09726	4.53942	4.09	3.0196	3.6007	3.17151	3.26394	0.796142	0.00329186	0.0110408	0.350939	0.306236	0.741806	-0.563365	0.0285084	0.155594
F5	ENSG00000198734.12	chr1	169511951	169586588	74638	-	0.563057	-0.252431	0.082726	-1.29049	-0.616638	-0.302755	-2.27427	-1.77151	-1.56216	-1.86931	0.997954	-2.14645	0.214235	-2.07409	-1.33544	-1.61558	0.0171739	0.040451	1.28522	0.0405407	0.453961	-1.16874	0.0540844	0.217426
C1orf112	ENSG00000000460.17	chr1	169662007	169854080	192074	+	2.26785	2.43231	2.42008	2.21775	2.09645	2.28689	2.33432	2.32945	2.3347	2.33282	3.09427	3.07916	3.20271	3.21927	3.16705	0.0436239	0.669431	0.746384	0.812004	0.000109047	0.057819	0.795346	3.1e-06	0.00154245
SELL	ENSG00000188404.10	chr1	169690665	169711702	21038	-	-2.68261	-3.20105	-2.67629	-3.86163	-2.8698	-3.05828	-3.62028	-3.82278	-2.68389	-3.37565	-2.82351	-2.32476	-2.47518	-4.10082	-2.96692	-0.491423	0.488949	0.58797	0.284967	0.763485	0.944197	-0.270695	0.688782	0.844834
SCYL3	ENSG00000000457.14	chr1	169849631	169894267	44637	-	1.01733	0.830858	1.08298	0.774937	0.863345	0.91389	0.818673	0.797379	0.692746	0.769599	1.38289	1.12577	1.2248	1.21409	1.18822	-0.149474	0.197842	0.289958	0.471521	0.00923106	0.285351	0.180465	0.11771	0.331525
KIFAP3	ENSG00000075945.13	chr1	169921326	170085208	163883	-	2.41278	2.72245	2.32104	2.22145	2.31471	2.39849	2.13671	2.10103	2.30355	2.18043	3.07711	3.21823	2.98177	2.83614	3.01205	-0.222612	0.171179	0.25823	0.683545	0.00845999	0.279781	0.514612	0.00461889	0.0626174
GORAB-AS1	ENSG00000231407.6	chr1	170460453	170532647	72195	-	-2.88563	-2.4802	-3.10943	-2.92298	-3.74407	-3.02846	-3.65656	-3.93093	-3.35505	-3.64751	-3.23571	-3.76932	-3.28076	-2.93322	-3.32777	-0.730449	0.0856209	0.147462	-0.226912	0.688839	0.921488	-0.353932	0.365879	0.610421
GORAB	ENSG00000120370.13	chr1	170532131	170553834	21704	+	2.17979	1.92731	2.06638	1.82278	1.85152	1.96956	2.01716	1.99124	1.84816	1.95219	2.75735	2.52041	2.03004	2.31659	2.28901	-0.0207967	0.882652	0.916652	0.791485	0.00135856	0.144067	0.208021	0.153771	0.383526
PRRX1	ENSG00000116132.12	chr1	170662728	170739421	76694	+	1.84342	1.49858	1.66741	1.07658	1.3605	1.4893	0.368786	0.129073	0.147766	0.215208	2.56997	1.90716	1.39593	1.02029	1.44113	-1.29128	0.000238854	0.00149977	1.0814	0.00409742	0.212262	-0.192671	0.403901	0.644333
PRRC2C	ENSG00000117523.16	chr1	171485551	171593511	107961	+	4.58631	4.79641	4.65469	4.52708	4.36796	4.58649	4.43712	4.46478	4.57623	4.49271	4.95182	4.82001	4.70292	4.91523	4.81272	-0.0936609	0.399168	0.503568	0.370979	0.039019	0.452531	0.142693	0.207459	0.451433
MYOCOS	ENSG00000283683.1	chr1	171600621	171638799	38179	+	-3.14816	-3.15489	-4.40914	-3.81547	-4.29785	-3.7651	-1.6308	-2.58395	-2.37586	-2.19687	-3.13866	-2.92347	-4.93196	-2.67912	-3.51152	2.0319	0.0152517	0.03671	0.953095	0.430122	0.814559	0.0221463	0.981076	0.990835
VAMP4	ENSG00000117533.15	chr1	171700160	171742074	41915	-	2.06591	1.38724	1.83574	1.56609	1.73828	1.71865	1.14896	0.932507	1.48525	1.18891	1.8238	2.06856	1.22284	1.21126	1.50089	-0.546132	0.0410259	0.0815014	0.108389	0.751061	0.940354	-0.376668	0.135643	0.358248
EEF1AKNMT	ENSG00000010165.20	chr1	171781660	171814023	32364	+	1.78611	1.48569	1.5878	1.49061	1.54548	1.57914	1.57549	1.91819	1.62841	1.70736	1.87593	1.82559	1.62511	2.14525	1.86532	0.135433	0.333381	0.437901	0.302213	0.150279	0.629237	0.208269	0.149099	0.377787
DNM3	ENSG00000197959.14	chr1	171841498	172418466	576969	+	-3.01731	-2.94147	-2.57354	-2.14212	-1.6247	-2.45983	-0.528994	-0.73174	0.489425	-0.257103	-0.860265	-1.27808	-1.33482	-1.09379	-1.23556	2.24106	3.72e-05	0.000383605	1.65947	0.0069141	0.263251	1.18907	0.0107758	0.0951721
PIGC	ENSG00000135845.10	chr1	172370189	172444086	73898	-	1.40614	1.18826	1.121	1.08961	0.827078	1.12642	-0.271001	-0.291298	0.0517153	-0.170194	1.40167	1.47866	1.34798	1.5549	1.46051	-1.31922	6.78e-06	0.000121442	0.278855	0.2059	0.678655	0.239907	0.116986	0.330504
SUCO	ENSG00000094975.14	chr1	172532349	172611833	79485	+	4.14486	3.62542	3.86451	3.69546	3.34388	3.73483	4.60484	4.63876	4.45127	4.56496	4.11335	3.8503	3.68944	3.92084	3.82019	0.830494	0.000155323	0.00108522	0.383856	0.122056	0.599352	0.000466865	0.997649	0.998621
PRDX6-AS1	ENSG00000203739.4	chr1	173417793	173489407	71615	-	-2.73252	-2.30609	-2.87408	-2.59276	-2.26882	-2.55485	-1.34191	-1.0928	-1.09629	-1.177	-3.00036	-1.65088	-2.04139	-1.57549	-1.75592	1.46671	3.61e-05	0.000375931	-0.475874	0.329225	0.760315	0.766591	0.0103284	0.0934651
PRDX6	ENSG00000117592.9	chr1	173477330	173488815	11486	+	3.67688	3.74584	3.77211	3.79246	3.61203	3.71986	5.1542	5.12976	4.7458	5.00992	4.27378	3.94206	4.04189	4.1524	4.04545	1.29263	1.42e-08	3.38e-06	0.560429	0.00238584	0.176061	0.243313	0.0316189	0.163768
SLC9C2	ENSG00000162753.13	chr1	173500460	173603072	102613	-	-2.91459	-1.67807	-2.25857	-2.36041	-3.18085	-2.4785	-4.26087	-4.27895	-4.32376	-4.28786	-3.44236	-2.92163	-1.54995	-1.99724	-2.15627	-2.13185	0.00268336	0.00935453	-1.07543	0.176629	0.653379	0.32149	0.41706	0.655464
KLHL20	ENSG00000076321.11	chr1	173714941	173786692	71752	+	1.48746	1.69671	1.69577	1.47255	1.44033	1.55856	2.27155	2.24482	2.2552	2.25719	1.77991	1.83591	1.44411	2.05504	1.77835	0.695972	0.000117914	0.000888449	0.222957	0.273213	0.717411	0.130554	0.345093	0.591588
CENPL	ENSG00000120334.15	chr1	173799550	173824720	25171	-	1.24485	1.5874	1.34254	1.04766	1.17391	1.27927	1.4955	1.2489	0.679236	1.14121	1.61013	1.76685	2.10678	2.1806	2.01808	-0.142324	0.425331	0.528883	0.331233	0.198716	0.673347	0.664569	0.00140273	0.0359884
DARS2	ENSG00000117593.12	chr1	173824653	173858808	34156	+	1.66591	1.81027	1.57354	1.70206	1.62688	1.67573	1.17559	1.16604	0.698065	1.01323	1.65014	2.35997	2.3601	2.64038	2.45349	-0.659119	9.74e-05	0.00076882	-0.0193326	0.907993	0.979281	0.698354	2.52e-05	0.00475085
GAS5	ENSG00000234741.8	chr1	173858559	173868882	10324	-	4.55119	4.02199	4.39684	4.29088	4.23458	4.2991	5.27325	5.32796	4.47107	5.02409	4.33145	4.19106	4.06243	3.99579	4.08309	0.726745	0.00176231	0.0067657	0.0380502	0.892314	0.974973	-0.303765	0.126503	0.344496
ZBTB37	ENSG00000185278.15	chr1	173868082	173903549	35468	+	1.06993	1.06345	1.15624	0.883926	0.981974	1.0311	0.731597	0.659802	0.625635	0.672345	0.774381	1.48237	0.960841	1.23484	1.22602	-0.361108	0.014894	0.0360173	-0.253049	0.209682	0.680062	0.0989525	0.446032	0.681108
SERPINC1	ENSG00000117601.14	chr1	173903809	173917378	13570	-	-4.34672	-3.77582	-3.8239	-3.23024	-4.34672	-3.90468	-1.59589	-2.25148	-1.91563	-1.921	-4.34672	-3.53451	-4.34672	-3.17334	-3.68486	3.0678	0.000364269	0.00205686	-1.12252	0.441486	0.820287	0.409188	0.623938	0.804421
RC3H1	ENSG00000135870.12	chr1	173931084	174022357	91274	-	2.76888	2.7494	2.63363	2.64993	2.39202	2.63877	3.47079	3.47349	3.50819	3.48416	2.74341	2.66318	2.63605	2.58695	2.62873	0.845956	4.78e-06	9.48e-05	0.110184	0.514727	0.860025	-0.096831	0.39709	0.638592
RABGAP1L	ENSG00000152061.23	chr1	174159410	174995308	835899	+	1.7368	1.73755	1.57052	0.966965	1.41144	1.48465	1.30388	1.06494	1.77234	1.38039	1.50863	1.893	1.32032	1.79343	1.66892	-0.111235	0.618249	0.704181	0.026326	0.93681	0.983983	0.0901575	0.685576	0.842898
CACYBP	ENSG00000116161.18	chr1	174999163	175012027	12865	+	3.83958	3.44046	3.58515	3.40744	3.42267	3.53906	3.95397	4.13193	4.03488	4.04026	3.88768	3.9999	3.96212	4.02371	3.99524	0.501717	0.00100318	0.00442165	0.353893	0.0653006	0.5131	0.3705	0.00811131	0.0822974
MRPS14	ENSG00000120333.4	chr1	175010789	175023425	12637	-	2.71784	2.7084	2.91866	2.6365	2.34636	2.66555	2.58143	2.41571	2.62385	2.54033	2.95914	2.74943	2.77458	2.85163	2.79188	-0.136947	0.320975	0.425372	0.293892	0.147291	0.62596	0.0312341	0.816849	0.916737
KIAA0040	ENSG00000235750.10	chr1	175156986	175192999	36014	-	2.42126	2.24189	1.90054	1.67952	1.55966	1.96058	2.72864	2.27411	1.69941	2.23405	2.60795	2.04966	2.0057	2.50133	2.18556	0.267759	0.271637	0.373058	0.647977	0.0776945	0.538892	0.145871	0.551237	0.757051
TNR	ENSG00000116147.17	chr1	175315194	175743616	428423	-	-2.77958	-1.46788	-1.98823	-3.83651	-3.75647	-2.76574	-1.80965	-2.73013	-0.493631	-1.6778	-2.70274	-1.16289	-3.69974	-2.72577	-2.52947	1.00902	0.156612	0.240486	0.0261591	0.982282	0.995078	-0.0488531	0.950214	0.977246
LINC02803	ENSG00000227740.2	chr1	175904762	175921057	16296	-	-1.49741	-0.922871	-0.795065	-0.791289	-1.68461	-1.13825	-0.215061	-0.957644	-0.823253	-0.665319	-1.34961	-2.46421	-1.04751	-1.01503	-1.50892	0.498995	0.220683	0.316746	-0.238928	0.72477	0.93356	-0.405462	0.393421	0.635618
COP1	ENSG00000143207.21	chr1	175944831	176207286	262456	-	3.28421	3.18972	3.30425	3.1123	2.96899	3.17189	3.15632	3.10022	3.42132	3.22595	3.47264	3.60003	3.51023	3.63321	3.58116	0.0511962	0.67505	0.75107	0.305309	0.109878	0.587659	0.32156	0.0190762	0.126247
AL591043.2	ENSG00000236021.2	chr1	176207648	176447919	240272	+	-2.30177	-2.2229	-2.84858	-1.98577	-2.99075	-2.46995	-2.13288	-2.52274	-1.71968	-2.1251	-2.82954	-3.94413	-2.22637	-1.65243	-2.60764	0.368125	0.439788	0.542058	-0.385857	0.639431	0.906975	-0.0515827	0.921903	0.965475
PAPPA2	ENSG00000116183.11	chr1	176463171	176845601	382431	+	-5.99483	-5.0102	-4.95786	-5.00736	-4.40118	-5.07429	-4.76207	-3.98651	-4.10153	-4.28337	-4.82377	-6.16617	-4.6139	-4.72555	-5.16854	0.98806	0.0658733	0.119252	0.353782	0.661135	0.913532	-0.0619314	0.916242	0.962728
ASTN1	ENSG00000152092.16	chr1	176857302	177164973	307672	-	-2.63238	-1.39699	-2.52334	-2.38885	-1.7853	-2.14537	-1.3688	-1.84108	-0.202579	-1.13749	-3.28897	-0.957836	-3.87758	-1.08776	-1.97439	0.996842	0.11502	0.187052	-1.18997	0.382634	0.788879	0.040041	0.953668	0.979081
BRINP2	ENSG00000198797.7	chr1	177170958	177282422	111465	+	-4.7125	-2.56392	-3.83984	-4.57956	-3.41395	-3.82195	-1.28197	-1.79783	-1.17468	-1.41816	-3.25273	-2.07096	-3.19311	-1.89153	-2.3852	2.70114	0.000188904	0.00125376	0.737634	0.432128	0.815	1.60606	0.0152023	0.113352
SEC16B	ENSG00000120341.18	chr1	177923956	177984303	60348	-	-4.11621	-3.74724	-4.95385	-4.67345	-3.97454	-4.29306	-3.66089	-4.80499	-4.26872	-4.24487	-5.8333	-3.75837	-5.05776	-5.23834	-4.68482	0.0204654	0.969958	0.979339	-2.24675	0.09291	0.56369	-0.759245	0.224605	0.471266
CRYZL2P-SEC16B	ENSG00000254154.8	chr1	177928788	178038007	109220	-	-2.53073	-2.95375	-3.28274	-3.30166	-2.45924	-2.90563	-2.68978	-3.58403	-3.209	-3.16094	-3.60991	-2.63122	-3.28259	-3.14835	-3.02072	-0.300846	0.389779	0.494118	-0.753275	0.216475	0.682857	-0.26763	0.444103	0.679467
RASAL2	ENSG00000075391.17	chr1	178094104	178484147	390044	+	1.35433	1.41729	1.45541	1.28021	1.22659	1.34676	1.59072	1.65384	2.29971	1.84809	1.33765	2.27985	1.52675	2.18405	1.99688	0.499562	0.0275564	0.0588889	-0.00464732	0.988051	0.99638	0.559831	0.0160386	0.116956
RALGPS2	ENSG00000116191.17	chr1	178725147	178921841	196695	+	2.67784	3.44247	2.78565	3.22081	4.05643	3.23664	3.08481	2.73314	3.32856	3.04884	1.76719	4.09118	2.49597	3.55226	3.3798	-0.187541	0.609078	0.696283	-1.46368	0.0240532	0.395799	0.0523605	0.885739	0.948399
ANGPTL1	ENSG00000116194.13	chr1	178849535	178871077	21543	-	0.931284	0.867484	1.0893	0.625956	-0.813266	0.540152	-1.0341	-1.55909	-1.4084	-1.33386	1.47493	-1.36529	-1.00356	-1.00656	-1.12514	-1.96155	0.00179586	0.00686502	0.926289	0.0639966	0.508987	-1.79523	0.00316198	0.0525818
FAM20B	ENSG00000116199.12	chr1	179025804	179076567	50764	+	3.31091	3.29224	3.208	3.14086	3.25261	3.24092	3.40324	3.1001	3.13414	3.21249	3.36739	4.01397	3.16306	3.76533	3.64745	-0.0294261	0.860515	0.900126	0.132082	0.599567	0.892642	0.316039	0.076914	0.263295
TOR3A	ENSG00000186283.14	chr1	179082070	179098023	15954	+	2.05336	1.97378	1.90156	1.61192	2.03268	1.91466	2.87227	3.00371	2.52598	2.80066	2.26269	2.47318	2.70252	2.92948	2.70173	0.890055	1.89e-05	0.000239367	0.351185	0.109364	0.587659	0.716279	0.000176729	0.012525
ABL2	ENSG00000143322.21	chr1	179099330	179229684	130355	-	1.31704	1.36375	1.38693	1.15578	1.27395	1.29949	1.22461	1.06718	1.20716	1.16631	1.4256	1.33615	1.10721	1.32908	1.25748	-0.135817	0.19491	0.286334	0.130719	0.391424	0.792752	-0.1329	0.207262	0.451406
SOAT1	ENSG00000057252.13	chr1	179293714	179358680	64967	+	3.02327	2.67299	2.8902	2.68438	2.53151	2.76047	3.79972	3.8676	3.86066	3.84266	3.55086	2.89459	3.337	3.11725	3.11628	1.08238	2.35e-06	6.15e-05	0.795665	0.00144542	0.145079	0.273631	0.059951	0.230467
AXDND1	ENSG00000162779.22	chr1	179365720	179554735	189016	+	-3.35586	-3.47041	-3.21815	-3.78762	-4.02658	-3.57172	-1.75651	-2.23667	-2.84417	-2.27912	-2.76041	-3.17085	-3.08841	-2.66981	-2.97636	1.3906	0.00105999	0.00459284	0.887429	0.0979121	0.573296	0.59694	0.126625	0.344633
TDRD5	ENSG00000162782.16	chr1	179591613	179691272	99660	+	-0.638609	-0.280369	-0.42874	-0.436578	-1.38197	-0.633253	-1.04464	-1.19357	-1.42363	-1.22061	-1.25759	-2.02691	-0.75483	-0.854373	-1.21204	-0.61516	0.0720198	0.128444	-0.647525	0.210926	0.680514	-0.603492	0.0844427	0.276492
LINC02818	ENSG00000231966.1	chr1	179829609	179836124	6516	-	-1.45241	-0.729902	0.141594	-0.909945	-0.617207	-0.713575	0.189882	0.723684	0.267795	0.393787	-0.454586	0.230427	-0.405917	-0.607503	-0.260998	1.45302	0.0120685	0.0304659	0.393563	0.641725	0.908427	0.449218	0.430799	0.66753
TOR1AIP2	ENSG00000169905.13	chr1	179839967	179877803	37837	-	1.93955	1.78928	1.95309	1.74563	1.85511	1.85653	2.95127	2.95516	2.78779	2.89807	2.12527	1.913	2.07694	1.98541	1.99178	1.04233	5.48e-08	7e-06	0.274232	0.0615612	0.503694	0.0507633	0.580766	0.777614
TOR1AIP1	ENSG00000143337.19	chr1	179882042	179920077	38036	+	2.88405	2.66421	2.79972	2.6935	2.88923	2.78614	3.41931	3.34772	3.46266	3.4099	3.01747	2.95195	3.13477	2.84288	2.97653	0.624186	0.000104408	0.000814111	0.237247	0.180866	0.65601	0.100334	0.392208	0.634696
CEP350	ENSG00000135837.16	chr1	179954773	180114875	160103	+	3.39905	3.16555	3.28547	3.2435	3.15547	3.24981	3.48781	3.52578	3.64016	3.55125	3.45562	3.41057	3.56142	3.4016	3.45786	0.301792	0.0118473	0.0300081	0.211612	0.191466	0.666106	0.123899	0.248941	0.498788
QSOX1	ENSG00000116260.17	chr1	180154869	180204030	49162	+	0.00637722	0.777691	0.38595	1.04321	1.88796	0.820238	1.8523	1.4511	1.3525	1.55197	0.643343	0.395732	0.895501	1.04645	0.779227	0.750072	0.0280804	0.0597678	-0.1539	0.759267	0.942846	-0.0773141	0.816525	0.916655
ACBD6	ENSG00000230124.8	chr1	180269653	180502954	233302	-	1.04096	1.09718	1.17852	1.02818	1.1006	1.08909	0.713814	0.925359	0.858535	0.83257	1.03034	1.19358	1.52779	1.4787	1.40002	-0.256361	0.0298056	0.0628326	-0.0554855	0.724653	0.93356	0.232974	0.0387824	0.181738
XPR1	ENSG00000143324.14	chr1	180632022	180890279	258258	+	3.91123	3.74452	3.77642	3.84156	3.60708	3.77616	3.29655	3.22103	3.77507	3.43088	3.87453	3.79226	4.18095	3.67715	3.88345	-0.346166	0.058285	0.108126	0.104238	0.679968	0.920496	0.0225599	0.893442	0.952597
KIAA1614	ENSG00000135835.12	chr1	180912897	180951614	38718	+	-0.504163	-0.249211	0.101377	-0.605729	0.266175	-0.19831	-1.76928	-1.80387	-0.948561	-1.50723	-0.804553	0.291584	-0.378161	-0.180318	-0.088965	-1.34905	0.000668752	0.00322787	-0.613721	0.15947	0.639288	-0.0327365	0.895654	0.953667
AL162431.1	ENSG00000243155.1	chr1	180944042	180976482	32441	-	-1.5139	-1.52242	-1.88934	-1.80444	-1.42984	-1.63199	-0.796271	-1.48405	-1.03093	-1.10375	-2.12231	-2.33739	-2.06067	-2.31985	-2.2393	0.545235	0.0603385	0.111129	-0.534859	0.293053	0.730248	-0.767259	0.0375273	0.178723
STX6	ENSG00000135823.14	chr1	180972712	181023121	50410	-	2.79688	2.85112	2.92107	2.82634	3.00588	2.88026	2.95808	3.03005	3.26194	3.08335	2.46884	2.74799	2.78162	2.69956	2.74306	0.203174	0.0761435	0.134262	-0.406373	0.0270033	0.406299	-0.225866	0.056063	0.221773
MR1	ENSG00000153029.14	chr1	181033425	181061938	28514	+	-0.376657	0.062419	-0.101132	-0.12214	0.563324	0.00516289	-0.0507031	-1.19169	-1.15799	-0.80013	-0.180408	0.149642	0.119373	0.526625	0.265213	-0.831475	0.00783848	0.0216174	-0.176759	0.634547	0.905064	0.1942	0.416023	0.654482
CACNA1E	ENSG00000198216.12	chr1	181317690	181808084	490395	+	-7.72017	-7.72017	-6.81442	-7.72017	-7.72017	-7.53902	-6.36233	-5.9316	-6.41897	-6.23763	-6.73	-4.50064	-6.09966	-6.84287	-5.81439	2.52873	0.0128735	0.0321243	1.80154	0.185821	0.659574	2.63117	0.00912705	0.0876344
GLUL	ENSG00000135821.19	chr1	182378098	182392206	14109	-	3.54714	3.40114	3.38689	3.34973	3.13471	3.36392	4.4578	4.48537	3.93679	4.29332	3.57244	3.34107	3.53347	3.32521	3.39992	0.930403	1.83e-05	0.000234652	0.214153	0.318334	0.751033	-0.0485576	0.730896	0.868774
RNASEL	ENSG00000135828.11	chr1	182573634	182589256	15623	-	-0.0364677	-0.140938	-0.226941	-0.154769	-0.0604091	-0.123905	-0.398659	-1.29439	-1.19972	-0.964255	0.0850661	0.314855	0.0687458	0.224685	0.202762	-0.872583	0.000847428	0.00386855	0.218787	0.400913	0.800261	0.224523	0.210268	0.454644
RGS16	ENSG00000143333.7	chr1	182598623	182604389	5767	-	3.84994	3.64281	3.55198	3.73997	4.29279	3.8155	4.50949	4.13982	3.09372	3.91434	3.67966	4.03891	3.383	3.19788	3.53993	0.104458	0.72458	0.793474	-0.127561	0.777238	0.947383	-0.398985	0.207928	0.451905
RGS8	ENSG00000135824.12	chr1	182641816	182684576	42761	-	-0.383295	-0.80346	-0.679555	-0.881211	-0.737851	-0.697074	-2.40705	-3.1365	-3.49196	-3.01184	-0.534085	-0.558093	-1.75955	-2.12079	-1.47948	-2.43217	9.42e-05	0.000751388	0.166689	0.686614	0.9211	-1.04268	0.00711354	0.0776363
NPL	ENSG00000135838.13	chr1	182789293	182830384	41092	+	-1.04242	-1.0265	-1.19828	-0.625629	-0.977915	-0.974148	1.76257	1.46133	0.531705	1.25187	-0.0813886	-0.913594	-0.642104	-0.509397	-0.688365	2.27481	2.07e-06	5.7e-05	0.927993	0.0551519	0.488336	0.239536	0.49174	0.713269
AL355999.1	ENSG00000287808.1	chr1	182837185	182839561	2377	-	0.0259657	-0.0439612	-0.611948	0.0679722	-0.706617	-0.253718	-0.777856	-0.965664	-0.972596	-0.905372	-0.2245	0.41261	0.691343	-0.0636054	0.346783	-0.719163	0.0806735	0.140365	0.0492883	0.92357	0.982295	0.509493	0.128884	0.348405
DHX9	ENSG00000135829.17	chr1	182839347	182887982	48636	+	4.88223	4.85898	4.855	4.73884	4.7537	4.81775	5.0871	5.19827	5.18671	5.15736	5.31422	5.01084	5.39661	5.27595	5.2278	0.340066	0.00349502	0.0115625	0.502235	0.00380429	0.208263	0.327819	0.00449441	0.0619772
LAMC1	ENSG00000135862.6	chr1	183023420	183145592	122173	+	2.84783	2.95135	2.84837	3.23083	3.09301	2.99428	3.22383	3.25304	3.27275	3.24987	3.17989	3.05717	3.4161	3.63077	3.36802	0.257561	0.0392456	0.0784584	0.192934	0.270814	0.714766	0.296808	0.0208491	0.132087
LAMC2	ENSG00000058085.15	chr1	183186238	183245127	58890	+	1.454	1.66126	1.65991	2.39321	3.48767	2.13121	3.11128	2.11353	2.02406	2.41629	1.87985	2.14549	2.72215	2.8662	2.57795	0.293284	0.473463	0.573637	-0.23429	0.710188	0.928295	0.390876	0.345573	0.591847
NMNAT2	ENSG00000157064.11	chr1	183248237	183418380	170144	-	-0.062296	0.284646	-0.40779	0.619143	1.47954	0.382649	1.34585	0.987916	1.3242	1.21932	-1.23487	1.96314	-0.414163	0.908338	0.819105	0.861995	0.0771372	0.135596	-1.60467	0.144569	0.622264	0.287509	0.555712	0.760498
AL354953.1	ENSG00000287929.1	chr1	183252263	183258968	6706	+	-3.42709	-1.65003	-1.57088	-1.96647	-1.74545	-2.07198	-1.57708	-0.864066	-2.12589	-1.52235	-1.85525	-1.17023	-0.292762	-1.45283	-0.971943	0.93687	0.244744	0.343741	0.505059	0.677773	0.920358	1.45424	0.0671706	0.244316
SMG7	ENSG00000116698.21	chr1	183472216	183598246	126031	+	2.98211	3.05658	2.96439	3.12304	2.95112	3.01545	2.61022	2.8232	2.71151	2.71498	3.25663	3.0994	3.4282	3.42778	3.31846	-0.299166	0.00729434	0.0203837	0.247577	0.0969302	0.570112	0.222694	0.0324233	0.165579
NCF2	ENSG00000116701.15	chr1	183555562	183590876	35315	-	-3.2953	-2.65442	-2.91107	-2.07746	-0.944927	-2.37664	-1.93912	-2.08722	-1.41067	-1.81234	-2.92449	-1.747	-0.941697	-1.61401	-1.43424	0.672413	0.198378	0.290594	-0.562022	0.556566	0.87616	1.01372	0.0558632	0.221293
ARPC5	ENSG00000162704.16	chr1	183620846	183635783	14938	-	2.27815	2.34916	2.20584	2.22342	2.5717	2.32565	2.59051	2.52272	2.50365	2.53896	2.39639	2.60217	2.66509	2.69909	2.65545	0.21423	0.0374078	0.0756185	0.0770917	0.586255	0.886779	0.246381	0.0200239	0.129982
RGL1	ENSG00000143344.16	chr1	183636085	183928532	292448	+	1.09154	1.31139	1.06478	1.33623	1.136	1.18799	1.28252	0.842765	1.76385	1.29638	0.716583	1.29166	0.693571	1.4449	1.14338	0.0940736	0.662917	0.741465	-0.465297	0.206521	0.678886	-0.131592	0.559983	0.763795
APOBEC4	ENSG00000173627.8	chr1	183646275	183653316	7042	-	-3.02956	-2.23388	-2.98429	-2.83343	-2.18274	-2.65278	-3.97482	-4.51002	-5.00481	-4.49655	-3.01958	-3.67609	-2.64033	-1.48607	-2.60083	-2.89065	0.0036635	0.0119714	-0.420006	0.627883	0.904001	0.153712	0.773548	0.892118
COLGALT2	ENSG00000198756.12	chr1	183929854	184037729	107876	-	1.03223	1.10098	1.19822	1.42347	1.39025	1.22903	0.417342	0.0718488	0.361054	0.283415	0.261972	-0.720629	0.788201	0.866052	0.311208	-0.95549	0.00198735	0.00745551	-0.961685	0.0268692	0.406299	-0.896148	0.00365337	0.0559975
TSEN15	ENSG00000198860.13	chr1	184051651	184123978	72328	+	1.54151	1.10396	1.27993	1.57843	1.28854	1.35847	0.859804	1.20784	0.978456	1.01537	1.17305	1.25791	1.48241	1.25112	1.33048	-0.336053	0.035307	0.0721623	-0.177356	0.418327	0.810673	-0.115105	0.430609	0.667364
C1orf21	ENSG00000116667.15	chr1	184387029	184629019	241991	+	1.82631	1.33856	1.62705	1.37874	1.34034	1.5022	1.26431	1.25845	1.41116	1.31131	1.1258	1.43109	1.53961	1.5609	1.51053	-0.194027	0.162948	0.248088	-0.373513	0.0863191	0.551312	-0.0785355	0.560227	0.763859
AL713852.1	ENSG00000285847.2	chr1	184607599	184672166	64568	-	-2.8344	-3.57778	-2.58593	-3.9438	-2.92583	-3.17355	-4.59783	-4.65927	-4.88592	-4.71434	-3.00633	-3.4838	-3.81857	-4.07359	-3.79199	-1.82087	0.00264527	0.00924554	0.165439	0.754696	0.940826	-0.863058	0.0566019	0.222797
EDEM3	ENSG00000116406.19	chr1	184690237	184754907	64671	-	3.10835	2.76371	2.84199	2.70901	3.26193	2.937	3.22415	3.14358	3.44977	3.2725	3.35225	2.93105	3.60119	2.72152	3.08459	0.335577	0.123485	0.19803	0.421585	0.189063	0.662855	0.0617295	0.768015	0.889483
NIBAN1	ENSG00000135842.17	chr1	184790724	184974508	183785	-	2.9479	2.09843	2.62866	2.74802	3.13293	2.71119	2.51938	2.7005	2.20332	2.4744	2.53158	2.95517	3.15331	2.93539	3.01463	-0.232703	0.264417	0.365491	-0.172211	0.574768	0.881738	0.220331	0.286011	0.536495
RNF2	ENSG00000121481.11	chr1	185045526	185102603	57078	+	1.88635	2.14272	1.80354	2.15494	2.07378	2.01227	2.18308	2.09716	2.08947	2.12324	1.8954	1.98038	2.32657	2.12651	2.14449	0.115419	0.340767	0.445071	-0.106599	0.565772	0.878843	0.0533554	0.661216	0.827445
TRMT1L	ENSG00000121486.12	chr1	185118101	185157072	38972	-	1.32642	1.15453	1.17058	1.63091	1.42464	1.34142	0.981434	1.04712	1.51929	1.18262	1.58943	1.65529	2.12504	1.67378	1.81804	-0.156769	0.413653	0.517735	0.26362	0.337884	0.765977	0.39679	0.0443909	0.195358
SWT1	ENSG00000116668.13	chr1	185157080	185291781	134702	+	1.68558	1.23133	1.45789	1.57641	1.17322	1.42489	1.4659	1.83159	1.56734	1.62161	1.44979	0.841861	1.44794	1.08735	1.12572	0.206471	0.231891	0.329585	0.0310794	0.904025	0.977954	-0.378158	0.0562201	0.222074
IVNS1ABP	ENSG00000116679.16	chr1	185296388	185317273	20886	-	5.36839	5.02263	5.04588	5.13907	4.82531	5.08025	5.21196	5.34142	5.206	5.25313	5.08455	5.36251	4.78906	4.98501	5.04553	0.173571	0.28978	0.392441	0.0101216	0.966422	0.992062	-0.120957	0.45686	0.688579
HMCN1	ENSG00000143341.12	chr1	185734391	186190949	456559	+	-0.313835	0.722469	0.564519	1.26965	1.18176	0.684913	0.26826	0.0971802	0.653741	0.339727	-0.260577	0.288019	0.827581	0.417787	0.511129	-0.343455	0.278172	0.380572	-0.934784	0.0827842	0.545349	-0.248054	0.431181	0.667906
TPR	ENSG00000047410.14	chr1	186311652	186375693	64042	-	4.72018	4.70975	4.62872	4.87925	4.50788	4.68916	4.87774	4.71872	4.68419	4.76022	4.86098	4.97381	5.10564	4.99018	5.02321	0.0716132	0.492011	0.590711	0.17789	0.262928	0.708332	0.250879	0.0288042	0.156493
ODR4	ENSG00000157181.16	chr1	186375838	186421378	45541	+	3.03609	2.9669	2.99208	3.13242	2.74225	2.97395	2.91168	2.96228	2.98425	2.95274	3.5561	3.18951	3.52879	3.26974	3.32934	-0.0206586	0.864401	0.902683	0.589142	0.00513329	0.232918	0.271983	0.039658	0.183759
PDC-AS1	ENSG00000229739.4	chr1	186423481	186521147	97667	+	-1.30143	-1.26824	-1.20338	-1.3911	-1.55433	-1.34369	-0.221649	-0.289933	-0.588141	-0.366574	-1.14516	-1.96712	-1.28405	-1.8007	-1.68396	0.990353	8.23e-05	0.000680823	0.201804	0.488213	0.845543	-0.440953	0.058097	0.226564
PTGS2	ENSG00000073756.12	chr1	186671791	186680423	8633	-	2.82976	3.14741	2.95832	4.14205	3.20171	3.25585	3.34968	2.87088	2.22764	2.81606	4.55651	1.81234	4.31828	3.48463	3.20508	-0.434576	0.35553	0.459905	1.31286	0.06538	0.5131	-0.0914134	0.842494	0.928137
PLA2G4A	ENSG00000116711.10	chr1	186828949	186988981	160033	+	1.45217	1.8635	1.79116	2.52188	1.3996	1.80566	1.20399	0.217735	0.865793	0.762507	2.56997	0.738198	2.93811	2.45177	2.04269	-1.07475	0.0362436	0.073765	0.78299	0.162702	0.641298	0.27462	0.493903	0.714657
LINC01036	ENSG00000230426.4	chr1	187070700	187686628	615929	+	-3.98365	-3.40869	-4.04953	-2.86818	-2.81915	-3.42584	-4.90788	-5.51746	-6.55071	-5.65868	-3.61863	-1.99428	0.0473753	-0.539355	-0.828752	-2.66523	0.0220464	0.0493358	-0.159431	0.874656	0.970316	2.73135	9.09e-05	0.0100146
AL691515.1	ENSG00000237283.2	chr1	188705623	188732208	26586	-	1.39578	1.82797	1.52729	0.921259	1.78863	1.49219	-0.581986	-2.07469	-1.34699	-1.33456	0.897572	1.66346	1.40315	1.4309	1.49917	-2.99914	5.66e-06	0.000106632	-0.607349	0.144901	0.623132	-0.122682	0.609629	0.79543
LINC01035	ENSG00000226486.2	chr1	188905688	189037564	131877	+	0.387842	1.08105	0.735595	-0.635962	0.912213	0.496147	-2.97689	-3.51209	-3.4334	-3.30746	0.331912	1.8244	-0.637168	1.15229	0.779838	-4.75418	0.00229767	0.00828135	-0.18695	0.820125	0.960393	0.0964708	0.852038	0.932017
LINC01701	ENSG00000232212.1	chr1	189775465	189814918	39454	+	-0.0843751	-0.0919292	0.0443861	-0.0326117	-0.097788	-0.0524636	-1.77486	0.0796309	0.676989	-0.339415	-0.586594	0.952214	-0.339956	-0.40563	0.0688759	-0.464136	0.493176	0.591712	-0.651745	0.546004	0.872973	-0.112924	0.857365	0.935058
BRINP3	ENSG00000162670.11	chr1	190097658	190478404	380747	-	2.9167	2.90534	3.11509	2.66564	2.98189	2.91693	-1.5237	-2.87383	-3.84129	-2.74627	2.4597	0.128618	2.80177	1.05228	1.32756	-5.87247	3.83e-05	0.000392856	-0.455359	0.399732	0.79913	-1.62027	0.0016079	0.038227
LINC01351	ENSG00000237457.6	chr1	190478551	190480735	2185	+	1.40814	1.57723	1.39868	0.478622	1.53632	1.2798	-2.20343	-2.31366	-2.80846	-2.44185	1.30224	-0.551601	1.88632	-0.434209	0.300169	-5.05882	0.000511631	0.00263566	0.0127616	0.984595	0.995665	-1.1841	0.0460386	0.19912
AL390957.1	ENSG00000285280.2	chr1	192167786	192957713	789928	-	-3.37131	-3.81474	-3.51816	-3.33942	-4.04261	-3.61725	-1.11995	-1.40664	-2.40599	-1.64419	-3.35912	-1.79844	-3.29266	-3.51331	-2.86813	2.07241	0.000363468	0.00205464	0.284926	0.718269	0.931945	0.532268	0.302996	0.553177
RGS2	ENSG00000116741.8	chr1	192809039	192812275	3237	+	0.961754	0.859415	0.486301	1.08815	0.83379	0.845883	4.15141	3.71494	2.57439	3.48025	1.68434	0.265588	1.6112	1.39449	1.09043	2.67193	7.44e-06	0.000129108	0.867391	0.168845	0.646849	0.256715	0.58305	0.77885
UCHL5	ENSG00000116750.14	chr1	193012250	193060080	47831	-	2.65674	2.66174	2.56741	2.51962	2.50545	2.58219	2.99451	2.89887	2.68961	2.861	2.79136	2.9004	3.03404	2.85855	2.931	0.279194	0.0164687	0.03906	0.214649	0.179175	0.654856	0.261757	0.023427	0.141414
RO60	ENSG00000116747.13	chr1	193059454	193091777	32324	+	4.01077	3.74301	3.85804	3.67982	3.68308	3.79494	4.0715	4.10621	4.10882	4.09551	4.06166	3.98866	4.08801	3.79552	3.9574	0.300751	0.027726	0.0591977	0.272251	0.156571	0.635898	0.0764998	0.538101	0.74699
GLRX2	ENSG00000023572.10	chr1	193090866	193106114	15249	-	1.00352	0.627399	0.900379	0.493204	0.524844	0.70987	2.40372	2.26233	1.82173	2.16259	1.30896	0.836614	1.36921	1.10107	1.1023	1.45184	1.32e-06	4.26e-05	0.599525	0.0369782	0.448997	0.309253	0.114054	0.325623
CDC73	ENSG00000134371.14	chr1	193121983	193254815	132833	+	2.52003	2.51662	2.48708	2.44207	2.12964	2.41909	2.16036	2.1925	2.2799	2.21092	2.61415	2.24787	2.71806	2.53167	2.4992	-0.209065	0.120691	0.194377	0.200302	0.301973	0.737469	-0.000792549	0.995049	0.997755
B3GALT2	ENSG00000162630.6	chr1	193178730	193186613	7884	-	-1.06519	-1.26653	-1.04968	-1.28785	-2.14162	-1.36217	-1.39332	-1.58141	-0.688618	-1.22111	-0.108117	-0.885475	-0.174898	-2.06471	-1.0417	0.112486	0.814935	0.866339	1.28858	0.0432236	0.46216	0.111695	0.816268	0.916453
KCNT2	ENSG00000162687.19	chr1	196225779	196609225	383447	-	1.11557	0.913515	1.298	0.987257	0.175396	0.897947	-0.762362	-0.412344	0.857219	-0.105829	0.838946	0.624814	0.666194	-0.661626	0.209794	-1.03739	0.0322374	0.0669535	-0.0642757	0.912146	0.98013	-0.898151	0.0540113	0.217426
CFH	ENSG00000000971.16	chr1	196652043	196747504	95462	+	-4.22956	-2.20801	-2.46129	-1.58075	-2.43699	-2.58332	-2.07616	-3.86548	-2.00371	-2.64845	-4.21891	-4.81681	-2.95305	-4.71328	-4.16104	-0.120585	0.852913	0.894921	-1.75598	0.237508	0.692515	-1.81574	0.0627883	0.236068
CFHR3	ENSG00000116785.14	chr1	196774813	196795407	20595	+	-0.979238	-1.30281	-1.05237	-0.913027	-1.19878	-1.08924	-2.47991	-3.52464	-1.84473	-2.61643	-1.28108	-0.922518	-0.378482	-1.99946	-1.10015	-1.70368	0.00689193	0.0195462	-0.19078	0.763168	0.944197	-0.206596	0.61891	0.800431
ASPM	ENSG00000066279.18	chr1	197084127	197146694	62568	-	4.26444	4.52614	4.33669	4.36813	4.05724	4.31053	4.10384	3.86441	4.11251	4.02692	3.77883	4.00948	3.93604	3.76644	3.90399	-0.284005	0.0514047	0.0974327	-0.526211	0.0208732	0.378715	-0.492752	0.00283974	0.0499331
ZBTB41	ENSG00000177888.8	chr1	197153682	197201293	47612	-	3.07978	2.65556	2.89618	2.93198	2.66239	2.84518	2.85082	2.83789	3.10374	2.93082	3.25592	2.89303	2.99356	2.78118	2.88926	0.0854636	0.541627	0.635989	0.416899	0.0618869	0.503967	-0.0428502	0.759931	0.885422
CRB1	ENSG00000134376.16	chr1	197268204	197478455	210252	+	-5.63485	-5.06092	-5.1773	-5.45955	-4.76065	-5.21865	-4.98152	-4.44772	-4.32098	-4.5834	-5.40453	-6.38562	-4.56856	-5.56914	-5.50777	0.758084	0.106054	0.175205	-0.22326	0.773346	0.946755	-0.412141	0.443659	0.679079
DENND1B	ENSG00000213047.13	chr1	197504748	197775696	270949	-	1.02159	0.747752	0.851007	1.11925	0.739237	0.895767	-0.60026	-1.06155	-0.585419	-0.749077	0.623695	0.663652	1.11197	0.574885	0.783501	-1.66588	1.88e-06	5.3e-05	-0.26501	0.308001	0.742878	-0.203125	0.243028	0.491619
C1orf53	ENSG00000203724.11	chr1	197902630	197907367	4738	+	-0.185039	-1.08046	-0.689502	-1.3969	-0.946832	-0.859748	-0.106693	-0.762286	-0.563301	-0.477427	0.294881	-0.600669	-0.354585	-0.267381	-0.407545	0.422567	0.297658	0.400497	1.32731	0.018266	0.369925	0.471606	0.251856	0.502029
LHX9	ENSG00000143355.16	chr1	197911902	197935478	23577	+	-1.21756	-2.8656	-1.58001	-1.10812	-1.68687	-1.69163	-1.19659	-2.63425	-2.81644	-2.21576	-1.72275	-2.97172	-1.88439	-2.73055	-2.52889	-0.54961	0.256814	0.356912	-0.00798623	0.990346	0.997102	-0.920339	0.0914602	0.288847
NEK7	ENSG00000151414.15	chr1	198156994	198322420	165427	+	3.22218	2.69232	3.09017	3.13046	3.10745	3.04852	3.02869	3.09044	3.06616	3.06176	2.89001	2.9316	3.08252	2.82163	2.94525	0.0145887	0.91305	0.938969	-0.152229	0.457072	0.828283	-0.191988	0.173615	0.409805
MIR181A1HG	ENSG00000229989.4	chr1	198777861	198937471	159611	-	-1.63315	-0.3716	-1.12555	0.295268	-0.264861	-0.619979	-0.458267	-3.61123	-3.08239	-2.38396	-1.09565	-2.52272	-0.820309	-0.442728	-1.26192	-1.92031	0.0231433	0.0512322	-0.445254	0.627244	0.903546	-0.548123	0.386953	0.630147
NR5A2	ENSG00000116833.14	chr1	200027614	200177420	149807	+	-5.46028	-5.46496	-6.44383	-4.70555	-4.00664	-5.21625	-4.59382	-5.04521	-5.14263	-4.92722	-6.44383	-3.00731	-5.41708	-5.0249	-4.4831	0.726029	0.447025	0.549323	-2.3362	0.286652	0.727319	0.936215	0.31391	0.562727
LINC00862	ENSG00000203721.7	chr1	200253419	200400705	147287	-	-1.57416	-2.48075	-1.7237	-1.13959	-2.52874	-1.88939	-0.867881	-1.10278	-1.17417	-1.04828	-1.1995	-2.69745	-1.65812	-2.48747	-2.28101	0.897753	0.0197217	0.0451738	0.750611	0.154098	0.633291	-0.491771	0.259931	0.510487
KIF14	ENSG00000118193.12	chr1	200551497	200620751	69255	-	2.72258	2.94686	2.78595	2.96805	2.70846	2.82638	2.31846	2.18007	2.28593	2.26149	2.21792	2.59173	2.54319	2.409	2.51464	-0.566241	0.000248627	0.00154033	-0.603188	0.00362846	0.204474	-0.40372	0.00329033	0.0530501
DDX59	ENSG00000118197.14	chr1	200623896	200669907	46012	-	0.724091	0.610413	0.521645	0.799986	0.600559	0.651339	0.444309	0.552445	0.525106	0.507287	0.614841	1.28718	0.960418	1.13111	1.12624	-0.138907	0.334408	0.438967	-0.0264005	0.900184	0.977401	0.372507	0.0145845	0.110888
CAMSAP2	ENSG00000118200.14	chr1	200739558	200860704	121147	+	2.22727	2.35224	2.14243	2.38689	2.09526	2.24082	2.84866	2.92439	3.65857	3.14387	2.76969	2.55404	2.61076	2.61436	2.59305	0.904059	0.000237812	0.00149601	0.536269	0.0646668	0.511758	0.267897	0.160678	0.393745
INAVA	ENSG00000163362.11	chr1	200891048	200915742	24695	+	-2.16915	-0.683512	-1.4603	-0.36906	-0.521198	-1.04064	-1.05558	-2.62377	-2.39262	-2.02399	-1.01069	-0.785069	-0.324038	-0.0188363	-0.375981	-1.03396	0.0551827	0.103348	0.0681856	0.914408	0.980352	0.674977	0.105104	0.312171
KIF21B	ENSG00000116852.15	chr1	200969390	201023714	54325	-	-5.57025	-4.70855	-4.30245	-3.68308	-4.69605	-4.59208	-2.07568	-1.95594	-1.82723	-1.95295	-4.97863	-3.9137	-3.9161	-3.09031	-3.64004	2.84499	2.48e-06	6.25e-05	-0.411335	0.601534	0.893223	1.06481	0.0232482	0.141341
TMEM9	ENSG00000116857.17	chr1	201134772	201171574	36803	-	1.92325	2.07317	1.92885	2.12474	1.96007	2.00201	1.69421	1.77536	1.35515	1.60824	1.56871	1.64647	2.07711	2.10009	1.94122	-0.387052	0.00730344	0.0203932	-0.427466	0.0397105	0.452531	-0.124722	0.312414	0.561452
PKP1	ENSG00000081277.13	chr1	201283452	201332993	49542	+	-0.910349	-1.32199	-1.39769	-0.270906	0.343846	-0.711418	1.49918	0.748936	0.236806	0.828308	-1.75605	-0.37106	0.255178	0.99071	0.29161	1.59057	0.00144042	0.00578108	-1.02662	0.264262	0.708992	1.06192	0.0253596	0.146214
LAD1	ENSG00000159166.15	chr1	201380833	201399915	19083	-	-0.0373873	0.382476	-0.214006	0.288771	0.917802	0.267531	1.00447	0.435953	-0.652574	0.262617	-0.826539	1.17377	0.748882	2.05372	1.32546	0.0166535	0.967305	0.977613	-1.09896	0.17345	0.651061	1.05141	0.0118054	0.099801
CSRP1	ENSG00000159176.14	chr1	201483530	201509456	25927	-	1.56507	1.56359	1.60834	1.27601	1.77401	1.5574	1.86908	1.78556	1.15975	1.6048	1.52334	1.57799	1.60209	1.93405	1.70471	0.0484545	0.749291	0.815248	-0.030133	0.895112	0.975572	0.0667127	0.663373	0.82884
AC096677.1	ENSG00000224536.2	chr1	201507241	201534784	27544	+	-1.25071	-0.413461	-0.845751	-0.39931	-0.188655	-0.619577	-1.91265	-1.46936	-2.82776	-2.06992	-0.898666	-0.909423	-0.43627	-0.508539	-0.618077	-1.62179	0.00302311	0.010302	-0.277025	0.61048	0.897031	-0.0403812	0.906513	0.958466
RPS10P7	ENSG00000223396.4	chr1	201518703	201584367	65665	+	-0.761466	-0.355972	-0.356453	-0.291813	0.166319	-0.319877	-0.639356	-1.30549	-1.1548	-1.03322	-0.586572	0.0384481	-0.0709076	-0.392924	-0.141795	-0.750238	0.0167315	0.0396111	-0.261808	0.509343	0.856644	0.053168	0.828669	0.922429
NAV1	ENSG00000134369.15	chr1	201622885	201826969	204085	+	1.92955	2.62816	2.28538	2.19237	2.66471	2.34004	1.11588	0.416641	0.810474	0.780997	1.02483	2.24169	1.88326	1.81006	1.97834	-1.56501	5.62e-06	0.000106295	-1.31055	0.00105901	0.132989	-0.451789	0.0417642	0.189387
IPO9-AS1	ENSG00000231871.5	chr1	201688259	201829559	141301	-	-2.31507	-2.10099	-1.85753	-1.90704	-1.76974	-1.99007	-0.825974	-0.744934	-1.90401	-1.15831	-2.88788	-0.914011	-2.25754	-2.06626	-1.74594	0.995081	0.0474095	0.0912863	-1.24777	0.224632	0.68759	0.0706151	0.891008	0.951973
IPO9	ENSG00000198700.10	chr1	201829149	201884291	55143	+	3.34969	3.41857	3.41979	3.3652	3.46993	3.40464	3.3323	3.22621	3.21474	3.25775	3.45045	3.89632	3.80967	4.09475	3.93358	-0.146746	0.073011	0.129793	0.0516423	0.652338	0.911391	0.446107	6.18e-05	0.00827086
TIMM17A	ENSG00000134375.11	chr1	201955503	201970664	15162	+	2.5028	2.35802	2.42226	2.42073	2.39675	2.42011	2.65808	2.7402	2.2388	2.54569	2.74332	2.49374	2.92459	2.72604	2.71479	0.13083	0.311137	0.41454	0.329784	0.0947051	0.566805	0.216745	0.107462	0.315576
RNPEP	ENSG00000176393.11	chr1	201982372	202006147	23776	+	1.17346	1.34089	1.15493	1.24417	1.47501	1.27769	1.68989	1.71716	1.53695	1.648	1.37734	1.64803	1.55535	1.8745	1.69263	0.378362	0.00509215	0.0154945	0.109066	0.537554	0.869922	0.338186	0.0110369	0.0965239
ELF3-AS1	ENSG00000234678.2	chr1	201995696	202010463	14768	-	-0.950755	-0.375423	-0.770084	-0.788351	-1.22501	-0.821924	-1.19401	-1.63889	-2.23096	-1.68795	-0.270576	-1.11255	-0.281701	-0.476464	-0.623571	-0.899864	0.00849037	0.0230598	0.560156	0.122591	0.599352	0.150797	0.553782	0.759237
ARL8A	ENSG00000143862.8	chr1	202133404	202144743	11340	-	2.1846	1.9709	2.08416	2.43968	2.51974	2.23982	2.07958	2.13342	1.88142	2.03147	1.98565	1.56668	1.76093	1.98345	1.77035	-0.196228	0.191341	0.282104	-0.240829	0.290858	0.728539	-0.529699	0.00439015	0.0614601
LGR6	ENSG00000133067.17	chr1	202193901	202319781	125881	+	-1.84896	-1.67757	-2.89419	0.01832	0.0296393	-1.27455	1.45809	0.489002	0.430611	0.792568	-3.15644	1.44359	-1.58758	2.43898	0.764995	2.18611	0.0376079	0.075888	-1.92549	0.507456	0.855954	2.12148	0.0461187	0.199155
UBE2T	ENSG00000077152.11	chr1	202331657	202341980	10324	-	3.0585	3.16008	2.93264	3.21316	3.26835	3.12655	3.00574	2.95533	2.8054	2.92216	3.38925	4.09598	4.28377	4.04753	4.14243	-0.199299	0.130694	0.207614	0.274637	0.141567	0.619671	0.933841	2.65e-06	0.00146129
PPP1R12B	ENSG00000077157.22	chr1	202348699	202592706	244008	+	0.34048	0.576753	0.530741	0.452612	0.249851	0.430088	0.0846799	0.20996	0.436257	0.243632	0.505805	0.660125	0.728899	1.0028	0.797275	-0.18893	0.135686	0.214426	0.0801229	0.654697	0.911718	0.286887	0.0296729	0.158981
KDM5B	ENSG00000117139.18	chr1	202724495	202808487	83993	-	1.8589	1.6688	1.83498	1.92616	1.54945	1.76766	2.02832	2.05092	1.87142	1.98355	1.72198	0.811799	1.0822	0.879561	0.924518	0.216827	0.0747528	0.132347	-0.0398341	0.816079	0.959583	-0.928535	3.34e-06	0.00154245
TUBA5P	ENSG00000214796.8	chr1	202851828	202861620	9793	-	0.317307	0.494331	0.470349	0.00653569	0.0223355	0.262172	1.2691	1.20559	0.0627623	0.845817	-0.254369	-0.31424	0.225125	0.327797	0.0795605	0.595167	0.0422553	0.0833576	-0.535858	0.285292	0.72731	-0.244296	0.431714	0.668222
ACTG1P25	ENSG00000234996.4	chr1	202861754	202875241	13488	+	-1.25006	-0.739012	-0.881527	-0.779754	-0.910798	-0.91223	0.987218	1.08033	0.392752	0.820099	-1.11772	-1.20955	-0.886801	-1.17296	-1.08977	1.8014	2.43e-06	6.25e-05	-0.210618	0.629033	0.904474	-0.281671	0.340969	0.588166
RABIF	ENSG00000183155.5	chr1	202878282	202889149	10868	-	1.12847	1.15449	1.02134	1.16	1.21905	1.13667	1.49633	1.56566	1.77307	1.61169	1.56557	1.32522	1.81944	1.44617	1.53028	0.47985	0.0058281	0.0171783	0.441302	0.060826	0.503694	0.313117	0.0564079	0.222339
KLHL12	ENSG00000117153.16	chr1	202891116	202928636	37521	-	2.72309	2.54899	2.69268	2.65876	2.55761	2.63623	2.95106	3.13521	3.04812	3.0448	2.86742	2.8204	2.89339	3.09801	2.93727	0.410685	0.000750719	0.00353645	0.236908	0.11246	0.58916	0.220771	0.0363675	0.175535
ADIPOR1	ENSG00000159346.13	chr1	202940826	202958572	17747	-	3.38871	3.42352	3.1988	3.20882	3.528	3.34957	3.6996	3.4999	3.27615	3.49188	3.51896	3.62973	3.58979	3.51781	3.57911	0.143116	0.241461	0.340217	0.175816	0.331892	0.76182	0.138812	0.25888	0.509713
CYB5R1	ENSG00000159348.13	chr1	202961873	202967275	5403	-	0.840103	0.933251	0.929925	1.0248	0.903563	0.926329	1.77565	2.07818	1.48283	1.77889	0.905519	0.936227	1.21352	1.11972	1.08982	0.869203	2.5e-05	0.000292249	-0.0139423	0.950265	0.988064	0.0824637	0.580038	0.777367
TMEM183A	ENSG00000163444.12	chr1	203007374	203024848	17475	+	3.22717	3.01325	3.08641	3.05852	2.88069	3.05321	3.15895	3.35493	2.90687	3.14025	3.1367	2.73455	3.14354	3.10532	2.99447	0.0895436	0.471533	0.571938	0.0886869	0.632617	0.905064	-0.135221	0.293029	0.543043
PPFIA4	ENSG00000143847.15	chr1	203026498	203078740	52243	+	-2.59112	-2.17618	-2.13764	-2.84403	-1.24193	-2.19818	-0.156491	-0.061247	-0.538203	-0.25198	-2.69702	-3.27383	-2.75797	-1.92724	-2.65301	1.98578	1.02e-05	0.000161471	-0.514205	0.392831	0.793865	-0.457253	0.254701	0.505153
ATP2B4	ENSG00000058668.15	chr1	203626787	203744081	117295	+	-0.523121	0.814768	0.0695588	-3.25059	1.78217	-0.221442	-0.884619	0.988518	-4.63286	-1.50965	-0.411639	-1.58496	0.189602	-4.18571	-1.86036	-1.27562	0.381213	0.485323	-0.220475	0.902673	0.97775	-2.06666	0.205131	0.449855
SNRPE	ENSG00000182004.13	chr1	203861599	203871152	9554	+	3.02926	3.12723	3.04074	3.20013	2.80919	3.04131	2.60296	2.61093	2.29319	2.50236	2.96116	3.34335	3.60197	3.2517	3.39901	-0.537173	0.00284564	0.00980227	-0.0744787	0.724404	0.933559	0.264241	0.0721024	0.253243
SOX13	ENSG00000143842.15	chr1	204073115	204127743	54629	+	-0.313177	-0.262436	-0.145235	-0.513385	-0.170868	-0.28102	1.52471	1.77117	1.0492	1.44836	-0.310265	-0.249094	0.261724	0.0872129	0.0332809	1.7422	2.12e-07	1.49e-05	-0.0303575	0.921227	0.981856	0.239963	0.240436	0.48907
ETNK2	ENSG00000143845.15	chr1	204131062	204152044	20983	-	-2.92374	-2.49289	-2.35625	-2.70114	-3.26559	-2.74792	-2.12491	-1.97228	-2.34183	-2.14634	-2.19721	-3.23409	-2.56845	-2.41179	-2.73811	0.648088	0.0440214	0.086165	0.591485	0.188297	0.662185	-0.0222178	0.94656	0.975925
PLEKHA6	ENSG00000143850.16	chr1	204218853	204377665	158813	-	0.584839	1.04012	0.678243	0.229646	1.06303	0.719176	0.377777	0.346965	0.65722	0.460654	0.0383137	-0.0610005	0.569973	0.280197	0.263056	-0.269482	0.188639	0.278897	-0.683959	0.051446	0.479374	-0.534809	0.0218854	0.136163
PPP1R15B	ENSG00000158615.9	chr1	204403381	204411817	8437	-	4.12694	3.88963	3.96044	3.9914	4.07315	4.00831	4.98292	5.14699	4.66068	4.9302	4.26749	3.79732	4.09381	4.03487	3.97533	0.923823	1.81e-06	5.14e-05	0.265381	0.128634	0.606364	-0.114745	0.315372	0.563944
PIK3C2B	ENSG00000133056.13	chr1	204422628	204494724	72097	-	0.146195	0.318346	0.400237	-0.392416	-0.384207	0.0176311	-0.229048	0.659439	0.713735	0.381375	0.0113741	-1.20554	-0.103699	-0.731314	-0.680185	0.359072	0.221646	0.317945	-0.0189194	0.966371	0.992062	-0.780649	0.0358679	0.174181
MDM4	ENSG00000198625.13	chr1	204516379	204558120	41742	+	3.56178	3.35737	3.5628	3.34473	3.2215	3.40964	2.66071	2.66866	2.54886	2.62608	3.17538	3.38708	2.98711	3.0756	3.14993	-0.784067	6.42e-05	0.000560408	-0.229139	0.26314	0.708332	-0.348726	0.0202923	0.130933
LRRN2	ENSG00000170382.12	chr1	204617170	204685738	68569	-	0.340587	0.514214	0.565103	-0.201377	0.719906	0.387686	-1.17146	-1.33808	-0.0258903	-0.845144	-0.313989	0.839286	0.273606	-0.345844	0.255683	-1.29092	0.005421	0.0162835	-0.715745	0.212761	0.682017	-0.34056	0.318487	0.567264
NFASC	ENSG00000163531.15	chr1	204828651	205022822	194172	+	1.26108	1.67081	1.19888	1.36785	2.08032	1.51579	1.31698	0.643684	1.13828	1.03298	0.552578	2.64425	0.368355	1.79689	1.60317	-0.486244	0.249503	0.348817	-0.957578	0.150321	0.629237	-0.0165239	0.967589	0.985416
CNTN2	ENSG00000184144.12	chr1	205042937	205078289	35353	+	-4.00616	-4.1301	-4.2107	-2.93731	-2.89498	-3.63585	-2.66439	-4.61185	-4.38535	-3.8872	-5.23276	-1.25552	-5.04681	-2.4835	-2.92861	-0.2813	0.742768	0.809922	-1.69505	0.361014	0.775843	0.532767	0.488981	0.711745
RBBP5	ENSG00000117222.14	chr1	205086142	205122015	35874	-	3.29382	3.15728	3.33498	3.34419	3.22306	3.27067	4.01841	4.098	3.68693	3.93445	3.46636	3.37444	3.65688	3.76602	3.59911	0.666048	2.45e-05	0.000288415	0.201856	0.209843	0.680125	0.250014	0.0306653	0.1611
DSTYK	ENSG00000133059.17	chr1	205142505	205211702	69198	-	1.04167	0.915593	1.13637	0.959813	1.21312	1.05331	1.81798	1.57735	1.49306	1.62946	0.895958	0.856714	1.16877	1.31464	1.11338	0.5759	0.000137262	0.000988818	-0.1532	0.380897	0.788392	-0.00842665	0.940817	0.973245
TMCC2	ENSG00000133069.17	chr1	205227946	205285632	57687	+	-2.29355	-2.11009	-2.2083	-1.60899	-1.00124	-1.84443	0.273822	0.103465	0.279208	0.218831	-1.13509	-0.684136	-1.23774	-0.163225	-0.695032	2.12844	4.92e-06	9.7e-05	0.764346	0.121484	0.599093	1.14943	0.00270434	0.0486111
NUAK2	ENSG00000163545.11	chr1	205302063	205321745	19683	-	0.216384	0.796913	0.436821	0.573558	0.83883	0.572501	2.00699	1.78846	0.85528	1.55024	0.523115	0.400161	0.838646	0.713839	0.650882	1.00029	0.00114518	0.00486483	-0.0396694	0.923911	0.982295	0.0110752	0.967965	0.98573
KLHDC8A	ENSG00000162873.15	chr1	205336061	205357090	21030	-	1.44694	2.0426	1.56334	0.968185	2.50404	1.70502	0.795199	0.38926	1.07847	0.754311	0.319219	1.93701	0.615057	0.64762	1.06656	-0.981249	0.0242518	0.0532009	-1.39696	0.0551578	0.488336	-0.851319	0.0418733	0.189582
LEMD1	ENSG00000186007.10	chr1	205381378	205455954	74577	-	-2.2845	-0.232819	-1.73045	-0.941232	0.547511	-0.928297	0.111906	-1.23865	-1.44366	-0.856802	-2.27653	-0.622616	-1.96615	-0.358715	-0.982493	0.125065	0.863054	0.901794	-1.5862	0.312754	0.745472	-0.0707486	0.925794	0.967533
CDK18	ENSG00000117266.16	chr1	205504596	205532793	28198	+	0.259134	0.851889	0.494663	0.572671	1.19443	0.674557	0.51981	-0.00167744	-0.43988	0.0260841	-0.619477	0.638411	0.578517	1.36263	0.859853	-0.651197	0.0234301	0.0517632	-1.29576	0.0132923	0.327471	0.141764	0.549969	0.755746
MFSD4A	ENSG00000174514.13	chr1	205568885	205602918	34034	+	0.0240754	1.21736	0.680999	1.35041	0.144494	0.683467	0.166234	-0.645063	-0.26346	-0.247429	-0.466861	-0.676184	-0.309812	-0.0117363	-0.332578	-0.95701	0.0135736	0.0334343	-1.15136	0.0572841	0.495002	-1.0648	0.00967387	0.0900462
ELK4	ENSG00000158711.14	chr1	205597556	205632011	34456	-	2.87421	3.28147	2.83608	2.78281	3.11531	2.97797	2.61983	2.24787	2.42788	2.43186	2.75151	3.25775	2.95886	2.8424	3.01967	-0.547578	0.00417472	0.0132774	-0.220934	0.359744	0.775843	-0.0473825	0.764067	0.887496
SLC45A3	ENSG00000158715.6	chr1	205657851	205680509	22659	-	-1.38001	-1.22874	-1.16254	-1.64454	-0.231635	-1.12949	-1.05796	-1.84583	-2.0754	-1.65973	-2.99303	-0.542787	-1.74366	-0.706991	-0.997813	-0.570898	0.176042	0.264201	-2.01476	0.0374624	0.448997	0.018452	0.960673	0.981866
NUCKS1	ENSG00000069275.13	chr1	205712822	205750182	37361	-	5.40088	5.50474	5.43308	5.36342	5.18667	5.37776	5.33244	5.3936	5.31216	5.34606	4.92239	5.71454	5.43444	5.49361	5.54753	-0.0313191	0.783313	0.841598	-0.449853	0.0201352	0.377739	0.0846665	0.461943	0.692215
RAB29	ENSG00000117280.13	chr1	205767986	205775482	7497	-	-0.222109	0.371381	0.325729	0.427059	0.414733	0.263359	-0.286165	-0.268221	-0.169947	-0.241444	0.0569078	-0.39521	0.299853	0.728428	0.211024	-0.512075	0.0407598	0.0810329	-0.200469	0.549941	0.874499	-0.0551933	0.800667	0.907191
SLC41A1	ENSG00000133065.11	chr1	205789094	205813748	24655	-	1.00851	1.66869	1.26236	1.3476	1.36217	1.32986	3.19064	2.68304	2.81884	2.89751	1.28639	2.14039	1.35872	2.40772	1.96894	1.56992	6.03e-06	0.000111466	-0.0375296	0.913992	0.980352	0.553054	0.0254666	0.146516
AC119673.2	ENSG00000286619.1	chr1	205813322	205896082	82761	+	-0.0107331	0.74984	0.268453	0.569769	0.565813	0.428628	1.4572	1.14795	1.79186	1.46567	0.560733	1.06731	0.861947	1.34804	1.09243	1.03787	0.000148586	0.00104889	0.144382	0.653941	0.911543	0.593715	0.0121755	0.101517
FAM72A	ENSG00000196550.10	chr1	206186179	206204414	18236	-	1.16288	1.49253	1.34133	1.41058	1.31514	1.34449	1.26162	1.3888	1.68724	1.44589	0.365295	1.01003	0.783973	0.76574	0.853249	0.0998201	0.49667	0.595255	-0.98281	0.00286755	0.181683	-0.614442	0.00221245	0.0442986
SRGAP2	ENSG00000266028.7	chr1	206203345	206464443	261099	+	1.96172	1.94623	2.05006	2.15324	2.22463	2.06718	2.82585	2.82413	3.36633	3.00544	1.97007	2.45948	2.34013	2.23802	2.34588	0.939233	3.76e-05	0.00038657	-0.0907215	0.695883	0.923017	0.191762	0.226672	0.473498
IKBKE	ENSG00000263528.8	chr1	206470476	206496889	26414	+	-4.1491	-3.89456	-3.59506	-3.27989	-2.74644	-3.53301	-2.81666	-3.6627	-4.87778	-3.78571	-3.00795	-2.63422	-2.70585	-1.52263	-2.28757	-0.405904	0.555736	0.648298	0.679588	0.436223	0.816294	1.48305	0.0166158	0.118667
RASSF5	ENSG00000266094.8	chr1	206507531	206589448	81918	+	-1.87064	-2.91011	-1.84538	-3.22769	-2.39058	-2.44888	-0.586142	-0.846229	-0.664481	-0.698951	-2.70516	-2.38958	-2.52685	-2.81214	-2.57619	1.77168	4e-05	0.00040489	-0.288945	0.616033	0.899196	-0.297166	0.435115	0.671846
EIF2D	ENSG00000143486.16	chr1	206571292	206612465	41174	-	0.688676	0.450623	0.724985	0.368202	0.395335	0.525564	0.407079	0.475865	0.132439	0.338461	0.119408	0.620425	0.466236	0.822454	0.636372	-0.189738	0.180661	0.269187	-0.409981	0.0759318	0.535488	0.0199945	0.882027	0.946213
DYRK3	ENSG00000143479.17	chr1	206635536	206684419	48884	+	0.768813	0.397849	0.390638	0.689721	1.42939	0.735283	2.76677	2.57314	2.33222	2.55738	0.836691	0.806022	0.510609	0.643642	0.653424	1.83624	5.45e-07	2.49e-05	0.117408	0.711064	0.928406	-0.179369	0.419745	0.657808
MAPKAPK2	ENSG00000162889.11	chr1	206684905	206734281	49377	+	2.29365	2.19932	2.31975	2.27855	2.6666	2.35157	2.84791	2.86286	2.86315	2.85797	2.22831	2.2592	2.1222	2.1976	2.193	0.509541	0.000521235	0.00267072	-0.116297	0.508846	0.856387	-0.255981	0.0473954	0.201406
C1orf116	ENSG00000182795.13	chr1	207018522	207032756	14235	-	-2.11236	-1.44421	-2.70518	-0.864171	-1.17861	-1.6609	0.0813115	-1.2678	-0.755398	-0.647296	-2.75809	-1.91167	-1.65265	-0.898427	-1.48758	1.05451	0.0241207	0.0529863	-1.10714	0.248063	0.698203	0.2158	0.653637	0.822996
PFKFB2	ENSG00000123836.15	chr1	207034366	207081024	46659	+	1.64388	1.51638	1.84842	1.71635	1.40084	1.62517	2.32047	2.59091	2.2033	2.37156	2.07894	0.830686	2.13566	1.8623	1.60955	0.748486	0.00370816	0.0120897	0.459028	0.169103	0.646887	-0.0652633	0.769108	0.88967
YOD1	ENSG00000180667.10	chr1	207043849	207052980	9132	-	2.09078	2.11822	2.03932	2.11386	1.79707	2.03185	2.23904	2.26708	2.05579	2.1873	2.29344	1.86361	2.25786	2.07429	2.06525	0.15664	0.19028	0.280859	0.267343	0.137324	0.617052	-0.0471438	0.690415	0.845981
CD55	ENSG00000196352.16	chr1	207321532	207386804	65273	+	2.77065	2.40462	2.25656	3.15552	2.49041	2.61555	2.91489	2.52581	1.89281	2.4445	2.89623	1.67446	2.49796	2.15271	2.10837	-0.164951	0.509425	0.606581	0.292316	0.428339	0.813998	-0.568337	0.0436061	0.19339
CR2	ENSG00000117322.18	chr1	207454230	207489895	35666	+	-4.25406	-3.84887	-4.60898	-3.46977	-4.74394	-4.18513	-2.76497	-1.31348	-2.60014	-2.2262	-2.37554	-5.81705	-3.07163	-3.2269	-4.03853	2.3595	0.00387588	0.0125112	2.16162	0.0320073	0.43066	0.190673	0.83284	0.924449
CR1	ENSG00000203710.12	chr1	207496147	207641765	145619	+	-7.18209	-6.61119	-7.18209	-6.06561	-7.18209	-6.84461	-4.54749	-7.18209	-6.60861	-6.11273	-7.18209	-7.18209	-5.33668	-7.18209	-6.56696	1.04066	0.397259	0.501867	-0.780435	0.720257	0.93196	0.372453	0.777798	0.893986
CD46	ENSG00000117335.20	chr1	207752054	207795513	43460	+	3.90599	3.90536	3.96126	3.88942	3.55645	3.84369	4.15054	4.2714	3.98178	4.13457	3.9296	3.38594	3.65764	3.42782	3.49047	0.291557	0.0308545	0.064663	0.0913784	0.619586	0.900964	-0.437762	0.00348623	0.0543551
MIR29B2CHG	ENSG00000203709.12	chr1	207801518	207879115	77598	-	-2.32281	-1.93566	-2.14141	-1.44276	-1.82505	-1.93354	-1.99707	-2.03269	-2.30625	-2.11201	-1.79354	-1.18658	-1.53093	-1.10036	-1.27262	-0.162445	0.437729	0.540031	0.163414	0.583422	0.886001	0.590354	0.00763571	0.080024
PLXNA2	ENSG00000076356.7	chr1	208022242	208244384	222143	-	-4.26168	-3.03848	-4.67818	-2.22014	-2.32401	-3.3045	-1.26152	-0.858211	-1.73927	-1.28633	-4.01579	-3.45148	-2.07858	-0.466241	-1.99877	2.17551	0.00427847	0.0135151	-0.66674	0.643212	0.908755	1.57755	0.0383178	0.180843
LAMB3	ENSG00000196878.15	chr1	209614870	209652425	37556	-	-3.31258	-2.69504	-2.82825	-1.32254	-0.377111	-2.1071	-0.101869	-1.88691	-3.07387	-1.68755	-2.5147	-3.2763	-0.371361	-1.15909	-1.60225	0.487457	0.565865	0.657435	-0.347127	0.815738	0.959583	0.69413	0.422367	0.659678
IRF6	ENSG00000117595.12	chr1	209785617	209806175	20559	-	2.20961	1.46418	2.00514	1.66611	2.02092	1.87319	2.9035	3.21759	2.54943	2.89018	2.13813	1.35635	1.89352	2.36732	1.87239	1.02151	0.000282607	0.00170658	0.269068	0.407585	0.803755	-0.0395713	0.859904	0.936934
UTP25	ENSG00000117597.18	chr1	209827972	209857565	29594	+	0.947064	0.955757	0.930403	0.794152	0.651018	0.855679	0.0985396	0.0280182	-0.242662	-0.0387013	0.9725	0.838923	1.08658	0.906963	0.944155	-0.899957	1.52e-05	0.000208262	0.11937	0.504122	0.853891	-0.00322232	0.978719	0.989787
SYT14	ENSG00000143469.20	chr1	209900923	210171389	270467	+	-5.77069	-5.77696	-6.42792	-4.9864	-3.4462	-5.28163	-5.70886	-6.47113	-7.33367	-6.50455	-7.33367	-6.00495	-4.83073	-5.35941	-5.39837	-1.854	0.0872711	0.149733	-3.62057	0.0987116	0.573722	-0.0251995	0.974551	0.988192
SERTAD4	ENSG00000082497.12	chr1	210232796	210246631	13836	+	0.899842	0.960518	0.426744	0.871289	0.909385	0.813556	0.470764	-0.275907	-0.370385	-0.0585091	0.665578	1.9349	1.56834	1.71828	1.74051	-0.885899	0.00141469	0.0057066	-0.135693	0.651923	0.911249	0.830002	0.00048882	0.0211418
HHAT	ENSG00000054392.13	chr1	210328252	210676296	348045	+	0.206163	0.212626	0.218423	0.264453	0.744747	0.329282	0.0264539	-0.591002	-0.155622	-0.240057	-0.100499	0.91517	0.533024	0.731999	0.726731	-0.589095	0.00915201	0.0244122	-0.423031	0.165904	0.644342	0.293093	0.111712	0.322244
KCNH1	ENSG00000143473.13	chr1	210676823	211134165	457343	-	-5.83748	-4.68412	-6.29821	-4.64965	-4.38385	-5.17066	-4.45141	-5.03246	-4.14991	-4.54459	-6.24261	-3.72359	-4.19176	-3.15234	-3.68923	0.897616	0.180176	0.268697	-1.51558	0.303011	0.737469	1.86593	0.00698434	0.0767367
RCOR3	ENSG00000117625.14	chr1	211258377	211316385	58009	+	2.71515	2.44142	2.4251	2.48927	2.55973	2.52613	2.13711	2.04231	2.09285	2.09076	2.4269	2.80975	2.61459	2.6171	2.68048	-0.43605	0.00192501	0.00726368	-0.0932523	0.580201	0.884514	0.0650563	0.562321	0.765406
TRAF5	ENSG00000082512.15	chr1	211326615	211374946	48332	+	0.652986	0.0822051	0.332983	0.486247	1.21801	0.554486	0.749204	0.336889	0.0382581	0.374784	0.185196	1.35078	0.635934	1.19432	1.06034	-0.173651	0.501809	0.600058	-0.356187	0.383486	0.789926	0.408845	0.112312	0.323286
LINC00467	ENSG00000153363.13	chr1	211382736	211435570	52835	+	-0.536364	-0.354731	-0.620807	-0.257905	-0.584245	-0.470811	-0.726764	-1.02182	-0.68564	-0.811407	-0.47306	0.134214	0.275299	0.0729871	0.160833	-0.352304	0.0573607	0.10666	0.00887959	0.971208	0.992825	0.541034	0.00358315	0.0553785
SLC30A1	ENSG00000170385.10	chr1	211571568	211579161	7594	-	2.94402	2.94662	2.71903	3.47052	3.26665	3.06937	4.67684	4.55639	3.88185	4.3717	2.62395	3.00107	2.83864	3.42068	3.0868	1.3084	1.81e-05	0.000233236	-0.436511	0.172415	0.650435	-0.0588623	0.770924	0.890589
NEK2	ENSG00000117650.13	chr1	211658657	211675630	16974	-	3.19424	3.37633	3.23179	3.40261	3.09731	3.26045	3.99339	3.8789	3.50371	3.792	3.0791	2.95066	3.09387	3.53349	3.19267	0.534142	0.00104769	0.00454922	-0.175505	0.383049	0.789345	-0.136945	0.311971	0.560865
AC096637.2	ENSG00000231057.4	chr1	211675749	211690103	14355	+	-2.68603	-2.8621	-2.66225	-2.32624	-3.42106	-2.79153	-2.46066	-2.08016	-3.04763	-2.52948	-3.03698	-4.01807	-2.32734	-2.57744	-2.97428	0.336203	0.492738	0.591335	-0.291457	0.719891	0.931945	-0.205506	0.703243	0.852899
LPGAT1	ENSG00000123684.13	chr1	211743457	211830763	87307	-	5.17465	4.6452	4.87089	4.65303	4.52075	4.7729	4.19204	4.01883	3.75042	3.9871	4.94053	4.56212	4.67816	4.12316	4.45448	-0.785951	0.0011876	0.004999	0.173121	0.543048	0.872044	-0.405421	0.0496231	0.206832
LPGAT1-AS1	ENSG00000229258.6	chr1	211829636	211853703	24068	+	-1.8931	-2.0517	-2.73074	-2.45034	-2.27792	-2.28076	-1.819	-2.09337	-2.88741	-2.26659	-0.884425	-2.48034	-2.3432	-2.21436	-2.34597	0.0111179	0.979423	0.985758	1.6241	0.00497796	0.228412	-0.129675	0.771081	0.890589
INTS7	ENSG00000143493.13	chr1	211940399	212035557	95159	-	3.0614	3.04918	3.08269	3.08941	3.04143	3.06482	2.81966	2.90386	3.08566	2.93639	3.58642	3.53613	3.64452	3.56415	3.5816	-0.128698	0.207146	0.300669	0.528031	0.00288083	0.181683	0.432307	0.000690922	0.0255587
DTL	ENSG00000143476.18	chr1	212035553	212107400	71848	+	2.76082	2.81053	2.64962	2.71053	2.96517	2.77933	2.57748	2.59738	2.46809	2.54765	3.88763	4.1358	4.10507	4.20289	4.14792	-0.230373	0.025331	0.0551123	1.11638	1.57e-06	0.00643689	1.28666	4.31e-09	6.17e-05
PPP2R5A	ENSG00000066027.12	chr1	212285410	212361853	76444	+	2.84093	2.51873	2.74704	2.58612	2.50485	2.63954	3.02123	3.30292	3.54917	3.29111	2.9342	2.29967	3.13584	2.48442	2.63998	0.6514	0.00440672	0.0138227	0.299102	0.310358	0.743862	-0.0786273	0.69507	0.847964
PACC1	ENSG00000065600.13	chr1	212363928	212414901	50974	-	0.608614	1.04471	0.593313	1.00548	0.99802	0.850029	2.04645	2.08634	1.82904	1.98728	0.790081	0.920941	0.88585	1.03973	0.948841	1.15981	1.56e-06	4.72e-05	-0.0460107	0.84699	0.963427	0.018772	0.90513	0.957782
NENF	ENSG00000117691.10	chr1	212432920	212446379	13460	+	2.73718	2.85931	2.72148	2.70375	3.1636	2.83706	3.35719	3.08444	2.86048	3.1007	2.66839	3.20793	3.17459	3.24888	3.21047	0.266338	0.0718859	0.12829	-0.161913	0.469452	0.835948	0.283438	0.0597623	0.229988
ATF3	ENSG00000162772.17	chr1	212565334	212620777	55444	+	1.2759	0.672321	0.521981	1.20252	1.46884	1.02831	3.82343	4.01809	2.28658	3.37603	2.85514	1.44831	1.86279	2.2456	1.85223	2.3815	3.08e-05	0.000337097	1.85843	0.00400171	0.211871	0.80185	0.0725743	0.254269
BATF3	ENSG00000123685.9	chr1	212686417	212699840	13424	-	-3.58773	-1.02271	-1.89204	-0.926215	-1.59246	-1.80423	-2.25529	-2.79466	-2.7469	-2.59895	-2.32135	-2.07285	-1.84341	-1.79695	-1.9044	-0.850327	0.221723	0.317959	-0.49931	0.616593	0.899628	-0.10656	0.860676	0.93732
NSL1	ENSG00000117697.15	chr1	212726153	212791782	65630	-	0.61918	0.598209	0.60492	0.777622	0.467194	0.613425	-0.108494	-0.00639947	0.254218	0.0464416	0.674888	1.07593	0.870095	1.08694	1.01099	-0.569939	0.00068738	0.00329887	0.0685642	0.706821	0.926561	0.307625	0.022855	0.139885
TATDN3	ENSG00000203705.11	chr1	212791828	212816830	25003	+	0.884433	0.226806	0.491382	0.613887	0.421812	0.527664	0.300685	0.266355	-0.100284	0.155585	0.420577	0.343286	0.468869	0.298355	0.37017	-0.369829	0.0621498	0.113806	-0.100304	0.709313	0.928031	-0.260327	0.171115	0.406992
FLVCR1	ENSG00000162769.13	chr1	212858275	212899363	41089	+	1.9177	1.79299	1.99683	1.85399	1.60273	1.83285	2.77532	2.7101	2.55617	2.68053	2.04009	1.81217	2.11725	1.76842	1.89928	0.847482	1.72e-05	0.00022511	0.210994	0.287883	0.727508	-0.0272358	0.838031	0.926787
VASH2	ENSG00000143494.15	chr1	212950520	212992037	41518	+	-1.14483	-0.859378	-1.02125	-1.15336	-1.03341	-1.04244	0.81023	0.924397	1.01134	0.915321	-1.19247	-1.25008	-1.80315	-1.50335	-1.51886	1.97039	4.83e-09	2.32e-06	-0.15036	0.569234	0.879673	-0.611392	0.00579492	0.0698914
ANGEL2	ENSG00000174606.14	chr1	212992182	213015867	23686	-	2.17253	2.04141	2.18188	2.19001	2.0161	2.12039	2.30674	2.26405	2.03509	2.20196	2.16535	2.23613	2.11439	2.04782	2.13278	0.0826237	0.451465	0.553487	0.0506891	0.756401	0.941784	-0.0837457	0.453216	0.685571
RPS6KC1	ENSG00000136643.12	chr1	213051233	213274774	223542	+	2.60416	2.74262	2.53066	2.94301	2.5778	2.67965	2.22676	2.15619	2.39336	2.25877	2.59789	2.62802	2.59445	2.75973	2.66074	-0.421258	0.0030078	0.0102645	-0.0742148	0.667404	0.915865	-0.102297	0.383083	0.62692
PROX1-AS1	ENSG00000230461.9	chr1	213817751	213988508	170758	-	-2.16925	-2.76254	-2.55476	-2.50968	-2.47118	-2.49348	-3.51681	-2.74059	-2.60331	-2.95357	-2.2108	-2.15349	-2.2267	-2.49404	-2.29141	-0.469767	0.11591	0.188171	0.299959	0.430987	0.814559	0.0822504	0.753759	0.881603
PROX1	ENSG00000117707.16	chr1	213983181	214041510	58330	+	2.0485	1.89856	1.8158	2.03522	1.56501	1.87262	2.16696	2.36596	2.31321	2.28204	2.81653	2.21474	2.15083	1.96384	2.10981	0.411703	0.0120959	0.0305137	0.951415	0.00055049	0.114975	0.143395	0.332109	0.579616
SMYD2	ENSG00000143499.14	chr1	214281102	214337131	56030	+	2.1001	1.63128	1.95618	1.88465	2.15991	1.94642	1.72866	2.32793	2.09557	2.05072	2.26278	2.46566	2.30872	2.0161	2.26349	0.113551	0.544743	0.639139	0.324293	0.24854	0.698203	0.206292	0.281199	0.53173
PTPN14	ENSG00000152104.12	chr1	214348700	214552449	203750	-	-1.28259	-1.2684	-1.20262	-1.00427	-1.69836	-1.29125	-1.4799	-1.39282	-1.00415	-1.29229	-1.37627	-2.17674	-0.586094	-0.967958	-1.2436	-0.00615579	0.982206	0.987934	-0.0803119	0.849779	0.963725	0.0471598	0.867086	0.940679
CENPF	ENSG00000117724.13	chr1	214603195	214664571	61377	+	4.66213	4.94196	4.69298	4.79065	4.46652	4.71085	4.26661	3.95886	4.27143	4.16563	4.30203	4.61103	4.61718	4.61509	4.61443	-0.545624	0.000752365	0.00354188	-0.403135	0.0475893	0.468109	-0.18024	0.163886	0.397897
KCNK2	ENSG00000082482.14	chr1	215005775	215237090	231316	+	-4.64746	-2.96652	-3.7748	-3.28373	-3.94937	-3.72438	-4.27317	-4.02428	-3.84837	-4.04861	-4.64084	-4.30229	-3.26653	-3.14478	-3.5712	-0.383046	0.497934	0.596428	-1.22989	0.235814	0.691657	0.243679	0.644574	0.817264
KCTD3	ENSG00000136636.13	chr1	215567304	215621807	54504	+	3.58006	3.39199	3.57902	3.37817	3.73406	3.53266	3.41929	3.40434	3.44633	3.42332	3.48893	4.10742	3.75871	3.55246	3.8062	-0.109563	0.474091	0.574148	-0.0382376	0.866306	0.968981	0.180195	0.246433	0.495845
USH2A	ENSG00000042781.14	chr1	215622891	216423448	800558	-	-5.33813	-4.76344	-5.87505	-4.89393	-4.76997	-5.1281	-6.04556	-6.49695	-5.01872	-5.85374	-5.32703	-6.1873	-5.39263	-5.64273	-5.74089	-0.896267	0.0953699	0.16055	-0.183551	0.792478	0.953733	-0.716043	0.172573	0.408558
ESRRG	ENSG00000196482.18	chr1	216503246	217137755	634510	-	-2.03393	-2.02041	-1.99855	-1.98113	-2.1694	-2.04068	-2.36769	-3.34048	-2.13005	-2.61274	-3.09068	-3.11067	-2.75914	-2.39327	-2.75436	-0.637031	0.0353501	0.0722341	-1.08531	0.0377119	0.448997	-0.775108	0.0181419	0.123684
GPATCH2	ENSG00000092978.11	chr1	217426992	217631090	204099	-	1.87906	1.78647	1.75642	1.91268	1.54074	1.77507	2.22081	2.29797	2.16591	2.22823	1.96564	1.8521	2.32836	2.11794	2.09947	0.455278	0.00227051	0.00821445	0.196956	0.291388	0.729159	0.246151	0.0624776	0.235686
SPATA17	ENSG00000162814.11	chr1	217631324	217871696	240373	+	-0.578399	-0.263145	-0.413083	-0.0114415	-0.883991	-0.430012	-1.34224	-0.7879	-0.874014	-1.00138	-0.984876	-0.420456	0.366885	0.32059	0.0890062	-0.567418	0.0421703	0.0832129	-0.555671	0.176867	0.653379	0.489433	0.0443065	0.195167
RRP15	ENSG00000067533.6	chr1	218285293	218337983	52691	+	1.40615	1.70388	1.7107	1.50162	1.33614	1.5317	1.19299	1.10948	1.11734	1.13994	1.59295	1.66858	1.848	1.82816	1.78158	-0.3977	0.00418023	0.0132839	0.0636544	0.703411	0.925418	0.163272	0.160934	0.394044
TGFB2	ENSG00000092969.12	chr1	218345336	218444619	99284	+	-1.11331	-0.123163	-0.374808	0.381374	-0.371004	-0.320182	-0.353118	-1.04968	-0.767184	-0.723326	0.687716	-1.38683	-0.0622026	-0.60911	-0.686047	-0.413558	0.231648	0.329355	1.03862	0.0206024	0.378715	-0.38906	0.269095	0.520057
LYPLAL1	ENSG00000143353.12	chr1	219173869	219212865	38997	+	2.195	2.00201	2.04315	2.29263	2.11737	2.13003	1.42492	1.51096	1.51727	1.48438	2.02471	2.25491	2.3514	2.0986	2.23497	-0.644736	0.000419369	0.00227154	-0.0960036	0.621001	0.901446	0.00377212	0.976352	0.988955
AC096642.2	ENSG00000287676.1	chr1	219294982	219297668	2687	+	-0.26567	-0.495144	-0.62043	-0.270519	-0.762604	-0.482873	-0.536518	-0.585185	-0.488611	-0.536771	-1.25141	-0.39135	-0.541764	-1.07045	-0.667853	-0.0639029	0.851698	0.894105	-0.914404	0.155094	0.633294	-0.377473	0.303669	0.553517
EPRS1	ENSG00000136628.18	chr1	219968600	220046530	77931	-	4.90021	4.40076	4.71701	4.80234	4.52302	4.66867	4.46989	4.56427	4.37863	4.47093	4.43168	4.52595	4.47068	4.38881	4.46181	-0.196847	0.147684	0.229634	-0.231127	0.25012	0.699907	-0.292519	0.0408485	0.186952
BPNT1	ENSG00000162813.18	chr1	220057482	220090462	32981	-	1.68284	1.63	1.55254	1.60194	1.61819	1.6171	2.22293	1.92491	1.5535	1.90045	1.73826	1.25356	1.61344	1.77777	1.54826	0.285819	0.0586142	0.108526	0.128205	0.551823	0.875141	-0.127352	0.401427	0.642291
IARS2	ENSG00000067704.10	chr1	220094132	220148041	53910	+	3.6252	3.40744	3.53016	3.58831	3.41913	3.51405	3.49251	3.48876	3.41806	3.46645	3.37815	3.54975	3.87829	3.64375	3.6906	-0.0470101	0.654407	0.734841	-0.130144	0.416235	0.808567	0.0932686	0.381105	0.625103
RAB3GAP2	ENSG00000118873.16	chr1	220148293	220272453	124161	-	3.24071	2.95754	3.03446	2.94678	3.04497	3.04489	2.46607	2.42368	2.52447	2.47141	3.20191	3.05709	2.93994	2.84489	2.94731	-0.574219	0.000257953	0.00158764	0.162775	0.346834	0.770735	-0.185585	0.123022	0.339603
MARK1	ENSG00000116141.17	chr1	220528136	220664461	136326	+	2.50845	1.5824	2.18444	2.25191	1.98178	2.1018	1.05051	1.1732	1.16547	1.12973	2.26018	1.93455	2.48255	2.01238	2.14316	-0.972124	0.000379852	0.00212089	0.164772	0.578869	0.883811	-0.041028	0.836262	0.92619
C1orf115	ENSG00000162817.7	chr1	220690363	220699153	8791	+	0.951549	0.88652	0.690559	1.12646	1.31903	0.994824	1.72648	1.99217	0.927937	1.54886	0.942692	1.21299	1.23046	1.5801	1.34118	0.590211	0.0186229	0.0431983	-0.0346011	0.924255	0.982295	0.291374	0.225717	0.472492
MTARC2	ENSG00000117791.16	chr1	220748225	220784815	36591	+	1.08425	0.947421	1.18745	1.44504	1.12968	1.15877	2.84005	2.73416	2.07683	2.55035	1.7188	1.73865	1.96078	1.8787	1.85938	1.41324	3.05e-06	7.17e-05	0.576653	0.0582941	0.497759	0.625621	0.00622441	0.0719483
AL360013.2	ENSG00000232436.1	chr1	221508559	221510979	2421	+	-1.24408	-0.169378	-1.05131	-0.573903	-0.288828	-0.665499	-1.86149	-1.12409	-1.43668	-1.47409	-3.21933	1.03931	-1.1794	-1.09907	-0.413053	-0.947561	0.17024	0.25703	-4.34604	0.0289184	0.418178	-0.0365297	0.948286	0.976175
DUSP10	ENSG00000143507.18	chr1	221701424	221742089	40666	-	2.55382	2.23806	2.29772	2.58738	2.56103	2.4476	3.47832	3.54751	2.77668	3.26751	3.35964	2.60899	3.22208	2.76613	2.86573	0.833156	0.000727265	0.00344994	0.926274	0.00492877	0.227197	0.344523	0.100661	0.305272
AL513314.2	ENSG00000276997.4	chr1	222477252	222504622	27371	-	0.4162	0.0855999	0.01124	0.186701	0.148877	0.169724	-0.618035	-0.706867	0.471177	-0.284575	-0.214383	0.00460771	0.555538	0.312543	0.290896	-0.501012	0.117395	0.190051	-0.391865	0.403786	0.801637	0.0570886	0.840772	0.92774
AL592148.2	ENSG00000267305.2	chr1	222510169	222519732	9564	-	0.330347	-0.324999	-0.431316	0.245213	0.0062522	-0.0349006	0.950017	0.245946	-0.54015	0.218604	-0.791937	-1.28985	0.527201	0.272185	-0.163489	0.297084	0.574898	0.6655	-0.962431	0.342992	0.768789	-0.116036	0.84044	0.92774
HHIPL2	ENSG00000143512.13	chr1	222522258	222548104	25847	-	-3.68379	-2.28397	-3.22625	-3.0754	-3.33608	-3.1211	-2.87716	-2.89877	-3.68486	-3.1536	-2.80346	-3.5385	-3.40137	-2.76055	-3.23347	-0.0307111	0.946071	0.962818	0.393603	0.537999	0.870085	-0.145458	0.757448	0.883607
TAF1A	ENSG00000143498.18	chr1	222557902	222589933	32032	-	1.87846	1.43678	1.62906	1.84849	1.36609	1.63177	1.72648	1.42146	1.37303	1.50699	2.13932	1.65829	2.03127	1.8796	1.85639	-0.128315	0.436398	0.539133	0.518402	0.0351377	0.442711	0.147675	0.363498	0.608422
MIA3	ENSG00000154305.18	chr1	222618097	222668007	49911	+	2.97754	2.76238	2.69306	2.92388	2.41684	2.75474	3.49485	3.42061	3.54423	3.48657	3.15256	2.71685	2.74713	2.4836	2.64919	0.732635	0.000259527	0.00159665	0.404152	0.0857901	0.550749	-0.194336	0.209248	0.453602
AIDA	ENSG00000186063.13	chr1	222668013	222713210	45198	-	3.25479	3.08219	2.90274	3.24489	3.21356	3.13964	3.68046	3.47392	3.50507	3.55315	3.39265	3.30663	3.38685	3.35158	3.34835	0.415744	0.00169396	0.00654776	0.261313	0.118676	0.594195	0.124934	0.2573	0.50828
BROX	ENSG00000162819.12	chr1	222712553	222735196	22644	+	3.11082	2.91357	2.91614	3.03534	2.84245	2.96367	2.70422	2.48129	2.41058	2.53203	2.84457	3.26184	3.25792	3.07001	3.19659	-0.432955	0.00308237	0.0104567	-0.113189	0.527534	0.865826	0.142562	0.23954	0.488081
DISP1	ENSG00000154309.9	chr1	222815022	223005995	190974	+	-0.773324	-0.823337	-0.732041	-0.831151	-1.17315	-0.866601	-0.0649821	-0.114823	-0.142795	-0.107533	-0.903206	-0.811896	-0.737108	-0.504059	-0.684354	0.758599	3.92e-05	0.000399655	-0.0365197	0.858221	0.966208	0.103128	0.448829	0.682623
TLR5	ENSG00000187554.14	chr1	223109404	223143248	33845	-	-4.50447	-4.51154	-4.80897	-5.81606	-3.90251	-4.70871	-2.13793	-2.17086	-3.18899	-2.49926	-4.0364	-5.66751	-4.43978	-4.35946	-4.82225	2.54522	0.00020616	0.00133682	0.85784	0.323889	0.756653	-0.0955113	0.889245	0.950693
CAPN2	ENSG00000162909.18	chr1	223701593	223776018	74426	+	1.75012	1.35221	1.38699	1.68575	2.07597	1.65021	2.5029	1.79338	1.62951	1.97526	0.968256	1.42651	1.61461	2.16169	1.73427	0.327753	0.139344	0.218901	-0.673583	0.0717869	0.527026	0.0248289	0.90905	0.95927
TP53BP2	ENSG00000143514.17	chr1	223779893	223845954	66062	-	3.41006	3.18428	3.35211	3.35134	2.89023	3.2376	3.16257	3.47733	3.48062	3.37351	3.46042	2.7899	3.06066	3.08517	2.97858	0.136624	0.340572	0.444897	0.228309	0.289294	0.728539	-0.340207	0.0321261	0.16505
GTF2IP20	ENSG00000272645.3	chr1	223951394	223992594	41201	-	-0.136671	0.146328	0.0613982	0.283897	0.740659	0.219122	-0.255417	-0.204917	-0.0290803	-0.163138	0.0588198	0.693187	0.538253	0.816966	0.682802	-0.380555	0.0737932	0.13094	-0.146389	0.61857	0.900584	0.389268	0.0473391	0.201406
AC138393.1	ENSG00000185495.10	chr1	223992743	224010612	17870	+	2.69918	2.54659	2.65397	2.74409	2.48996	2.62676	3.09985	2.9476	3.10716	3.05154	2.64385	2.37869	2.7299	2.42784	2.51214	0.42482	0.00290948	0.0099718	0.0232345	0.89645	0.975938	-0.201321	0.11768	0.331504
AC138393.2	ENSG00000229930.1	chr1	224030704	224035056	4353	-	1.27362	1.36464	1.32537	1.78166	1.31665	1.41239	1.00277	1.15418	0.788805	0.981918	1.28505	0.751437	0.997521	0.980812	0.909923	-0.471488	0.128171	0.204287	-0.126488	0.766598	0.944979	-0.631529	0.0570223	0.223652
FBXO28	ENSG00000143756.12	chr1	224114111	224162047	47937	+	2.78516	2.55674	2.68827	2.77949	2.82645	2.72722	2.43461	2.33773	2.41488	2.39574	2.86045	2.68072	3.01394	2.76478	2.81981	-0.331849	0.00873272	0.0235172	0.140165	0.387261	0.792363	0.00950685	0.929599	0.96976
DEGS1	ENSG00000143753.13	chr1	224175756	224193441	17686	+	3.52727	2.99023	3.38302	3.30212	3.55674	3.35188	4.12125	4.20714	3.952	4.09346	3.35845	3.27429	3.64736	3.20806	3.37657	0.745512	0.000285061	0.00171468	0.0132443	0.954938	0.989106	-0.0652829	0.681597	0.840026
AC092809.4	ENSG00000237101.1	chr1	224219613	224228043	8431	+	-2.94895	-2.63598	-2.07629	-3.26885	-2.25086	-2.63619	-0.233937	-0.552633	-0.715594	-0.500722	-2.62238	-2.60378	-2.90576	-2.1207	-2.54342	2.55991	2.81e-05	0.000316614	0.0328092	0.967136	0.992166	0.0901716	0.865356	0.939657
NVL	ENSG00000143748.18	chr1	224227334	224330189	102856	-	2.78656	2.45376	2.61155	2.66594	2.80601	2.66476	2.63478	2.60938	2.58573	2.60996	2.84708	2.93357	3.1074	2.7967	2.94589	-0.0536047	0.662842	0.741465	0.189658	0.306657	0.742071	0.191633	0.134941	0.357301
CNIH4	ENSG00000143771.12	chr1	224356858	224379459	22602	+	2.34805	2.24108	2.24662	2.5271	2.32652	2.33787	2.87287	2.80499	2.66645	2.78144	2.27892	2.52508	2.47569	2.54171	2.51416	0.447694	0.000453306	0.00240264	-0.0506661	0.732638	0.935549	0.0891205	0.373522	0.61749
WDR26	ENSG00000162923.17	chr1	224385146	224437033	51888	-	3.06439	3.01236	3.08507	2.97009	2.911	3.00858	3.43643	3.30218	3.37918	3.3726	2.98578	2.67303	2.93835	2.63267	2.74801	0.36396	0.00422649	0.0134024	-0.0173498	0.913353	0.980352	-0.346161	0.0063815	0.0731446
CNIH3	ENSG00000143786.8	chr1	224434660	224740554	305895	+	-3.141	-1.4854	-2.17369	-3.19767	-1.13034	-2.22562	-2.75317	-3.85129	-3.64321	-3.41589	-3.63076	-3.94245	-2.56568	-3.10635	-3.20483	-1.33086	0.0470377	0.090668	-1.5257	0.160008	0.639496	-1.07618	0.0944517	0.293822
DNAH14	ENSG00000185842.15	chr1	224896262	225399292	503031	+	1.92	1.93732	2.08009	1.94739	2.05401	1.98776	2.17572	2.20673	2.40731	2.26325	2.20863	2.05258	2.28602	1.88167	2.07342	0.275631	0.0423842	0.0835775	0.226679	0.237054	0.692072	-0.000742544	0.995257	0.997766
LBR	ENSG00000143815.15	chr1	225401502	225428925	27424	-	3.6304	3.34261	3.60531	3.47637	3.0486	3.42066	3.1528	3.26223	3.37643	3.26382	3.63422	3.17673	3.5086	3.10549	3.26361	-0.157578	0.339257	0.443739	0.218672	0.37122	0.781605	-0.24438	0.151632	0.380702
LINC02765	ENSG00000234476.3	chr1	225447233	225465400	18168	-	-0.53067	-0.748726	-0.683227	-0.64099	-0.620746	-0.644872	-1.85045	-2.92026	-2.56584	-2.44552	-0.0553567	-0.568897	0.408699	-0.993437	-0.384545	-2.03226	0.00125195	0.0052004	0.618803	0.199664	0.674004	0.13436	0.695146	0.847964
ENAH	ENSG00000154380.17	chr1	225486835	225653142	166308	-	4.42458	4.14196	4.25352	4.23508	4.05763	4.22255	3.91875	4.01635	4.28912	4.07474	4.14178	4.0747	4.29749	4.24907	4.20709	-0.147623	0.243846	0.342715	-0.0750221	0.685306	0.920515	-0.0983317	0.430645	0.667364
SRP9	ENSG00000143742.14	chr1	225777813	225790468	12656	+	6.40694	6.19182	6.34854	6.29057	6.12513	6.2726	6.13748	6.08577	6.01907	6.08077	6.23325	6.43975	6.6181	6.33697	6.46494	-0.191623	0.104403	0.17291	-0.0336823	0.840166	0.962247	0.107802	0.341787	0.58882
EPHX1	ENSG00000143819.12	chr1	225810092	225845563	35472	+	2.17802	2.96035	2.39796	2.68966	2.84133	2.61346	3.61124	3.54963	3.4321	3.53099	3.1939	2.5948	3.34988	3.46045	3.13504	0.925842	0.000240724	0.0015064	0.593244	0.0485271	0.468452	0.481322	0.0246064	0.144304
AL591895.1	ENSG00000242861.1	chr1	225840883	225846522	5640	-	1.87018	1.27781	2.01976	1.90279	1.51616	1.71734	0.628757	1.48318	0.550245	0.887395	1.49972	0.811198	1.85079	1.7548	1.47226	-0.873664	0.0308073	0.0646114	-0.228178	0.647927	0.909958	-0.274102	0.420538	0.658114
TMEM63A	ENSG00000196187.12	chr1	225845536	225882380	36845	-	2.02092	1.99094	2.14461	2.10818	1.93908	2.04075	1.3438	1.21005	0.944771	1.1662	1.53336	1.40793	2.212	2.12879	1.91624	-0.875788	6.54e-05	0.000569706	-0.502852	0.0391968	0.452531	-0.191749	0.203913	0.448352
SDE2	ENSG00000143751.10	chr1	225982702	225999343	16642	-	2.66944	2.41373	2.62807	2.47411	2.78061	2.59319	2.82751	2.98175	2.51289	2.77405	2.82048	2.54119	2.68364	2.63575	2.6202	0.184836	0.141023	0.220958	0.233293	0.207248	0.678914	-0.0601296	0.627137	0.80615
AL512343.2	ENSG00000272562.2	chr1	226045561	226061898	16338	-	-0.861315	-1.19069	-0.936506	-1.37931	-1.44867	-1.1633	-0.0977624	-0.664459	-0.725583	-0.495935	-0.647928	-0.0135521	-0.713138	-0.991467	-0.572719	0.694077	0.0543443	0.102086	0.551894	0.279459	0.722163	0.429204	0.227298	0.474418
H3-3A	ENSG00000163041.13	chr1	226061851	226072019	10169	+	5.77968	5.69043	5.68891	5.66501	5.54845	5.6745	6.09567	5.95094	5.76228	5.9363	5.87056	5.883	5.97755	5.67161	5.84405	0.26223	0.0418261	0.0827276	0.201845	0.265258	0.709992	0.0844918	0.478442	0.703438
LINC01703	ENSG00000225518.3	chr1	226083590	226090465	6876	+	-2.24319	-2.08152	-2.54769	-1.57301	-1.93634	-2.07635	-2.36843	-2.61171	-1.78734	-2.25583	-2.90831	-1.96158	-2.59792	-3.04505	-2.53485	-0.227526	0.629798	0.713871	-1.04529	0.229222	0.690057	-0.773779	0.145883	0.373622
ACBD3	ENSG00000182827.9	chr1	226144679	226186741	42063	-	4.04898	3.71192	3.86025	3.8431	3.89946	3.87274	3.99193	4.10025	3.72365	3.93861	3.96998	3.64674	3.85681	3.77965	3.76107	0.0676603	0.533983	0.628727	0.10324	0.526795	0.865826	-0.195337	0.0932432	0.291471
LIN9	ENSG00000183814.15	chr1	226231149	226309869	78721	-	1.84943	1.79739	1.67302	1.82843	1.77935	1.78552	0.779662	0.656004	0.660851	0.698839	1.40905	1.9012	2.11433	1.91937	1.9783	-1.09422	9.6e-07	3.51e-05	-0.37062	0.046081	0.463969	0.103088	0.343177	0.589645
PARP1	ENSG00000143799.14	chr1	226360210	226408154	47945	-	2.15407	2.28452	2.32573	2.23777	2.46895	2.29421	2.59528	2.54567	2.483	2.54132	2.40423	2.68725	2.58892	2.79609	2.69075	0.247718	0.011467	0.0292675	0.115963	0.37153	0.781719	0.313023	0.00271523	0.0486846
AL359704.2	ENSG00000287627.1	chr1	226538305	226542729	4425	-	-1.82015	-0.666786	-0.947486	-0.456419	0.912586	-0.59565	-1.77371	-2.8037	-1.5025	-2.02663	-1.81352	0.821395	-0.0582833	-0.829438	-0.0221089	-2.3144	0.0477848	0.0918615	-1.54695	0.328778	0.760017	0.476021	0.505083	0.723148
STUM	ENSG00000203685.10	chr1	226548764	226609230	60467	+	-0.403428	-0.132783	0.145842	-0.030641	0.760555	0.0679088	-0.902818	-0.740253	0.796327	-0.282248	-1.21553	-0.576092	-0.125816	-0.869514	-0.523807	-0.372756	0.338874	0.443408	-1.28991	0.090465	0.559196	-0.716146	0.0986265	0.302449
ITPKB	ENSG00000143772.9	chr1	226631690	226739323	107634	-	2.09523	1.92925	1.90915	2.14927	2.6079	2.13816	1.66113	1.57769	1.04831	1.42904	1.39847	2.14558	1.68663	2.78925	2.20715	-0.703511	0.00868371	0.0234374	-0.7324	0.0556472	0.489942	-0.0015938	0.994247	0.99743
CDC42BPA	ENSG00000143776.18	chr1	226989865	227318474	328610	-	3.16439	2.99078	3.02033	3.14213	3.17647	3.09882	2.55523	2.43327	2.79729	2.59526	2.93665	3.50387	3.40214	3.41459	3.4402	-0.504001	0.000707694	0.00338275	-0.156068	0.367803	0.779492	0.256873	0.0386294	0.181675
ZNF678	ENSG00000181450.18	chr1	227563543	227677443	113901	+	1.43185	1.4045	1.47156	1.02602	1.06809	1.2804	1.35721	1.32819	1.4479	1.37777	1.93021	1.49376	1.67169	1.37429	1.51325	0.0899295	0.542407	0.636797	0.650476	0.0083592	0.27906	0.132106	0.379489	0.623681
SNAP47	ENSG00000143740.14	chr1	227728539	227781231	52693	+	1.49836	1.6737	1.67002	1.4881	1.75951	1.61794	1.33584	1.44237	1.42604	1.40142	1.64647	1.61778	1.67637	1.90874	1.7343	-0.217556	0.0421292	0.0831663	0.0327921	0.819789	0.960393	0.0358175	0.712448	0.858247
WNT9A	ENSG00000143816.8	chr1	227918656	227947932	29277	-	-0.277326	0.627181	0.135996	-0.358749	1.49369	0.324158	2.7061	2.09133	1.58986	2.1291	0.332765	1.05812	1.15134	1.76494	1.3248	1.81892	0.000166846	0.00114013	0.0170906	0.978416	0.994222	0.964862	0.0227988	0.139661
ARF1	ENSG00000143761.16	chr1	228082660	228099212	16553	+	5.5633	5.42671	5.5849	5.43095	5.626	5.52637	5.61701	5.73878	5.27419	5.54333	5.40236	5.36768	5.4585	5.68504	5.50374	0.0180047	0.859051	0.899186	-0.118362	0.443239	0.820974	-0.10476	0.313593	0.562606
GUK1	ENSG00000143774.17	chr1	228139962	228148984	9023	+	1.59898	1.9601	1.94966	1.61368	2.25575	1.87563	2.66306	2.63237	2.14771	2.48105	2.10314	2.34423	2.0353	2.64906	2.34286	0.607865	0.00340697	0.0113455	0.231837	0.383094	0.789345	0.384061	0.0449663	0.196741
IBA57	ENSG00000181873.13	chr1	228165804	228182257	16454	+	-0.985232	-0.687034	-0.60855	-1.09369	-1.22013	-0.918927	0.330356	0.340685	-0.162924	0.169372	-0.0764236	-0.527966	-0.238504	-0.0828474	-0.283106	1.09008	2.76e-05	0.000312187	0.842	0.00516036	0.233046	0.563895	0.00829262	0.0829756
OBSCN	ENSG00000154358.22	chr1	228208044	228378876	170833	+	-5.86387	-4.92056	-5.48843	-5.83332	-5.8036	-5.58195	-5.25709	-5.01816	-4.61989	-4.96505	-5.46047	-6.5781	-5.3946	-4.61962	-5.53077	0.642253	0.111378	0.182103	0.125267	0.839524	0.962247	0.119319	0.780787	0.895366
TRIM11	ENSG00000154370.16	chr1	228393673	228406835	13163	-	0.307258	0.16386	0.236771	0.39617	0.794476	0.379707	1.04858	1.35492	0.560864	0.988123	-0.207342	0.194747	0.477411	0.707968	0.460042	0.630041	0.00364501	0.0119327	-0.578782	0.0886836	0.555772	0.0262669	0.891913	0.951973
AL139288.1	ENSG00000231563.2	chr1	228407365	228410870	3506	+	-0.0523349	0.064815	0.346042	-0.746471	-0.37643	-0.152876	0.266087	-0.0252265	0.292906	0.177922	-1.17462	0.479298	0.0181945	0.924606	0.474033	0.340298	0.380648	0.484861	-1.32834	0.109231	0.587659	0.629964	0.110247	0.319881
RNF187	ENSG00000168159.14	chr1	228487382	228496188	8807	+	3.83224	3.02462	3.85235	3.40911	3.42581	3.50883	2.98765	3.81298	3.03247	3.2777	3.3838	2.64928	2.92946	2.96743	2.84872	-0.225436	0.32092	0.425358	-0.121426	0.716325	0.931511	-0.740055	0.00691356	0.0765464
RHOU	ENSG00000116574.6	chr1	228735479	228746664	11186	+	0.0365549	-0.491219	-0.38396	-0.147864	1.31885	0.0664725	2.15777	1.38661	2.26642	1.93693	0.310102	1.86373	-0.0379545	1.70448	1.17675	1.88877	0.00125854	0.00521485	0.275081	0.736239	0.93614	1.02215	0.0596529	0.229734
AL162595.1	ENSG00000177788.6	chr1	229256892	229271242	14351	-	-1.20377	-1.11356	-1.06832	-0.743899	-0.695744	-0.965059	-1.22051	-2.00909	-1.3881	-1.53923	-1.10733	-0.454617	-0.704358	-0.626933	-0.595303	-0.60314	0.0177612	0.0416085	-0.128802	0.687543	0.9211	0.270286	0.191289	0.433456
RAB4A	ENSG00000168118.12	chr1	229271062	229305894	34833	+	2.41199	2.46364	2.3895	2.25743	2.4601	2.39653	2.7549	2.72758	2.8898	2.79076	2.36148	2.26747	2.46965	2.51664	2.41792	0.392319	0.00135529	0.00551707	-0.0312588	0.836139	0.961718	-0.0600739	0.557891	0.762024
AL117350.1	ENSG00000237481.1	chr1	229319403	229323087	3685	+	-0.327396	0.599895	0.398375	0.218357	-0.180007	0.141845	0.25514	-0.65768	0.0848389	-0.1059	0.34546	0.212605	-0.13942	0.524519	0.199235	-0.33122	0.385366	0.489564	0.22135	0.670564	0.916816	-0.0145626	0.968132	0.985829
CCSAP	ENSG00000154429.11	chr1	229321011	229343294	22284	-	1.74708	1.42009	1.65392	1.88524	2.23487	1.78824	3.98385	3.86256	3.63273	3.82638	1.50318	2.25285	1.73348	1.92963	1.97199	2.04794	3.4e-08	5.18e-06	-0.27424	0.340473	0.767548	0.0805379	0.659642	0.826612
NUP133	ENSG00000069248.12	chr1	229440259	229508341	68083	-	2.88109	2.76555	2.90588	3.00372	2.72017	2.85528	3.48854	3.47427	3.29484	3.41922	3.19493	2.96176	3.22142	3.12034	3.10117	0.56562	7.3e-05	0.000619572	0.346198	0.0334798	0.438114	0.163642	0.118814	0.333351
ABCB10	ENSG00000135776.5	chr1	229516582	229558707	42126	-	2.20899	1.8511	2.06007	1.86745	1.82792	1.9631	2.22802	2.2162	2.17924	2.20782	2.29769	2.4551	2.53909	2.49247	2.49555	0.242182	0.0553081	0.103556	0.337888	0.068272	0.521119	0.4407	0.00222577	0.044379
TAF5L	ENSG00000135801.10	chr1	229593121	229626047	32927	-	1.60533	1.67519	1.56432	1.49567	1.59301	1.5867	1.78266	1.7066	1.26209	1.58378	1.56757	1.57553	1.92775	1.82689	1.77672	-0.00101713	0.993283	0.995369	-0.014774	0.935447	0.983826	0.110829	0.369694	0.613485
URB2	ENSG00000135763.10	chr1	229626247	229660200	33954	+	1.5565	1.78322	1.67487	1.52143	1.7105	1.6493	1.3187	1.50482	1.45438	1.42596	1.90002	1.72042	2.09156	1.90921	1.90706	-0.223596	0.0701137	0.125547	0.255136	0.139513	0.618263	0.175337	0.136961	0.359931
GALNT2	ENSG00000143641.10	chr1	230057990	230282122	224133	+	2.79494	2.99935	2.93486	2.75789	3.07396	2.9122	2.1963	2.64255	2.73985	2.52623	2.31831	2.41583	2.82386	2.67507	2.63825	-0.385246	0.0174008	0.0408754	-0.589331	0.0170619	0.362173	-0.355106	0.0265813	0.149167
AL136988.2	ENSG00000227006.2	chr1	230258694	230272100	13407	-	-1.37724	-1.9665	-2.72662	-2.19641	-1.11261	-1.87588	-3.32966	-3.07214	-2.63348	-3.01176	-2.14139	-1.466	-1.5702	-2.51576	-1.85065	-1.56879	0.0424517	0.0836876	-0.268586	0.764373	0.944448	-0.137679	0.809022	0.91175
PGBD5	ENSG00000177614.11	chr1	230314490	230426332	111843	-	-0.834917	-0.741559	-0.891993	-1.08689	0.23921	-0.663231	0.699421	0.933392	1.10132	0.911377	-0.831442	-0.0647871	-0.268499	0.145445	-0.0626137	1.58988	1.02e-05	0.000161047	-0.158462	0.698919	0.923634	0.526626	0.0515768	0.212087
COG2	ENSG00000135775.14	chr1	230642481	230693982	51502	+	1.14839	1.16389	1.32829	1.30316	1.24863	1.23847	1.0668	1.23031	1.05317	1.11676	1.18668	1.21263	1.23167	1.2568	1.2337	-0.119326	0.207415	0.300969	-0.0460901	0.73734	0.936436	-0.0943855	0.317667	0.566624
AGT	ENSG00000135744.8	chr1	230702523	230714122	11600	-	1.21543	1.71423	1.19814	1.28258	2.77969	1.63802	1.6965	1.86507	1.76506	1.77555	-0.0743187	1.77182	0.68953	0.631239	1.03086	0.156363	0.647055	0.728872	-1.72625	0.0378915	0.448997	-0.800258	0.058934	0.227965
CAPN9	ENSG00000135773.13	chr1	230747384	230802003	54620	+	-3.11952	-3.3466	-3.69525	-3.44269	-3.22167	-3.36515	-3.54547	-3.5047	-3.60211	-3.55076	-4.90331	-3.57459	-4.30046	-2.03997	-3.30501	-0.251361	0.687137	0.761264	-3.10695	0.0479162	0.468109	0.0205847	0.973359	0.987682
C1orf198	ENSG00000119280.17	chr1	230837119	230869589	32471	-	1.50121	1.46647	1.49837	1.34313	1.75735	1.51331	2.26873	2.48393	1.92708	2.22658	1.26895	1.49644	1.63615	1.80797	1.64685	0.720766	8.26e-05	0.000682148	-0.240346	0.266168	0.710651	0.0570927	0.67449	0.835493
TTC13	ENSG00000143643.13	chr1	230906243	230978875	72633	-	1.89527	1.93941	1.95423	1.84368	1.89621	1.90576	2.41594	2.36348	2.5741	2.45117	2.24445	2.31645	2.40088	2.46954	2.39562	0.543395	8.46e-05	0.000693759	0.343717	0.0317481	0.430337	0.404296	0.00119091	0.0332878
ARV1	ENSG00000173409.14	chr1	230978981	231000733	21753	+	2.02351	2.26048	1.97855	2.14503	2.06423	2.09436	2.2756	1.8523	2.20742	2.11177	2.42497	2.17312	2.545	2.23236	2.31683	0.00741008	0.960796	0.973526	0.340259	0.134095	0.612347	0.134006	0.381581	0.625596
FAM89A	ENSG00000182118.8	chr1	231018958	231040254	21297	-	-2.36051	-2.82475	-2.15112	-2.62155	-1.57885	-2.30736	0.434752	0.610385	0.402117	0.482418	-1.90311	-2.13957	-1.35257	-2.30669	-1.93295	2.98505	4.03e-07	2.07e-05	0.472825	0.424683	0.813998	0.313956	0.44668	0.681153
TRIM67	ENSG00000119283.15	chr1	231162112	231221556	59445	+	-4.07746	-4.08546	-3.53296	-4.40267	-1.80477	-3.58066	-1.96485	-2.59825	-1.95054	-2.17122	-4.06618	-1.75032	-4.12068	-2.74412	-2.87171	1.48899	0.0205801	0.046714	-0.508179	0.665562	0.915806	0.567278	0.380237	0.624322
C1orf131	ENSG00000143633.13	chr1	231223763	231241187	17425	-	0.359748	0.240791	0.426929	0.332879	0.345605	0.34119	-0.532111	-0.837605	-0.369765	-0.579827	0.569959	0.689926	0.80849	0.819119	0.772512	-0.949792	3.54e-05	0.00037144	0.23492	0.232646	0.691188	0.34503	0.0172835	0.120463
GNPAT	ENSG00000116906.13	chr1	231241207	231277973	36767	+	3.59406	3.3066	3.57694	3.45319	3.39212	3.46458	3.30296	3.14981	3.06901	3.17393	3.45368	3.55288	3.74815	3.44492	3.58198	-0.292279	0.0298687	0.0629565	-0.00587787	0.973921	0.993733	0.0272724	0.82096	0.91891
SPRTN	ENSG00000010072.16	chr1	231337104	231355023	17920	+	0.842087	0.938325	1.05072	1.14859	0.715812	0.939108	1.14302	1.1013	0.977959	1.0741	1.26456	0.848115	1.29272	1.15768	1.09951	0.136177	0.302018	0.405219	0.332555	0.0960439	0.569579	0.0865239	0.5147	0.730318
DISC1	ENSG00000162946.23	chr1	231626790	232041272	414483	+	-3.29819	-2.19666	-2.76435	-2.83885	-4.39938	-3.09949	-3.70795	-3.58275	-2.70008	-3.33026	-3.07015	-3.28015	-2.33739	-3.10707	-2.9082	-0.271276	0.586196	0.675846	0.025754	0.971364	0.992864	0.105625	0.824554	0.920559
SIPA1L2	ENSG00000116991.11	chr1	232397965	232630571	232607	-	2.35604	2.65896	2.4019	2.98054	3.1184	2.70317	2.86165	2.6067	3.09108	2.85314	2.4678	2.78721	2.87403	2.78302	2.81475	0.151795	0.408149	0.512332	-0.226796	0.416257	0.808567	0.0289842	0.873719	0.943229
NTPCR	ENSG00000135778.12	chr1	232950605	232983882	33278	+	-0.553943	-0.42846	-0.466003	-0.142919	-0.121004	-0.342466	-1.15305	-1.76656	-1.35987	-1.42649	-0.702124	0.0484451	-0.258244	0.00378752	-0.0686706	-1.10362	3.7e-05	0.000383153	-0.34874	0.171306	0.648587	0.181786	0.244384	0.493317
PCNX2	ENSG00000135749.19	chr1	232983435	233295725	312291	-	0.889702	1.30297	0.989217	1.10512	1.31806	1.12101	1.39038	0.938317	1.88684	1.40518	1.12983	1.55736	1.47287	1.70049	1.5769	0.279992	0.157881	0.241995	0.0158345	0.956268	0.989431	0.372838	0.068982	0.247256
MAP3K21	ENSG00000143674.11	chr1	233327724	233385148	57425	+	1.28164	1.0472	1.27579	1.18949	1.66237	1.2913	2.84502	2.88476	2.43684	2.7222	1.24681	1.62294	1.88011	1.60411	1.70239	1.43743	3.4e-07	1.93e-05	-0.0370425	0.875578	0.97044	0.324208	0.0531721	0.215821
KCNK1	ENSG00000135750.15	chr1	233614106	233672514	58409	+	3.59282	3.37525	3.34848	3.24937	3.65635	3.44446	3.26475	3.05075	3.08586	3.13379	3.78673	3.72754	3.77321	3.74632	3.74902	-0.312457	0.0158178	0.0378485	0.348553	0.0529895	0.482009	0.218498	0.0695792	0.2482
SLC35F3	ENSG00000183780.13	chr1	233904676	234324511	419836	+	-0.0243605	-1.14483	-1.07317	-0.778263	-0.198384	-0.643802	0.118976	-0.59345	0.0783378	-0.132045	0.0929724	0.196867	-0.133234	-0.0727626	-0.00304313	0.512646	0.109069	0.179109	0.774653	0.0878958	0.554537	0.547626	0.0909762	0.288081
AL355472.2	ENSG00000236358.1	chr1	234357006	234365828	8823	+	0.975967	-0.465321	0.294749	0.261655	0.788963	0.371203	0.508448	0.32064	0.428737	0.419275	0.827689	0.226299	1.05306	0.34776	0.542371	0.0669146	0.873476	0.90957	0.538662	0.35984	0.775843	0.127628	0.762504	0.886974
COA6	ENSG00000168275.16	chr1	234373456	234385080	11625	+	1.47339	1.45438	1.26492	1.31798	1.26304	1.35474	0.692726	0.262911	0.150572	0.368736	1.2236	1.38639	1.86882	1.63062	1.62861	-1.01024	0.000101163	0.000792257	-0.127672	0.597235	0.891958	0.197865	0.210887	0.455089
TARBP1	ENSG00000059588.10	chr1	234391313	234479179	87867	-	2.45856	2.22173	2.46569	2.40932	2.37121	2.3853	1.9429	2.06737	2.36602	2.12543	2.30483	2.50642	2.44748	2.48996	2.48129	-0.260968	0.0500088	0.0953044	-0.0749401	0.682649	0.920496	0.00787882	0.948451	0.976274
IRF2BP2	ENSG00000168264.10	chr1	234604269	234609525	5257	-	4.24468	4.04596	4.17082	4.201	4.07079	4.14665	3.26497	3.65739	3.64991	3.52409	3.88491	3.7764	3.85883	3.63839	3.75787	-0.62159	0.000365262	0.00206113	-0.256091	0.200638	0.674767	-0.476454	0.0027584	0.049028
LINC01348	ENSG00000280587.1	chr1	235065479	235074220	8742	-	-3.67146	-3.45738	-2.40366	-3.77382	-2.30394	-3.12205	-3.8766	-3.62772	-5.23445	-4.24625	-3.92432	-3.90573	-2.73151	-2.8602	-3.16581	-1.77705	0.0456889	0.0887493	-1.03337	0.373041	0.782714	-0.0454172	0.94343	0.97454
TOMM20	ENSG00000173726.11	chr1	235109341	235128837	19497	-	4.60724	4.42938	4.60075	4.45482	4.32108	4.48265	4.63551	4.68021	4.34332	4.55301	4.25219	4.22017	4.14355	4.19147	4.18506	0.0709657	0.515138	0.611919	-0.225379	0.184356	0.658913	-0.38497	0.00373334	0.0565571
ARID4B	ENSG00000054267.22	chr1	235131634	235328219	196586	-	3.03939	2.71885	2.84087	2.88901	2.62057	2.82174	2.73406	2.86042	2.96342	2.85264	3.13492	2.62833	2.99266	2.68538	2.76879	0.0312986	0.814641	0.866127	0.319161	0.127339	0.605015	-0.136714	0.319056	0.567756
AL357556.3	ENSG00000285053.1	chr1	235328570	235448952	120383	+	-1.72459	-2.6191	-1.76551	-1.83491	-1.86226	-1.96127	-2.38925	-2.12847	-2.68585	-2.40119	-2.01426	-2.19188	-1.89892	-1.78837	-1.95972	-0.449265	0.137144	0.216275	-0.0457483	0.910978	0.979685	-0.0561015	0.838315	0.926867
B3GALNT2	ENSG00000162885.14	chr1	235447190	235504452	57263	-	2.36896	2.12787	2.32747	2.36283	2.32358	2.30214	2.99871	2.90937	2.79611	2.9014	2.4574	1.86663	2.29702	2.27954	2.14773	0.600638	4.75e-05	0.000459008	0.16162	0.293336	0.730251	-0.231401	0.0390368	0.182155
GNG4	ENSG00000168243.11	chr1	235547685	235650754	103070	-	2.85098	2.73146	2.75936	2.50784	2.91454	2.75284	2.66345	2.51319	2.44787	2.5415	2.57065	3.51142	3.21346	3.29748	3.34079	-0.213247	0.107122	0.176616	-0.177921	0.353552	0.773771	0.496297	0.00137241	0.0355288
LYST	ENSG00000143669.14	chr1	235661041	235883640	222600	-	1.14588	0.831983	0.760961	1.23893	1.51225	1.098	1.88155	1.85348	2.40197	2.04567	1.28709	1.13422	1.34935	1.48234	1.32197	0.951737	0.000176933	0.00119254	0.198846	0.478141	0.839678	0.148289	0.432583	0.669066
NID1	ENSG00000116962.15	chr1	235975830	236065109	89280	-	1.25719	1.45622	1.14805	1.77044	2.12727	1.55183	2.43467	2.48303	2.74964	2.55578	1.15134	1.53622	2.34512	1.59275	1.8247	1.01906	0.000746648	0.0035196	-0.383401	0.342306	0.768337	0.202932	0.417197	0.655609
GPR137B	ENSG00000077585.14	chr1	236142505	236221865	79361	+	0.341693	0.910045	0.43284	1.25392	0.613756	0.710451	1.57182	1.09944	1.40099	1.35742	0.153122	0.514699	0.17448	0.584236	0.424472	0.657469	0.00755883	0.0209754	-0.548222	0.176138	0.653071	-0.371032	0.149586	0.378431
ERO1B	ENSG00000086619.14	chr1	236215101	236281958	66858	-	4.01044	4.85677	4.48811	4.7054	5.74534	4.76121	4.24371	3.78163	3.78239	3.93591	4.01262	4.50772	4.27429	4.07878	4.28693	-0.825028	0.0163637	0.0389011	-0.741946	0.121332	0.598574	-0.561701	0.0813939	0.271174
EDARADD	ENSG00000186197.15	chr1	236348257	236502915	154659	+	0.857903	2.00404	1.64088	1.92445	2.12249	1.70995	-0.425246	-1.07668	-0.516501	-0.67281	1.67717	2.00756	1.76382	2.03417	1.93518	-2.43024	1.58e-05	0.000213906	-0.0196801	0.957226	0.989653	0.137912	0.570442	0.771365
LGALS8	ENSG00000116977.19	chr1	236518000	236552981	34982	+	1.26228	1.65634	1.5464	1.66462	1.53629	1.53319	1.26844	1.01242	1.24171	1.17419	1.63156	1.77765	1.95446	1.88132	1.87115	-0.363185	0.00809852	0.0222102	0.105289	0.540342	0.871005	0.254602	0.0415233	0.188865
HEATR1	ENSG00000119285.11	chr1	236549005	236604516	55512	-	2.96422	2.94259	3.00591	3.05672	2.76279	2.94645	2.28458	2.3821	2.06436	2.24368	2.9203	2.75259	3.14791	2.92234	2.94095	-0.701872	4.48e-05	0.000440521	-0.0204187	0.90442	0.978071	-0.0877985	0.446364	0.681153
MTR	ENSG00000116984.14	chr1	236795292	236921278	125987	+	1.29688	1.3504	1.39932	1.51893	1.55053	1.42321	1.68956	1.72138	1.24615	1.55236	1.4037	1.56785	1.82176	1.73494	1.70818	0.133099	0.255063	0.355099	-0.012429	0.942405	0.985177	0.204021	0.0932811	0.291502
RYR2	ENSG00000198626.17	chr1	237042184	237833988	791805	+	-4.80869	-5.13738	-4.61229	-4.31602	-4.6556	-4.706	-5.31733	-5.89837	-6.12503	-5.78024	-5.53234	-5.67846	-3.31462	-5.71269	-4.90192	-1.26891	0.0684571	0.123166	-0.931808	0.346382	0.7706	-0.355196	0.531666	0.742062
CHRM3	ENSG00000133019.12	chr1	239386565	239915452	528888	+	0.229186	-0.132505	0.0611439	0.512634	-2.08425	-0.282757	-0.967166	-0.386418	-0.20121	-0.518264	0.296428	-1.04435	-0.814702	-0.187775	-0.682276	-0.237534	0.630763	0.714626	0.581095	0.389459	0.792363	-0.444211	0.39658	0.638129
FMN2	ENSG00000155816.20	chr1	240014348	240475187	460840	+	-0.462242	-0.125669	-0.311154	-0.403287	-0.297229	-0.319916	0.225859	0.387585	1.26935	0.627597	-0.116765	0.71246	-0.260314	-0.0148865	0.145753	0.942248	0.00430259	0.0135674	0.208011	0.640947	0.907866	0.313389	0.298434	0.548304
GREM2	ENSG00000180875.5	chr1	240489573	240612155	122583	-	-2.71256	-2.72076	-2.59295	-1.62713	-3.68012	-2.6667	-3.54606	-3.02779	-3.61677	-3.39687	-2.701	-5.59081	-5.59081	-4.41743	-5.19968	-0.798849	0.148384	0.230498	-0.00630544	0.99285	0.998008	-3.65926	0.00107189	0.0318363
RGS7	ENSG00000182901.17	chr1	240775514	241357230	581717	-	2.4613	1.84534	2.34692	2.39498	1.62227	2.13416	0.503961	0.642619	2.01427	1.05361	2.17936	2.08028	1.95961	1.34433	1.79474	-1.11511	0.00985068	0.0258567	0.048654	0.918817	0.981343	-0.496885	0.162919	0.396862
AL359764.3	ENSG00000287738.1	chr1	241453751	241484995	31245	-	-3.03971	-3.77851	-3.47901	-4.21873	-3.926	-3.68839	-0.605708	-1.25152	-2.77913	-1.54545	-2.03103	-3.32674	-3.48981	-3.70653	-3.50769	2.44571	0.00109829	0.00472308	1.93873	0.0334498	0.438114	0.095017	0.901179	0.955891
FH	ENSG00000091483.7	chr1	241497603	241519755	22153	-	3.75914	3.5507	3.76305	3.76233	3.60073	3.68719	4.38256	4.43068	4.25913	4.35746	4.1721	3.97638	4.53259	4.17132	4.22677	0.672492	0.000130109	0.000954712	0.491578	0.0194729	0.377739	0.460028	0.00289424	0.0501621
KMO	ENSG00000117009.12	chr1	241532134	241595642	63509	+	-5.11706	-4.80408	-5.19486	-4.98412	-5.4665	-5.11332	-5.07062	-5.60581	-5.52712	-5.40118	-3.11785	-4.77189	-3.05413	-4.12635	-3.98412	-0.568003	0.40714	0.511372	2.55343	0.00131963	0.141459	1.49539	0.0148798	0.112411
OPN3	ENSG00000054277.14	chr1	241590102	241677376	87275	-	-1.50228	-1.51115	-1.60764	-0.481219	-0.703565	-1.16117	1.32675	0.764388	1.41041	1.16718	-0.537713	-0.392221	-0.883002	-0.76613	-0.680451	2.38891	1.58e-06	4.72e-05	0.682654	0.179037	0.654853	0.397615	0.267495	0.518265
EXO1	ENSG00000174371.17	chr1	241847967	241895148	47182	+	1.82862	2.14852	1.89044	2.27894	1.86376	2.00205	2.66429	2.67335	2.4756	2.60441	3.25791	3.29354	3.62665	3.73138	3.55052	0.609841	0.000285425	0.00171489	1.26901	8.07e-06	0.0223805	1.47877	2.81e-08	0.000142018
AL591686.2	ENSG00000272865.2	chr1	242147230	242209129	61900	+	-4.308	-4.31111	-4.88201	-2.37797	-1.85066	-3.54595	-3.85202	-4.38722	-4.88201	-4.37375	-4.30359	-4.0698	-3.85527	-3.25332	-3.72613	-1.10414	0.373843	0.478113	-0.748977	0.681716	0.920496	0.240269	0.81815	0.917434
SEPTIN14P21	ENSG00000231512.6	chr1	243029512	243052252	22741	-	-1.30939	-1.53886	-1.44662	-1.443	-1.26635	-1.40085	-0.574922	-0.652942	-0.727479	-0.651781	-0.462705	-1.43507	-0.871293	-1.06803	-1.1248	0.823269	0.00602029	0.0175963	1.03367	0.0107704	0.303521	0.248195	0.379807	0.624047
LINC01347	ENSG00000214837.8	chr1	243056307	243101744	45438	-	-0.619488	-0.24485	-0.20109	-0.252415	-0.265457	-0.31666	-0.85869	-0.662713	-0.52649	-0.682631	-0.511985	0.0166094	0.15159	-0.136183	0.0106723	-0.375647	0.0724241	0.129022	-0.195072	0.505069	0.854567	0.220236	0.234941	0.483248
CEP170	ENSG00000143702.16	chr1	243124428	243255348	130921	-	2.93521	2.81657	2.91974	3.1695	3.04203	2.97661	2.3271	2.12651	2.82364	2.42575	2.8988	2.79523	2.70765	2.57958	2.69415	-0.552508	0.00485927	0.014925	-0.0712803	0.770321	0.946115	-0.370282	0.0396561	0.183759
SDCCAG8	ENSG00000054282.16	chr1	243256034	243500091	244058	+	1.81131	1.79858	1.83114	1.85264	1.91933	1.8426	1.50234	1.6694	2.02504	1.73226	1.70177	1.78167	1.96726	1.68051	1.80981	-0.111816	0.437026	0.539358	-0.13481	0.535361	0.868871	-0.130497	0.373617	0.61751
AKT3	ENSG00000117020.18	chr1	243488233	243851079	362847	-	3.10162	2.99713	3.11233	3.38256	3.22853	3.16443	2.60652	2.51725	3.14823	2.75733	2.44392	3.28024	2.80729	2.34817	2.8119	-0.407547	0.0925648	0.156768	-0.714505	0.0561368	0.491832	-0.446925	0.0690285	0.2473
ZBTB18	ENSG00000179456.10	chr1	244048939	244057476	8538	+	3.54539	3.41295	3.54928	3.4018	3.46018	3.47392	2.69664	3.11474	2.7952	2.86886	3.1619	2.87113	2.96573	2.65902	2.83196	-0.602419	0.000487198	0.00254181	-0.307454	0.13056	0.60792	-0.741255	9.77e-05	0.0105185
ADSS2	ENSG00000035687.10	chr1	244408494	244451909	43416	-	3.17512	3.336	3.20985	3.50092	3.22737	3.28985	3.78116	3.49507	3.07594	3.45072	3.11796	3.18659	3.40847	3.23481	3.27662	0.1634	0.257279	0.357385	-0.164829	0.448089	0.823049	-0.0979428	0.498324	0.718567
CATSPERE	ENSG00000179397.18	chr1	244454377	244641177	186801	+	-2.79807	-2.25555	-2.52874	-2.15105	-2.74582	-2.49585	-1.86638	-1.90203	-1.70884	-1.82575	-2.99255	-1.88448	-1.81969	-1.67049	-1.79155	0.717695	0.0112538	0.0288417	-0.539999	0.256673	0.703744	0.680101	0.016619	0.118667
DESI2	ENSG00000121644.19	chr1	244653103	244709033	55931	+	3.12362	3.09988	3.19964	3.34164	3.38454	3.22986	4.39282	4.33155	4.22604	4.31681	3.19268	3.55429	3.41687	3.56255	3.51124	1.08963	4.81e-08	6.44e-06	-0.0302592	0.831979	0.961282	0.196177	0.0559978	0.221625
COX20	ENSG00000203667.10	chr1	244835616	244845057	9442	+	2.43101	2.29197	2.19331	2.53876	2.36376	2.36376	2.34107	2.37006	2.22468	2.31194	2.43688	2.70929	2.97042	2.86683	2.84885	-0.0470714	0.65801	0.737556	0.0825851	0.602598	0.89369	0.406749	0.00180664	0.0402865
HNRNPU	ENSG00000153187.20	chr1	244840638	244864560	23923	-	4.19945	4.2497	4.17649	4.25852	4.1444	4.20571	4.02815	4.08969	4.1287	4.08218	4.24162	4.43843	4.40223	4.42333	4.42133	-0.123008	0.162036	0.246909	0.0418215	0.741205	0.937293	0.132145	0.135243	0.357659
EFCAB2	ENSG00000203666.12	chr1	244969705	245127164	157460	+	0.0195311	0.024068	-0.425941	0.0553189	0.0692906	-0.0515465	-0.0208604	-0.0566649	-0.0538447	-0.04379	-0.687821	0.213052	0.206233	0.275846	0.231711	0.016018	0.90809	0.934998	-0.62774	0.0193554	0.377739	0.20096	0.161132	0.394135
KIF26B	ENSG00000162849.16	chr1	245154985	245709432	554448	+	-3.16049	-2.26871	-2.70701	-1.49873	-2.33205	-2.3934	-1.38793	-2.42915	-0.826472	-1.54785	-4.22468	-1.36596	-3.52045	-0.804882	-1.8971	0.839522	0.168117	0.254495	-1.89078	0.224868	0.688011	0.465048	0.46338	0.69314
SMYD3	ENSG00000185420.19	chr1	245749342	246507312	757971	-	0.105457	0.506139	0.493943	0.695573	0.36368	0.432958	0.215937	-0.354279	0.832872	0.23151	0.0184369	0.274391	0.337627	0.798541	0.470186	-0.229634	0.356168	0.460398	-0.409855	0.30319	0.737469	-0.0189923	0.93767	0.972328
TFB2M	ENSG00000162851.8	chr1	246540561	246566261	25701	-	2.6855	2.71804	2.57188	2.46566	2.26118	2.54045	2.33884	1.41766	1.95946	1.90532	2.66102	2.4353	2.81811	2.47419	2.57587	-0.670618	0.00728325	0.0203646	0.121923	0.67376	0.918072	-0.0625519	0.753476	0.881346
CNST	ENSG00000162852.14	chr1	246566444	246668595	102152	+	1.74918	1.89904	1.92005	2.03284	1.75883	1.87199	1.62341	0.968255	1.93406	1.50857	2.08502	1.64001	2.01335	1.90168	1.85168	-0.382333	0.0638699	0.116298	0.220053	0.426804	0.813998	-0.0974811	0.608885	0.794603
SCCPDH	ENSG00000143653.10	chr1	246724409	246768137	43729	+	2.37361	2.18879	2.3443	2.58434	2.46881	2.39197	2.24566	1.52195	2.12653	1.96472	2.12167	3.11049	3.29617	2.98777	3.13148	-0.445753	0.0327142	0.0677571	-0.261089	0.363571	0.777084	0.648661	0.00205374	0.0426724
LINC01341	ENSG00000227953.7	chr1	246775880	246792385	16506	+	-2.3533	-1.36387	-1.41432	-1.40008	-1.4379	-1.59389	-1.44089	-2.09735	-1.2923	-1.61018	-1.63137	-1.58217	-0.731304	-1.09957	-1.13768	-0.0440122	0.891262	0.923049	-0.0299722	0.95117	0.988064	0.419143	0.189536	0.431376
AHCTF1	ENSG00000153207.16	chr1	246839098	246931948	92851	-	3.60515	3.59829	3.56867	3.67034	3.45794	3.58008	4.26336	3.56113	4.24787	4.02412	3.81652	3.41533	3.85826	3.63295	3.63551	0.442952	0.0164645	0.0390565	0.242483	0.330217	0.760634	-0.0266367	0.870804	0.942112
ZNF670-ZNF695	ENSG00000135747.11	chr1	246945547	247078811	133265	-	-3.42161	-2.43448	-1.85889	-2.70137	-2.92331	-2.66793	-0.939733	-1.30719	-1.06825	-1.10506	-2.63686	-2.38836	-2.84092	-2.51833	-2.58254	1.67588	0.000282166	0.00170653	0.0317992	0.959794	0.989653	-0.0221697	0.958304	0.980635
[truncated: 12,845 more rows]

## Sheet: Mouse
Gene_symbol	Gene_ID	Chr	Start	End	Length	Strand	C1_0h_PDX_1_FPKM	C2_0h_PDX_15_FPKM	C2_0h_PDX_25_FPKM	C3_0h_PDX_18_FPKM	C3_0h_PDX_27_FPKM	0h_mean_FPKM	C1_4h_PDX_2_FPKM	C1_4h_PDX_24_FPKM	C2_4h_PDX_16_FPKM	4h_mean_FPKM	C1_12h_PDX_3_FPKM	C1_24h_PDX_4_FPKM	C2_24h_PDX_17_FPKM	C2_24h_PDX_26_FPKM	24h_mean_FPKM	4hvs0h_logFC	4hvs0h_P.Value	4hvs0h_adj.P.Val	12hvs0h_logFC	12hvs0h_P.Value	12hvs0h_adj.P.Val	24hvs0h_logFC	24hvs0h_P.Value	24hvs0h_adj.P.Val
[truncated: 8,318 more rows]
