# Supplementary material for: Coinhibition of topoisomerase 1 and BRD4-mediated pause release selectively kills pancreatic cancer via readthrough transcription
Source: Sci Adv. 2023 Oct 13;9(41):eadg5109. doi: 10.1126/sciadv.adg5109 (PMC10575591; doi:10.1126/sciadv.adg5109)
Supplement: Supplementary file 2 — Tables S1 to S6 [file sciadv.adg5109_tables_s1_to_s6.zip › adg5109_Table_S5.xlsx]

## Sheet: Human
Gene_symbol	Gene_ID	Chr	Start	End	Length	Strand	C1_0h_PDX_8_FPKM	C2_0h_PDX_9_FPKM	C2_0h_PDX_19_FPKM	C3_0h_PDX_13_FPKM	0h_mean_FPKM	C1_4h_PDX_5_FPKM	C1_4h_PDX_20_FPKM	C2_4h_PDX_10_FPKM	C3_4h_PDX_14_FPKM	4h_mean_FPKM	C1_12h_PDX_6_FPKM	C1_12h_PDX_21_FPKM	C2_12h_PDX_11_FPKM	C2_12h_PDX_23_FPKM	12h_mean_FPKM	C1_24h_PDX_7_FPKM	C1_24h_PDX_22_FPKM	C2_24h_PDX_12_FPKM	24h_mean_FPKM	4hvs0h_logFC	4hvs0h_P.Value	4hvs0h_adj.P.Val	12hvs0h_logFC	12hvs0h_P.Value	12hvs0h_adj.P.Val	24hvs0h_logFC	24hvs0h_P.Value	24hvs0h_adj.P.Val
WASH7P	ENSG00000227232.5	chr1	14404	29570	15167	-	3.31107	3.34708	3.33737	3.77169	3.4418	2.83692	2.96727	2.78993	3.05651	2.91266	3.01469	3.13288	2.96846	3.18592	3.07549	3.36873	3.22692	3.56346	3.38637	-0.590313	0.000195675	0.000951856	-0.373278	0.0068007	0.105983	-0.0975026	0.453357	0.983555
AL627309.1	ENSG00000238009.6	chr1	89295	133723	44429	-	-0.496081	-0.655322	-0.476758	-0.451722	-0.519971	0.0127969	-0.234353	-0.361875	-0.106287	-0.172429	-0.9001	-0.825292	-0.635348	-1.38518	-0.93648	-0.783338	-0.951727	-0.722519	-0.819195	0.299375	0.0942636	0.15406	-0.428197	0.0350464	0.232357	-0.357997	0.0936351	0.922051
AL627309.5	ENSG00000241860.7	chr1	141474	173862	32389	-	1.70314	1.43665	1.90174	1.66328	1.6762	1.29305	1.36811	1.26317	1.09091	1.25381	1.73404	1.73158	1.65141	1.51869	1.65893	1.3726	1.9893	1.51237	1.62476	-0.482399	0.00217384	0.00686593	-0.0210833	0.870748	0.950563	-0.105512	0.458937	0.983555
WASH9P	ENSG00000279457.4	chr1	185217	195411	10195	-	3.8293	3.60586	3.74685	3.93853	3.78014	3.31256	3.33747	3.3307	3.58171	3.39061	3.66585	3.75485	3.89967	3.44686	3.69181	3.73854	3.3635	3.83236	3.6448	-0.457743	0.00203673	0.00650686	-0.0901222	0.465482	0.743429	-0.181798	0.187307	0.947534
AP006222.1	ENSG00000228463.10	chr1	257864	359681	101818	-	0.135901	-0.041153	0.0330029	0.170059	0.0744524	0.79773	0.488797	0.787348	1.12819	0.800517	0.048855	-0.000846794	-0.0989651	-0.26873	-0.0799218	-0.162042	-0.140545	-0.0308625	-0.11115	0.659736	7.80671e-05	0.000455534	-0.160537	0.25756	0.566887	-0.239317	0.130798	0.926648
AL732372.2	ENSG00000237094.12	chr1	365389	522928	157540	-	2.306	1.96577	2.40768	2.43979	2.27981	2.06857	2.01169	2.01881	2.02608	2.03129	2.24877	2.30741	2.36838	1.98727	2.22796	2.08049	2.32975	2.2125	2.20758	-0.309968	0.0129289	0.029641	-0.0531424	0.632827	0.841306	-0.121803	0.32016	0.969724
AL669831.3	ENSG00000230021.10	chr1	586071	827796	241726	-	0.0113769	0.113935	0.111231	0.692752	0.232324	0.187934	0.189028	0.534218	1.1105	0.505419	0.076559	-0.201491	0.288968	-0.18189	-0.00446364	-0.543599	0.128738	0.00659309	-0.136089	0.210022	0.345219	0.442394	-0.224195	0.341882	0.650333	-0.420903	0.120137	0.926648
LINC01409	ENSG00000237491.10	chr1	778747	810065	31319	+	-0.603124	-0.596783	-0.265719	0.0902516	-0.343844	1.05757	0.897292	1.13604	0.87936	0.992565	-0.134657	-0.276659	-0.54945	-0.40635	-0.341779	-0.361616	-0.358637	-0.31026	-0.343504	1.30575	4.19747e-08	1.79998e-06	0.0145345	0.924984	0.97167	-0.0294565	0.861263	0.997339
LINC01128	ENSG00000228794.10	chr1	825138	859446	34309	+	-1.39192	-1.16995	-1.40169	-1.37106	-1.33365	0.12942	-0.133765	0.36187	0.27299	0.157629	-1.03307	-1.28504	-1.67919	-1.57756	-1.39372	-1.61265	-1.12627	-1.25178	-1.33023	1.43388	4.15595e-08	1.78818e-06	-0.0681745	0.693818	0.871895	-0.0560609	0.764699	0.992919
NOC2L	ENSG00000188976.11	chr1	944203	959309	15107	-	1.32718	1.52881	1.33113	1.57005	1.43929	1.60021	1.56204	1.91179	1.82096	1.72375	1.55549	1.29932	1.58256	1.01566	1.36326	1.72691	1.38976	1.68685	1.60117	0.219643	0.100927	0.162868	-0.0722269	0.586199	0.814649	0.118811	0.40215	0.983555
PLEKHN1	ENSG00000187583.11	chr1	966482	975865	9384	+	-0.326977	0.223147	-0.444563	-0.156946	-0.176335	-0.763561	-1.57279	-0.434853	-0.597528	-0.842184	-0.975183	-1.67139	-0.303564	-0.806412	-0.939137	-0.0750621	-0.25351	0.056791	-0.0905938	-0.785371	0.0148395	0.0333144	-0.802559	0.0139655	0.15164	0.0392521	0.89008	0.997777
AGRN	ENSG00000188157.15	chr1	1020120	1056118	35999	+	2.86288	3.3775	2.45276	3.22974	2.98072	3.58098	3.15663	3.48249	3.62361	3.46093	3.03698	2.82638	3.33319	2.17281	2.84234	3.20102	2.82311	3.16907	3.0644	0.415778	0.0700132	0.120207	-0.14482	0.509485	0.770991	0.0329289	0.888657	0.997777
C1orf159	ENSG00000131591.18	chr1	1081818	1116361	34544	-	-0.580812	-0.235171	-1.27819	-0.132801	-0.556743	-1.02609	-1.49062	-1.66138	-1.08739	-1.31637	-0.85151	-0.524038	-0.271512	-0.806883	-0.613486	-0.428995	-0.451137	-0.381076	-0.420403	-0.850288	0.00359962	0.010323	-0.0634357	0.780605	0.911324	0.0858112	0.722932	0.992919
LINC01342	ENSG00000223823.1	chr1	1137017	1144056	7040	+	-1.15208	-2.66374	-0.83707	-0.221991	-1.21872	-1.57302	-2.43383	-2.60461	-1.76994	-2.09535	-1.27306	-0.275601	-0.0664012	-2.01368	-0.907187	-0.899335	-0.563408	0.0342703	-0.476158	-1.06751	0.152906	0.229556	0.459238	0.447992	0.732507	0.878514	0.161446	0.926927
TTLL10	ENSG00000162571.14	chr1	1173880	1197936	24057	+	-2.35106	-2.26612	-2.25767	-1.06701	-1.98547	-2.24714	-2.7689	-2.70579	-2.70316	-2.60625	-2.57635	-1.64926	-1.42362	-2.30098	-1.98755	-1.84164	-2.06133	-2.21676	-2.03991	-0.723086	0.0788884	0.132821	0.0325615	0.926646	0.972378	-0.0619607	0.873568	0.997377
SDF4	ENSG00000078808.19	chr1	1216909	1232067	15159	-	2.81855	3.0997	2.61309	3.03112	2.89061	3.06556	2.86401	3.22202	3.32142	3.11825	2.59093	2.46462	2.90126	2.39822	2.58876	3.11772	2.80978	3.15994	3.02915	0.160061	0.242336	0.333708	-0.306964	0.0377123	0.240964	0.089387	0.541175	0.986647
UBE2J2	ENSG00000160087.21	chr1	1253909	1273864	19956	-	1.03877	1.19533	0.981771	1.28161	1.12437	0.930129	0.681986	0.871291	1.10054	0.895985	1.17844	1.08326	1.16482	0.897772	1.08107	1.22854	1.04426	1.44554	1.23945	-0.29771	0.0268731	0.0544406	-0.044137	0.715933	0.882877	0.0698749	0.59102	0.989313
ACAP3	ENSG00000131584.19	chr1	1292390	1309609	17220	-	-0.771318	-0.459922	-0.605417	0.220253	-0.404101	0.209752	-0.0840565	0.214913	0.304573	0.161295	-0.0131776	-0.326214	0.0812885	-0.747591	-0.251424	-0.599801	-1.12155	-0.29072	-0.670691	0.525665	0.0258226	0.0526127	0.185724	0.416571	0.706298	-0.292653	0.272634	0.965627
INTS11	ENSG00000127054.21	chr1	1311585	1324687	13103	-	0.904192	1.07129	0.861726	1.32118	1.0396	1.25833	1.15143	1.61358	1.43037	1.36343	1.15323	1.23247	1.25862	0.858024	1.12559	1.12892	1.1461	1.36969	1.2149	0.261203	0.0484648	0.0886151	0.0889553	0.484655	0.756494	0.13029	0.345036	0.972514
CPTP	ENSG00000224051.7	chr1	1324756	1328896	4141	+	0.851252	1.1553	0.753174	2.26662	1.25659	0.901039	1.12593	2.09784	1.36621	1.37275	0.918679	0.429414	1.03555	0.817351	0.800248	1.08939	0.855921	1.49156	1.14562	0.0650423	0.827439	0.873221	-0.439859	0.181909	0.481768	-0.132581	0.692218	0.992919
DVL1	ENSG00000107404.20	chr1	1335276	1349418	14143	-	1.68469	1.79036	1.58821	2.57464	1.90948	1.15436	0.767496	1.40966	1.57764	1.22729	1.52343	1.29978	2.0556	1.71823	1.64926	1.97411	1.75835	2.22131	1.98459	-0.753622	0.00457281	0.0126512	-0.254087	0.258468	0.567714	0.0400858	0.862671	0.997377
CCNL2	ENSG00000221978.12	chr1	1385711	1399335	13625	-	2.79763	2.57049	2.62877	2.93882	2.73393	3.20635	3.39096	3.30321	3.41598	3.32912	3.29591	3.03314	2.75314	2.84115	2.98083	2.49012	2.61169	2.67527	2.59236	0.531995	0.000147875	0.000757694	0.240437	0.0414443	0.251074	-0.192939	0.125128	0.926648
MRPL20	ENSG00000242485.6	chr1	1401909	1407293	5385	-	1.99162	1.71433	2.19432	2.15163	2.01297	1.84644	1.66716	2.20282	2.05744	1.94347	2.3507	1.98569	2.08829	1.83943	2.06603	1.94066	2.01662	2.192	2.04976	-0.135973	0.356625	0.454441	0.0587266	0.682365	0.866622	-0.00784385	0.959925	0.998327
VWA1	ENSG00000179403.12	chr1	1434861	1442882	8022	+	0.315627	1.2622	0.375956	1.11351	0.766823	1.59568	1.52537	0.946198	1.53838	1.40141	1.1161	0.442103	1.17367	0.895736	0.906903	1.44938	1.00406	0.939542	1.13099	0.594521	0.0204272	0.0433189	0.151694	0.53881	0.788469	0.336208	0.206879	0.957762
ATAD3C	ENSG00000215915.10	chr1	1449689	1470163	20475	+	-0.852604	-1.10232	-1.57976	-0.713608	-1.06207	-1.05675	-1.02008	-0.721489	-1.32754	-1.03147	-1.51418	-0.920795	-1.31154	-2.17814	-1.48116	-1.20005	-0.643204	-0.203856	-0.682371	-0.0389558	0.894139	0.92308	-0.449579	0.162661	0.461306	0.324833	0.290294	0.96671
ATAD3B	ENSG00000160072.20	chr1	1471765	1497848	26084	+	1.05078	1.2148	1.15587	1.26348	1.17123	1.27826	1.02239	1.61105	1.20898	1.28017	1.03426	0.799756	0.948442	0.127889	0.727586	1.2497	1.04246	1.56636	1.28617	0.0446447	0.78624	0.840643	-0.436542	0.0208094	0.183169	0.0701024	0.694379	0.992919
ATAD3A	ENSG00000197785.14	chr1	1512162	1534685	22524	+	1.47715	1.92796	1.84656	1.77929	1.75774	2.07176	1.37496	2.49387	1.79286	1.93336	1.59108	1.70403	1.52283	0.688958	1.37672	2.17761	2.00365	2.13688	2.10605	0.112143	0.604676	0.687437	-0.368723	0.120533	0.405338	0.311024	0.186743	0.947534
SSU72	ENSG00000160075.12	chr1	1541673	1574863	33191	-	2.71866	2.65598	2.63493	2.59304	2.65065	2.42498	2.49314	2.61526	2.44328	2.49416	2.24779	2.3869	2.57515	2.54283	2.43817	2.66339	2.78393	2.73706	2.72813	-0.223056	0.0190476	0.0409552	-0.223376	0.019005	0.176245	0.0249288	0.788969	0.992919
MIB2	ENSG00000197530.12	chr1	1615415	1630610	15196	+	-0.64842	-0.529331	-0.978895	-0.133587	-0.572558	-0.200636	-0.287721	0.0594108	-0.12398	-0.138231	-0.240246	-0.446089	-0.348851	-0.71996	-0.438787	-0.519576	-0.630772	-0.209138	-0.453162	0.376389	0.0308634	0.0609211	0.141153	0.40166	0.695315	0.0762693	0.675154	0.992919
CDK11B	ENSG00000248333.9	chr1	1635225	1659012	23788	-	2.02193	1.51508	1.93792	1.67985	1.7887	1.56242	1.89436	1.72794	1.94761	1.78308	2.19519	1.85387	1.54399	1.8718	1.86622	1.32936	1.48121	1.34226	1.38428	-0.0771774	0.607927	0.690429	0.063158	0.670535	0.859996	-0.465846	0.0138773	0.828663
SLC35E2B	ENSG00000189339.12	chr1	1659529	1692795	33267	-	1.35241	1.30506	1.21213	2.03275	1.47559	1.58062	1.63802	1.65218	1.51754	1.59709	1.56778	1.98015	1.9634	1.68066	1.798	1.57027	1.5567	1.7479	1.62495	0.0663038	0.658124	0.734255	0.324393	0.0396083	0.246304	0.106848	0.510599	0.985791
SLC35E2A	ENSG00000215790.8	chr1	1724838	1745992	21155	-	0.911526	0.683803	0.845391	1.5488	0.99738	1.16739	0.966684	1.26035	0.800205	1.04866	1.01105	1.36552	1.59976	0.84657	1.20572	1.03131	0.606668	0.906732	0.848237	0.00397321	0.984343	0.990779	0.227047	0.261167	0.571189	-0.181886	0.426354	0.983555
NADK	ENSG00000008130.15	chr1	1751232	1780457	29226	-	2.70239	3.00439	2.65926	3.24887	2.90373	2.55579	2.47035	2.74217	3.14579	2.72853	2.90721	2.98675	2.95594	2.77007	2.90499	3.20155	2.96075	3.16207	3.10812	-0.24247	0.103629	0.166534	-0.00243636	0.986241	0.994726	0.158249	0.304959	0.967761
GNB1	ENSG00000078369.18	chr1	1785285	1891117	105833	-	4.02645	3.79707	3.85914	3.67489	3.83939	3.71667	4.16216	3.84395	3.67704	3.84996	3.78578	3.76261	3.7852	4.07283	3.8516	3.86254	4.11278	3.86442	3.94658	-0.0542902	0.654614	0.731362	0.00348128	0.977037	0.990524	0.0559179	0.669441	0.991975
PRKCZ	ENSG00000067606.17	chr1	2050411	2185395	134985	+	0.930454	0.889891	0.41444	0.930734	0.79138	0.694247	0.503614	0.918058	0.738327	0.713562	0.496811	0.559562	0.907571	0.64358	0.651881	0.939501	0.701158	0.985852	0.875504	-0.15468	0.268591	0.362671	-0.154004	0.271911	0.583288	0.0293802	0.840836	0.994911
FAAP20	ENSG00000162585.17	chr1	2184461	2212720	28260	-	-1.61206	-1.41549	-1.39013	-1.01672	-1.3586	-1.84202	-2.27862	-1.60346	-1.34579	-1.76747	-1.45345	-1.61317	-1.27864	-1.79978	-1.53626	-1.55767	-1.39871	-1.33672	-1.43103	-0.487932	0.0261248	0.0531438	-0.163595	0.406049	0.698935	-0.110846	0.599145	0.989313
SKI	ENSG00000157933.10	chr1	2228319	2310213	81895	+	1.74724	1.20406	1.55001	1.76812	1.56736	2.74997	2.82129	2.86535	2.28247	2.67977	1.90219	1.80407	1.4953	0.683208	1.47119	1.41565	1.47852	1.52892	1.47436	1.05487	6.70347e-05	0.000405116	-0.0907489	0.675577	0.862632	-0.144821	0.54104	0.986647
MORN1	ENSG00000116151.14	chr1	2321253	2391707	70455	-	-1.66665	-1.53935	-1.71364	-1.1321	-1.51293	-1.46159	-1.14759	-0.683944	-1.26679	-1.13998	-1.30485	-1.13532	-1.33323	-2.02088	-1.44857	-1.25274	-1.29372	-1.28427	-1.27691	0.320715	0.12684	0.196709	0.0821216	0.695362	0.872806	0.202432	0.368934	0.97981
RER1	ENSG00000157916.20	chr1	2391775	2405442	13668	+	2.95353	3.11533	2.8665	3.15852	3.02347	3.29529	3.21988	3.47959	3.2857	3.32012	3.12646	2.95625	3.0696	3.0322	3.04613	3.17798	3.07883	3.25872	3.17184	0.232576	0.00968593	0.0234159	0.0154278	0.849104	0.940921	0.0986345	0.268103	0.963609
PEX10	ENSG00000157911.11	chr1	2403964	2413797	9834	-	0.606198	0.62154	0.781739	0.715714	0.681298	-0.127736	-0.0837103	-0.160235	0.22935	-0.0355829	0.0757751	0.237951	0.51589	0.52956	0.339794	0.994547	0.700555	0.755677	0.816926	-0.795967	9.13893e-05	0.00051882	-0.355127	0.0259508	0.202407	0.096917	0.522181	0.986647
PLCH2	ENSG00000149527.18	chr1	2425980	2505532	79553	+	-2.09358	-2.19186	-2.68063	-1.87496	-2.21026	-2.17717	-2.22809	-2.48606	-2.2014	-2.27318	-2.83551	-3.59855	-1.8654	-2.45356	-2.68825	-2.31987	-2.83835	-2.44008	-2.53277	-0.131253	0.657912	0.734197	-0.517396	0.112911	0.393052	-0.385341	0.261209	0.963609
PANK4	ENSG00000157881.16	chr1	2508537	2526597	18061	-	0.0539431	-0.265277	-0.523962	0.185025	-0.137568	0.0814406	-0.019887	-0.0884906	-0.311719	-0.0846641	0.115054	0.111506	-0.0340787	-0.358688	-0.0415516	0.100155	-0.155056	0.122158	0.0224188	-0.00852609	0.959975	0.971848	0.0915507	0.588086	0.81651	0.110432	0.545458	0.986647
TNFRSF14-AS1	ENSG00000238164.6	chr1	2549920	2557031	7112	-	1.56978	1.91124	1.56739	1.55888	1.65182	0.772897	0.65269	0.627661	1.08024	0.783372	0.541006	0.75007	1.23396	0.969968	0.873751	2.05135	1.45875	1.5392	1.6831	-0.945072	4.48475e-05	0.000290622	-0.793344	0.000230527	0.0217862	-0.0145884	0.932023	0.998327
TNFRSF14	ENSG00000157873.17	chr1	2555639	2565382	9744	+	1.78941	2.13095	1.68227	2.49244	2.02377	1.77349	1.6153	1.64575	2.05785	1.7731	1.54063	1.62945	2.23942	1.70614	1.77891	2.22218	1.83101	2.17863	2.07728	-0.313247	0.105213	0.168591	-0.243795	0.198641	0.500973	0.0126541	0.948538	0.998327
AL139246.3	ENSG00000228037.1	chr1	2581560	2584533	2974	+	1.62537	2.13489	1.48867	2.08184	1.83269	0.864552	0.959601	0.390647	0.393443	0.652061	1.75788	1.02579	1.86808	2.22678	1.71963	1.87007	1.05848	1.57003	1.49953	-1.3075	0.00101859	0.00366559	-0.132092	0.631478	0.840779	-0.382319	0.231057	0.963609
MMEL1	ENSG00000142606.16	chr1	2590639	2633016	42378	-	-0.492296	-0.334502	-1.1988	-0.288095	-0.578423	0.372293	0.0575884	-0.52391	-0.37934	-0.118342	-0.751957	-0.924385	-0.623328	-0.699309	-0.749745	-0.444451	-0.563775	-0.278723	-0.428983	0.420524	0.0875463	0.144954	-0.194354	0.44738	0.73241	0.0975554	0.712558	0.992919
TTC34	ENSG00000215912.12	chr1	2635976	2801717	165742	-	-3.70832	-3.78521	-3.39819	-3.76778	-3.66488	-5.55639	-6.10821	-4.71481	-5.48194	-5.46534	-2.72463	-3.30418	-3.34763	-4.03443	-3.35272	-3.68911	-4.02121	-3.35727	-3.6892	-2.83473	0.000125675	0.000664458	0.364651	0.336432	0.646434	-0.072007	0.866187	0.997377
PRDM16	ENSG00000142611.17	chr1	3069168	3438621	369454	+	-3.13536	-2.9332	-3.81414	-1.49455	-2.84431	-3.75568	-3.14684	-3.70029	-2.5605	-3.29083	-4.7266	-4.93673	-1.95891	-2.70794	-3.58255	-3.3922	-4.16933	-2.39365	-3.31839	-0.528749	0.431839	0.528387	-0.879364	0.223927	0.530704	-0.535112	0.471375	0.983555
AL354743.2	ENSG00000287828.1	chr1	3313052	3323149	10098	-	-0.110535	-0.702114	-1.09738	1.07842	-0.207902	-1.56042	-1.9755	-2.51043	-2.51043	-2.13919	-0.405148	-1.19082	-0.822559	-1.46082	-0.969839	-0.547354	-0.620099	-0.465577	-0.544343	-3.0695	0.000478273	0.0019646	-0.914325	0.0966658	0.366447	-0.399268	0.460593	0.983555
ARHGEF16	ENSG00000130762.15	chr1	3454665	3481113	26449	+	2.16986	2.4659	1.90644	2.61526	2.28936	1.44889	1.1861	1.45633	2.06981	1.54028	1.53044	1.81489	2.35652	2.09544	1.94932	2.36101	1.98114	2.32574	2.22263	-0.826606	0.00106696	0.00380858	-0.348765	0.0985154	0.369729	-0.112769	0.601426	0.989313
MEGF6	ENSG00000162591.16	chr1	3487951	3611508	123558	-	0.213159	-0.011099	-0.366386	0.587545	0.105805	0.633927	0.472355	0.603738	0.0856778	0.448925	0.682243	0.843134	0.803144	0.0940672	0.605647	0.814864	0.372739	0.046241	0.411281	0.287323	0.200389	0.286408	0.505953	0.0292944	0.212943	0.263582	0.275018	0.96588
TPRG1L	ENSG00000158109.15	chr1	3625015	3630127	5113	+	3.30551	3.84343	3.47061	3.7772	3.59918	3.63237	3.62138	3.97487	4.09021	3.82971	3.51439	3.33395	3.63461	3.61326	3.52405	3.72151	3.52612	3.97444	3.74069	0.166643	0.2522	0.344618	-0.0786851	0.58874	0.816945	0.097223	0.53283	0.986647
WRAP73	ENSG00000116213.16	chr1	3630767	3652761	21995	-	-0.597122	-0.054048	-0.295821	0.206331	-0.185165	0.12815	-0.042715	0.333688	0.0631559	0.12057	0.0502209	0.203848	0.00843595	-0.465778	-0.0508185	0.105734	-0.158861	0.134994	0.0272892	0.261949	0.139317	0.212577	0.156938	0.372293	0.674541	0.187944	0.322429	0.969724
TP73	ENSG00000078900.15	chr1	3652516	3736201	83686	+	-1.38713	-1.33334	-1.15844	-0.934603	-1.20338	-0.759482	-0.900078	-0.308782	-1.65968	-0.907006	-1.10685	-1.44521	-1.93133	-3.06022	-1.8859	-1.56421	-1.44828	-1.76444	-1.59231	0.262327	0.409309	0.505906	-0.684746	0.0714901	0.318873	-0.440976	0.253637	0.963609
LRRC47	ENSG00000130764.10	chr1	3778559	3796498	17940	-	1.02888	0.926186	0.773184	1.40294	1.0328	1.16762	1.0361	1.49047	0.919943	1.15353	1.17701	0.877326	1.19836	0.849566	1.02557	1.05792	1.07007	1.40144	1.17647	0.0604245	0.695194	0.766248	-0.00497366	0.974469	0.989412	0.0972616	0.560598	0.987309
CEP104	ENSG00000116198.14	chr1	3812086	3857396	45311	-	1.12212	0.921278	0.992191	0.97419	1.00245	2.03495	1.98828	2.11853	2.09051	2.05806	1.52436	1.35147	0.970677	1.11599	1.24063	0.919136	0.749546	0.983202	0.883961	0.990897	2.56814e-08	1.22456e-06	0.228825	0.0400694	0.247965	-0.171039	0.154236	0.926927
DFFB	ENSG00000169598.17	chr1	3857267	3885429	28163	+	-0.492296	-1.4601	-0.386361	-0.222089	-0.640212	-1.84094	-1.96971	-1.5675	-1.72642	-1.77614	-0.678183	-0.532125	-0.277156	-0.618846	-0.526577	-0.719626	-0.906369	-0.163059	-0.596351	-1.26337	0.000899959	0.00331142	0.130502	0.612055	0.829246	0.0122596	0.965342	0.998327
C1orf174	ENSG00000198912.11	chr1	3889125	3900293	11169	-	1.37569	1.66753	1.34883	1.49506	1.47178	1.44115	1.31397	1.5218	1.28384	1.39019	1.34667	1.36992	1.30714	1.22314	1.31172	1.70699	1.51152	1.66432	1.62761	-0.146201	0.14661	0.221641	-0.167797	0.100538	0.373156	0.108855	0.298457	0.967761
LINC01134	ENSG00000236423.6	chr1	3900352	3917225	16874	+	-2.2845	-2.09035	-1.77885	-2.00422	-2.03948	-2.38361	-2.54194	-3.33424	-2.73387	-2.74841	-1.82509	-1.83192	-1.97874	-2.75203	-2.09695	-1.7209	-2.44431	-1.35881	-1.84134	-0.850307	0.0329955	0.0644729	-0.0420269	0.899226	0.961553	0.189292	0.587899	0.989313
NPHP4	ENSG00000131697.18	chr1	5862811	5992473	129663	-	-1.15299	-0.567009	-1.04974	-0.860916	-0.907665	-0.520899	-0.537044	-0.421887	-0.513195	-0.498256	-1.05505	-1.00457	-0.715358	-1.52644	-1.07535	-0.915651	-1.05124	-0.697995	-0.888296	0.35409	0.035366	0.0684139	-0.159615	0.345002	0.652825	-0.0248534	0.888706	0.997777
KCNAB2	ENSG00000069424.15	chr1	5990927	6101193	110267	+	-3.82724	-4.91256	-4.50122	-3.72031	-4.24033	-4.84245	-4.1325	-3.65568	-4.07161	-4.17556	-4.24886	-4.2795	-3.33485	-4.09172	-3.98873	-4.42482	-4.07657	-3.94345	-4.14828	-0.0133348	0.972163	0.981068	0.280301	0.453288	0.735726	0.0486703	0.906099	0.997916
RNF207	ENSG00000158286.13	chr1	6205475	6221299	15825	+	1.58629	2.06643	1.98182	1.72916	1.84093	1.77884	1.44103	1.7843	1.50135	1.62638	1.64491	1.81018	1.91233	1.40138	1.6922	2.17086	2.08275	2.08023	2.11128	-0.276043	0.0459388	0.0847362	-0.147965	0.259291	0.568739	0.225593	0.109036	0.926648
ICMT	ENSG00000116237.16	chr1	6221193	6235972	14780	-	2.83343	3.12737	3.039	3.03833	3.00953	3.34514	3.1787	3.2957	3.26968	3.27231	3.16813	3.14139	2.89714	2.93636	3.03576	3.16229	2.88648	3.22145	3.09007	0.200858	0.0405078	0.0765187	0.0208081	0.821747	0.928891	0.0334328	0.737889	0.992919
GPR153	ENSG00000158292.7	chr1	6247353	6261098	13746	-	1.43261	1.16288	0.849523	1.30404	1.18726	1.26223	0.885497	1.22727	1.39384	1.19221	1.21913	0.778252	1.90152	1.09142	1.24758	1.64761	1.4063	1.86636	1.64009	-0.0765609	0.721885	0.788662	0.053083	0.803003	0.921504	0.397908	0.0862145	0.91812
ACOT7	ENSG00000097021.20	chr1	6264269	6393767	129499	-	1.85919	2.15037	1.82264	2.28998	2.03055	2.33747	2.10327	2.5156	2.33821	2.32364	1.46357	1.46833	1.50731	1.38647	1.45642	1.81914	1.71281	2.05798	1.86331	0.232127	0.0593157	0.104652	-0.579824	0.000264499	0.0232362	-0.212986	0.120975	0.926648
ESPN	ENSG00000187017.17	chr1	6424776	6461367	36592	+	-1.93188	-1.72019	-2.1705	-0.346076	-1.54216	-1.54044	-2.15447	-1.74926	-0.626505	-1.51767	-1.84413	-1.91147	-0.953039	-1.11772	-1.45659	-1.32121	-1.4872	-1.62232	-1.47691	-0.0306715	0.938288	0.95625	0.112582	0.773748	0.909551	0.0585448	0.891079	0.997916
PLEKHG5	ENSG00000171680.23	chr1	6467122	6520074	52953	-	-1.1714	-0.783734	-2.04036	-0.323106	-1.07965	-0.632467	-0.55639	-0.841761	-0.78779	-0.704602	-1.11481	-1.21144	-0.757576	-1.20962	-1.07336	-1.35004	-1.65436	-1.18179	-1.3954	0.332743	0.214221	0.302155	0.0102843	0.969894	0.987869	-0.368006	0.2501	0.963609
NOL9	ENSG00000162408.11	chr1	6521347	6554513	33167	-	0.841178	0.670602	1.01733	1.16471	0.923454	0.560671	0.585382	1.08005	0.714883	0.735248	1.32951	1.09632	1.06667	0.560407	1.01323	0.813954	1.19627	1.21146	1.07389	-0.251443	0.147357	0.222586	0.100728	0.53795	0.788266	0.10447	0.55404	0.986787
ZBTB48	ENSG00000204859.13	chr1	6579994	6589280	9287	+	-0.629574	-0.117876	-0.956925	0.0679216	-0.409113	0.282526	-0.00756631	0.416032	0.368552	0.264886	0.134446	-0.0367844	-0.0590681	-0.0928355	-0.0135604	-0.306645	-0.746944	-0.411911	-0.4885	0.626178	0.00442015	0.0122874	0.407988	0.0520224	0.276911	-0.117124	0.610886	0.989313
KLHL21	ENSG00000162413.16	chr1	6590724	6614607	23884	-	0.86727	1.38566	1.0717	1.08785	1.10312	2.14622	1.96021	2.2624	2.21343	2.14557	1.20069	0.810797	1.04181	0.480549	0.883462	1.15574	1.03805	1.26381	1.15253	0.984543	1.04719e-06	1.69179e-05	-0.214519	0.151645	0.447443	0.00421551	0.978063	0.998327
PHF13	ENSG00000116273.6	chr1	6613731	6624030	10300	+	0.650822	0.71129	0.601412	0.756763	0.680072	0.825876	0.341218	0.3933	0.610388	0.542695	0.532081	0.3765	0.175556	-0.309752	0.193596	0.389463	0.709385	0.671917	0.590255	-0.202598	0.229246	0.318836	-0.491175	0.0104309	0.132443	-0.146402	0.416121	0.983555
THAP3	ENSG00000041988.15	chr1	6624866	6635586	10721	+	-2.02252	-1.23802	-1.10096	-0.985443	-1.33674	-1.28107	-0.931477	-1.13041	-1.12732	-1.11757	-1.7473	-0.953402	-0.984426	-1.90844	-1.39839	-1.71665	-1.36535	-1.29547	-1.45916	0.215178	0.455653	0.551191	-0.0190881	0.948605	0.980445	-0.142927	0.663289	0.990716
DNAJC11	ENSG00000007923.16	chr1	6634168	6701924	67757	-	1.76154	1.71514	1.83362	1.81287	1.78079	1.30622	1.32617	1.55697	1.25633	1.36142	1.84122	1.64206	1.64112	1.49681	1.6553	1.71897	1.88211	2.01648	1.87252	-0.485553	0.000147187	0.000755078	-0.129121	0.193255	0.495507	0.0411368	0.690075	0.992919
CAMTA1	ENSG00000171735.19	chr1	6785454	7769706	984253	+	-0.614631	-0.404599	-0.375195	-0.0750154	-0.36736	-0.0548193	-0.0205913	0.409611	-0.275066	0.0147835	-0.603461	-0.579645	-0.366991	-0.522381	-0.51812	-0.382398	-0.563777	-0.63304	-0.526405	0.335727	0.0336068	0.0654866	-0.145657	0.35465	0.661134	-0.19454	0.262321	0.963609
VAMP3	ENSG00000049245.13	chr1	7771296	7781432	10137	+	4.30484	4.42949	4.3842	4.3021	4.35516	4.5749	4.59442	4.60948	4.67438	4.6133	4.34937	4.25319	4.19921	4.40465	4.30161	4.19355	4.29931	4.40864	4.3005	0.193692	0.0181417	0.0394255	-0.0624737	0.411336	0.701808	-0.10604	0.204583	0.957762
PER3	ENSG00000049246.14	chr1	7784320	7845177	60858	+	2.1536	2.71388	2.73972	2.84009	2.61182	2.36151	2.51861	2.60648	2.26582	2.4381	0.843783	1.07069	1.75129	1.79042	1.36404	2.45237	2.68875	2.65815	2.59976	-0.23258	0.22628	0.315611	-1.26008	9.33196e-06	0.00418197	-0.0585108	0.772229	0.992919
PARK7	ENSG00000116288.13	chr1	7954291	7985505	31215	+	3.99508	4.12924	4.06078	3.88612	4.01781	4.26876	4.13873	4.4666	4.21471	4.2722	3.894	3.81088	3.91361	3.87597	3.87362	4.01339	4.12087	4.17174	4.102	0.188595	0.0319986	0.0628223	-0.153421	0.078496	0.330838	0.0319113	0.719971	0.992919
ERRFI1	ENSG00000116285.13	chr1	8004404	8026309	21906	-	3.73814	3.83859	3.29418	2.48668	3.3394	4.19772	4.30588	4.4331	4.08732	4.25601	3.62643	2.99799	2.98867	3.28726	3.22509	3.35166	3.17035	3.30386	3.27529	0.841089	0.00128018	0.00444187	-0.135647	0.548911	0.794352	-0.126631	0.604544	0.989313
RERE	ENSG00000142599.19	chr1	8352397	8848921	496525	-	1.80514	1.29622	1.6465	1.84995	1.64945	1.12538	1.22258	1.09099	0.820463	1.06485	1.61514	1.79571	1.87265	1.40798	1.67287	1.44885	1.58934	1.46925	1.50248	-0.646157	0.000150067	0.000766162	0.0183674	0.886554	0.956985	-0.198231	0.171494	0.932326
ENO1	ENSG00000074800.16	chr1	8861000	8879190	18191	-	5.53379	6.09163	5.47157	5.53713	5.65853	6.15676	6.18415	5.86844	5.98435	6.04843	5.47379	4.89388	5.45043	5.31362	5.28293	5.43211	5.23155	5.54494	5.40287	0.324776	0.0450743	0.0833821	-0.383767	0.0195763	0.179074	-0.306493	0.0731499	0.91812
GPR157	ENSG00000180758.12	chr1	9100305	9129102	28798	-	-0.638578	-0.224447	-0.61775	0.00459187	-0.369046	0.924847	0.728405	0.859046	0.851884	0.841046	0.11251	-0.0394289	-0.0498331	-1.11326	-0.272504	-0.0838543	-0.134502	-0.0507306	-0.0896955	1.17774	2.37345e-05	0.000177267	0.126243	0.581471	0.811832	0.248798	0.311449	0.967761
MIR34AHG	ENSG00000228526.7	chr1	9148011	9198906	50896	-	1.03976	1.33363	0.785643	1.38206	1.13527	0.438875	0.256265	0.549797	-0.163941	0.270249	1.24914	1.14479	1.19639	0.877353	1.11692	1.01596	1.30517	1.16901	1.16338	-0.929154	1.90166e-05	0.000149823	-0.0208098	0.88492	0.956617	-0.0246449	0.874255	0.997377
LNCTAM34A	ENSG00000234546.4	chr1	9182004	9196284	14281	+	-0.467163	-0.978055	-0.34475	-0.166018	-0.488997	-1.69	-1.11567	-1.65025	-2.17224	-1.65704	-0.389108	-0.262947	-1.21449	-1.82033	-0.921721	-0.468275	-0.437902	-0.620451	-0.508876	-1.33112	0.00292468	0.00870996	-0.454505	0.188974	0.489748	-0.0560591	0.870557	0.997377
H6PD	ENSG00000049239.13	chr1	9234774	9271337	36564	+	2.09231	2.55543	2.03338	2.88579	2.39173	2.29628	2.67383	1.98303	2.40486	2.3395	2.1808	2.05738	2.60111	1.92495	2.19106	2.44637	1.97797	2.21233	2.21222	-0.111233	0.575493	0.661387	-0.201981	0.316692	0.628623	-0.224798	0.304314	0.967761
SPSB1	ENSG00000171621.14	chr1	9292894	9369532	76639	+	-0.0880334	0.338114	-0.0318966	-0.276193	-0.0145022	0.785801	0.846109	0.877296	1.00361	0.878203	-0.486709	0.149621	0.255353	0.0926385	0.00272596	-0.0219753	-0.193285	-0.0574525	-0.0909043	0.839104	0.000154206	0.000783537	-0.000606559	0.997464	0.998526	-0.131966	0.534905	0.986647
SLC25A33	ENSG00000171612.7	chr1	9539465	9585173	45709	+	-0.0706563	0.169879	0.584035	0.221009	0.226067	1.06835	1.09769	1.29473	0.927386	1.09704	0.569122	0.434884	0.237355	0.0824162	0.330944	0.587325	0.669236	0.693958	0.650173	0.839065	2.84176e-05	0.00020455	0.121783	0.450355	0.734161	0.397624	0.0274943	0.871835
TMEM201	ENSG00000188807.13	chr1	9588911	9614877	25967	+	-1.59309	-1.44865	-1.82581	-1.07319	-1.48519	-1.11484	-1.30608	-1.16779	-1.23044	-1.20479	-1.35983	-1.38323	-1.97624	-3.52548	-2.0612	-1.77386	-1.75747	-1.90917	-1.8135	0.233542	0.462597	0.557849	-0.584336	0.11456	0.396202	-0.385489	0.311957	0.967761
PIK3CD	ENSG00000171608.16	chr1	9651731	9729114	77384	+	-1.98173	-2.23777	-3.34433	-2.44083	-2.50117	-1.7721	-1.91767	-2.27806	-1.81925	-1.94677	-2.79664	-2.6347	-2.46162	-3.09157	-2.74613	-1.72332	-1.88144	-2.9966	-2.20045	0.506164	0.151185	0.227476	-0.300288	0.433965	0.722088	0.242629	0.526835	0.986647
CLSTN1	ENSG00000171603.18	chr1	9728926	9823984	95059	-	4.08758	4.01812	3.87378	4.03456	4.00351	4.19562	4.20911	4.2131	4.3215	4.23483	4.17933	4.06832	4.27507	3.5783	4.02525	3.94662	3.9301	4.0343	3.97034	0.166458	0.153721	0.230509	0.014312	0.899251	0.961553	-0.0843975	0.493092	0.984619
CTNNBIP1	ENSG00000178585.15	chr1	9848276	9910336	62061	-	1.71334	2.15148	1.77015	2.07565	1.92766	2.49483	2.2305	2.73512	2.70659	2.54176	1.31828	1.23087	1.69373	1.44359	1.42162	1.60088	1.70942	2.03057	1.78029	0.551726	0.00131895	0.00455415	-0.511512	0.00521251	0.0948685	-0.196369	0.253872	0.963609
LZIC	ENSG00000162441.12	chr1	9922113	9943407	21295	-	2.42214	2.46693	2.55769	2.55265	2.49985	2.02089	1.98278	2.35425	2.23424	2.14804	2.24788	2.28645	2.39075	2.53808	2.36579	2.65262	2.41154	2.70562	2.58993	-0.419623	0.000839514	0.00312582	-0.142683	0.17525	0.475497	0.043417	0.691908	0.992919
NMNAT1	ENSG00000173614.14	chr1	9943428	9985501	42074	+	0.320581	0.500557	0.587458	0.395214	0.450952	0.657499	0.616369	1.01919	0.864301	0.789339	0.577556	0.523454	0.505247	-0.0785758	0.38192	0.153619	0.509217	0.626689	0.429842	0.276579	0.0889274	0.146853	-0.0609426	0.70755	0.879636	-0.0732266	0.678055	0.992919
UBE4B	ENSG00000130939.20	chr1	10032832	10181239	148408	+	2.25428	1.85063	2.05727	2.0698	2.058	1.88765	2.13456	2.1059	1.89551	2.0059	2.04227	2.10106	2.20711	2.10379	2.11356	1.9423	2.26061	2.02044	2.07445	-0.117809	0.265979	0.359752	0.0459686	0.656712	0.853086	-0.0380228	0.734678	0.992919
KIF1B	ENSG00000054523.18	chr1	10210570	10381603	171034	+	1.63499	1.36246	1.66299	1.55009	1.55263	2.08106	2.02957	2.06177	1.87126	2.01091	1.70808	1.65093	1.41146	1.41583	1.54658	1.18884	1.35267	1.52824	1.35658	0.394864	0.000789554	0.00297281	-0.0135189	0.890392	0.95811	-0.248109	0.0315471	0.907689
PGD	ENSG00000142657.21	chr1	10398592	10420511	21920	+	3.84664	4.24447	4.09608	3.93619	4.03084	4.566	4.43516	4.6856	4.65828	4.58626	3.96285	3.92571	3.76887	3.83292	3.87259	4.22555	4.02038	4.05629	4.10074	0.491767	4.50003e-05	0.000291464	-0.166067	0.0838513	0.342016	0.0204252	0.835645	0.993604
DFFA	ENSG00000160049.12	chr1	10456522	10472529	16008	-	1.35159	1.38181	1.49581	1.51219	1.43535	1.29012	0.917722	1.37998	1.15103	1.18471	1.70832	1.48964	1.65015	1.38347	1.55789	1.67657	1.55217	1.44488	1.55787	-0.315821	0.00977555	0.02358	0.123312	0.252129	0.56154	0.0781161	0.498202	0.984619
PEX14	ENSG00000142655.13	chr1	10472288	10630758	158471	+	0.451067	0.503366	-0.0208434	0.272028	0.301405	-0.224754	0.0308127	-0.123461	-0.157939	-0.118835	0.180526	0.17641	0.337416	0.328646	0.25575	0.2394	0.371908	0.624941	0.412083	-0.508576	0.0066647	0.017244	-0.0698096	0.656756	0.853086	0.046627	0.780547	0.992919
CASZ1	ENSG00000130940.15	chr1	10636604	10796650	160047	-	1.4593	1.35345	1.14029	1.85228	1.45133	0.982111	0.722848	0.81511	0.518654	0.75968	1.30344	1.37663	1.66745	0.987672	1.3338	1.55897	1.34352	1.61868	1.50706	-0.752957	0.000193494	0.000943402	-0.118235	0.44	0.726548	0.00837853	0.95895	0.998327
SRM	ENSG00000116649.10	chr1	11054584	11060020	5437	-	0.800021	1.37824	1.59532	1.42859	1.30054	1.22067	0.818152	1.66772	0.749207	1.11394	1.55192	0.691394	1.11488	-0.156005	0.800548	1.08461	1.24398	1.92345	1.41735	-0.233222	0.458561	0.553915	-0.465906	0.164504	0.463854	0.0893828	0.783521	0.992919
EXOSC10	ENSG00000171824.14	chr1	11066618	11099869	33252	-	2.79417	2.65469	2.62773	2.52164	2.64956	1.91361	1.84093	2.12383	1.89952	1.94447	2.62515	2.65924	2.6123	2.71092	2.6519	2.58439	2.70282	2.8073	2.69817	-0.776959	9.86318e-08	3.22223e-06	-0.00999679	0.903686	0.962735	-0.00626653	0.944081	0.998327
MTOR	ENSG00000198793.13	chr1	11106535	11262551	156017	-	2.1004	2.08492	2.26038	2.27357	2.17982	1.97309	1.82847	1.99733	1.98198	1.94522	2.28618	2.2258	2.14912	2.10943	2.19264	2.31886	2.36196	2.35535	2.34539	-0.298975	0.00065332	0.00254847	0.0065005	0.927496	0.97295	0.116259	0.144463	0.926648
UBIAD1	ENSG00000120942.14	chr1	11273198	11296049	22852	+	0.270502	-0.0479895	0.204366	0.321256	0.187034	0.312044	0.0863668	0.368625	0.445993	0.303257	0.231353	0.13956	0.0412038	0.101044	0.12829	0.335876	0.440435	0.201519	0.325943	0.0490147	0.698992	0.769505	-0.0665958	0.606346	0.826415	0.0909968	0.508505	0.985156
FBXO2	ENSG00000116661.11	chr1	11637018	11655785	18768	-	-1.31023	-1.16906	-1.80237	-0.569874	-1.21288	-0.770509	-1.18675	-1.13093	-0.562459	-0.912662	-0.849462	-1.31127	-0.365265	-0.450249	-0.744062	-1.21516	-2.21517	-0.71626	-1.3822	0.259857	0.466708	0.561622	0.498417	0.161899	0.460704	-0.218567	0.599536	0.989313
AGTRAP	ENSG00000177674.16	chr1	11736084	11754802	18719	+	1.29519	1.65587	1.17825	1.72791	1.46431	1.69187	1.32305	1.631	1.24045	1.47159	1.02365	1.08373	1.40084	1.3978	1.2265	1.46732	1.35193	1.52029	1.44651	-0.0490397	0.755431	0.81486	-0.24752	0.139046	0.428635	-0.0617805	0.719089	0.992919
MTHFR	ENSG00000177000.13	chr1	11785723	11806455	20733	-	0.225771	0.461918	0.121219	0.915521	0.431107	1.36214	1.32869	1.44967	1.33373	1.36856	0.740683	0.792558	0.910789	0.591892	0.75898	0.700449	0.6204	0.765162	0.695337	0.88617	2.39954e-06	3.07559e-05	0.334241	0.0199107	0.180581	0.224826	0.129961	0.926648
CLCN6	ENSG00000011021.23	chr1	11806096	11848079	41984	+	0.229596	0.278166	0.147327	0.452207	0.276824	-1.0105	-1.08393	-0.695322	-1.18276	-0.993129	0.0372368	0.235296	0.409839	0.246694	0.232267	0.490969	0.390288	0.372362	0.417873	-1.35335	2.86009e-08	1.3388e-06	-0.050476	0.662731	0.855854	0.0958146	0.44025	0.983555
KIAA2013	ENSG00000116685.16	chr1	11919591	11926428	6838	-	2.59352	2.8026	2.63019	2.77504	2.70034	2.77081	2.71728	2.79154	2.90901	2.79716	2.45353	2.42734	2.51903	2.43109	2.45775	2.72772	2.51897	2.7075	2.65139	0.0329989	0.692202	0.763741	-0.249018	0.00909473	0.124111	-0.0958853	0.301771	0.967761
PLOD1	ENSG00000083444.17	chr1	11934205	11975538	41334	+	1.37996	1.30799	1.08914	1.07165	1.21218	1.63807	1.4992	1.52426	1.521	1.54563	1.702	1.17091	1.42294	1.48503	1.44522	0.819298	1.1932	1.24889	1.08713	0.263012	0.0538441	0.0966125	0.218163	0.105465	0.380236	-0.191657	0.201384	0.956903
MFN2	ENSG00000116688.18	chr1	11980181	12015211	35031	+	1.86763	2.09125	1.96416	2.01543	1.98462	1.72969	1.5954	2.00502	1.95881	1.82223	1.72479	1.71955	1.70882	1.63142	1.69614	1.94892	1.70956	2.03022	1.89623	-0.229906	0.0255012	0.0520908	-0.295494	0.0061976	0.100762	-0.136994	0.192753	0.953707
MIIP	ENSG00000116691.11	chr1	12019466	12032045	12580	+	-0.467175	0.121624	-0.518584	-0.0503011	-0.228609	-0.515635	-0.70245	-0.400486	-0.597793	-0.554091	-0.222056	-0.468258	-0.200178	-1.20766	-0.524538	0.0426562	-0.226793	-0.198829	-0.127655	-0.401853	0.100748	0.162632	-0.291376	0.220793	0.528308	0.0656594	0.784115	0.992919
TNFRSF1B	ENSG00000028137.19	chr1	12166991	12209228	42238	+	0.286952	0.985644	1.05465	0.751299	0.769636	1.11175	1.07963	1.29559	1.01375	1.12518	0.524066	0.21872	0.715258	0.51291	0.492739	0.806919	1.12179	1.27064	1.06645	0.315757	0.0809792	0.135751	-0.26643	0.163243	0.462165	0.264967	0.169791	0.932326
VPS13D	ENSG00000048707.15	chr1	12230030	12512047	282018	+	2.74495	2.72675	2.78483	2.63402	2.72264	2.15727	2.07352	2.04613	2.16475	2.11042	2.46123	2.70738	2.82174	2.83025	2.70515	2.78268	2.74948	2.70696	2.74638	-0.677481	9.64192e-07	1.59484e-05	-0.0253834	0.778104	0.910151	-0.0271291	0.780309	0.992919
DHRS3	ENSG00000162496.9	chr1	12567910	12618210	50301	-	3.94763	4.24315	3.64487	3.51521	3.83772	3.91903	3.74407	3.54679	3.43093	3.6602	4.28937	4.28565	3.96859	3.83106	4.09367	4.32098	4.17661	4.05056	4.18272	-0.243733	0.125174	0.194551	0.244859	0.118792	0.402902	0.290773	0.0882987	0.91812
PRDM2	ENSG00000116731.22	chr1	13700198	13825079	124882	+	1.51284	1.33851	1.48199	1.53856	1.46798	2.48774	2.49036	2.48225	2.36253	2.45572	1.53513	1.64989	1.53427	1.54981	1.56727	1.58015	1.70516	1.58406	1.62312	0.926437	7.28589e-10	1.27543e-07	0.0916636	0.235906	0.544507	0.104549	0.211858	0.960209
KAZN	ENSG00000189337.17	chr1	13892792	15118043	1225252	+	-0.99387	-0.865136	-1.1399	-0.606278	-0.901296	-1.20276	-1.32852	-1.53879	-1.3217	-1.34794	-0.924646	-0.846222	-0.690674	-0.80736	-0.817226	-0.435075	-0.86705	-0.844801	-0.715642	-0.508755	0.00346098	0.0100107	0.0822414	0.55995	0.800251	0.148713	0.331257	0.97
TMEM51-AS1	ENSG00000175147.13	chr1	15111815	15153618	41804	-	0.953825	1.3369	0.385313	1.06531	0.935337	0.498577	0.608155	0.314239	0.458172	0.469786	0.711036	0.473929	1.16002	0.691421	0.759102	1.09763	0.602821	0.918414	0.872955	-0.53462	0.0107638	0.0254676	-0.186717	0.314661	0.626235	-0.114802	0.562077	0.98777
TMEM51	ENSG00000171729.14	chr1	15152532	15220478	67947	+	2.90794	3.01026	2.51648	3.00232	2.85925	2.56296	2.46346	2.55527	2.40641	2.49702	2.98106	2.83131	2.71738	2.80531	2.83376	3.09637	2.82877	2.80489	2.91001	-0.431876	0.00153589	0.00516367	-0.0378416	0.733408	0.890088	-0.000431677	0.997124	0.999476
FHAD1	ENSG00000142621.19	chr1	15247272	15400283	153012	+	0.780097	1.18083	0.972647	0.431154	0.841182	0.702979	0.801787	-0.0716769	-0.3582	0.268722	-0.0225296	-0.0810328	0.348916	0.295176	0.135132	0.468757	0.483774	0.330824	0.427785	-0.622635	0.0132218	0.0302094	-0.72361	0.00553309	0.0961442	-0.470209	0.0676115	0.91812
EFHD2	ENSG00000142634.13	chr1	15409888	15430339	20452	+	4.27617	4.56495	4.04063	4.60933	4.37277	4.38466	4.25773	4.50235	4.65123	4.44899	4.2756	4.12924	4.47743	4.44749	4.33244	4.5686	4.39347	4.71244	4.55817	0.0103807	0.936099	0.954854	-0.0485463	0.708924	0.880212	0.135509	0.33848	0.971981
CASP9	ENSG00000132906.18	chr1	15490832	15526534	35703	-	-0.434467	-0.692232	-0.550256	-0.111895	-0.447213	0.791037	0.288709	0.619716	0.65955	0.589753	-0.0552398	0.00530982	-0.19184	-0.464405	-0.176544	-0.147302	0.0314935	-0.331022	-0.148944	0.994345	1.22634e-05	0.000107412	0.281558	0.122369	0.408185	0.259199	0.183894	0.947534
DNAJC16	ENSG00000116138.13	chr1	15526813	15592379	65567	+	1.7093	1.85962	1.81294	1.86936	1.8128	1.76581	1.98541	1.86076	1.75388	1.84146	2.01501	2.10203	1.91111	1.94053	1.99217	1.8729	1.88074	1.82876	1.8608	-0.0320462	0.681151	0.75448	0.173833	0.0355747	0.234214	-0.000517892	0.995088	0.999476
AGMAT	ENSG00000116771.6	chr1	15571699	15585051	13353	-	0.705378	0.53223	0.939411	0.821413	0.749608	0.136447	-0.574962	0.705604	0.584811	0.212975	-1.21478	-0.958067	0.191458	-0.336123	-0.579377	0.37611	0.579304	0.726411	0.560608	-0.635409	0.032195	0.0631691	-1.37623	0.000382785	0.0276362	-0.239756	0.406157	0.983555
DDI2	ENSG00000197312.12	chr1	15617458	15669044	51587	+	2.19792	2.06696	2.15314	2.09588	2.12848	2.81158	2.70669	2.76641	2.71564	2.75008	2.14765	1.97226	2.01549	1.92354	2.01473	2.07995	1.97664	2.12316	2.05992	0.55741	3.90146e-07	8.32334e-06	-0.121771	0.0959608	0.365291	-0.11968	0.127503	0.926648
PLEKHM2	ENSG00000116786.13	chr1	15684320	15734769	50450	+	1.2374	1.14524	1.17512	1.39673	1.23862	1.55572	1.36934	1.69256	1.17968	1.44932	1.52331	1.39807	1.58369	1.03428	1.38484	1.42701	1.30688	1.30017	1.34468	0.152516	0.258858	0.351685	0.151188	0.264254	0.574186	0.0605714	0.676947	0.992919
FBLIM1	ENSG00000162458.13	chr1	15756607	15786594	29988	+	1.76907	1.88311	1.5332	2.49981	1.9213	1.42424	0.812356	1.40982	1.7301	1.34413	2.01699	1.88938	2.22083	2.21661	2.08595	2.02605	1.68936	2.16901	1.96147	-0.650082	0.00602119	0.0158682	0.164843	0.398429	0.692651	0.00119632	0.995502	0.999476
FLJ37453	ENSG00000179743.4	chr1	15834474	15848147	13674	-	-0.780734	-0.881148	-1.05513	-0.552907	-0.817479	-0.32569	-0.561041	-0.643717	-0.705264	-0.558928	-0.827307	-0.371407	-1.03546	-0.661785	-0.723989	-1.31785	-1.47646	-1.22249	-1.33893	0.219346	0.308064	0.404184	0.0811234	0.707311	0.879636	-0.614906	0.0301345	0.899347
SPEN	ENSG00000065526.12	chr1	15836095	15940456	104362	+	2.79568	2.22752	2.80726	2.26951	2.52499	2.68642	2.65022	2.68753	2.44477	2.61723	2.66966	2.40046	2.41776	1.92758	2.35387	1.93672	2.15013	2.22094	2.1026	0.0274014	0.860401	0.897849	-0.178544	0.262291	0.572178	-0.474924	0.011743	0.810968
ZBTB17	ENSG00000116809.12	chr1	15941869	15976132	34264	-	0.01404	0.118748	-0.355101	0.533463	0.0777875	0.223315	-0.271998	0.190805	-0.00500574	0.0342791	0.325246	0.451522	0.240853	-0.125346	0.223069	0.34217	-0.0344045	0.327484	0.21175	-0.10802	0.57557	0.661387	0.152526	0.418559	0.708258	0.0963144	0.637038	0.989313
EPHA2	ENSG00000142627.13	chr1	16124337	16156069	31733	-	3.63659	4.03415	3.30985	3.3413	3.58047	3.64659	3.7013	4.09861	3.57957	3.75652	3.79748	3.35495	3.46291	3.12866	3.436	3.87916	3.44928	3.7414	3.68995	0.107252	0.516831	0.608381	-0.153753	0.360239	0.66581	0.0562565	0.752273	0.992919
AL451042.1	ENSG00000224621.1	chr1	16159266	16161883	2618	+	0.309796	1.30344	0.946638	0.794923	0.838698	-0.354702	0.584915	1.26316	-0.423668	0.267425	0.645852	0.366165	0.670485	1.16687	0.712342	0.453779	0.32445	0.868498	0.548909	-0.72204	0.0940747	0.15381	-0.140174	0.713259	0.88239	-0.350177	0.419047	0.983555
ARHGEF19	ENSG00000142632.17	chr1	16197854	16212652	14799	-	-1.63356	-1.08125	-1.5869	-0.291368	-1.14827	-0.940864	-1.6376	-1.08088	-0.919335	-1.14467	-1.57302	-0.849101	-0.880125	-2.48936	-1.4479	-0.766584	-0.387932	-0.341098	-0.498538	-0.0375612	0.918978	0.942354	-0.272237	0.483355	0.755456	0.659689	0.0848816	0.91812
ANO7L1	ENSG00000237276.8	chr1	16215909	16228027	12119	-	-1.56129	-1.15268	-1.25116	-0.68175	-1.16172	-0.963151	-1.09642	-1.40515	-0.855178	-1.07997	-1.33122	-1.50493	-1.77377	-0.875467	-1.37134	-1.82957	-0.954221	-1.10269	-1.29549	0.0576005	0.856359	0.89472	-0.240923	0.470211	0.746531	-0.194326	0.589287	0.989313
FBXO42	ENSG00000037637.11	chr1	16246840	16352480	105641	-	0.62002	0.649448	0.475044	1.72242	0.866732	1.08552	0.814299	1.04269	0.780613	0.93078	0.911595	0.83365	0.651471	0.571522	0.742059	0.675386	0.65349	0.584473	0.637783	0.0174611	0.928606	0.949788	-0.11471	0.563843	0.802036	-0.264402	0.236397	0.963609
SZRD1	ENSG00000055070.17	chr1	16352575	16398145	45571	+	2.61446	2.86424	2.69248	2.94646	2.77941	3.01555	2.91638	2.98238	3.06609	2.9951	3.03585	2.94964	2.91796	2.7811	2.92114	2.94138	2.77085	3.01531	2.90918	0.154335	0.0904987	0.149141	0.138901	0.125168	0.411914	0.083583	0.382522	0.981461
NECAP2	ENSG00000157191.20	chr1	16440721	16460078	19358	+	1.70784	2.18558	1.62406	1.90796	1.85636	1.75383	1.62932	1.85088	1.96078	1.7987	1.83954	1.96656	2.05487	2.02846	1.97236	2.10906	1.80773	1.8332	1.91666	-0.126682	0.312009	0.408149	0.107437	0.381098	0.681678	0.0130252	0.921543	0.998327
LINC01772	ENSG00000226029.1	chr1	16460948	16468481	7534	+	-0.748612	-0.665378	-0.355767	-1.0098	-0.694888	-0.00962976	-0.0881586	0.118592	0.38084	0.100411	-1.09957	-1.3482	-0.825586	-1.05374	-1.08177	-1.12694	-1.39416	-0.610788	-1.04396	0.752741	0.00175209	0.00575428	-0.414172	0.0946644	0.363418	-0.417545	0.121527	0.926648
CROCCP3	ENSG00000080947.15	chr1	16467436	16499257	31822	-	-1.16514	-1.23121	-1.15425	-0.904498	-1.11378	-0.854549	-0.41619	-0.597856	-0.781536	-0.662533	-0.954159	-1.05935	-0.966244	-1.27068	-1.06261	-1.13111	-1.36146	-1.14446	-1.21234	0.408961	0.0143205	0.0323096	0.0573532	0.717549	0.883192	-0.142343	0.425042	0.983555
NBPF1	ENSG00000219481.10	chr1	16562319	16613562	51244	-	1.75148	1.46982	1.54403	1.72647	1.62295	2.4322	2.40301	2.23005	2.41201	2.36932	2.20207	2.34378	1.66743	1.7689	1.99555	1.5693	1.58566	1.88582	1.68026	0.682694	7.89715e-05	0.000458716	0.364909	0.0133037	0.148742	0.00533542	0.970882	0.998327
CROCCP2	ENSG00000215908.10	chr1	16618253	16657232	38980	-	1.08991	0.997149	0.94897	1.72453	1.19014	0.870319	0.898579	1.07837	0.994625	0.960473	1.21664	1.34167	1.33587	1.03336	1.23188	1.41444	1.16606	1.34503	1.30851	-0.289124	0.063041	0.110145	0.0476358	0.738426	0.891652	0.0810987	0.599197	0.989313
AL137798.2	ENSG00000282143.1	chr1	16656879	16667524	10646	+	-0.842283	-1.09097	-1.6005	-0.712148	-1.06147	-1.4151	-1.75254	-2.67682	-0.782359	-1.65671	-0.928728	-1.35722	-0.637503	-1.62722	-1.13767	-0.713751	-0.786496	-0.0421142	-0.514121	-1.12648	0.0829556	0.138429	-0.109997	0.841817	0.937231	0.631754	0.255832	0.963609
AL021920.2	ENSG00000280114.1	chr1	16681097	16688749	7653	-	-0.146148	-0.0793092	-1.9894	0.0399756	-0.543719	-0.901794	-1.20365	-2.77734	-0.843658	-1.43161	-0.772474	-1.23553	-0.0968809	-1.00195	-0.77671	-0.445618	-0.496079	-0.894154	-0.611951	-1.16775	0.0731003	0.124786	-0.258793	0.636698	0.844199	-0.120197	0.836353	0.993635
ESPNP	ENSG00000268869.6	chr1	16687339	16720157	32819	-	-3.26412	-2.80155	-3.57622	-2.37706	-3.00474	-2.64729	-3.56415	-3.59792	-3.59565	-3.35125	-3.32437	-4.26402	-2.24242	-3.01571	-3.21163	-2.60337	-3.00203	-2.75379	-2.7864	-0.460409	0.366657	0.464384	-0.277517	0.575594	0.808388	0.239287	0.633813	0.989313
AL021920.3	ENSG00000282740.1	chr1	16739938	16750589	10652	-	-0.84581	-0.872039	-1.60402	-0.948039	-1.06748	-1.41863	-1.75607	-2.68035	-0.589021	-1.61102	-0.932256	-1.09797	-0.358642	-1.2991	-0.921993	-1.12817	-0.790024	0.459732	-0.486153	-1.07632	0.131988	0.203557	0.175581	0.769322	0.906944	0.625645	0.312962	0.967761
CROCC	ENSG00000058453.17	chr1	16740273	16972964	232692	+	-0.753249	-0.831455	-0.650955	0.160673	-0.518746	-0.360148	-0.216044	-0.479828	-0.574057	-0.407519	-0.30556	-0.463753	-0.252183	-0.93592	-0.489354	-0.627372	-1.1244	-0.459958	-0.737243	0.0789047	0.713051	0.780879	0.0578242	0.788533	0.91533	-0.244128	0.324151	0.969724
MST1L	ENSG00000186715.11	chr1	16754910	16770237	15328	-	1.49027	1.14316	1.05854	2.233	1.48125	0.993149	0.987998	0.741599	1.07615	0.949724	1.56551	1.66121	1.66173	1.30767	1.54903	1.65388	1.51478	1.45989	1.54285	-0.590155	0.00875747	0.0215463	0.0733661	0.696783	0.87356	0.0216589	0.91563	0.998327
ATP13A2	ENSG00000159363.19	chr1	16985958	17011928	25971	-	1.44861	1.69506	1.01419	1.51041	1.41707	1.85021	1.7223	1.91475	2.10256	1.89745	1.94761	1.6625	1.72209	1.32748	1.66492	1.56094	1.53367	2.08129	1.7253	0.408242	0.0197932	0.0422761	0.242787	0.149433	0.444714	0.252516	0.163188	0.926927
SDHB	ENSG00000117118.10	chr1	17018722	17054032	35311	-	3.86677	3.97618	3.78654	3.95173	3.8953	3.92786	4.09236	4.08409	4.08992	4.04856	3.82702	3.86368	3.81533	3.96746	3.86837	3.85317	3.93784	3.99838	3.9298	0.0884017	0.256806	0.349566	-0.0368627	0.633091	0.841306	-0.01707	0.837492	0.994237
PADI1	ENSG00000142623.11	chr1	17205128	17246007	40880	+	-3.42754	-1.86855	-4.18575	-3.52977	-3.2529	-3.52669	-4.0315	-4.63698	-3.59565	-3.94771	-3.73235	-4.67841	-2.81752	-3.61135	-3.70991	-4.28659	-5.26208	-3.90416	-4.48428	-0.987734	0.170433	0.250975	-0.636314	0.349706	0.656819	-1.95853	0.0404949	0.913554
RCC2	ENSG00000179051.14	chr1	17406760	17439677	32918	-	4.07441	4.0681	4.1729	4.02763	4.08576	4.10633	3.98374	4.22891	3.94542	4.0661	4.27409	4.15937	3.90765	3.80633	4.03686	4.24287	4.4501	4.1621	4.28502	-0.0843418	0.399198	0.495951	-0.0563238	0.570987	0.805725	0.148449	0.17603	0.939634
ARHGEF10L	ENSG00000074964.17	chr1	17539698	17697874	158177	+	1.08316	1.29862	0.816651	1.67232	1.21769	0.53167	0.287094	0.2848	0.435069	0.384658	0.887685	0.936925	1.39425	0.787574	1.00161	1.40438	1.14259	1.21272	1.25323	-0.897752	8.31405e-05	0.000479014	-0.213914	0.199647	0.502147	-0.0071822	0.966811	0.998327
ALDH4A1	ENSG00000159423.17	chr1	18871430	18902724	31295	-	-0.870899	-0.435586	-0.439894	-0.265696	-0.503019	-0.119847	-0.728262	-0.043954	-0.356747	-0.312202	-0.551094	-0.21819	-0.211465	-0.880162	-0.465228	-0.261868	-0.510837	-0.524829	-0.432511	0.145979	0.496194	0.589628	0.0618153	0.775288	0.909826	0.047801	0.838743	0.994614
IFFO2	ENSG00000169991.11	chr1	18904280	18956676	52397	-	1.26304	1.58545	1.8189	1.24728	1.47867	2.0744	1.82309	1.90446	1.58997	1.84798	1.29851	1.74908	1.33861	0.454442	1.21016	1.95121	1.66296	1.48006	1.69808	0.316159	0.135352	0.207593	-0.259908	0.237977	0.546666	0.178744	0.428272	0.983555
UBR4	ENSG00000127481.15	chr1	19074510	19210266	135757	-	3.0443	2.9106	3.01865	2.91705	2.97265	3.25041	3.21441	3.19435	3.14397	3.20078	3.18722	3.14417	3.10151	2.78219	3.05377	2.91212	2.96723	3.07791	2.98575	0.163396	0.0658233	0.114194	0.0726707	0.392267	0.687907	-0.0375124	0.679433	0.992919
EMC1-AS1	ENSG00000230424.1	chr1	19210501	19240704	30204	+	-0.79736	-0.665741	-0.575425	0.35196	-0.421642	1.37873	1.7737	1.92804	1.36776	1.61206	0.266918	-0.183888	0.333236	-0.337745	0.01963	0.430626	0.098525	-0.138374	0.130259	2.36039	4.59361e-06	4.93707e-05	0.625594	0.142574	0.434006	0.716627	0.115422	0.926648
EMC1	ENSG00000127463.15	chr1	19215660	19251527	35868	-	1.12936	1.12273	1.11086	1.09628	1.11481	1.01584	0.926533	1.18854	0.926822	1.01443	1.31802	1.06818	1.27136	0.691524	1.08727	1.17852	1.14919	1.32328	1.21699	-0.167019	0.158184	0.236121	-0.0281431	0.804464	0.922537	0.051131	0.676099	0.992919
MRTO4	ENSG00000053372.5	chr1	19251805	19260128	8324	+	1.97879	2.20258	1.92248	1.90155	2.00135	1.65429	1.55799	1.77041	1.49644	1.61978	2.06261	1.6164	1.81356	1.45992	1.73812	2.30117	2.39134	2.21227	2.30159	-0.453367	0.00244602	0.00754651	-0.268855	0.0454238	0.260886	0.247774	0.0677284	0.91812
AL035413.2	ENSG00000286064.1	chr1	19260521	19262307	1787	-	0.590185	0.400539	0.00527532	0.324539	0.330135	0.51657	-0.872846	-0.0143752	0.486692	0.0290102	-0.135458	0.396813	1.25496	0.838593	0.588727	0.144412	-0.0158317	1.55082	0.5598	-0.592511	0.33047	0.42748	0.26541	0.628429	0.838978	0.178869	0.764482	0.992919
AKR7L	ENSG00000211454.15	chr1	19265982	19274194	8213	-	1.78337	1.60845	1.5918	2.3386	1.83056	1.50695	1.23019	1.95463	1.95791	1.66242	1.23556	1.25938	2.17554	1.38644	1.51423	2.04522	1.41701	2.3564	1.93954	-0.241209	0.351716	0.449234	-0.310786	0.240564	0.549156	0.0743231	0.782093	0.992919
AKR7A3	ENSG00000162482.5	chr1	19282573	19288770	6198	-	4.0386	3.92688	3.79308	4.72033	4.11972	3.97143	3.67303	4.32664	4.39801	4.09228	3.46864	3.00419	3.99512	3.62211	3.52251	4.24448	3.6847	4.37587	4.10168	-0.0949234	0.681383	0.754671	-0.597808	0.0235725	0.194595	-0.056599	0.820953	0.992919
AKR7A2	ENSG00000053371.12	chr1	19303965	19312146	8182	-	2.90651	2.84408	2.91608	3.36138	3.00701	3.28271	3.23421	3.7501	3.60871	3.46893	3.33981	3.2449	3.51352	3.26148	3.33993	2.85729	2.66114	3.31865	2.94569	0.400806	0.0177807	0.0387548	0.33779	0.0420798	0.252254	-0.10337	0.558089	0.987157
SLC66A1	ENSG00000040487.13	chr1	19312326	19329300	16975	+	-0.899931	-0.222684	-0.347623	-0.0193853	-0.372406	0.0936913	-0.149386	0.273137	0.33664	0.138521	-0.664042	-0.443307	-0.0964541	-0.548435	-0.438059	-0.0147218	-0.53232	-0.0153701	-0.187471	0.486595	0.0430396	0.080345	-0.0427912	0.859144	0.94483	0.180214	0.480531	0.983555
CAPZB	ENSG00000077549.19	chr1	19338775	19485539	146765	-	1.71046	1.55923	1.65464	1.82156	1.68647	1.54071	1.95208	1.95694	1.70094	1.78767	1.48097	1.58484	1.7165	1.73343	1.62893	1.60984	1.964	1.85967	1.81117	0.0370648	0.740643	0.803999	-0.0657656	0.559391	0.800051	0.0736741	0.544082	0.986647
MICOS10	ENSG00000173436.15	chr1	19484403	19629821	145419	+	0.111685	0.236934	0.246713	0.312348	0.22692	0.310364	0.219149	0.29222	0.32496	0.286673	0.153663	0.128202	0.083173	0.0821356	0.111793	0.0368588	0.0990691	0.308184	0.148037	0.00111317	0.99164	0.995222	-0.119058	0.279831	0.590287	-0.126488	0.290984	0.96671
TMCO4	ENSG00000162542.13	chr1	19682213	19799945	117733	-	1.37462	1.47299	0.978732	1.48274	1.32727	0.945487	0.914357	0.501785	0.885516	0.811786	1.13919	1.37473	1.32787	1.08558	1.23184	1.36426	0.995584	1.18983	1.18323	-0.584686	0.000957741	0.00347896	-0.106398	0.448721	0.733012	-0.195679	0.212205	0.960209
OTUD3	ENSG00000169914.6	chr1	19882395	19912945	30551	+	0.919876	0.990922	0.73505	0.945443	0.897823	2.25786	2.17259	2.44175	2.47415	2.33659	1.26838	0.752087	0.701814	0.421103	0.785846	0.828543	0.931691	0.899475	0.886569	1.3756	7.29165e-09	5.03793e-07	-0.11506	0.423544	0.712526	-0.0659306	0.668347	0.991848
Z98257.1	ENSG00000227066.2	chr1	20154171	20160568	6398	+	1.17845	1.77663	1.2265	0.470479	1.16301	-0.156883	-0.536306	-0.952934	-0.318139	-0.491065	1.17995	1.39573	1.12106	1.45928	1.28901	1.1601	0.80202	0.913812	0.958645	-1.7771	8.76075e-06	8.23188e-05	0.0955284	0.653928	0.851752	-0.269356	0.275939	0.96588
UBXN10	ENSG00000162543.6	chr1	20186096	20196050	9955	+	1.2812	1.91046	1.59843	1.66485	1.61374	0.655303	1.03862	0.357516	0.332434	0.595969	0.721379	0.918472	1.84214	1.91031	1.34807	1.48992	1.57079	1.3084	1.45637	-1.06877	0.00101099	0.00364235	-0.276407	0.271357	0.582607	-0.201944	0.451941	0.983555
CAMK2N1	ENSG00000162545.6	chr1	20482391	20486210	3820	-	4.43269	4.8178	4.1824	4.35934	4.44806	4.70352	4.6074	4.4111	4.97887	4.67522	4.17049	4.12621	4.55458	4.76448	4.40394	4.57537	4.37037	4.34989	4.43188	0.160599	0.339516	0.436574	-0.0558337	0.737845	0.891287	-0.0682013	0.705545	0.992919
MUL1	ENSG00000090432.7	chr1	20499448	20508151	8704	-	1.48482	1.66002	1.45221	1.91852	1.62889	1.47208	1.38053	1.67438	1.27902	1.4515	1.71385	1.51619	1.37928	1.64209	1.56285	1.90272	1.41892	1.39506	1.57223	-0.236695	0.125033	0.194403	-0.070636	0.629445	0.839884	-0.0928056	0.56185	0.987764
CDA	ENSG00000158825.6	chr1	20589086	20618903	29818	+	1.53032	2.0471	1.09921	-0.517358	1.03982	1.3514	1.45606	1.01066	2.29241	1.52763	1.52404	0.706697	1.06657	0.798751	1.02402	1.35886	1.06775	1.50333	1.30998	0.393194	0.372682	0.470231	-0.0570683	0.901841	0.962735	0.197123	0.68388	0.992919
PINK1	ENSG00000158828.8	chr1	20633458	20651511	18054	+	1.8749	2.12194	1.5281	2.12274	1.91192	2.42224	2.31806	2.41444	2.90112	2.51397	2.22236	2.32845	2.60039	2.53524	2.42161	2.07584	1.60721	1.9675	1.88352	0.533622	0.00378557	0.0107717	0.501313	0.00596948	0.0994847	-0.0759853	0.677738	0.992919
PINK1-AS	ENSG00000117242.7	chr1	20642657	20652193	9537	-	-0.208838	-0.761123	-0.769341	-0.0783677	-0.454417	-0.0488821	0.327714	0.486622	0.206908	0.243091	-0.178596	-0.216808	-0.240291	-0.244467	-0.22004	-0.285052	-0.126184	0.0252917	-0.128648	0.642169	0.00197329	0.00634457	0.228952	0.228106	0.535053	0.276872	0.176664	0.941052
DDOST	ENSG00000244038.11	chr1	20651767	20661544	9778	-	3.94793	4.14912	4.09119	4.20347	4.09793	4.14948	4.10287	4.53256	4.32791	4.27821	3.76381	3.93893	3.9156	3.76681	3.84629	4.19455	4.11138	4.15259	4.15284	0.116196	0.213089	0.301058	-0.25786	0.0119201	0.140554	0.00643893	0.948046	0.998327
HP1BP3	ENSG00000127483.19	chr1	20740266	20787323	47058	-	3.55611	3.49699	3.53719	3.52383	3.52853	3.76483	3.69094	3.80717	3.62187	3.7212	3.73516	3.76339	3.48842	3.44321	3.60755	3.56295	3.63106	3.51027	3.56809	0.128003	0.104751	0.16802	0.0709906	0.354266	0.660864	-0.0112924	0.889982	0.997777
EIF4G3	ENSG00000075151.21	chr1	20806292	21176888	370597	-	3.4846	3.12914	3.56165	2.90632	3.27043	2.47978	2.52375	2.30811	2.46113	2.44319	3.25546	3.20095	3.20003	3.49686	3.28832	3.00518	3.18191	3.11511	3.10073	-0.892694	4.27844e-06	4.68904e-05	0.00924945	0.944017	0.978473	-0.221331	0.13431	0.926648
ECE1	ENSG00000117298.16	chr1	21217247	21345572	128326	-	2.7955	2.97562	2.64588	2.63458	2.7629	3.16511	2.9122	3.10881	3.17266	3.0897	2.92726	2.48017	2.88407	2.0569	2.5871	3.12118	2.79828	3.0256	2.98169	0.260173	0.0987046	0.159968	-0.180401	0.247852	0.557503	0.167254	0.313398	0.968249
NBPF3	ENSG00000142794.19	chr1	21440128	21485005	44878	+	-1.94646	-2.73532	-1.69024	-1.83581	-2.05196	-1.47559	-1.33056	-2.38324	-1.29983	-1.62231	-1.08899	-1.41825	-0.692365	-0.784212	-0.995954	-1.82851	-2.1077	-2.03781	-1.99134	0.412132	0.209601	0.297016	1.10846	0.0016622	0.0561095	0.0356301	0.92218	0.998327
RAP1GAP	ENSG00000076864.19	chr1	21596215	21669363	73149	-	1.7628	1.77019	1.44873	2.17257	1.78857	1.67246	1.62832	1.43034	1.93946	1.66764	1.0606	1.17535	2.06874	1.62597	1.48266	2.09782	1.48488	2.18435	1.92235	-0.185213	0.405778	0.502659	-0.312404	0.174788	0.475294	0.0911176	0.696965	0.992919
USP48	ENSG00000090686.16	chr1	21678298	21783606	105309	-	2.89029	2.69534	2.86042	2.80354	2.8124	2.95396	2.92336	2.81847	2.78551	2.87033	2.9137	2.95517	2.87513	2.75337	2.87434	2.78324	2.87174	2.71076	2.78858	-0.00629636	0.934175	0.953822	0.0541506	0.480703	0.7528	-0.0750131	0.369484	0.97981
HSPG2	ENSG00000142798.20	chr1	21822244	21937310	115067	-	3.40122	3.62959	3.09896	3.46443	3.39855	3.50205	3.13447	3.6832	3.78488	3.52615	3.10626	3.03261	3.6461	2.18325	2.99206	3.58089	3.1886	3.69837	3.48929	0.0643259	0.78167	0.836666	-0.415873	0.0858118	0.345383	0.0398338	0.873549	0.997377
CDC42	ENSG00000070831.17	chr1	22025511	22101360	75850	+	3.4796	3.62554	3.49139	3.48205	3.51965	3.56768	3.52407	3.64204	3.62154	3.58883	3.309	3.3871	3.52052	3.65401	3.46766	3.60432	3.61037	3.67952	3.6314	0.00459073	0.956157	0.969356	-0.0597062	0.477749	0.75048	0.0609471	0.502309	0.984619
WNT4	ENSG00000162552.15	chr1	22117313	22143969	26657	-	-2.13741	-1.66086	-2.60334	-1.90621	-2.07696	-1.37353	-1.20264	-1.26913	-0.984469	-1.20744	-2.7943	-2.72939	-1.53564	-1.4518	-2.12778	-1.70717	-2.63156	-1.67203	-2.00359	0.857386	0.0225886	0.047105	-0.096799	0.802991	0.921504	0.0354722	0.931815	0.998327
ZBTB40	ENSG00000184677.18	chr1	22428838	22531157	102320	+	1.33537	1.11692	1.43816	1.45877	1.33731	0.716863	0.767858	0.916926	0.688977	0.772656	1.51974	1.67016	1.65685	1.41163	1.5646	1.4545	1.22044	1.5558	1.41025	-0.628768	2.21408e-05	0.000168415	0.225589	0.0373554	0.240198	0.027723	0.802554	0.992919
EPHB2	ENSG00000133216.17	chr1	22710839	22921500	210662	+	-4.33617	-3.80561	-3.9041	-2.77064	-3.70413	-3.38347	-2.55144	-4.05808	-4.19497	-3.54699	-2.73804	-3.61751	-2.34967	-3.5284	-3.05841	-3.19957	-3.34164	-3.47403	-3.33842	0.197234	0.677178	0.75127	0.774017	0.0936917	0.361827	0.413962	0.40735	0.983555
KDM1A	ENSG00000004487.17	chr1	23019443	23083689	64247	+	2.88513	2.63371	2.67874	2.96793	2.79137	2.61843	2.72058	2.81854	2.48277	2.66008	2.94751	2.88561	2.91013	2.79372	2.88424	2.905	2.97862	2.7662	2.88327	-0.195181	0.0489314	0.0893023	0.08598	0.355673	0.661735	0.0410237	0.680874	0.992919
LUZP1	ENSG00000169641.13	chr1	23084023	23177808	93786	-	2.38233	2.22063	2.33453	2.12718	2.26617	3.08554	3.08827	3.08513	3.06383	3.08069	2.32387	2.31441	1.97822	2.24515	2.21541	2.36875	2.21646	2.35836	2.31452	0.749608	1.14573e-07	3.51953e-06	-0.061573	0.478403	0.750677	-0.003381	0.97099	0.998327
HNRNPR	ENSG00000125944.21	chr1	23303771	23344336	40566	-	3.61652	3.66028	3.73627	3.72158	3.68366	3.31408	3.39472	3.50978	3.23481	3.36335	3.67652	3.68164	3.55449	3.68947	3.65053	3.75381	3.72682	3.73669	3.73911	-0.385385	3.76501e-05	0.000254029	-0.0412629	0.555202	0.798388	0.00453468	0.951865	0.998327
ZNF436	ENSG00000125945.15	chr1	23359448	23369836	10389	-	0.60659	0.619571	0.850001	0.792276	0.717109	1.23434	1.38682	1.39654	1.43895	1.36416	0.947616	1.02632	0.616591	0.85752	0.862013	0.631043	0.908302	0.95036	0.829902	0.594964	9.87825e-05	0.000551558	0.143088	0.255284	0.564251	0.0667682	0.621029	0.989313
TCEA3	ENSG00000204219.11	chr1	23380909	23424748	43840	-	3.22871	2.51712	2.45141	3.41322	2.90261	2.19746	2.5765	2.38399	2.82835	2.49657	1.61026	1.95735	2.83305	2.89839	2.32476	3.02346	2.87547	3.21029	3.03641	-0.478729	0.0978261	0.158786	-0.599472	0.0450291	0.259318	0.0817959	0.776285	0.992919
ASAP3	ENSG00000088280.19	chr1	23428563	23484568	56006	-	0.536088	0.28429	-0.415483	1.05528	0.365044	0.888824	0.835733	0.661259	0.971566	0.839345	-0.046459	0.542203	1.10708	0.786462	0.597321	0.630262	0.349153	0.971496	0.650304	0.413792	0.14255	0.216373	0.220913	0.432427	0.720937	0.238201	0.432389	0.983555
E2F2	ENSG00000007968.7	chr1	23506438	23531233	24796	-	-0.905876	-0.80185	-0.602156	-0.2312	-0.63527	-1.8111	-1.91653	-1.78688	-1.84843	-1.84074	-1.21169	-0.640222	-2.32123	-2.63443	-1.70189	-0.821427	-0.950819	-0.688213	-0.820153	-1.3038	0.00100947	0.00363961	-1.09921	0.00306991	0.0740934	-0.218327	0.477297	0.983555
RPL11	ENSG00000142676.14	chr1	23691742	23696835	5094	+	6.00307	5.82539	5.65048	6.07229	5.88781	6.26213	6.45809	6.52658	6.3958	6.41065	5.9878	5.69631	5.95147	6.14078	5.94409	5.75988	5.90352	6.01666	5.89335	0.458669	0.000715559	0.00273694	0.0487039	0.662264	0.855634	-0.0449625	0.708371	0.992919
ELOA-AS1	ENSG00000236810.6	chr1	23706901	23778296	71396	-	-1.27468	-2.00807	-1.46312	-1.95588	-1.67544	-1.59612	-1.72939	-1.49107	-2.17501	-1.7479	-1.3473	-1.13825	-1.16441	-0.981261	-1.15781	-0.939299	-1.16844	-1.73566	-1.28113	-0.154749	0.608189	0.690664	0.533439	0.0670487	0.309096	0.370425	0.232581	0.963609
ELOA	ENSG00000011007.12	chr1	23743155	23762059	18905	+	2.71206	2.84077	2.72083	2.74373	2.75435	3.26104	3.12176	3.19367	3.20506	3.19538	2.86193	2.9722	2.45112	2.76702	2.76307	2.97799	2.97528	2.99797	2.98375	0.377334	0.000604045	0.00238612	-0.00114249	0.990049	0.995799	0.179077	0.0822359	0.91812
PITHD1	ENSG00000057757.10	chr1	23778418	23788232	9815	+	2.63712	2.72058	2.71036	2.7403	2.70209	4.00277	3.93425	4.15284	3.85529	3.98628	3.13712	2.89104	2.57617	2.40922	2.75339	2.91811	2.9625	2.93671	2.93911	1.22793	9.96711e-09	6.27437e-07	0.0516154	0.68351	0.867119	0.189588	0.171836	0.932326
LYPLA2	ENSG00000011009.11	chr1	23791145	23795539	4395	+	2.85931	3.16759	3.08303	3.13748	3.06185	3.34997	3.14271	3.56771	3.21834	3.31968	2.78535	2.43053	2.98715	2.73517	2.73455	3.26201	3.03133	3.16304	3.15213	0.198641	0.121598	0.189685	-0.328255	0.0206718	0.183169	0.048494	0.721215	0.992919
GALE	ENSG00000117308.15	chr1	23795599	23800781	5183	-	2.99356	3.52498	2.65535	3.28247	3.11409	3.24795	3.09005	3.20362	3.46499	3.25165	2.79435	2.44066	3.166	2.9716	2.84315	3.19585	2.9071	3.22613	3.10969	0.0698268	0.688125	0.760556	-0.280487	0.127678	0.414133	-0.0548078	0.77252	0.992919
HMGCL	ENSG00000117305.15	chr1	23801885	23838620	36736	-	0.602369	0.991498	0.413032	0.961445	0.742086	0.922172	0.803102	0.940143	1.05901	0.931106	0.923879	1.15717	0.955606	0.854421	0.97277	0.847678	0.881178	0.910606	0.87982	0.125176	0.327283	0.424216	0.227847	0.0823098	0.337994	0.0900441	0.513997	0.985965
FUCA1	ENSG00000179163.12	chr1	23845077	23868290	23214	-	3.52845	3.70959	3.46171	3.90216	3.65048	4.18485	4.37514	4.07477	4.40415	4.25973	4.4312	4.32795	4.14868	4.604	4.37796	3.96287	3.95449	4.07418	3.99718	0.550258	0.000276952	0.00125965	0.722252	1.47602e-05	0.00487235	0.300317	0.0345569	0.908054
PNRC2	ENSG00000189266.13	chr1	23956839	23963462	6624	+	4.99428	5.02304	5.03023	4.95067	4.99955	5.43018	5.58229	5.45063	5.60313	5.51656	4.85141	4.91352	4.8681	5.16859	4.9504	4.97438	4.90524	4.98341	4.95434	0.452637	5.7883e-05	0.000358897	-0.057836	0.499932	0.76553	-0.0961474	0.304112	0.967761
SRSF10	ENSG00000188529.15	chr1	23964347	23980927	16581	-	3.26865	3.17139	3.2713	3.33815	3.26237	3.27327	3.33667	3.25483	3.18199	3.26169	3.09338	3.23034	3.14061	3.17294	3.15932	3.32405	3.33067	3.20069	3.28514	-0.0655238	0.35777	0.455645	-0.111224	0.127479	0.414133	-0.0281273	0.711595	0.992919
MYOM3	ENSG00000142661.19	chr1	24056035	24112135	56101	-	-2.0633	-1.84904	-2.8693	-2.98177	-2.44085	-3.17421	-2.85358	-3.61621	-1.66491	-2.82723	-2.85541	-3.71598	-2.28714	-2.99836	-2.96422	-2.46308	-3.49093	-2.07189	-2.6753	-0.54567	0.241616	0.332932	-0.601502	0.206127	0.508877	-0.330787	0.499211	0.984619
IL22RA1	ENSG00000142677.4	chr1	24119771	24143140	23370	-	2.00815	1.88748	1.57868	1.99845	1.86819	1.5561	1.90714	1.35292	1.55083	1.59175	1.98608	1.93447	2.19537	2.34144	2.11434	1.81952	1.91765	1.99711	1.91142	-0.341994	0.0349285	0.06767	0.23002	0.119109	0.402902	-0.0147897	0.925288	0.998327
IFNLR1	ENSG00000185436.12	chr1	24154168	24187959	33792	-	-1.09417	-2.18428	-2.23619	-1.16372	-1.66959	-1.78099	-2.70306	-2.47269	-1.99537	-2.23803	-1.26407	-1.02867	-1.11219	-1.4822	-1.22178	-1.0344	-2.26596	-1.1294	-1.47659	-0.702351	0.0861432	0.142983	0.457542	0.183036	0.482769	0.154885	0.680521	0.992919
GRHL3	ENSG00000158055.16	chr1	24319357	24364482	45126	+	-1.05713	-1.0256	-1.40613	-1.34489	-1.20844	-1.77654	-1.37635	-1.83066	-1.73941	-1.68074	-0.107641	-0.478008	-0.7376	-0.255154	-0.394601	-1.02575	-1.01942	-1.29415	-1.11311	-0.57777	0.0242293	0.0498594	0.821059	0.000645438	0.0370443	0.036587	0.875984	0.997377
STPG1	ENSG00000001460.18	chr1	24356999	24416934	59936	-	-0.181276	0.009665	-0.0286804	-0.354611	-0.138725	-0.350291	-0.640066	-0.966821	-0.654777	-0.652989	-0.233081	-0.00628181	-0.0960815	0.208427	-0.0317541	-0.0296331	-0.190033	-0.27143	-0.163699	-0.581026	0.00179672	0.0058707	0.0903	0.536655	0.787096	-0.0753313	0.640946	0.989756
NIPAL3	ENSG00000001461.17	chr1	24415802	24472976	57175	+	2.16002	2.0488	1.90779	2.24823	2.09121	1.98811	2.04953	2.01438	2.1485	2.05013	1.78766	2.17505	2.17286	2.2411	2.09417	2.35384	2.1186	2.22736	2.23327	-0.107028	0.333687	0.430422	-0.00780665	0.942729	0.97789	0.0921073	0.4354	0.983555
RCAN3	ENSG00000117602.13	chr1	24502351	24541040	38690	+	3.10324	3.06004	2.9276	2.80353	2.9736	3.03701	3.18027	3.10582	2.91993	3.06076	2.83371	2.98336	3.06513	3.07148	2.98842	3.10672	3.1132	2.98844	3.06945	0.0213944	0.815232	0.863191	0.00431717	0.96239	0.985348	0.0432406	0.662728	0.990716
NCMAP-DT	ENSG00000264443.1	chr1	24538802	24556024	17223	-	-2.30837	-0.913406	-1.21251	-2.83897	-1.81831	-2.94766	-1.61461	-1.60744	-2.43796	-2.15192	-1.75139	-1.50239	-1.05492	-1.62178	-1.48262	-1.36787	-0.9454	-2.46943	-1.59424	-0.514482	0.447586	0.543491	0.503355	0.40822	0.699943	0.272648	0.682584	0.992919
NCMAP	ENSG00000184454.7	chr1	24556087	24609328	53242	+	2.14422	2.63583	1.99784	1.18113	1.98976	2.56159	2.18278	1.85093	1.78577	2.09527	2.42805	2.36833	2.17708	1.56823	2.13542	2.67212	2.39782	1.90304	2.32433	0.033143	0.904491	0.93131	0.129171	0.638956	0.845029	0.269934	0.362441	0.978449
SRRM1	ENSG00000133226.17	chr1	24631716	24673281	41566	+	3.35621	2.84472	3.43032	3.08279	3.17851	2.98443	3.40896	3.19063	2.81342	3.09936	3.49745	3.33532	3.11542	3.46618	3.35359	2.98789	3.63819	3.0651	3.23039	-0.142963	0.402286	0.498962	0.166815	0.328593	0.6403	-2.97756e-05	0.999869	0.999994
CLIC4	ENSG00000169504.15	chr1	24745382	24844321	98940	+	4.57	4.34122	4.4885	4.24754	4.41182	4.67298	4.83703	4.57901	4.37742	4.61661	4.57825	4.62413	4.27407	4.48934	4.49145	4.3047	4.48385	4.10909	4.29921	0.139944	0.238131	0.329016	0.0714291	0.540493	0.789366	-0.163986	0.202886	0.95765
RUNX3	ENSG00000020633.19	chr1	24899511	24965121	65611	-	-1.52295	-2.68158	-2.23093	-2.27348	-2.17723	-2.11046	-1.41306	-2.58436	-1.51255	-1.90511	-2.25376	-2.68593	-1.61766	-2.37629	-2.23341	-1.35967	-2.71358	-2.40916	-2.1608	0.210915	0.599359	0.682761	-0.0844941	0.839574	0.937143	-0.0394172	0.930356	0.998327
SYF2	ENSG00000117614.10	chr1	25222276	25232502	10227	-	2.869	2.89528	2.69432	2.91553	2.84354	2.87252	2.99704	2.85091	2.96378	2.92106	2.83026	3.04275	2.8801	3.17305	2.98154	2.89001	2.99178	2.74871	2.87683	0.0126342	0.896684	0.924837	0.125457	0.206041	0.508877	-0.0192008	0.855889	0.996716
RSRP1	ENSG00000117616.18	chr1	25242249	25338213	95965	-	3.21111	3.27525	3.16925	3.37894	3.25864	4.58122	4.66897	4.68871	4.74294	4.67046	3.78988	3.82496	3.61386	3.59148	3.70505	3.48782	3.20617	3.44365	3.37922	1.34891	9.81521e-12	1.14026e-08	0.43941	3.9911e-05	0.00761229	0.0707618	0.418424	0.983555
TMEM50A	ENSG00000183726.11	chr1	25338317	25362361	24045	+	3.90029	4.04864	3.84521	4.06848	3.96565	4.15885	4.27235	4.12099	4.28318	4.20884	4.05533	4.13492	4.13155	4.41108	4.18322	4.06315	4.18577	4.01488	4.08793	0.179521	0.0717165	0.122768	0.208838	0.0393152	0.245677	0.0717091	0.487742	0.984619
MACO1	ENSG00000204178.11	chr1	25430858	25500209	69352	+	3.12998	3.08491	2.93889	2.94744	3.0253	2.97945	3.08867	2.92737	3.17328	3.0422	3.06696	3.35046	3.18016	3.52662	3.28105	3.08794	3.21163	3.11526	3.13828	-0.0512725	0.632141	0.7123	0.241398	0.0331128	0.227744	0.0582842	0.613178	0.989313
LDLRAP1	ENSG00000157978.12	chr1	25543606	25568886	25281	+	1.09097	1.07532	0.829932	1.51368	1.12748	1.69021	1.72794	1.76716	1.7147	1.725	1.31141	1.24641	1.3081	1.3177	1.29591	1.28534	1.37838	1.47272	1.37881	0.541001	0.000154744	0.000785645	0.165286	0.166349	0.465542	0.20506	0.113992	0.926648
SELENON	ENSG00000162430.17	chr1	25800176	25818221	18046	+	0.894159	0.412085	0.602907	1.77341	0.920641	1.27845	1.24907	1.70379	1.32823	1.38989	1.11752	1.01267	1.31134	0.537349	0.99472	1.29777	1.24856	1.13573	1.22735	0.421171	0.0748155	0.127137	0.096295	0.680107	0.86556	0.276559	0.270875	0.964394
MTFR1L	ENSG00000117640.18	chr1	25818640	25832942	14303	+	0.383213	0.355576	0.196675	0.720135	0.4139	0.291083	0.492705	0.720392	0.603674	0.526963	0.753529	0.814376	0.843752	0.499153	0.727703	0.401836	0.363989	0.734877	0.500234	0.0481935	0.731143	0.796034	0.318608	0.0306169	0.217726	0.0402311	0.791883	0.992919
AUNIP	ENSG00000127423.11	chr1	25831913	25859458	27546	-	-0.238804	0.572396	0.332241	-0.127041	0.134698	0.33852	0.421328	1.2533	-0.540424	0.36818	-0.105811	0.0819928	-1.47567	-1.69652	-0.799002	0.52345	0.829249	0.464766	0.605822	0.190158	0.610277	0.692482	-0.985047	0.0381973	0.242606	0.441545	0.265202	0.963609
PAQR7	ENSG00000182749.6	chr1	25861484	25875708	14225	-	-0.832221	-0.342988	-0.720151	-0.17536	-0.51768	-0.552831	-0.565272	-0.306977	-0.79936	-0.55611	-0.13163	0.162958	-0.243918	-0.486729	-0.17483	-0.128582	-0.16427	-0.149916	-0.147589	-0.0871642	0.668155	0.743112	0.368328	0.0693152	0.314664	0.350647	0.105224	0.925565
STMN1	ENSG00000117632.23	chr1	25884181	25906991	22811	-	2.63567	2.15794	2.58656	2.29319	2.41834	2.55377	2.80876	2.88901	1.5024	2.43848	2.51694	2.75959	1.71508	1.79372	2.19633	2.0327	3.06333	2.07333	2.38979	-0.0385008	0.899142	0.927144	-0.231573	0.455536	0.737579	-0.0889526	0.787693	0.992919
PAFAH2	ENSG00000158006.14	chr1	25959767	25998117	38351	-	1.8151	2.00363	1.72231	2.06955	1.90265	1.29245	1.14393	1.56317	1.81928	1.45471	1.77282	1.80408	2.20525	2.17583	1.98949	2.15116	1.98289	2.21639	2.11681	-0.525984	0.00364321	0.0104223	0.0792097	0.594062	0.820084	0.168583	0.296457	0.967344
PDIK1L	ENSG00000175087.10	chr1	26111165	26125555	14391	+	1.56193	1.65766	1.51339	1.67095	1.60098	1.36389	1.41639	1.28929	1.1112	1.29519	1.26763	1.38561	1.46839	1.09866	1.30507	1.39353	1.464	1.20509	1.35421	-0.366497	0.00313496	0.00922017	-0.300849	0.0112253	0.137056	-0.299082	0.0186678	0.848319
CNKSR1	ENSG00000142675.18	chr1	26177484	26189884	12401	+	1.03371	1.0474	0.746481	1.21278	1.01009	0.979332	0.99088	1.29098	1.11895	1.09503	1.39805	1.11908	1.35365	1.01239	1.22079	0.916329	1.25737	1.27469	1.14947	0.0155729	0.908728	0.934327	0.21058	0.128488	0.415156	0.0837979	0.568659	0.989313
CEP85	ENSG00000130695.16	chr1	26234200	26278808	44609	+	0.646281	1.07913	0.944494	0.738676	0.852145	1.83877	2.00154	1.98454	1.64593	1.8677	1.33375	1.09921	0.22954	0.0114137	0.668477	0.838807	0.847724	0.803859	0.83013	0.966408	0.00018818	0.00092136	-0.179364	0.434425	0.722384	-0.0686326	0.778073	0.992919
UBXN11	ENSG00000158062.20	chr1	26281328	26318363	37036	-	0.933101	1.38398	1.2301	1.39474	1.23548	0.916496	0.97502	0.867298	0.657533	0.854087	0.330501	0.452106	0.829626	0.607701	0.554984	1.67347	1.35424	1.41882	1.48218	-0.432897	0.0075548	0.0190796	-0.685111	0.000256258	0.023225	0.21283	0.156198	0.926927
CRYBG2	ENSG00000176092.16	chr1	26321698	26360080	38383	-	0.593336	0.940848	0.212527	0.481056	0.556942	-0.0856319	-0.565697	-0.0243335	0.3305	-0.0862907	0.870555	0.555087	1.01982	0.408272	0.713433	0.931766	0.478255	1.05318	0.821067	-0.740653	0.00285065	0.00853726	0.150116	0.441825	0.727682	0.210808	0.317357	0.969724
DHDDS	ENSG00000117682.17	chr1	26432282	26471306	39025	+	1.68241	1.7886	1.4195	1.86167	1.68805	2.22415	2.21574	2.40563	2.34706	2.29815	1.9687	1.88897	1.76729	1.85534	1.87008	1.63966	1.75092	2.15017	1.84692	0.545312	0.000146358	0.000751734	0.173512	0.145594	0.438086	0.105955	0.402938	0.983555
DHDDS-AS1	ENSG00000225891.2	chr1	26462756	26468014	5259	-	-1.15825	0.0201502	-1.01601	-1.84778	-1.00047	-2.75116	-1.81989	-2.24318	-2.24146	-2.26392	-0.375919	-0.306377	-0.640249	-1.42528	-0.686956	-1.02048	-1.04294	-0.794695	-0.952704	-1.77858	0.00470647	0.0129649	0.369083	0.384727	0.683623	0.0126824	0.978607	0.998327
RPS6KA1	ENSG00000117676.14	chr1	26529761	26575030	45270	+	2.27575	2.4157	2.21907	2.4175	2.332	2.41506	2.24761	2.52229	2.48662	2.41789	2.14641	1.87607	2.29682	2.20122	2.13013	2.30513	2.30338	2.51419	2.37423	0.0199106	0.84443	0.886031	-0.209566	0.0555244	0.285591	-0.00813833	0.941079	0.998327
ARID1A	ENSG00000117713.20	chr1	26693236	26782104	88869	+	1.93266	1.68409	2.00897	1.87071	1.87411	1.50924	1.61825	1.58444	1.2865	1.49961	1.89905	1.9491	1.92387	1.26874	1.76019	1.72754	1.59873	1.92935	1.75188	-0.437877	0.00483656	0.0132575	-0.118934	0.383631	0.683239	-0.172659	0.247377	0.963609
PIGV	ENSG00000060642.11	chr1	26787054	26800659	13606	+	-0.0701888	-0.128642	-0.495606	-0.182981	-0.219355	-0.554818	-0.839256	-0.886387	-1.27907	-0.889884	0.0681839	0.368737	0.193235	-0.298125	0.0830079	-0.161143	-0.281273	-0.00466733	-0.149028	-0.749763	0.000968657	0.00351262	0.297562	0.0853821	0.34458	0.012237	0.947188	0.998327
ZDHHC18	ENSG00000204160.12	chr1	26826688	26857604	30917	+	-0.465756	-0.0761596	-0.4154	0.0786787	-0.219659	0.413365	0.418321	0.983864	0.620167	0.608929	0.214907	0.0546257	-0.373188	-0.76919	-0.218211	-0.090515	0.0872395	0.132735	0.0431531	0.779877	0.000867293	0.0032125	0.0162141	0.939029	0.976877	0.22542	0.319329	0.969724
GPN2	ENSG00000142751.15	chr1	26876132	26890283	14152	-	0.915084	1.0246	0.736265	1.26367	0.984905	1.62416	1.51356	2.02578	2.00916	1.79316	1.07146	1.22346	1.20215	1.16463	1.16542	1.22517	1.10907	1.35581	1.23002	0.744286	3.68892e-05	0.000250349	0.176821	0.222051	0.528879	0.201053	0.19891	0.955848
GPATCH3	ENSG00000198746.13	chr1	26890488	26900467	9980	-	0.0558874	0.00767728	-0.52753	0.699379	0.0588532	-0.048881	-0.0601931	0.823287	0.665547	0.34494	0.469268	0.488121	0.238327	0.327631	0.380837	1.11437	0.446405	0.767468	0.776082	0.214118	0.434915	0.531133	0.331579	0.228851	0.535619	0.707546	0.0194038	0.850803
NUDC	ENSG00000090273.14	chr1	26900238	26946871	46634	+	3.01877	2.99057	3.16952	2.90591	3.02119	2.9518	3.03569	3.18515	2.92683	3.02487	2.92629	2.66244	2.71885	2.68995	2.74939	2.85619	3.06632	3.18816	3.03689	-0.060825	0.536887	0.626645	-0.279525	0.0117249	0.13962	-0.0372344	0.725921	0.992919
NR0B2	ENSG00000131910.5	chr1	26911489	26913975	2487	-	0.645223	0.456343	0.267792	1.66281	0.758043	-1.92702	-1.95817	0.310032	0.31305	-0.815528	-0.4528	-0.0222676	1.23353	1.33068	0.522285	1.59646	0.825635	1.56894	1.33035	-1.94788	0.00959712	0.0232276	-0.26694	0.605461	0.826146	0.578261	0.25581	0.963609
KDF1	ENSG00000175707.9	chr1	26949562	26960468	10907	-	1.81396	1.51651	1.3934	1.96652	1.6726	0.823571	1.1185	0.644334	0.899922	0.871582	1.78605	1.80879	1.90366	1.66179	1.79007	1.93708	1.80727	1.82784	1.8574	-0.879373	4.24627e-05	0.000278622	0.112486	0.42783	0.717204	0.136657	0.37305	0.97981
TRNP1	ENSG00000253368.4	chr1	26993692	27000886	7195	+	4.9228	5.35079	5.27085	5.21343	5.18947	5.62111	5.30293	5.52909	5.34457	5.44943	4.68957	4.8503	5.30733	5.25403	5.02531	5.81999	5.73519	5.27613	5.61044	0.196619	0.220543	0.308958	-0.172202	0.282941	0.593808	0.371565	0.0400974	0.913554
SLC9A1	ENSG00000090020.11	chr1	27098809	27166981	68173	-	1.90103	2.2814	1.93216	2.36683	2.12035	2.72317	2.6051	3.04878	2.92368	2.82518	2.6025	2.17798	2.57513	1.82837	2.29599	2.25813	2.45448	2.60697	2.43986	0.644105	0.00085158	0.00316255	0.180787	0.279064	0.589935	0.272626	0.134864	0.926648
WDTC1	ENSG00000142784.16	chr1	27234632	27308636	74005	+	1.35336	1.12772	0.764756	1.47001	1.17896	1.47045	1.36364	1.51522	1.61573	1.49126	1.54499	1.61408	1.8028	1.20865	1.54263	1.00422	1.18925	1.37266	1.18871	0.241567	0.121271	0.189299	0.360113	0.0257685	0.201957	-0.048949	0.770313	0.992919
TMEM222	ENSG00000186501.14	chr1	27322145	27336400	14256	+	0.376769	0.753335	0.506901	0.976561	0.653391	0.824458	0.549511	0.927279	0.742652	0.760975	0.956833	1.10395	0.911068	0.519512	0.872841	0.715588	0.625891	0.882124	0.741201	0.0540252	0.723339	0.78971	0.234419	0.131501	0.419149	0.0521808	0.753044	0.992919
SYTL1	ENSG00000142765.18	chr1	27342020	27353937	11918	+	0.622891	1.23109	0.603637	1.52573	0.995837	0.629865	0.419546	1.04986	0.563692	0.665741	-0.0079431	0.260727	0.989269	0.260626	0.37567	1.1452	0.949141	1.27454	1.12296	-0.389941	0.100599	0.16242	-0.614655	0.0172029	0.167539	0.0932362	0.691141	0.992919
MAP3K6	ENSG00000142733.17	chr1	27354067	27366961	12895	-	-0.0248659	0.576436	-0.117111	0.721632	0.289023	1.04493	0.855054	0.657952	0.44769	0.751406	-0.422464	-0.324819	0.123468	-0.373954	-0.249442	0.504733	0.349732	0.253889	0.369451	0.425379	0.037134	0.0713051	-0.538116	0.0212222	0.185119	0.0452251	0.833459	0.993534
WASF2	ENSG00000158195.11	chr1	27404230	27490167	85938	-	3.77741	3.63006	3.5005	3.73372	3.66042	3.41113	3.42268	3.40893	3.23063	3.36834	3.64037	3.67891	3.93574	3.77512	3.75753	3.58722	3.79873	3.70247	3.69614	-0.357079	0.00114414	0.00403671	0.0886671	0.33806	0.647385	-0.0160161	0.871109	0.997377
AHDC1	ENSG00000126705.15	chr1	27534035	27604431	70397	-	-0.299651	-0.00845885	-0.767766	0.449501	-0.156594	0.691929	0.483199	0.717125	0.364812	0.564266	-0.137505	-0.352382	0.0495914	-0.796863	-0.30929	-0.211607	-0.40077	0.247154	-0.121741	0.672703	0.00552293	0.0147713	-0.140157	0.549772	0.794745	-0.00735229	0.976375	0.998327
IFI6	ENSG00000126709.15	chr1	27666064	27672198	6135	-	5.63641	6.15601	5.85227	5.33376	5.74461	6.33038	5.86928	5.35646	5.58222	5.78459	5.58215	6.82657	5.02014	5.36556	5.6986	6.66599	5.89609	5.47597	6.01268	-0.0221703	0.947836	0.9626	-0.0582174	0.863906	0.94649	0.218355	0.550119	0.986647
FAM76A	ENSG00000009780.16	chr1	27725961	27763116	37156	+	1.78624	2.10388	2.14578	2.00378	2.00992	2.60032	2.67076	2.587	2.65069	2.62719	1.88632	2.01686	1.68567	1.84647	1.85883	2.15086	2.15148	2.18268	2.16167	0.563144	1.52175e-05	0.000126276	-0.155355	0.132707	0.421123	0.108625	0.309739	0.967761
STX12	ENSG00000117758.14	chr1	27773219	27824443	51225	+	3.35448	3.44862	3.27029	3.43396	3.37684	3.89239	3.89681	3.87678	3.86388	3.88247	3.72392	3.62881	3.38054	3.59695	3.58256	3.39353	3.4605	3.65839	3.50414	0.442085	5.04185e-05	0.000320069	0.19729	0.0275365	0.208218	0.0760429	0.402272	0.983555
PPP1R8	ENSG00000117751.18	chr1	27830782	27851676	20895	+	2.51956	2.55101	2.44085	2.52715	2.50964	2.25778	2.41198	2.27658	2.13342	2.26994	2.931	2.56251	2.64088	2.51785	2.66306	2.63401	2.60663	2.74728	2.66264	-0.302933	0.00811916	0.0202448	0.148603	0.142315	0.433779	0.102028	0.343698	0.972514
THEMIS2	ENSG00000130775.16	chr1	27872543	27886685	14143	+	-1.38659	-1.13097	-1.95707	-1.58777	-1.5156	0.810608	-0.0243186	-0.335733	0.449163	0.22493	-1.39637	-1.78781	-1.57861	-0.874718	-1.40938	-0.938091	-1.82549	-1.663	-1.47553	1.72559	4.46077e-05	0.000289361	0.0693956	0.852065	0.942174	-0.0110572	0.978469	0.998327
RPA2	ENSG00000117748.10	chr1	27891524	27914746	23223	-	2.26598	2.52241	2.08661	2.20035	2.26884	2.36266	2.43837	2.51876	2.14133	2.36528	2.56991	2.74195	2.04759	2.14144	2.37522	2.60375	2.33861	2.49647	2.47961	0.0308265	0.838348	0.881894	0.094477	0.532178	0.785516	0.159985	0.329053	0.969801
SMPDL3B	ENSG00000130768.15	chr1	27935000	27959157	24158	+	0.874614	0.550565	0.850649	1.09584	0.842918	1.21921	0.876151	1.55394	1.703	1.33808	1.58057	1.4349	0.911865	1.07134	1.24967	1.02966	1.20665	1.11963	1.11865	0.428207	0.0431237	0.0804611	0.412904	0.051379	0.274994	0.233883	0.294894	0.967344
XKR8	ENSG00000158156.9	chr1	27959588	27968093	8506	+	-1.96136	-1.69628	-1.50303	-2.24571	-1.85159	-1.22801	-0.905207	-1.06049	-0.834034	-1.00693	-1.37542	-1.21574	-1.21693	-1.24972	-1.26445	-1.43338	-1.65077	-1.07557	-1.38657	0.82393	0.00116138	0.00408963	0.613195	0.0112399	0.137056	0.446113	0.0753268	0.91812
EYA3	ENSG00000158161.16	chr1	27970344	28088637	118294	-	2.42755	2.39657	2.50201	2.37353	2.42491	2.22689	2.38287	2.34444	2.02645	2.24516	2.4595	2.54146	2.38065	2.41684	2.44961	2.48371	2.48493	2.53152	2.50005	-0.242208	0.00882478	0.0216744	0.0164773	0.839704	0.937143	0.0245407	0.780654	0.992919
PTAFR	ENSG00000169403.12	chr1	28147166	28193936	46771	-	0.679804	1.3261	0.689283	0.526846	0.805507	1.65203	1.46977	1.65946	1.37213	1.53835	1.10475	0.965859	1.00014	1.35859	1.10734	0.792496	0.799155	0.9712	0.854283	0.671499	0.000404576	0.00171478	0.284705	0.0881651	0.349352	-0.00806278	0.963969	0.998327
DNAJC8	ENSG00000126698.11	chr1	28199456	28233029	33574	-	3.05687	3.28549	3.21364	3.13194	3.17198	3.38399	3.35295	3.51411	3.28126	3.38308	3.35284	3.32855	3.19428	3.51853	3.34855	3.41893	3.53279	3.52744	3.49306	0.149037	0.106142	0.169761	0.167615	0.0720763	0.319813	0.272054	0.0101293	0.810968
ATP5IF1	ENSG00000130770.18	chr1	28236109	28246906	10798	+	4.58685	4.60533	4.62801	4.48524	4.57636	4.80824	4.8152	4.95767	4.91096	4.87302	4.08441	4.21376	4.19391	4.49668	4.24719	4.47231	4.70319	4.62538	4.6003	0.231621	0.0220519	0.0461667	-0.341114	0.00206272	0.0617319	-0.0281286	0.780858	0.992919
SESN2	ENSG00000130766.5	chr1	28259518	28282491	22974	+	0.774255	0.717022	0.534557	1.29772	0.830888	2.19968	1.807	2.52634	2.5594	2.27311	0.480397	0.62851	0.854421	0.563837	0.631791	0.381731	0.727225	1.11862	0.742525	1.38805	2.53904e-06	3.19985e-05	-0.20022	0.393943	0.689615	-0.14021	0.577155	0.989313
MED18	ENSG00000130772.14	chr1	28329002	28335965	6964	+	0.635671	0.903311	0.553761	0.433694	0.631609	-0.373881	-0.871137	0.129542	-0.225518	-0.335249	0.225524	0.770526	0.899033	0.727785	0.655717	0.699741	0.298021	0.983814	0.660525	-1.10555	0.000469083	0.0019343	0.00522609	0.980954	0.992561	-0.0241538	0.919431	0.998327
PHACTR4	ENSG00000204138.13	chr1	28369582	28500364	130783	+	1.85509	1.42376	2.08329	1.89854	1.81517	1.5905	1.8256	1.58518	1.18076	1.54551	1.9474	2.10191	1.82065	2.00228	1.96806	1.5458	2.16348	1.80448	1.83792	-0.323641	0.0653335	0.113483	0.147869	0.363826	0.66829	-0.0289087	0.869597	0.997377
RCC1	ENSG00000180198.16	chr1	28505943	28539300	33358	+	1.63101	1.68121	1.73553	1.65219	1.67499	2.13138	1.935	2.42744	1.96682	2.11516	2.17436	2.00535	1.52624	1.30833	1.75357	1.52351	1.73314	1.71641	1.65768	0.377844	0.0250745	0.0513916	0.0796123	0.620253	0.834075	-0.0694487	0.693958	0.992919
TRNAU1AP	ENSG00000180098.9	chr1	28553085	28578545	25461	+	0.789487	0.902161	0.756134	0.863437	0.827805	0.216604	0.19801	0.682387	-0.469201	0.15695	0.841245	1.12919	0.687059	0.733567	0.847765	0.972879	0.791273	0.668424	0.810859	-0.740119	0.000758672	0.00287517	0.011371	0.944899	0.978515	-0.0644129	0.721455	0.992919
TAF12	ENSG00000120656.12	chr1	28589323	28643085	53763	-	1.81387	2.0177	1.82369	1.66251	1.82944	3.10665	3.19521	3.13284	2.95448	3.09729	2.66061	2.57787	1.83886	1.99056	2.26697	1.67717	2.25134	2.07509	2.0012	1.21206	1.95425e-06	2.63924e-05	0.431371	0.0277628	0.208813	0.110615	0.585844	0.989313
GMEB1	ENSG00000162419.13	chr1	28668778	28719353	50576	+	1.07581	0.744227	0.563382	0.650838	0.758564	-0.992411	-0.822561	-0.365398	-0.860998	-0.760342	0.845254	1.0541	0.625405	0.830717	0.838869	0.923698	0.890435	0.925142	0.913092	-1.62822	2.18026e-08	1.11446e-06	0.0558388	0.666354	0.858306	0.0914864	0.514095	0.985965
YTHDF2	ENSG00000198492.16	chr1	28736621	28769775	33155	+	3.60001	3.44474	3.66705	3.38395	3.52394	3.48252	3.49921	3.6527	3.43284	3.51682	3.88063	3.67582	3.57593	3.64582	3.69455	3.59918	3.70062	3.53418	3.61133	-0.0727128	0.413046	0.509539	0.162237	0.0769579	0.328034	0.0354579	0.708604	0.992919
EPB41	ENSG00000159023.22	chr1	28887091	29120046	232956	+	1.6096	1.72691	1.68681	1.82484	1.71204	1.3484	1.33462	1.43812	1.54295	1.41602	1.27417	1.37695	1.68621	1.68404	1.50534	1.97481	1.88282	1.84503	1.90088	-0.361374	0.00261703	0.00796263	-0.215166	0.0494916	0.271549	0.139133	0.218689	0.961529
SRSF4	ENSG00000116350.17	chr1	29147743	29181900	34158	-	2.95724	2.9251	2.77799	2.8001	2.86511	2.47456	2.44522	2.45087	2.20799	2.39466	3.09266	2.99251	2.87803	2.75033	2.92838	2.95226	2.83427	2.99277	2.92644	-0.53555	8.12146e-06	7.76246e-05	0.0548737	0.512907	0.773081	0.00976879	0.913649	0.998327
MECR	ENSG00000116353.16	chr1	29192657	29230942	38286	-	0.530183	0.598673	0.604023	0.779173	0.628013	0.223319	0.45969	0.930787	0.509851	0.530912	0.694956	0.679287	0.734298	0.537494	0.661509	0.548937	0.202841	0.782522	0.511433	-0.165449	0.289047	0.383725	0.0354732	0.813357	0.925052	-0.159033	0.348797	0.972809
PTPRU	ENSG00000060656.20	chr1	29236516	29326813	90298	+	1.35315	0.792476	0.295665	1.93634	1.09441	0.92522	1.2506	0.922996	1.50375	1.15064	0.873827	0.688351	1.44866	1.14288	1.03843	1.46619	1.17995	1.29869	1.31495	-0.0123239	0.963401	0.97393	-0.0640598	0.813041	0.925028	0.173155	0.547289	0.986647
MATN1-AS1	ENSG00000186056.10	chr1	30718504	30726827	8324	+	-2.57716	-1.8884	-1.84601	-1.98287	-2.07361	-2.15795	-1.12244	-1.96802	-2.17397	-1.8556	-1.46859	-2.27989	-2.31431	-1.98523	-2.012	-2.31834	-2.07068	-2.46876	-2.28593	0.220209	0.505617	0.598156	0.0855052	0.798362	0.919455	-0.260745	0.497962	0.984619
SDC3	ENSG00000162512.16	chr1	30869466	30908758	39293	-	-0.295342	-0.65852	-0.396084	0.718701	-0.157811	0.110758	-0.186811	0.370804	-0.313843	-0.00477288	0.697995	0.633326	0.558369	0.201684	0.522844	0.834364	0.422184	0.0506883	0.435745	0.113742	0.661795	0.737065	0.711153	0.00932607	0.125848	0.580193	0.0413398	0.91413
PUM1	ENSG00000134644.16	chr1	30931506	31065991	134486	-	3.1975	3.00284	3.21458	3.00353	3.10461	2.59323	2.51354	2.35794	2.21896	2.42092	3.31379	3.12721	3.30081	3.03121	3.19326	2.80211	2.89483	3.09011	2.92902	-0.746791	2.12223e-06	2.80745e-05	0.0811786	0.432349	0.720902	-0.227798	0.0547198	0.91812
SNRNP40	ENSG00000060688.13	chr1	31259568	31296788	37221	-	1.80977	1.86216	2.06601	2.05501	1.94824	1.77299	1.70015	2.05955	1.60996	1.78566	2.03976	1.88926	1.81712	1.4639	1.80251	2.02387	2.05722	2.23003	2.10371	-0.221724	0.0893866	0.147466	-0.140524	0.266238	0.576827	0.112214	0.396201	0.983555
ZCCHC17	ENSG00000121766.16	chr1	31296982	31364953	67972	+	2.71222	2.86584	2.60315	2.65173	2.70824	3.46831	3.36131	3.33543	3.22618	3.34781	2.76841	2.86724	2.45286	2.9546	2.76078	2.69183	2.60417	2.79969	2.69856	0.578595	6.81616e-05	0.000411254	0.0341488	0.768536	0.90651	-0.063175	0.620328	0.989313
SERINC2	ENSG00000168528.12	chr1	31409565	31434680	25116	+	3.17471	3.58088	2.70496	3.73071	3.29781	3.69532	3.43554	3.84084	4.02796	3.74991	3.64253	3.24029	3.90407	3.67233	3.61481	3.62739	3.35859	3.76086	3.58228	0.386127	0.0630791	0.110182	0.311434	0.128051	0.414669	0.236373	0.27726	0.96588
LINC01226	ENSG00000284543.1	chr1	31506226	31583306	77081	+	-5.37642	-3.36019	-5.63195	-4.10349	-4.61801	-4.53285	-5.73332	-6.26825	-3.25632	-4.94769	-4.16297	-5.27018	-3.71048	-3.37687	-4.13013	-5.69958	-5.64397	-3.63354	-4.99236	-0.745787	0.468829	0.563715	0.684499	0.438671	0.725615	-0.605692	0.584818	0.989313
AC114488.1	ENSG00000229167.2	chr1	31571585	31577898	6314	-	1.54269	1.37591	1.47021	0.847747	1.30914	0.149357	-0.0998727	0.130493	0.0163501	0.0490819	0.577111	0.719066	0.699244	0.22163	0.554263	1.37123	1.72486	1.70876	1.60161	-1.44779	2.23623e-05	0.000169696	-0.822175	0.00190829	0.0596237	0.231863	0.275202	0.96588
PEF1	ENSG00000162517.13	chr1	31629866	31644896	15031	-	2.01448	2.49511	1.8583	2.6852	2.26327	1.93864	1.78119	2.15459	2.06397	1.9846	2.00603	1.95207	2.34732	2.16517	2.11765	2.35374	2.26865	2.58904	2.40381	-0.343867	0.0581758	0.102911	-0.146084	0.389859	0.686043	0.0995719	0.575704	0.989313
COL16A1	ENSG00000084636.18	chr1	31652263	31704319	52057	-	-2.5788	-2.53325	-2.5183	-0.991692	-2.15551	-3.93725	-3.97954	-2.90375	-2.06505	-3.2214	-2.73097	-2.42704	-1.64116	-2.04211	-2.21032	-2.27035	-2.31678	-1.83643	-2.14119	-1.24182	0.0193888	0.0415302	-0.0239022	0.95295	0.982472	0.00890516	0.983774	0.999283
AL136115.2	ENSG00000269967.1	chr1	31851913	31921841	69929	-	1.59018	1.65938	1.32776	1.52192	1.52481	2.40286	1.78316	2.19699	1.8674	2.0626	1.52998	1.44044	1.45015	1.47479	1.47384	1.2147	1.15128	0.852342	1.07277	0.492953	0.0178664	0.0388953	-0.070976	0.728274	0.888206	-0.540266	0.0361296	0.908054
PTP4A2	ENSG00000184007.22	chr1	31906421	31944856	38436	-	4.63155	4.77287	4.55593	4.50898	4.61733	4.70608	4.67273	4.55003	4.8522	4.69526	4.48982	4.32212	4.47813	4.75169	4.51044	4.64356	4.51747	4.51005	4.55702	0.0134978	0.895311	0.923793	-0.114425	0.273141	0.584381	-0.111097	0.322665	0.969724
KHDRBS1	ENSG00000121774.18	chr1	32013868	32060850	46983	+	4.37377	4.03091	4.35756	4.10621	4.21711	4.3177	4.50408	4.50687	4.29949	4.40704	4.11707	4.11821	4.04898	4.06676	4.08776	4.06975	4.39635	4.09371	4.1866	0.125153	0.220027	0.308438	-0.138166	0.179845	0.479863	-0.082646	0.448487	0.983555
TMEM39B	ENSG00000121775.18	chr1	32072031	32102866	30836	+	0.194113	0.139118	0.0872591	0.516058	0.234137	0.431712	0.82732	0.915055	0.424003	0.649522	0.200377	-0.0245617	-0.0248574	-0.498111	-0.0867882	-0.172137	0.307174	0.443209	0.192749	0.369138	0.06522	0.113348	-0.322958	0.13374	0.422273	-0.0970733	0.657605	0.989756
KPNA6	ENSG00000025800.14	chr1	32108056	32176563	68508	+	2.89987	3.01697	2.84368	3.00287	2.94085	2.88162	2.71076	2.88474	2.66257	2.78492	3.03676	3.07895	2.95325	2.93422	3.00079	3.09066	2.9463	3.07806	3.03834	-0.220479	0.00685791	0.0176652	0.0521477	0.471185	0.746867	0.0471938	0.545241	0.986647
TXLNA	ENSG00000084652.16	chr1	32179675	32198285	18611	+	2.9345	3.15623	3.10859	3.10408	3.07585	3.31706	3.1458	3.4718	3.04995	3.24615	3.2084	3.29165	2.89549	2.93171	3.08181	3.3642	3.09772	3.20407	3.22199	0.107852	0.309027	0.405036	-5.09544e-05	0.999612	0.99969	0.0984358	0.38848	0.983555
TMEM234	ENSG00000160055.20	chr1	32214472	32222359	7888	-	1.313	1.62285	1.44004	1.97112	1.58675	0.753771	0.9612	0.78568	1.24463	0.93632	1.73452	1.73831	1.90923	1.66672	1.7622	1.96643	1.71822	1.74596	1.8102	-0.714322	0.000252729	0.0011727	0.184469	0.200014	0.502454	0.190642	0.219145	0.961529
EIF3I	ENSG00000084623.12	chr1	32221077	32245397	24321	+	1.86522	1.87849	1.91871	1.92602	1.89711	1.87748	2.02476	2.19979	2.05773	2.03994	1.47259	1.42443	1.5758	1.49702	1.49246	1.84577	2.02971	2.00426	1.95991	0.0780804	0.335459	0.432344	-0.412788	0.000106996	0.0135517	0.0117957	0.891882	0.997916
MTMR9LP	ENSG00000220785.7	chr1	32231658	32241620	9963	-	-0.355743	-0.403954	-0.939161	0.0639838	-0.408719	-0.542631	-0.593036	-1.52548	-0.0978323	-0.689744	-0.291933	-0.730746	0.159498	-0.488845	-0.338007	0.300398	-0.338677	-0.1203	-0.0528598	-0.361125	0.272309	0.366723	0.0762379	0.803023	0.921504	0.329925	0.309188	0.967761
LCK	ENSG00000182866.17	chr1	32251239	32286165	34927	+	-2.5631	-2.38483	-2.79263	-2.74316	-2.62093	-2.78349	-2.65748	-3.64803	-4.08156	-3.29264	-3.74906	-3.12545	-2.52042	-3.32658	-3.18038	-1.66391	-1.70087	-0.897774	-1.42085	-0.967308	0.0679648	0.117162	-0.762521	0.132031	0.419766	1.29818	0.00534427	0.7783
HDAC1	ENSG00000116478.12	chr1	32292083	32333635	41553	+	4.12181	4.21516	4.15533	4.27327	4.19139	4.30312	4.1797	4.36672	4.16421	4.25344	3.96181	3.93181	4.10762	3.9773	3.99464	4.11866	4.03965	4.19868	4.119	-0.00224114	0.975557	0.983561	-0.204596	0.0120123	0.14109	-0.122904	0.134587	0.926648
BSDC1	ENSG00000160058.19	chr1	32364633	32394731	30099	-	1.80283	1.89834	1.77087	2.03244	1.87612	2.19405	2.09806	2.43159	2.37598	2.27492	1.90618	2.06592	2.06335	1.85138	1.97171	1.94022	1.90859	1.90005	1.91629	0.334659	0.00157907	0.00527972	0.0916018	0.32194	0.634772	-0.00793021	0.936314	0.998327
ZBTB8OS	ENSG00000176261.15	chr1	32600172	32650903	50732	-	2.153	2.39771	2.12057	1.98737	2.16466	2.51973	2.49976	2.5616	2.4911	2.51805	2.26289	1.79263	2.11411	2.13478	2.0761	2.28654	2.11328	2.30398	2.2346	0.286645	0.0167299	0.0368156	-0.10071	0.378769	0.679621	0.0170234	0.888205	0.997777
RBBP4	ENSG00000162521.19	chr1	32651142	32686211	35070	+	3.08012	2.89153	3.16442	2.92836	3.01611	3.13264	3.24935	3.26831	3.0092	3.16487	3.00046	3.07552	2.7502	2.87001	2.92405	2.90125	3.10747	3.04974	3.01949	0.0843747	0.36683	0.464498	-0.100405	0.286462	0.597471	-0.0478732	0.632937	0.989313
SYNC	ENSG00000162520.15	chr1	32679906	32703596	23691	-	-2.4646	-2.27841	-2.9493	-1.67402	-2.34158	-2.94015	-2.97962	-2.44804	-2.97003	-2.83446	-2.92678	-2.40823	-2.01229	-2.19778	-2.38627	-2.00036	-2.18318	-2.81965	-2.3344	-0.640707	0.113668	0.179662	-0.055204	0.878723	0.954763	-0.0233341	0.952483	0.998327
KIAA1522	ENSG00000162522.11	chr1	32741830	32774970	33141	+	3.48037	3.84617	3.34854	3.98143	3.66413	3.61982	3.24652	3.63164	3.59968	3.52441	3.49145	3.46032	3.87826	3.09563	3.48142	3.81766	3.69349	3.86317	3.79144	-0.20473	0.19786	0.283554	-0.188692	0.233544	0.542432	0.0772881	0.643985	0.989756
YARS1	ENSG00000134684.11	chr1	32775237	32818153	42917	-	1.75058	1.5808	1.67691	1.55033	1.63965	1.64558	1.58082	1.62266	1.59948	1.61214	1.63562	1.5313	1.63987	1.36854	1.54383	1.51771	1.76382	1.56518	1.61557	-0.0942465	0.279772	0.374211	-0.103661	0.237252	0.545873	-0.0790724	0.399064	0.983555
S100PBP	ENSG00000116497.18	chr1	32816767	32858875	42109	+	0.69035	0.684597	0.720484	0.615005	0.677609	0.0164894	0.0354411	0.382068	0.2452	0.1698	0.770888	1.28709	0.622773	0.40375	0.771127	0.957344	0.978969	0.88491	0.940408	-0.583396	0.00120681	0.00422515	0.08822	0.53474	0.786098	0.21262	0.171366	0.932326
TMEM54	ENSG00000121900.19	chr1	32894594	32901438	6845	-	3.59059	4.26479	3.83645	4.07863	3.94262	3.97056	4.05339	4.47519	4.67674	4.29397	3.34062	3.4849	3.80253	3.89715	3.6313	4.22772	3.98723	4.40816	4.2077	0.286656	0.128148	0.198449	-0.318406	0.109085	0.38615	0.223914	0.265631	0.963609
RNF19B	ENSG00000116514.17	chr1	32936445	32964809	28365	-	2.9933	3.50968	3.18391	3.09882	3.19643	3.9928	3.97227	3.98515	3.95339	3.9759	3.2852	3.19142	3.02232	3.13292	3.15797	3.22833	2.90902	3.22848	3.12194	0.718864	2.67826e-06	3.33582e-05	-0.0457442	0.673045	0.861122	-0.121599	0.310334	0.967761
AK2	ENSG00000004455.17	chr1	33007940	33080996	73057	-	2.81968	2.76614	2.78059	2.85047	2.80422	2.75464	2.82376	2.77053	2.72428	2.7683	2.74469	2.47517	2.63934	2.56949	2.60717	2.77614	2.74207	2.87267	2.79696	-0.10037	0.171639	0.252519	-0.205012	0.010086	0.130347	-0.0580692	0.454639	0.983555
AZIN2	ENSG00000142920.17	chr1	33081104	33123492	42389	+	-2.68089	-2.22734	-2.39025	-1.73776	-2.25906	-0.970254	-1.35681	-1.62453	-0.735808	-1.17185	-2.6052	-2.64718	-1.93117	-2.55395	-2.43438	-2.63017	-2.59979	-2.2661	-2.49869	1.085	0.00053422	0.00215392	-0.157791	0.595041	0.820638	-0.277068	0.403183	0.983555
TRIM62	ENSG00000116525.14	chr1	33145399	33182059	36661	-	-0.0692802	0.12903	-0.357924	0.660675	0.0906253	2.05818	1.86322	2.0873	1.6831	1.92295	0.0883468	0.102593	0.381827	0.0654652	0.159558	-0.0767971	0.128907	0.247865	0.0999916	1.80539	9.11285e-09	6.02825e-07	0.0775729	0.696438	0.87347	-0.0339458	0.876418	0.997377
ZNF362	ENSG00000160094.15	chr1	33256492	33300719	44228	+	-0.809123	-1.2665	-0.73013	-0.0611106	-0.716715	-1.90805	-0.872544	-1.45256	-0.915095	-1.28706	-1.04955	-0.823874	-0.799294	-1.31712	-0.997461	-0.729155	-1.09835	-0.671299	-0.832933	-0.654851	0.0424909	0.0794777	-0.270994	0.350333	0.657209	-0.142313	0.642781	0.989756
PHC2	ENSG00000134686.18	chr1	33323623	33431052	107430	-	2.30664	2.60392	2.43102	2.36192	2.42587	3.00774	3.00674	3.14891	2.86212	3.00637	2.3751	2.20488	2.41165	2.06649	2.26453	2.45557	2.37032	2.4972	2.44103	0.518995	3.07918e-05	0.000217758	-0.165156	0.0996141	0.371816	-0.0342386	0.739858	0.992919
ZSCAN20	ENSG00000121903.14	chr1	33472645	33496507	23863	+	0.561575	0.590519	0.577063	0.693678	0.605709	-0.17192	0.0104715	-0.649254	-0.505453	-0.329039	0.495339	0.630825	0.93905	0.288842	0.588514	0.574752	0.834705	0.502057	0.637172	-0.997653	3.25429e-05	0.000226754	-0.0137827	0.929413	0.97381	-0.0193433	0.90869	0.998327
SMIM12	ENSG00000163866.9	chr1	34712737	34859755	147019	-	-0.256416	0.0207145	-0.225822	0.132345	-0.0822944	0.13102	0.158892	0.40728	0.467749	0.291235	0.193765	0.189384	0.294159	0.133299	0.202652	0.212821	0.0699223	0.435023	0.239255	0.312615	0.0188258	0.04059	0.287914	0.0292391	0.212904	0.28135	0.045635	0.91812
GJB3	ENSG00000188910.8	chr1	34781214	34786369	5156	+	1.95308	2.15045	2.00437	1.63262	1.93513	1.37834	0.790311	0.971522	1.26684	1.10175	1.32438	1.54266	2.04134	2.20988	1.77956	2.02817	1.92711	2.18126	2.04552	-0.91992	0.000464617	0.00191898	-0.181322	0.355082	0.66146	0.0550967	0.787492	0.992919
AC114490.3	ENSG00000284773.1	chr1	34974356	34985313	10958	-	-2.11738	-2.6287	-1.80237	-1.8628	-2.10281	-1.90915	-1.8567	-1.52663	-1.43538	-1.68197	-2.37432	-2.17345	-1.53309	-1.963	-2.01096	-1.86464	-1.44043	-1.57752	-1.62753	0.416237	0.187467	0.271553	0.114512	0.720821	0.88426	0.497414	0.142865	0.926648
ZMYM1	ENSG00000197056.11	chr1	35032172	35115859	83688	+	2.36126	2.23422	2.25913	2.42095	2.31889	2.42687	2.62076	2.4963	2.3185	2.46561	2.55136	2.67849	2.16886	2.18333	2.39551	2.34731	2.55396	2.46913	2.4568	0.0853185	0.44793	0.543743	0.0699631	0.53344	0.785516	0.086046	0.479033	0.983555
SFPQ	ENSG00000116560.11	chr1	35176378	35193145	16768	-	4.49378	4.41957	4.55819	4.37411	4.46141	4.76443	4.78167	5.10927	4.92037	4.89394	4.56207	4.41203	4.39813	4.31798	4.42255	4.43024	4.49414	4.50758	4.47732	0.368513	0.000291354	0.00130823	-0.0470699	0.562974	0.801871	-0.0348628	0.690735	0.992919
ZMYM4	ENSG00000146463.12	chr1	35268709	35422058	153350	+	2.90497	2.67404	2.87148	2.84146	2.82299	2.08696	2.16518	1.95343	1.81263	2.00455	2.97655	3.2629	3.05261	3.15882	3.11272	3.14284	2.96272	2.86807	2.99121	-0.881212	1.63561e-07	4.54378e-06	0.281614	0.00992489	0.129287	0.118085	0.274465	0.96588
KIAA0319L	ENSG00000142687.18	chr1	35433492	35557950	124459	-	2.09198	2.3197	2.06884	2.37101	2.21288	2.24915	2.30569	2.19545	2.50799	2.31457	2.23877	2.38021	2.56884	2.49601	2.42096	2.25941	2.41165	2.41	2.36036	0.0378057	0.718952	0.785994	0.201291	0.0677501	0.310872	0.0975296	0.394145	0.983555
NCDN	ENSG00000020129.16	chr1	35557473	35567274	9802	+	0.199914	0.43556	0.355178	0.387876	0.344632	1.06787	0.750379	1.21599	0.806669	0.960226	0.640185	0.299865	0.374185	-0.649182	0.166263	0.555581	0.272371	0.612447	0.480133	0.562629	0.0100747	0.0241411	-0.161576	0.453556	0.735906	0.0959272	0.668745	0.991848
PSMB2	ENSG00000126067.12	chr1	35599541	35641526	41986	-	2.44566	2.83133	2.94053	2.61813	2.70891	2.56518	2.82952	3.17412	2.8615	2.85758	2.49738	2.3487	2.44157	2.56817	2.46395	2.38095	2.73526	2.81584	2.64402	0.0864079	0.529769	0.620581	-0.250273	0.08791	0.348825	-0.11411	0.451335	0.983555
CLSPN	ENSG00000092853.14	chr1	35720218	35769978	49761	-	0.803767	0.725429	1.04183	0.409576	0.74515	2.2153	2.24404	2.33801	1.32022	2.02939	1.10037	1.40267	-0.841868	-1.40818	0.063248	0.455636	1.08369	0.788931	0.776087	1.22755	0.0065963	0.0170947	-0.682065	0.157115	0.454888	-0.0299691	0.949193	0.998327
AGO4	ENSG00000134698.11	chr1	35808016	35857890	49875	+	2.23716	2.08636	1.63183	1.84606	1.95035	1.11539	1.39006	0.942211	1.31994	1.1919	1.59166	1.74675	2.31645	2.35574	2.00265	1.52088	1.57569	1.79496	1.63051	-0.833377	0.000474172	0.00195026	0.031285	0.862676	0.946115	-0.382269	0.0730806	0.91812
AGO1	ENSG00000092847.13	chr1	35869808	35930532	60725	+	1.06398	0.847968	1.08072	1.47295	1.1164	1.69444	1.64456	1.90712	1.93327	1.79485	1.20484	1.43876	1.4475	1.1401	1.3078	1.1579	1.22345	1.32555	1.23563	0.619164	7.49843e-05	0.000440766	0.191126	0.129808	0.416188	0.0735711	0.580047	0.989313
AGO3	ENSG00000126070.20	chr1	35930718	36072500	141783	+	0.796721	0.839583	0.893448	0.83243	0.840545	1.70586	1.67679	1.85041	1.43905	1.66803	1.01705	0.919549	0.695209	0.694642	0.831612	0.793833	0.803946	0.746061	0.78128	0.765681	1.55074e-07	4.394e-06	-0.0153015	0.865973	0.947587	-0.109436	0.276181	0.96588
ADPRS	ENSG00000116863.11	chr1	36088892	36093932	5041	+	1.58039	1.99606	1.45264	1.74745	1.69413	1.73231	1.53161	2.31839	1.96545	1.88694	1.71835	1.82801	1.64981	1.33344	1.6324	1.85974	1.62958	1.77576	1.75503	0.117197	0.495817	0.58929	-0.0653928	0.71011	0.880506	0.0140954	0.94037	0.998327
TRAPPC3	ENSG00000054116.12	chr1	36136570	36156053	19484	-	1.75182	1.90796	1.79495	1.85282	1.82689	1.84027	1.90443	2.07078	2.12705	1.98563	1.78855	1.81663	1.92712	1.87956	1.85296	1.94551	1.97076	2.06653	1.99427	0.0924442	0.331115	0.428011	0.0194499	0.83719	0.936161	0.118928	0.250578	0.963609
MAP7D1	ENSG00000116871.15	chr1	36155579	36180849	25271	+	1.67207	1.96576	1.42477	1.55469	1.65432	2.00805	1.9009	2.34634	2.07073	2.0815	1.8078	1.61265	1.73594	1.18942	1.58645	2.18051	1.60541	1.98725	1.92439	0.354627	0.0305642	0.0604707	-0.0737751	0.641384	0.845029	0.219969	0.197279	0.955848
THRAP3	ENSG00000054118.15	chr1	36224432	36305357	80926	+	4.09353	4.05858	4.03807	4.13746	4.08191	4.37939	4.41378	4.40672	4.2407	4.36015	4.48072	4.3981	3.779	4.02461	4.17061	4.04149	3.98961	3.91693	3.98268	0.213899	0.0741426	0.126228	0.0807845	0.481375	0.753397	-0.150126	0.234074	0.963609
SH3D21	ENSG00000214193.11	chr1	36306368	36329340	22973	+	1.94433	2.41481	1.57626	1.43976	1.84379	2.9256	2.82674	2.893	3.3721	3.00436	1.83279	1.26444	1.60502	1.4115	1.52844	1.78352	1.24957	1.97234	1.66848	1.08684	3.94598e-05	0.000263283	-0.331356	0.129216	0.415932	-0.233406	0.311064	0.967761
STK40	ENSG00000196182.11	chr1	36339624	36385924	46301	-	1.0261	1.2571	1.05495	1.28648	1.15616	1.81107	1.79201	1.97546	1.71104	1.82239	1.13114	0.868615	1.10095	1.00426	1.02624	1.03951	0.912342	1.22979	1.06055	0.609881	1.34818e-05	0.000115317	-0.133204	0.226952	0.534208	-0.142184	0.235188	0.963609
OSCP1	ENSG00000116885.18	chr1	36415827	36450451	34625	-	-0.613677	-0.0540525	-0.307691	-0.199708	-0.293782	-1.1471	-0.464636	-0.816685	-1.25332	-0.920436	-0.481703	-0.0250792	0.116876	0.0377297	-0.088044	-0.209116	-0.209817	0.00138699	-0.139182	-0.703397	0.00935806	0.0227265	0.213866	0.322727	0.634968	0.123071	0.599229	0.989313
MRPS15	ENSG00000116898.12	chr1	36455718	36464384	8667	-	2.30206	2.21582	2.22362	2.00333	2.18621	1.96029	1.98944	1.84894	1.881	1.91992	1.60152	1.78635	1.82969	2.18805	1.8514	2.26596	2.38946	2.09648	2.25063	-0.33594	0.0178505	0.0388804	-0.360475	0.0122882	0.143016	0.00710851	0.95814	0.998327
LINC01137	ENSG00000233621.2	chr1	37350934	37474411	123478	-	-0.772455	0.296788	-0.840536	-0.553776	-0.467495	-0.849402	-0.800314	-1.76225	-0.238764	-0.912683	-0.249735	-0.566122	-0.438049	-0.771764	-0.506417	-0.701695	-0.64817	-0.0137322	-0.454533	-0.538881	0.121152	0.189211	-0.039742	0.898908	0.961553	-0.0405201	0.904896	0.997916
ZC3H12A	ENSG00000163874.11	chr1	37474580	37484377	9798	+	3.30855	3.93818	2.51698	3.27289	3.25915	4.10448	4.22118	3.95086	4.58046	4.21425	3.72312	3.17114	3.12586	2.79509	3.2038	2.99456	2.79844	3.30824	3.03375	0.88259	0.00153883	0.00517196	-0.0666839	0.786148	0.91379	-0.285243	0.300017	0.967761
MEAF6	ENSG00000163875.16	chr1	37489993	37514766	24774	-	2.12081	1.93321	1.95938	2.10606	2.02986	2.03119	2.12573	2.13738	1.90058	2.04872	2.44144	2.31995	2.40202	2.25706	2.35512	2.15099	2.05012	2.21576	2.13896	-0.0449568	0.592019	0.676026	0.318727	0.00110864	0.0478626	0.0582005	0.51971	0.986486
SNIP1	ENSG00000163877.11	chr1	37534449	37554293	19845	-	0.633813	0.793521	0.76086	0.586336	0.693632	0.992823	1.25057	1.14777	1.18997	1.14528	0.817147	0.702073	0.393004	0.731214	0.66086	0.647227	0.829113	0.8132	0.76318	0.391196	0.00263351	0.00800516	-0.0451072	0.700577	0.876338	0.0170731	0.892229	0.997916
DNALI1	ENSG00000163879.11	chr1	37556919	37566857	9939	+	1.88116	2.50288	2.4501	1.73343	2.14189	2.0462	2.03864	1.54645	1.22364	1.71373	1.59385	1.71119	1.86677	1.93842	1.77756	2.27376	2.25208	2.0642	2.19668	-0.477819	0.0285366	0.0571582	-0.375622	0.074068	0.323484	0.00683439	0.973895	0.998327
GNL2	ENSG00000134697.13	chr1	37566816	37595937	29122	-	2.9389	2.91738	2.97456	2.75442	2.89631	2.88505	2.84945	2.9876	2.80882	2.88273	3.18354	3.00276	2.73572	3.03232	2.98858	2.99084	3.11519	3.1512	3.08575	-0.0793917	0.388683	0.485341	0.0823163	0.369269	0.671824	0.137229	0.172352	0.932326
C1orf109	ENSG00000116922.14	chr1	37681570	37692249	10680	-	0.122818	-0.00719871	-0.0903631	-0.180945	-0.0389223	-0.215516	-0.29017	0.105455	-0.022887	-0.105779	0.582239	0.0491301	0.109389	-0.0224178	0.179585	0.0636857	0.1647	0.367378	0.198588	-0.15136	0.358809	0.456695	0.211086	0.188922	0.489748	0.179137	0.29847	0.967761
CDCA8	ENSG00000134690.11	chr1	37692481	37709719	17239	+	2.38744	2.56718	2.66064	2.55602	2.54282	2.21119	1.7512	2.30713	1.40653	1.91901	1.8919	1.7835	1.9545	1.7917	1.8554	2.41642	2.70539	2.51737	2.54639	-0.683348	0.000398954	0.00169485	-0.693294	0.000361071	0.0272187	-0.0446981	0.777055	0.992919
EPHA10	ENSG00000183317.17	chr1	37713880	37765133	51254	-	-0.676297	-0.824342	-0.763452	-0.375161	-0.659813	-0.25003	-0.772209	-0.373029	-0.353991	-0.437315	-0.684865	-0.231192	-0.267918	-0.856479	-0.510114	-0.161524	-0.839655	-0.168961	-0.390047	0.162546	0.41398	0.51032	0.15793	0.429188	0.718161	0.238505	0.269108	0.963931
MANEAL	ENSG00000185090.14	chr1	37793802	37801137	7336	+	0.242721	-0.351287	0.488981	0.318277	0.174673	0.447786	0.145995	0.551691	0.0770502	0.305631	0.311302	0.411516	0.204441	-0.221497	0.176441	0.579744	-0.283361	0.781392	0.359259	0.0807805	0.743522	0.805893	0.0128212	0.959026	0.984359	0.159317	0.550242	0.986647
YRDC	ENSG00000196449.4	chr1	37802945	37808208	5264	-	1.63938	1.68609	1.51948	1.604	1.61224	1.35028	1.35154	1.44958	1.35021	1.3754	1.43907	1.27114	1.47128	1.28471	1.36655	1.55674	1.56147	1.72741	1.61521	-0.309636	0.0136013	0.0309493	-0.25819	0.0339298	0.229208	-0.051512	0.667321	0.991848
MTF1	ENSG00000188786.10	chr1	37809574	37859592	50019	-	1.26106	1.42292	1.49438	1.25898	1.35934	1.6905	1.76128	1.81201	1.65729	1.73027	1.36826	1.25854	1.26958	1.15277	1.26229	1.38956	1.30754	1.51479	1.40396	0.310424	0.0017631	0.00578045	-0.101599	0.252964	0.562099	-0.00347599	0.970335	0.998327
INPP5B	ENSG00000204084.13	chr1	37860697	37947057	86361	-	0.457337	0.308877	0.0419345	0.679044	0.371798	0.714512	0.898333	0.822049	0.628919	0.765953	0.531534	0.541509	0.498768	0.0243449	0.399039	0.241915	0.343999	0.170051	0.251988	0.334256	0.0222393	0.0464904	0.0260972	0.850614	0.94194	-0.173887	0.267016	0.963609
SF3A3	ENSG00000183431.12	chr1	37956975	37990075	33101	-	2.49389	2.22648	2.77682	2.35604	2.46331	2.18842	2.24215	2.58349	2.12065	2.28368	2.34914	2.2953	2.17742	2.03127	2.21328	2.25484	2.66031	2.48702	2.46739	-0.243956	0.0824922	0.137782	-0.254217	0.072292	0.320095	-0.0484642	0.734773	0.992919
FHL3	ENSG00000183386.10	chr1	37996770	38005606	8837	-	0.172974	-0.21517	-0.589513	0.0374124	-0.148574	0.289605	0.20319	0.387914	-0.216189	0.16613	0.234853	-0.167544	0.509567	0.0743568	0.162808	0.111407	0.30735	-0.0578485	0.120303	0.256982	0.273679	0.368275	0.310517	0.188148	0.488788	0.214198	0.397558	0.983555
UTP11	ENSG00000183520.12	chr1	38009258	38024820	15563	+	2.24051	2.08924	2.12203	2.01909	2.11772	2.21207	2.33393	2.22326	1.94803	2.17932	2.40537	2.08407	2.12769	2.30756	2.23117	2.13799	2.38249	2.31045	2.27698	-0.00199476	0.985747	0.991957	0.100033	0.372567	0.674682	0.101811	0.400686	0.983555
AL139260.1	ENSG00000228436.3	chr1	38859912	38965038	105127	+	-2.53245	-2.97063	-2.55825	-2.23899	-2.57508	-0.891487	-1.51484	-1.41526	-1.55215	-1.34343	-1.04423	-1.65247	-2.28343	-2.9217	-1.97546	-1.68879	-3.34702	-2.1212	-2.38567	1.48983	0.0115085	0.026955	0.769119	0.187933	0.488627	0.172264	0.792093	0.992919
RHBDL2	ENSG00000158315.11	chr1	38885807	38941830	56024	-	2.40752	2.73873	2.22702	2.54117	2.47861	2.43186	2.32104	2.04102	2.20671	2.25016	2.31409	2.29716	2.5338	2.3777	2.38069	2.64863	2.56564	2.4373	2.55052	-0.290741	0.0295853	0.058862	-0.107246	0.383657	0.683239	0.021188	0.870716	0.997377
AKIRIN1	ENSG00000174574.16	chr1	38991276	39006059	14784	+	3.35818	3.39102	3.32678	3.38959	3.36639	4.17948	4.00827	4.23372	4.07838	4.12496	3.70904	3.45294	3.39268	3.26435	3.45475	3.40757	3.50078	3.39898	3.43578	0.695621	2.8288e-07	6.67659e-06	0.0830852	0.344443	0.652543	0.018053	0.847958	0.994953
NDUFS5	ENSG00000168653.11	chr1	39026318	39034636	8319	+	6.05865	6.11256	5.89617	5.61382	5.9203	6.25933	6.26182	6.18609	6.20187	6.22728	5.89814	5.86702	5.72984	6.13355	5.90714	6.01245	6.10656	6.09305	6.07069	0.237936	0.0405558	0.0765867	-0.0309438	0.77887	0.910629	0.0932566	0.434565	0.983555
MACF1	ENSG00000127603.30	chr1	39081316	39487177	405862	+	3.50802	3.44975	3.38862	2.92386	3.31756	3.08082	2.96586	2.96253	2.98906	2.99957	3.34448	3.29523	3.39527	3.57779	3.40319	3.53606	3.34207	3.39279	3.42364	-0.381263	0.00427392	0.011938	0.0799894	0.498362	0.764717	0.0566035	0.65575	0.989756
BMP8A	ENSG00000183682.8	chr1	39491636	39529869	38234	+	-3.31835	-5.46309	-3.77723	-5.46309	-4.50544	-2.96244	-3.57821	-2.45406	-2.9043	-2.97475	-3.71499	-3.6585	-4.54568	-5.46309	-4.34557	-4.17063	-4.07115	-4.43303	-4.22494	2.28095	0.00932552	0.0226561	0.399538	0.663451	0.856391	0.731152	0.444514	0.983555
PPIEL	ENSG00000243970.3	chr1	39522280	39559671	37392	-	-0.0557835	0.00505612	-0.28404	-0.129808	-0.116144	2.04388	2.02454	2.29596	2.75062	2.27875	-0.0949383	-0.502502	-0.342214	-0.639365	-0.394755	-0.150039	-0.0268576	0.0787592	-0.0327125	2.33857	4.8479e-10	9.67989e-08	-0.290707	0.206649	0.509406	0.025714	0.912168	0.998327
PABPC4	ENSG00000090621.15	chr1	39560709	39576790	16082	-	2.94273	2.66493	2.96643	2.85898	2.85827	3.90379	3.84327	3.92092	3.99628	3.91606	2.95563	2.72613	2.89626	2.53784	2.77897	2.75316	2.91719	2.86062	2.84365	0.99423	1.17114e-08	7.12669e-07	-0.0864362	0.37102	0.673857	-0.065707	0.526383	0.986647
PPIE	ENSG00000084072.17	chr1	39692182	39763914	71733	+	0.120971	0.243808	0.146117	0.212359	0.180814	0.0251621	0.1832	-0.052126	0.101433	0.0644175	0.228004	0.446953	0.148997	0.0702869	0.22356	0.172363	0.349253	0.287328	0.269648	-0.17823	0.0947973	0.154833	0.0373755	0.709083	0.880212	0.0378841	0.726799	0.992919
BMP8B	ENSG00000116985.12	chr1	39757182	39788865	31684	-	-2.04902	-2.77872	-3.55338	-2.24506	-2.65655	-0.692959	-0.960988	-1.08447	-0.479487	-0.804475	-1.36316	-1.99479	-1.87026	-2.34787	-1.89402	-2.47417	-2.68516	-2.09916	-2.4195	1.91215	2.58419e-05	0.000190117	0.836356	0.0340644	0.229619	0.205015	0.630761	0.989313
TRIT1	ENSG00000043514.17	chr1	39838110	39883511	45402	-	1.10624	0.976217	0.970941	1.05309	1.02662	0.580892	0.571029	0.677974	0.373212	0.550777	0.855765	0.912458	1.00695	1.01288	0.947013	0.947308	0.905066	1.05519	0.969187	-0.544254	3.36988e-05	0.000232651	-0.0920257	0.328404	0.640226	-0.110722	0.281328	0.96671
MFSD2A	ENSG00000168389.18	chr1	39955112	39969968	14857	+	-0.758502	0.0964511	0.195892	-0.00775117	-0.118478	0.96231	0.758855	1.03921	1.18125	0.985406	-1.04923	-1.51503	-0.883733	-1.2963	-1.18607	-0.29057	-0.652596	0.152904	-0.263421	1.08495	7.00306e-05	0.000418196	-1.07884	0.00105854	0.0476027	-0.16447	0.53031	0.986647
CAP1	ENSG00000131236.18	chr1	40040233	40072649	32417	+	5.38313	5.50356	5.32512	5.12476	5.33414	5.53966	5.48537	5.52518	5.64121	5.54786	5.24009	5.07297	5.37056	5.59865	5.32057	5.50208	5.38686	5.52878	5.47257	0.149561	0.190854	0.275274	-0.0209607	0.850362	0.941793	0.0878907	0.467747	0.983555
PPT1	ENSG00000131238.18	chr1	40072710	40097260	24551	-	2.13681	2.04086	2.1328	2.27326	2.14593	2.1078	2.02459	2.31909	1.69166	2.03578	2.19499	2.11963	1.88422	1.69629	1.97378	2.1177	2.26227	1.8604	2.08012	-0.169799	0.219898	0.308325	-0.174215	0.209907	0.512984	-0.115447	0.433972	0.983555
RLF	ENSG00000117000.9	chr1	40161387	40240921	79535	+	2.579	2.80262	2.30824	2.45538	2.53631	3.13426	3.11159	2.84861	3.00596	3.0251	2.87641	2.26147	2.34646	2.57921	2.51589	2.43274	2.22733	2.36103	2.34037	0.422701	0.00443852	0.0123277	-0.0325959	0.80568	0.923158	-0.249709	0.100182	0.923109
ZMPSTE24	ENSG00000084073.10	chr1	40258041	40294180	36140	+	3.68781	3.82752	3.95189	3.69211	3.78983	3.64153	3.62664	4.05654	3.90715	3.80796	3.8121	3.89785	3.75018	3.78633	3.81162	3.85544	3.76031	3.85947	3.82507	-0.0475782	0.616075	0.697389	0.0142977	0.879681	0.954769	-0.014603	0.886333	0.997777
COL9A2	ENSG00000049089.15	chr1	40300489	40317813	17325	-	0.365206	0.946055	-0.509561	0.142696	0.236099	0.514566	0.247135	-0.28738	1.3789	0.463306	0.249503	-0.347238	0.503535	-0.0187496	0.0967629	0.608009	0.277388	0.700914	0.52877	0.132815	0.688821	0.761128	-0.16309	0.637567	0.844472	0.229038	0.521093	0.986486
SMAP2	ENSG00000084070.12	chr1	40344850	40423326	78477	+	1.18051	1.40368	1.40673	1.47277	1.36592	1.96494	1.88695	1.8461	1.72864	1.85666	1.74424	1.50129	1.62954	1.49865	1.59343	1.41051	1.25047	1.59952	1.42017	0.44239	0.000841299	0.00312991	0.23278	0.051067	0.274436	0.0136732	0.912449	0.998327
ZFP69B	ENSG00000187801.15	chr1	40450102	40463718	13617	+	-1.13772	-1.62636	-1.10839	-1.68967	-1.39053	-1.50884	-1.2955	-1.64464	-2.06341	-1.6281	-0.361994	-0.687648	-0.729929	-1.33612	-0.778923	-1.4638	-0.976809	-1.10501	-1.18187	-0.32588	0.311803	0.408043	0.661739	0.0290537	0.212037	0.159667	0.620322	0.989313
ZFP69	ENSG00000187815.10	chr1	40477290	40496343	19054	+	-0.561537	-0.878135	-0.637248	-0.342896	-0.604954	-1.33372	-1.07687	-1.44288	-1.00026	-1.21343	-0.712552	-0.146116	-0.547058	-0.219502	-0.406307	-0.726274	-0.884397	-0.720814	-0.777162	-0.704578	0.0052418	0.0141438	0.193456	0.329698	0.641354	-0.22301	0.329903	0.969801
EXO5	ENSG00000164002.11	chr1	40508741	40516556	7816	+	-0.452684	-0.5957	-0.0625682	-0.349017	-0.364992	0.643712	0.381382	0.18827	0.274176	0.371885	0.204942	0.014034	-0.366261	-1.26144	-0.35218	0.0279913	0.186003	-0.0482017	0.0552642	0.71478	0.0100484	0.0240916	0.0353507	0.896021	0.960592	0.393657	0.169323	0.931861
ZNF684	ENSG00000117010.17	chr1	40531573	40548167	16595	+	-0.261346	-0.108016	0.185859	0.0975106	-0.0214979	0.869141	1.09156	1.06826	0.908946	0.984479	0.0732632	0.372376	-0.0918556	-0.150649	0.0507837	-0.221996	0.0324741	0.0408767	-0.0495484	0.982213	6.79721e-06	6.6868e-05	0.0831907	0.623437	0.835375	-0.0680109	0.716462	0.992919
RIMS3	ENSG00000117016.10	chr1	40620680	40665682	45003	-	-2.17862	-1.50499	-2.16815	-1.87248	-1.93106	-1.3709	-1.0477	-1.76405	-1.35575	-1.3846	-2.73238	-1.97382	-1.70375	-1.83004	-2.06	-2.87136	-3.2741	-2.12951	-2.75832	0.520769	0.0744565	0.126645	-0.151428	0.61669	0.832085	-0.936201	0.0227636	0.851379
NFYC	ENSG00000066136.20	chr1	40691648	40771603	79956	+	1.50625	1.66468	1.61356	1.88259	1.66677	0.91821	1.02965	0.931208	1.01118	0.97256	1.68332	1.5537	1.68928	1.59027	1.62914	1.62873	1.73806	1.46225	1.60968	-0.75635	1.29876e-06	1.95948e-05	-0.0382362	0.690273	0.870007	-0.102603	0.332997	0.971927
KCNQ4	ENSG00000117013.17	chr1	40783787	40840452	56666	+	-2.70865	-1.78541	-0.968585	-1.74531	-1.80199	-2.73184	-3.41061	-3.71514	-3.21407	-3.26792	-4.14977	-2.41138	-2.08888	-2.32513	-2.74379	-1.83104	-2.42723	-1.53056	-1.92961	-1.68925	0.0104138	0.0248093	-1.08389	0.0571569	0.288564	-0.113387	0.823505	0.992919
CTPS1	ENSG00000171793.16	chr1	40979688	41012565	32878	+	1.19092	1.14085	1.4063	1.29293	1.25775	1.22758	1.11705	1.5894	0.670432	1.15111	1.63736	1.42652	0.981447	0.750961	1.19907	1.2124	1.44325	1.46491	1.37352	-0.165752	0.368269	0.465951	-0.0581007	0.748285	0.897366	0.0667904	0.730822	0.992919
SLFNL1-AS1	ENSG00000281207.1	chr1	41014590	41043890	29301	+	-1.15872	-0.982253	-0.842164	-0.598795	-0.895484	-0.285647	-0.626122	0.149632	-0.471694	-0.308458	-0.611363	-1.4277	-1.26208	-2.14573	-1.36172	-1.06873	-0.764424	-1.04601	-0.95972	0.551621	0.0374545	0.0718234	-0.456027	0.121088	0.406563	-0.103351	0.723458	0.992919
SCMH1	ENSG00000010803.16	chr1	41027200	41242154	214955	-	1.91732	2.05501	1.98644	2.22234	2.04528	0.948357	1.20877	1.27065	0.928126	1.08897	1.67846	1.86926	2.05396	2.10492	1.92665	2.17391	1.98711	2.24166	2.13422	-1.02158	5.93514e-07	1.13751e-05	-0.125815	0.296423	0.607537	0.0451834	0.721103	0.992919
HIVEP3	ENSG00000127124.16	chr1	41506365	42035925	529561	-	-1.12917	-1.97951	-1.06346	-1.2355	-1.35191	-1.19713	-1.36174	-1.31482	-1.88942	-1.44078	-0.921097	-0.876812	-1.14789	-1.51492	-1.11518	-1.31732	-1.36905	-1.30486	-1.33041	-0.140224	0.517095	0.608467	0.244597	0.244696	0.553839	-0.0240568	0.91681	0.998327
FOXJ3	ENSG00000198815.9	chr1	42176539	42335877	159339	-	2.46228	2.35045	2.42201	2.34336	2.39452	2.19429	2.45044	2.18592	2.00602	2.20917	2.72654	2.43918	2.40486	2.43315	2.50093	2.44921	2.51259	2.28523	2.41567	-0.247769	0.0254176	0.051951	0.0982077	0.334946	0.645204	-0.0309592	0.777207	0.992919
RIMKLA	ENSG00000177181.15	chr1	42380792	42424232	43441	+	-0.70578	0.0893598	-0.546999	-0.811174	-0.493648	0.519469	0.610615	0.187576	0.247486	0.391287	-0.395858	-0.859803	-0.818444	-0.84124	-0.728836	-1.59437	-1.51391	-0.691898	-1.26672	0.833724	0.000551416	0.0022132	-0.246249	0.273277	0.584381	-0.845188	0.00500409	0.7783
ZMYND12	ENSG00000066185.13	chr1	42430329	42456253	25925	-	-1.58108	-2.28509	-1.98038	-1.92865	-1.9438	-1.47862	-1.52354	-2.70001	-1.29033	-1.74812	-1.25874	-1.0968	-2.21914	-2.01963	-1.64857	-1.32833	-1.53932	-1.23491	-1.36752	0.144574	0.736973	0.800763	0.314022	0.460691	0.741084	0.612955	0.174236	0.936308
PPCS	ENSG00000127125.9	chr1	42456117	42473385	17269	+	2.84107	2.97311	2.99025	2.79286	2.89932	2.49523	2.61006	2.63955	2.75584	2.62517	3.21929	3.12438	2.88924	3.23771	3.11766	2.91912	2.84282	2.96763	2.90985	-0.341857	0.00240789	0.00745048	0.208736	0.0365116	0.236989	-0.0393429	0.701272	0.992919
CCDC30	ENSG00000186409.18	chr1	42463221	42657190	193970	+	-1.48871	-1.04536	-0.721714	-1.59174	-1.21188	-1.23287	-0.970923	-1.4533	-1.03728	-1.17359	-1.47781	-1.0059	-1.16313	-1.46187	-1.27718	-1.39679	-1.53371	-1.69525	-1.54192	-0.0149297	0.935795	0.95462	-0.0640664	0.731938	0.889617	-0.373905	0.0908588	0.921212
PPIH	ENSG00000171960.12	chr1	42658335	42676758	18424	+	1.47607	1.29116	1.38441	1.62427	1.44398	1.22563	1.12848	1.24965	0.991275	1.14876	1.48831	1.45345	1.4386	1.27086	1.41281	1.73145	1.77949	1.69572	1.73556	-0.357751	0.00191886	0.00619218	-0.0346297	0.716259	0.882911	0.244292	0.024525	0.86106
AC098484.4	ENSG00000285728.2	chr1	42658687	42682160	23474	-	-3.0472	-3.11157	-3.6211	-2.96511	-3.18625	-3.17951	-3.77314	-3.30403	-2.80296	-3.26491	-2.44203	-2.3786	-3.22367	-2.03071	-2.51875	-3.14524	-2.01611	-2.32771	-2.49635	-0.222361	0.661353	0.736801	0.788643	0.0982762	0.369482	0.779387	0.124664	0.926648
YBX1	ENSG00000065978.19	chr1	42682418	42703805	21388	+	5.63894	5.6331	5.56407	5.70291	5.63476	6.00958	5.92721	6.11155	5.90334	5.98792	5.58011	5.41595	5.49364	5.4709	5.49015	5.62974	5.6614	5.73277	5.67464	0.28853	0.00046933	0.0019347	-0.152847	0.0333503	0.228498	-0.0109752	0.879067	0.997629
P3H1	ENSG00000117385.16	chr1	42746335	42767084	20750	-	-1.69114	-1.05301	-1.5421	-1.02806	-1.32858	-0.00645828	0.0152252	-0.0119068	-0.0695158	-0.0181639	0.224357	-0.00260345	-0.0992503	-0.523374	-0.100218	-1.1303	-1.06197	-0.914498	-1.03559	1.29529	2.67422e-06	3.33582e-05	1.277	3.34646e-06	0.00369964	0.266448	0.243631	0.963609
TMEM269	ENSG00000274386.5	chr1	42785007	42816619	31613	+	-3.44682	-2.77404	-4.02071	-2.93229	-3.29346	-2.27794	-1.48566	-1.59826	-1.02979	-1.59791	-3.56731	-3.77744	-3.40917	-3.21933	-3.49331	-3.13397	-2.83699	-4.06699	-3.34598	1.88169	0.000390449	0.00166429	-0.260017	0.624983	0.836649	-0.130699	0.818049	0.992919
SVBP	ENSG00000177868.12	chr1	42807052	42817397	10346	-	0.631	0.351551	0.433763	0.379329	0.448911	0.500215	0.769911	0.876301	0.56594	0.678092	1.15906	1.44966	0.71986	0.774883	1.02587	0.796546	0.913765	0.557916	0.756076	0.166657	0.431474	0.528041	0.585068	0.00910116	0.124111	0.26175	0.253159	0.963609
ERMAP	ENSG00000164010.15	chr1	42817122	42844991	27870	+	0.936744	0.856743	0.919927	1.05073	0.941036	1.41461	1.25613	1.21658	1.76456	1.41297	1.19425	1.42461	1.2952	1.06326	1.24433	1.34919	1.16063	0.983768	1.16453	0.408525	0.00650886	0.0169161	0.302376	0.0362216	0.236516	0.179598	0.232218	0.963609
AL512353.1	ENSG00000228192.8	chr1	42832522	42846422	13901	-	-1.99455	-3.07696	-2.05794	-2.00026	-2.28243	-3.62355	-2.5519	-2.79648	-2.62074	-2.89817	-1.87138	-2.42902	-3.011	-2.34554	-2.41423	-1.84135	-0.970958	-2.66887	-1.82706	-0.8089	0.129953	0.200831	-0.162507	0.732195	0.889803	0.448015	0.349917	0.973297
ZNF691	ENSG00000164011.18	chr1	42846573	42852477	5905	+	-0.296227	-0.185554	0.540235	0.115056	0.0433775	-0.0893608	0.180335	-0.0267354	-0.492358	-0.10703	0.385527	0.730035	0.0548332	-0.0451352	0.281315	-0.284994	0.400446	0.0616933	0.0590484	-0.183843	0.488073	0.582034	0.269139	0.287638	0.598613	-0.0195856	0.944104	0.998327
SLC2A1	ENSG00000117394.24	chr1	42925353	42958893	33541	-	3.27242	3.97007	2.64916	2.7403	3.15799	3.46772	3.13089	2.5878	3.10579	3.07305	3.42589	2.34659	3.07581	2.86073	2.92726	2.8492	2.29698	2.96532	2.70383	-0.152864	0.5883	0.672801	-0.242475	0.395293	0.690466	-0.508591	0.113626	0.926648
SLC2A1-AS1	ENSG00000227533.6	chr1	42959049	42996814	37766	+	-1.41477	-0.281689	-2.77737	-2.29743	-1.69281	-1.5724	-1.95485	-2.80243	-1.95833	-2.072	-1.18826	-2.06773	-1.36415	-0.802108	-1.35556	-1.58586	-1.56771	-1.61809	-1.59055	-0.504763	0.324996	0.421723	0.300595	0.508941	0.770671	0.0242935	0.961843	0.998327
EBNA1BP2	ENSG00000117395.13	chr1	43164175	43270936	106762	-	3.48067	3.52482	3.42975	3.25966	3.42372	3.73622	3.72355	3.89366	3.62781	3.74531	3.37566	3.21781	3.1744	3.38398	3.28796	3.57836	3.3636	3.68908	3.54368	0.255319	0.0115726	0.0270755	-0.148096	0.124262	0.411009	0.0678847	0.49688	0.984619
CFAP57	ENSG00000243710.8	chr1	43172330	43254358	82029	+	-1.79989	-1.27827	-0.815082	-1.29251	-1.29643	-1.89897	-1.38678	-1.69741	-2.34345	-1.83165	-2.43556	-1.86805	-2.08047	-1.4038	-1.94697	-1.90976	-1.82066	-1.39361	-1.70801	-0.584279	0.0574307	0.101804	-0.691431	0.0296384	0.214182	-0.456854	0.155911	0.926927
TMEM125	ENSG00000179178.11	chr1	43269983	43274002	4020	+	1.0911	1.55135	1.03377	1.77637	1.36315	0.986253	0.807105	0.720548	0.859075	0.843245	1.21131	0.931565	1.75665	1.58546	1.37125	1.62828	1.33276	1.78818	1.58307	-0.580616	0.0177498	0.0387139	0.0115691	0.955346	0.983182	0.188462	0.394456	0.983555
C1orf210	ENSG00000253313.6	chr1	43281877	43285617	3741	-	0.91028	1.57667	1.35064	1.4672	1.3262	0.5773	0.563788	0.665673	1.37498	0.795434	1.25171	0.976492	1.76718	1.16325	1.28966	1.42208	0.961606	1.41394	1.26588	-0.610628	0.0222496	0.0465044	-0.018707	0.93441	0.97508	-0.0881142	0.72427	0.992919
AL139289.1	ENSG00000234694.1	chr1	43354684	43358658	3975	-	-1.85738	-1.37047	-0.685277	-0.638826	-1.13799	0.129511	-0.673211	-0.479092	0.431934	-0.147714	-0.433425	-1.05154	-0.496868	-0.72041	-0.67556	-1.80247	-2.37114	-1.76607	-1.97989	1.34077	0.0147102	0.0330604	0.76787	0.157757	0.45528	-1.47369	0.0621965	0.91812
ELOVL1	ENSG00000066322.15	chr1	43363398	43368074	4677	-	3.39199	3.83682	3.22048	3.52453	3.49346	3.74945	3.55402	3.65582	3.71194	3.66781	3.58578	3.33896	3.42246	3.6921	3.50983	3.67375	3.49295	3.88183	3.68284	0.108295	0.390378	0.486791	0.0044295	0.971855	0.988486	0.138597	0.311089	0.967761
MED8	ENSG00000159479.17	chr1	43383917	43389808	5892	-	2.03911	1.74756	2.40212	1.8645	2.01332	1.21096	1.46575	1.3113	1.44276	1.35769	2.20016	2.13955	1.91212	2.17681	2.10716	1.80509	2.06756	1.93136	1.93467	-0.724194	0.000152565	0.000776744	0.0869174	0.525615	0.781641	-0.129944	0.395573	0.983555
SZT2	ENSG00000198198.17	chr1	43389882	43454247	64366	+	0.282107	0.0811526	0.244447	0.706593	0.328575	0.204618	0.0665775	0.314077	0.456863	0.260534	0.135222	0.302125	0.621722	-0.0638426	0.248807	0.419708	0.296397	0.458377	0.391494	-0.131681	0.37464	0.471817	-0.0784181	0.593505	0.820036	0.017697	0.910446	0.998327
PTPRF	ENSG00000142949.17	chr1	43525187	43623666	98480	+	3.71137	3.47673	3.31748	3.82386	3.58236	3.51437	3.50139	3.46814	3.75945	3.56084	3.29422	3.17166	3.65773	3.38999	3.3784	3.55609	3.56753	3.58499	3.56954	-0.0860564	0.482858	0.577163	-0.212123	0.0954581	0.3643	-0.0635603	0.62984	0.989313
KDM4A-AS1	ENSG00000236200.6	chr1	43685123	43708138	23016	-	-3.39441	-3.7219	-3.63158	-3.31232	-3.51505	-2.22553	-2.27163	-1.69138	-2.24156	-2.10753	-3.29654	-3.72503	-4.12722	-3.66338	-3.70304	-3.49245	-3.98606	-3.68672	-3.72174	1.6184	0.000113464	0.000616217	-0.300462	0.448341	0.732841	-0.330044	0.447222	0.983555
IPO13	ENSG00000117408.11	chr1	43946950	43968022	21073	+	-0.281762	0.362769	-0.0369136	0.455089	0.124796	1.42106	0.969923	1.41981	1.34748	1.28957	1.16852	1.04275	0.379923	0.323716	0.728728	0.535243	0.445546	0.642361	0.54105	1.1274	3.91792e-05	0.00026207	0.627714	0.00876923	0.122961	0.390608	0.111632	0.926648
B4GALT2	ENSG00000117411.17	chr1	43978943	43991170	12228	+	0.791842	1.08069	0.770586	1.06879	0.927977	0.5346	0.23417	0.540269	0.74269	0.512932	0.19795	0.130309	0.870801	0.533427	0.433122	1.21004	1.19301	1.46504	1.28936	-0.488291	0.00897289	0.0219622	-0.50339	0.00769462	0.112505	0.316709	0.0694319	0.91812
CCDC24	ENSG00000159214.13	chr1	43991359	43996528	5170	+	0.208677	1.1067	0.572354	0.917616	0.701337	0.474287	0.386761	0.334614	0.544757	0.435104	0.246572	0.534559	0.82596	0.223691	0.457696	1.43509	1.0662	0.929268	1.14352	-0.318225	0.139142	0.212363	-0.230843	0.271948	0.583288	0.421902	0.0530118	0.91812
SLC6A9	ENSG00000196517.13	chr1	43991500	44031467	39968	-	-0.512231	0.100283	0.0701333	-0.0211716	-0.0907465	-0.965709	-0.627888	-0.51957	-0.516375	-0.657386	-0.825899	-1.1162	0.0277704	-0.807763	-0.680524	-0.68009	-0.204544	-0.602768	-0.495801	-0.633392	0.0150544	0.0336918	-0.583077	0.0232106	0.19323	-0.453585	0.0871738	0.91812
ERI3	ENSG00000117419.16	chr1	44221070	44355260	134191	-	1.87829	2.11748	1.92966	2.07089	1.99908	2.00015	2.06523	2.20908	1.81235	2.0217	1.79325	2.02581	2.11333	1.68345	1.90396	2.11968	2.33302	2.23486	2.22919	-0.0364813	0.759782	0.818359	-0.0959318	0.429409	0.718249	0.181717	0.162864	0.926927
RNF220	ENSG00000187147.18	chr1	44405194	44651724	246531	+	0.198153	0.0236437	0.178653	0.539019	0.234867	-0.333388	-0.386326	-0.041437	-0.293073	-0.263556	0.302099	0.251545	0.230997	0.0902467	0.218722	-0.00786803	0.217777	0.171869	0.12726	-0.565197	0.000243316	0.0011377	-0.0149677	0.896633	0.960606	-0.1556	0.231167	0.963609
TMEM53	ENSG00000126106.14	chr1	44635238	44674481	39244	-	0.209487	0.829972	0.201218	0.431231	0.417977	0.348218	0.351604	0.542338	0.506488	0.437162	0.0253991	-0.482454	0.408489	0.24801	0.0498609	0.508631	0.578088	0.211111	0.43261	-0.0475113	0.806024	0.856432	-0.382861	0.073285	0.321714	-0.0340785	0.871248	0.997377
ARMH1	ENSG00000198520.12	chr1	44674692	44725591	50900	+	-3.49539	-4.10109	-2.57347	-2.04823	-3.05455	-1.45585	-1.9135	-3.02234	-2.12772	-2.12985	-1.95056	-2.23024	-2.64718	-2.01979	-2.21194	-2.404	-2.27196	-1.93556	-2.20384	1.2398	0.0362583	0.0699389	1.17901	0.0459369	0.26215	1.15891	0.063383	0.91812
KIF2C	ENSG00000142945.13	chr1	44739818	44767767	27950	+	2.19442	2.44737	2.2258	2.11384	2.24536	1.7924	1.69773	2.10805	0.69247	1.57266	1.58241	1.72367	1.36358	1.44143	1.52777	2.19834	2.25654	2.21299	2.22262	-0.732741	0.00176628	0.00578603	-0.733682	0.00176462	0.0576322	-0.076283	0.705399	0.992919
BTBD19	ENSG00000222009.8	chr1	44808482	44815585	7104	+	-1.13442	-0.6128	-0.357039	-0.674781	-0.69476	0.225803	-0.00350875	0.615744	0.377428	0.303867	-0.955031	-1.39518	-0.219468	-0.647768	-0.804363	-0.876002	-0.465649	-0.518198	-0.61995	0.980373	0.000889179	0.00327837	-0.0974433	0.726286	0.886943	0.0445463	0.880103	0.997629
PTCH2	ENSG00000117425.14	chr1	44819844	44843253	23410	-	-4.86988	-4.79822	-3.69777	-3.65132	-4.2543	-3.00694	-2.92717	-2.5834	-2.37171	-2.7223	-3.63554	-4.06403	-4.1614	-4.33403	-4.04875	-3.83145	-3.99169	-4.35358	-4.05891	2.04554	0.000315156	0.00139743	0.460998	0.383326	0.683154	0.41244	0.46963	0.983555
EIF2B3	ENSG00000070785.17	chr1	44850522	44986722	136201	-	0.898449	0.920915	1.25324	0.980514	1.01328	1.46472	1.52553	1.87721	1.10766	1.49378	1.83679	1.11556	1.0483	1.1254	1.28151	1.2571	1.35179	1.40749	1.33879	0.432047	0.0294486	0.0586266	0.275366	0.154117	0.45171	0.285031	0.169762	0.932326
HECTD3	ENSG00000126107.15	chr1	45002540	45011324	8785	-	2.30103	2.63873	2.24641	2.56912	2.43882	2.17276	2.279	2.59691	2.80629	2.46374	2.40665	2.57391	2.55569	2.5477	2.52099	2.58523	2.4544	2.91574	2.65179	-0.0451812	0.74681	0.808308	0.0750299	0.590756	0.817693	0.1648	0.278571	0.966408
ZSWIM5	ENSG00000162415.7	chr1	45016399	45306209	289811	-	-4.38493	-2.4874	-2.44501	-1.79214	-2.77737	-1.71684	-1.43787	-1.33598	-1.25232	-1.43575	-3.06046	-1.87918	-2.27048	-2.68467	-2.4737	-2.81097	-3.02196	-1.99806	-2.61033	1.54337	0.00440833	0.0122599	0.492644	0.357332	0.663415	0.302442	0.606169	0.989313
MMACHC	ENSG00000132763.15	chr1	45500300	45513382	13083	+	0.0753984	-0.495766	-0.160019	-0.314618	-0.223751	-1.93721	-1.44981	-1.73803	-1.67041	-1.69887	-0.195893	-0.377427	-0.5146	-0.4825	-0.392605	-0.104612	-0.0634185	0.128715	-0.0131052	-1.60765	3.28294e-07	7.42527e-06	-0.18991	0.237215	0.545873	0.15311	0.353008	0.975193
PRDX1	ENSG00000117450.15	chr1	45510914	45542732	31819	-	6.39911	6.66429	6.48402	6.44969	6.49928	6.76089	6.85973	7.08243	7.1234	6.95661	6.73987	6.69486	6.47329	6.65443	6.64061	6.6054	6.57235	6.72941	6.63572	0.393334	0.000456633	0.00189376	0.133411	0.155042	0.452657	0.0855186	0.388622	0.983555
AKR1A1	ENSG00000117448.14	chr1	45550543	45570049	19507	+	3.12544	3.31275	3.25882	3.64073	3.33444	3.41487	3.23458	3.47213	3.72404	3.46141	3.24878	3.16379	3.05622	3.11601	3.1462	3.45665	3.32094	3.54425	3.44062	0.0649974	0.569885	0.657034	-0.190968	0.11322	0.39379	0.0624466	0.613876	0.989313
NASP	ENSG00000132780.17	chr1	45583846	45618904	35059	+	2.16489	2.12122	2.42536	2.18141	2.22322	2.97158	2.98356	3.04314	2.53677	2.88376	2.13281	2.20753	1.38972	1.41905	1.78728	2.23683	2.59418	2.13509	2.32203	0.600454	0.00250551	0.00770031	-0.44115	0.0230824	0.192917	0.0484635	0.79634	0.992919
GPBP1L1	ENSG00000159592.11	chr1	45627304	45688113	60810	-	3.93651	4.04135	3.75488	3.88839	3.90528	3.93154	3.87927	3.71311	3.84767	3.8429	3.89721	3.96982	3.93341	4.05367	3.96353	3.8956	3.87351	3.71964	3.82958	-0.127241	0.137918	0.21092	0.05027	0.54604	0.792846	-0.126696	0.169226	0.931861
TMEM69	ENSG00000159596.7	chr1	45688181	45694436	6256	+	2.97897	3.0289	3.10365	2.84335	2.98872	2.31137	2.65801	2.37722	2.38047	2.43177	3.05609	3.11347	3.21888	3.22115	3.1524	3.3204	3.53717	3.10942	3.32233	-0.623991	0.000150856	0.000769575	0.15452	0.202473	0.504966	0.282436	0.036727	0.908054
IPP	ENSG00000197429.11	chr1	45694324	45750653	56330	-	1.13826	0.949614	1.05535	1.08082	1.05601	1.07419	1.12719	1.45631	1.23692	1.22365	1.32519	1.5465	1.15314	1.1558	1.29516	0.820363	1.03516	1.06981	0.975111	0.0982684	0.423867	0.520026	0.232271	0.0673422	0.309779	-0.13794	0.319059	0.969724
MAST2	ENSG00000086015.22	chr1	45786987	46036122	249136	+	2.10898	2.07163	1.74595	1.83507	1.94041	1.93588	1.87668	2.04409	1.95104	1.95192	1.97329	1.87767	2.07967	1.78288	1.92838	2.13356	2.10066	2.17248	2.13557	-0.0599359	0.514952	0.606616	-0.0235216	0.797027	0.918844	0.139095	0.167793	0.929849
TSPAN1	ENSG00000117472.10	chr1	46175073	46185962	10890	+	5.82564	6.20378	5.87789	5.96874	5.96901	5.89993	5.88446	5.81744	6.41445	6.00407	5.44292	5.54021	5.85744	6.18282	5.75585	6.08214	5.89723	6.16864	6.04933	-0.0294732	0.858871	0.896619	-0.221221	0.19324	0.495507	0.0291762	0.870539	0.997377
POMGNT1	ENSG00000085998.14	chr1	46188682	46220305	31624	-	-0.93236	-1.04225	-0.900743	0.0888417	-0.696628	-0.357454	-0.865552	-0.024029	-1.19813	-0.611291	0.374793	0.304955	-0.0783166	-0.64584	-0.011102	-0.398321	-0.815163	-0.350401	-0.521295	0.0502034	0.870507	0.905677	0.731268	0.0194712	0.178752	0.160633	0.627292	0.989313
LURAP1	ENSG00000171357.6	chr1	46203334	46221256	17923	+	-2.96333	-3.26975	-2.77883	-3.19464	-3.05164	-1.24037	-2.15723	-0.846138	-0.353366	-1.14928	-1.91745	-1.85807	-2.93775	-3.23694	-2.48755	-3.28649	-3.85516	-3.25009	-3.46392	2.40962	0.00106644	0.00380858	0.808776	0.256177	0.565501	-0.924936	0.318413	0.969724
RAD54L	ENSG00000085999.13	chr1	46246461	46278480	32020	+	-0.169635	0.290431	0.0547116	0.119658	0.0737914	0.347305	0.390778	0.384804	-0.596284	0.131651	0.112243	0.266732	-0.666617	-1.58626	-0.468474	0.222366	0.67083	0.309609	0.400935	0.0192721	0.949899	0.964389	-0.538931	0.119058	0.402902	0.284808	0.379865	0.981461
LRRC41	ENSG00000132128.16	chr1	46261196	46303608	42413	-	0.579715	0.427413	0.14978	0.769313	0.481555	0.462142	-0.0177191	0.241604	0.746102	0.358032	0.925364	0.703758	0.922208	0.702359	0.813422	0.69102	0.617384	0.886114	0.731506	-0.199669	0.222207	0.311066	0.327685	0.0438723	0.256862	0.199322	0.240964	0.963609
UQCRH	ENSG00000173660.12	chr1	46303698	46316776	13079	+	5.21342	5.41536	5.14899	5.38573	5.29087	5.50951	5.63408	5.6079	5.54393	5.57386	5.15783	5.03277	5.08238	5.25054	5.13088	5.15141	5.28891	5.37153	5.27062	0.219126	0.01616	0.0357652	-0.169098	0.0568694	0.288508	-0.0715258	0.432506	0.983555
NSUN4	ENSG00000117481.10	chr1	46340177	46365152	24976	+	0.186645	0.535852	0.5397	0.717759	0.494989	0.636636	0.388089	0.731012	0.325972	0.520427	0.553238	0.477108	0.581884	0.446883	0.514778	0.752298	0.728681	0.701981	0.727653	-0.0252372	0.833831	0.878372	0.0268993	0.82257	0.929258	0.197134	0.135478	0.926648
FAAH	ENSG00000117480.16	chr1	46394317	46413848	19532	+	0.390587	0.420041	0.220232	1.06317	0.523507	1.07123	0.45764	0.966939	0.970171	0.866495	1.14777	1.21141	1.03405	0.587158	0.995099	1.02938	0.396914	1.01899	0.815093	0.291348	0.195699	0.281151	0.495565	0.0325611	0.225162	0.268696	0.268838	0.963931
DMBX1	ENSG00000197587.11	chr1	46489836	46516216	26381	+	-3.65961	-2.98683	-3.39463	-2.54292	-3.146	-2.69504	-3.6119	-3.64567	-4.68356	-3.65905	-4.35106	-2.85357	-2.54925	-3.06347	-3.20434	-3.75765	-2.40347	-3.45973	-3.20695	-0.703896	0.27679	0.371183	-0.102558	0.861506	0.945638	-0.12779	0.841766	0.994953
MKNK1	ENSG00000079277.22	chr1	46557407	46616843	59437	-	0.510285	0.590019	0.62548	0.699917	0.606425	1.4451	1.3798	1.59895	1.52238	1.48656	0.991105	1.07027	0.487077	0.654539	0.800748	0.66336	0.978237	0.839345	0.826981	0.823199	2.53862e-06	3.19985e-05	0.191701	0.136696	0.42538	0.172212	0.211914	0.960209
ATPAF1	ENSG00000123472.12	chr1	46632737	46673867	41131	-	1.79455	1.62582	1.8392	1.83348	1.77326	1.97598	1.84748	2.06929	1.94087	1.95841	1.78318	1.97793	1.90797	1.61195	1.82026	1.80375	1.94897	1.78523	1.84598	0.121987	0.204977	0.29179	0.0440163	0.642697	0.845058	0.0227444	0.824553	0.992919
EFCAB14	ENSG00000159658.14	chr1	46674659	46719146	44488	-	3.21289	3.13112	3.2009	3.2732	3.20453	3.24076	3.32647	3.26295	3.54044	3.34265	3.07938	3.01735	3.18626	3.51166	3.19866	3.08296	3.22571	3.23372	3.18079	0.0735366	0.504906	0.597703	-0.0136072	0.901044	0.962264	-0.0746193	0.530038	0.986647
CYP4B1	ENSG00000142973.14	chr1	46757838	46819413	61576	+	0.0865404	-0.00550934	0.984127	0.925276	0.497609	-0.215403	-0.266906	-0.364848	-0.842083	-0.42231	-0.00943994	0.278946	0.531645	0.0872597	0.222103	-0.678982	0.0212715	-0.212933	-0.290215	-0.961166	0.00251071	0.00770888	-0.248355	0.320198	0.632526	-0.835079	0.010972	0.810968
CYP4X1	ENSG00000186377.8	chr1	47023669	47050751	27083	+	-0.469398	1.73057	1.48638	1.23657	0.996031	-0.310442	0.818132	0.312098	0.987079	0.451716	-1.42476	-0.455676	0.249864	0.191071	-0.359876	-0.176724	-0.197505	1.00794	0.211237	-0.564977	0.258432	0.351256	-1.36511	0.0246789	0.19838	-0.792962	0.170858	0.932326
CYP4A22-AS1	ENSG00000225506.2	chr1	47096653	47179271	82619	-	-0.337362	-0.0411852	-0.934491	-0.684935	-0.499493	-1.33178	-0.279818	-0.957643	0.506548	-0.515673	-0.21972	0.468749	-1.37593	0.0416842	-0.271305	-0.430589	-0.959362	-0.3414	-0.577117	-0.156594	0.766057	0.823334	0.171595	0.734976	0.890553	-0.154688	0.788109	0.992919
PDZK1IP1	ENSG00000162366.8	chr1	47183582	47191044	7463	-	5.79957	6.23201	5.15785	5.40147	5.64773	6.13244	6.40858	5.74111	6.50326	6.19635	5.58308	5.20519	5.57929	5.74095	5.52713	6.12529	5.75048	5.88217	5.91931	0.481656	0.0336556	0.0655716	-0.132154	0.535103	0.786167	0.218664	0.343832	0.972514
STIL	ENSG00000123473.16	chr1	47250139	47314147	64009	-	2.1384	2.16116	2.31936	1.98009	2.14975	1.97402	2.12677	2.13082	1.3566	1.89705	2.12379	2.2223	1.48813	1.70543	1.88491	2.06751	2.8461	1.99948	2.30436	-0.31205	0.14796	0.223206	-0.274415	0.199264	0.501621	0.0991465	0.65311	0.989756
CMPK1	ENSG00000162368.13	chr1	47333797	47378839	45043	+	6.33562	6.52911	6.2594	6.21563	6.33494	6.32485	6.31495	6.41255	6.42135	6.36843	5.89676	5.80192	6.09783	6.25325	6.01244	6.43401	6.34111	6.2774	6.35084	-0.0305216	0.769164	0.825632	-0.329633	0.00513391	0.0942618	-0.0346526	0.757541	0.992919
SKINT1L	ENSG00000242267.6	chr1	48096092	48182428	86337	-	-1.46328	-1.27404	-1.26559	-1.33734	-1.33506	-0.8958	-0.866121	-1.41957	-0.54476	-0.931564	-3.01684	-1.97852	-2.50186	-1.1922	-2.17235	-2.2034	-1.88861	-1.7592	-1.95041	0.389241	0.275424	0.369788	-1.10747	0.0175903	0.169267	-0.777045	0.0975517	0.922051
SLC5A9	ENSG00000117834.13	chr1	48222685	48248644	25960	+	-1.27291	-1.24138	-1.84657	-0.269232	-1.15752	-2.42896	-1.96688	-1.72167	-0.125954	-1.56087	-2.75817	-2.98261	-1.44933	-1.3588	-2.13723	-1.60982	-2.3513	-0.964076	-1.64173	-0.535768	0.294588	0.389623	-1.07735	0.0657511	0.30619	-0.54368	0.337752	0.971927
SPATA6	ENSG00000132122.12	chr1	48295373	48472208	176836	-	2.22614	2.33639	2.57276	2.36987	2.37629	1.66883	1.72479	1.78264	1.5585	1.68369	2.00774	2.38552	2.33375	2.35964	2.27166	2.25787	2.47688	2.3282	2.35431	-0.754356	3.98499e-06	4.4359e-05	-0.111038	0.306359	0.617891	-0.0703485	0.544165	0.986647
AGBL4	ENSG00000186094.17	chr1	48532854	50023954	1491101	-	-4.98425	-3.87507	-3.16606	-3.9114	-3.98419	-5.32425	-4.39298	-5.25097	-5.24981	-5.0545	-5.87608	-5.29241	-4.40232	-4.22535	-4.94904	-4.58361	-4.48413	-4.84602	-4.63792	-1.51327	0.0441491	0.0819673	-1.5322	0.0418767	0.252213	-0.805604	0.263672	0.963609
FAF1	ENSG00000185104.20	chr1	50437028	50960267	523240	-	2.14128	2.02952	2.11526	2.24609	2.13304	1.77223	1.62581	1.64125	1.52972	1.64225	1.30832	1.55439	1.75648	1.90937	1.63214	1.9548	2.13359	2.02629	2.03823	-0.553668	0.000213615	0.00102417	-0.514136	0.000422663	0.0288835	-0.146072	0.251283	0.963609
CDKN2C	ENSG00000123080.12	chr1	50960745	50974634	13890	+	0.0289057	0.547817	0.13537	0.28955	0.250411	-0.199575	0.016467	0.135478	-0.749958	-0.199397	0.138818	0.737992	-0.297565	0.232356	0.2029	0.0344091	0.192294	0.328329	0.185011	-0.514412	0.043366	0.0808187	-0.0637191	0.776265	0.909826	-0.115637	0.638691	0.989756
RNF11	ENSG00000123091.5	chr1	51236273	51273447	37175	+	3.66915	3.71701	3.42461	3.63662	3.61184	3.84683	3.88238	3.92849	3.80162	3.86483	3.85334	3.86155	3.58384	3.65839	3.73928	3.74319	3.66304	3.70334	3.70319	0.187083	0.0280535	0.0563938	0.117564	0.150007	0.445392	0.0390279	0.649876	0.989756
TTC39A	ENSG00000085831.15	chr1	51287258	51345116	57859	-	1.9247	2.40788	2.08237	2.16446	2.14485	1.59217	1.40478	1.66966	2.17047	1.70927	1.44603	1.77818	2.27346	2.24855	1.93655	2.26721	2.01463	2.52233	2.26806	-0.506472	0.0199696	0.0425502	-0.218391	0.274472	0.58536	0.0751601	0.719769	0.992919
TTC39A-AS1	ENSG00000261664.5	chr1	51329654	51335324	5671	+	-0.979714	-0.349608	-1.34246	-0.372643	-0.761107	-2.30765	-2.72273	-1.86426	-1.3632	-2.06446	-1.31995	-0.938834	-0.813099	-0.171943	-0.810956	-1.12605	-0.250697	0.117922	-0.419608	-1.83919	0.00392818	0.0111132	-0.0858391	0.845197	0.939197	0.319028	0.482789	0.983555
EPS15	ENSG00000085832.17	chr1	51354263	51519266	165004	-	3.2044	3.12411	3.15329	2.96349	3.11132	3.14874	3.27723	2.95705	2.9428	3.08145	3.13363	3.11027	3.06462	3.25135	3.13997	2.99231	3.17139	3.00376	3.05582	-0.0942434	0.329823	0.426773	0.0191606	0.840395	0.937231	-0.107818	0.303626	0.967761
EPS15-AS1	ENSG00000227070.1	chr1	51518309	51561629	43321	+	1.22352	1.85868	1.3221	0.869463	1.31844	1.40309	1.05359	0.191348	1.5334	1.04536	0.937219	-0.0928637	-0.209582	0.17633	0.202776	0.867625	0.900773	1.32548	1.03129	-0.377259	0.29623	0.391361	-1.30605	0.00507701	0.0940277	-0.376598	0.339674	0.972483
OSBPL9	ENSG00000117859.19	chr1	51577179	51798427	221249	+	2.24874	2.24389	1.98905	2.03558	2.12932	1.94871	2.04699	1.84288	1.93813	1.94418	2.00524	2.11608	2.00094	2.2418	2.09102	2.36293	2.25092	1.97327	2.19571	-0.251806	0.0236861	0.048907	-0.0512372	0.615234	0.831343	0.0135	0.901907	0.997916
NRDC	ENSG00000078618.22	chr1	51789191	51878937	89747	-	3.212	3.18302	3.39043	3.13449	3.22999	3.47053	3.50872	3.41808	3.41447	3.45295	3.53145	3.42779	3.14222	3.40946	3.37773	3.09435	3.33334	3.08269	3.17013	0.159048	0.102115	0.164493	0.139766	0.147273	0.440542	-0.111206	0.280949	0.96671
RAB3B	ENSG00000169213.7	chr1	51907956	51990700	82745	-	2.13955	2.50176	1.67653	1.68453	2.00059	1.85417	1.86232	1.58372	2.72285	2.00576	1.60329	1.2648	2.09883	2.43042	1.84933	1.6011	1.93385	2.34883	1.96126	-0.0676137	0.811018	0.860368	-0.168339	0.555066	0.798388	-0.0971182	0.751374	0.992919
TXNDC12	ENSG00000117862.13	chr1	52020131	52055191	35061	-	0.445031	0.781645	0.515469	0.529474	0.567905	1.356	1.04761	1.54778	1.12337	1.26869	1.31399	1.12446	0.870838	0.875445	1.04618	0.750795	0.775056	0.453713	0.659855	0.64757	0.000548535	0.00220362	0.483535	0.00621341	0.100891	0.0451876	0.799728	0.992919
BTF3L4	ENSG00000134717.18	chr1	52056199	52090716	34518	+	2.33824	2.51036	2.51129	2.36395	2.43096	2.46891	2.34856	2.31397	2.32064	2.36302	2.23698	2.3831	2.12582	2.15616	2.22551	2.34067	2.40646	2.36391	2.37035	-0.130244	0.116379	0.183227	-0.213319	0.0157276	0.16011	-0.110979	0.210154	0.957762
ZFYVE9	ENSG00000157077.15	chr1	52142094	52348671	206578	+	1.37452	0.870318	1.06636	1.41031	1.18038	0.327888	0.24878	0.341604	0.556143	0.368604	1.53785	1.75675	1.56374	1.4595	1.57946	1.39209	1.45861	1.49185	1.44752	-0.887402	3.18671e-06	3.77999e-05	0.392546	0.00311652	0.0743208	0.215805	0.0998088	0.923109
CC2D1B	ENSG00000154222.15	chr1	52345723	52366205	20483	-	0.707761	0.686916	0.870622	0.844679	0.777494	1.31686	1.07743	1.34304	1.2598	1.24928	0.740954	0.833752	0.879448	0.766791	0.805236	1.0285	0.455904	0.930492	0.804965	0.413051	0.00223295	0.00699533	0.0252287	0.833417	0.933419	-0.0119585	0.927002	0.998327
ORC1	ENSG00000085840.13	chr1	52372829	52404423	31595	-	0.910474	0.413243	0.838592	0.0222306	0.546135	1.27814	1.44562	1.63447	0.43705	1.19882	0.556107	0.707723	-1.01242	-0.935787	-0.171093	0.589377	1.14609	0.78748	0.840983	0.593562	0.0905071	0.149141	-0.763858	0.0696231	0.315359	0.223129	0.555146	0.986787
PRPF38A	ENSG00000134748.13	chr1	52404602	52420836	16235	+	2.45453	2.27783	2.46145	2.21991	2.35343	2.56708	2.80237	2.84101	2.34123	2.63793	2.64577	2.5152	2.30011	2.20109	2.41554	2.38129	2.44079	2.51692	2.44633	0.221038	0.0719698	0.123164	0.0543978	0.645379	0.846311	0.0397156	0.755857	0.992919
TUT4	ENSG00000134744.14	chr1	52408282	52553487	145206	-	-5.15171	-5.98558	-5.30039	-4.48922	-5.23172	-6.98625	-6.06197	-5.59285	-5.5908	-6.05797	-6.42864	-5.18166	-4.79884	-5.605	-5.50353	-4.56715	-4.07988	-4.61653	-4.42119	-1.45873	0.0544101	0.0974239	-0.399578	0.528725	0.783008	0.973266	0.107192	0.926648
COA7	ENSG00000162377.6	chr1	52684449	52698347	13899	-	1.60166	1.29337	1.71148	1.54118	1.53692	0.00967771	-0.0841764	0.137369	0.286355	0.0873063	1.48886	1.35038	1.35007	1.08649	1.31895	1.65129	1.69281	1.93299	1.75903	-1.54008	1.02311e-08	6.37773e-07	-0.220665	0.0839017	0.342112	0.173774	0.18091	0.943999
ZYG11B	ENSG00000162378.13	chr1	52726453	52827336	100884	+	1.68369	1.74107	1.77964	1.83168	1.75902	2.66485	2.77919	2.83467	2.56426	2.71074	2.18532	2.06786	1.66784	1.62723	1.88706	1.82525	1.76028	1.83877	1.8081	0.892427	2.29634e-07	5.75519e-06	0.124987	0.264274	0.574186	0.00128775	0.991415	0.999476
ECHDC2	ENSG00000121310.17	chr1	52895910	52927212	31303	-	0.218396	0.179825	0.0211724	0.507368	0.23169	-0.694119	-0.406527	-0.419778	-0.0873019	-0.401931	-0.217278	0.010882	0.5492	0.0873801	0.107546	0.314186	0.182581	0.541045	0.345937	-0.708892	0.000919732	0.0033677	-0.128126	0.446629	0.732092	0.0675775	0.703412	0.992919
SCP2	ENSG00000116171.19	chr1	52927276	53051698	124423	+	3.54319	3.66924	3.58649	3.772	3.64273	3.62563	3.60601	3.91995	3.98819	3.78494	3.40993	3.32042	3.58899	3.75211	3.51786	3.68631	3.56899	3.64507	3.63345	0.0777228	0.48348	0.577798	-0.13329	0.236429	0.545071	-0.0601242	0.614409	0.989313
SLC1A7	ENSG00000162383.13	chr1	53087179	53142638	55460	-	-4.51302	-3.59653	-3.71898	-1.88735	-3.42897	-4.14312	-3.70692	-4.34504	-2.84606	-3.76028	-4.84723	-4.82117	-2.03586	-2.23096	-3.48381	-4.83618	-4.34627	-3.55474	-4.24573	-0.369295	0.684808	0.757939	-0.175969	0.84307	0.937731	-1.06484	0.3383	0.971927
CPT2	ENSG00000157184.7	chr1	53196792	53214197	17406	+	0.0592555	-0.13188	-0.167851	0.204679	-0.00894925	0.261464	0.419155	0.442314	0.571223	0.423539	0.34873	0.224418	0.0600076	0.150832	0.195997	0.23291	0.202745	0.363099	0.266252	0.368531	0.00336253	0.0097703	0.198818	0.0872177	0.347634	0.227134	0.0711531	0.91812
MAGOH	ENSG00000162385.11	chr1	53226900	53238518	11619	-	2.54295	2.82453	2.75381	2.7515	2.7182	2.9021	2.78872	3.11009	2.56132	2.84056	2.93676	2.87559	2.70232	2.96655	2.8703	2.78394	3.11623	2.92895	2.94304	0.0670246	0.602342	0.685182	0.147874	0.25494	0.563841	0.178068	0.205465	0.957762
LRP8	ENSG00000157193.18	chr1	53242364	53328469	86106	-	-0.941812	-0.293321	-0.411369	-1.12301	-0.692377	-0.322785	-0.349143	-0.47059	-0.532131	-0.418663	-0.436252	-1.27001	-0.966747	-1.06148	-0.933623	-0.287352	-0.306794	-0.49301	-0.362385	0.21698	0.24455	0.336142	-0.244119	0.213898	0.517775	0.283887	0.160526	0.926927
NDC1	ENSG00000058804.12	chr1	53765478	53838463	72986	-	3.14763	3.05152	3.29433	2.99359	3.12177	2.87129	2.7773	2.83734	2.27895	2.69122	2.60432	2.55049	2.53923	2.4935	2.54688	2.98431	3.27802	3.19419	3.15217	-0.491798	0.000684911	0.00264106	-0.584142	0.000145509	0.0168688	-0.0221311	0.860289	0.997149
YIPF1	ENSG00000058799.15	chr1	53851719	53889798	38080	-	2.40525	2.50702	2.60426	2.62862	2.53629	2.57752	2.6265	2.90995	2.79058	2.72614	2.58837	2.78336	2.43742	2.98525	2.6986	2.80232	2.71949	2.5804	2.70074	0.128456	0.314741	0.411047	0.152727	0.234707	0.543553	0.122742	0.374373	0.980198
HSPB11	ENSG00000081870.12	chr1	53916574	53945699	29126	-	1.74483	1.78491	1.67794	1.67876	1.72161	2.56666	2.63784	2.53161	2.40876	2.53622	2.10235	2.14726	1.8453	1.69985	1.94869	1.78721	2.11202	1.76926	1.8895	0.757039	4.13301e-06	4.57279e-05	0.221967	0.0751679	0.325653	0.112328	0.391231	0.983555
LRRC42	ENSG00000116212.15	chr1	53946085	53968168	22084	+	2.66625	2.82008	2.54085	2.51493	2.63553	1.90511	1.82	1.98749	1.60584	1.82961	2.53549	2.80278	2.7264	2.43219	2.62421	2.69543	2.64634	2.60615	2.6493	-0.880207	1.11472e-06	1.75432e-05	-0.0215249	0.840837	0.937231	-0.0412568	0.723411	0.992919
LDLRAD1	ENSG00000203985.11	chr1	54007298	54018186	10889	-	-3.70319	-1.40845	-2.53109	-1.45004	-2.27319	-1.97587	-2.73386	-4.21695	-2.32249	-2.81229	-3.65934	-2.89735	-1.89524	-1.97058	-2.60563	-1.67308	-2.5544	-2.85903	-2.36217	-0.764384	0.410541	0.507149	-0.330777	0.704037	0.877714	0.0613845	0.94587	0.998327
TMEM59	ENSG00000116209.12	chr1	54026681	54053504	26824	-	3.84428	3.96859	3.72556	4.04857	3.89675	4.20234	4.27956	4.23181	4.49078	4.30112	4.18273	4.17004	4.15925	4.41119	4.2308	4.10654	4.01613	4.10015	4.07427	0.339981	0.00190665	0.00616059	0.3265	0.00259527	0.0692378	0.126577	0.218576	0.961529
TCEANC2	ENSG00000116205.14	chr1	54053584	54112519	58936	+	-0.272344	-0.422367	-0.532177	-0.689205	-0.479023	-0.853175	-0.546895	-0.730419	-0.123423	-0.563478	-0.476001	-0.338858	-0.551337	-0.48868	-0.463719	-0.715156	-0.471621	-0.694795	-0.627191	-0.169565	0.269801	0.363921	-0.00585114	0.968539	0.987411	-0.215677	0.203894	0.95765
MRPL37	ENSG00000116221.15	chr1	54184041	54225464	41424	+	3.05026	3.04493	3.09634	3.25812	3.11241	3.04399	2.79855	3.14691	3.08221	3.01792	2.92046	2.86268	2.77002	2.98803	2.8853	3.12834	3.14899	3.18376	3.1537	-0.159583	0.0906012	0.149258	-0.235571	0.0179631	0.170411	-0.00621428	0.94865	0.998327
SSBP3	ENSG00000157216.15	chr1	54225432	54413479	188048	-	0.490206	0.246827	0.769454	0.835437	0.585481	0.204116	0.525898	-0.240699	0.584265	0.268395	0.0396072	0.165369	0.361104	0.200445	0.191631	-0.154598	-0.155317	0.333274	0.00778638	-0.369062	0.0715061	0.122474	-0.394079	0.057198	0.288564	-0.625722	0.0110892	0.810968
ACOT11	ENSG00000162390.18	chr1	54542257	54639192	96936	+	1.75732	1.54546	1.30484	1.91816	1.63145	1.32845	1.24304	1.52167	1.53562	1.4072	1.32177	1.29011	2.00609	1.67642	1.5736	1.8813	1.7156	1.8979	1.8316	-0.294735	0.080633	0.135295	-0.0668691	0.673708	0.861269	0.149504	0.382031	0.981461
PARS2	ENSG00000162396.6	chr1	54756898	54764523	7626	-	0.0405925	0.351117	0.329633	0.393729	0.278768	-0.299963	0.400573	0.228755	0.267678	0.149261	0.269833	0.435378	0.359767	0.057477	0.280614	0.239883	0.262271	0.021422	0.174525	-0.191304	0.310466	0.406543	0.0106021	0.953395	0.982614	-0.146085	0.471918	0.983555
TTC22	ENSG00000006555.11	chr1	54779712	54801323	21612	-	1.84013	2.1697	1.56224	2.08598	1.91451	0.668414	0.364972	0.580086	1.07862	0.673024	1.50202	1.34114	2.14555	2.12087	1.7774	2.03986	1.72905	2.13759	1.96883	-1.32469	1.54898e-05	0.000128036	-0.149751	0.446954	0.732165	0.00522989	0.980013	0.998519
DHCR24	ENSG00000116133.13	chr1	54849627	54887195	37569	-	4.28165	4.79454	4.6611	4.58817	4.58136	4.84221	4.62264	4.82551	4.99831	4.82217	3.9031	3.90986	4.27316	4.19481	4.07023	4.80915	4.51855	4.66252	4.66341	0.17593	0.174505	0.25588	-0.5203	0.000649264	0.0370443	0.0303075	0.823293	0.992919
PCSK9	ENSG00000169174.11	chr1	55039447	55064852	25406	+	-0.997495	0.0110044	-0.407246	-0.751596	-0.536333	-0.089748	-0.503821	-1.32738	-0.722403	-0.660839	-3.22677	-3.31525	-0.944987	-2.07214	-2.38979	-0.087509	-0.58995	-0.157393	-0.278284	-0.162578	0.646944	0.724566	-1.9719	0.000735213	0.0384827	0.232775	0.525182	0.986647
USP24	ENSG00000162402.14	chr1	55066359	55215364	149006	-	3.68295	3.51196	3.61283	3.6063	3.60351	2.79344	2.7883	2.7283	2.81687	2.78173	3.6253	3.62548	3.71362	3.82905	3.69836	3.69309	3.62404	3.55179	3.62297	-0.887138	2.66211e-09	2.74347e-07	0.0871563	0.265267	0.575623	-0.0314015	0.704935	0.992919
AC119674.2	ENSG00000284686.1	chr1	56173433	56524495	351063	-	-2.09918	-2.56882	-2.09015	-2.92193	-2.42002	-1.14648	-0.522526	-0.625084	-0.0147658	-0.577213	-2.8474	-1.92087	-3.45972	-1.97663	-2.55115	-2.41406	-3.31855	-3.01921	-2.91727	1.97837	0.000246145	0.00114742	-0.283838	0.59739	0.82201	-0.70717	0.265134	0.963609
PLPP3	ENSG00000162407.9	chr1	56494761	56645301	150541	-	1.06874	1.39611	1.13788	1.07512	1.16946	1.36527	0.947062	0.996902	0.559056	0.967071	1.4145	1.28761	0.996368	0.837948	1.1341	1.41078	1.27829	1.12668	1.27192	-0.25951	0.120195	0.187864	-0.0392489	0.802936	0.921504	0.0541786	0.748209	0.992919
PRKAA2	ENSG00000162409.11	chr1	56645314	56715335	70022	+	-1.16602	-1.024	-1.96729	-4.03048	-2.04695	-2.64475	-1.43851	-2.27872	-4.79978	-2.79044	-1.32192	-2.44394	-1.09396	-1.4576	-1.57935	-3.23841	-1.44093	-2.49655	-2.39196	-0.904633	0.259739	0.35264	0.42664	0.514938	0.774039	-0.510129	0.525533	0.986647
C8A	ENSG00000157131.11	chr1	56854797	56918223	63427	+	-1.81158	-1.6254	-2.52561	-3.09958	-2.26554	-1.39238	-1.02884	-4.21148	-2.54505	-2.29444	-2.27376	-3.21341	-3.29407	-2.83023	-2.90287	-1.79238	-2.54893	-3.60641	-2.64924	-0.365738	0.67014	0.74519	-0.914259	0.32284	0.634968	-0.642269	0.509219	0.985378
MYSM1	ENSG00000162601.11	chr1	58643440	58700077	56638	-	2.27986	2.17464	2.24501	2.42706	2.28164	2.40666	2.53592	2.60789	2.47767	2.50704	2.46494	2.28611	2.23736	2.20205	2.29762	2.30251	2.36086	2.24199	2.30179	0.161449	0.0476101	0.0873398	0.00881831	0.908433	0.964913	-0.0302585	0.715686	0.992919
AL136985.3	ENSG00000283445.1	chr1	58715609	58771295	55687	+	0.253109	0.621208	0.471936	0.301441	0.411924	-0.666714	-0.837942	-1.14886	-0.482483	-0.784	-1.38404	-1.26243	-0.149569	-0.260716	-0.764188	0.608777	0.469401	0.166966	0.415048	-1.28734	0.000118753	0.000635503	-1.22127	0.000184399	0.0188515	-0.0415241	0.859794	0.997039
JUN	ENSG00000177606.8	chr1	58776845	58784048	7204	-	2.21725	1.92352	2.12245	1.98012	2.06084	3.05277	3.22594	3.27377	3.24535	3.19946	2.26586	2.09497	1.86954	1.848	2.01959	1.91942	1.59125	1.83281	1.78116	1.07399	1.60031e-08	9.08421e-07	-0.0512262	0.654491	0.852014	-0.332636	0.0177475	0.844645
LINC01135	ENSG00000234807.7	chr1	58785128	58901109	115982	+	-2.89535	-3.29424	-3.00827	-2.52833	-2.93154	-3.55985	-4.37096	-3.4032	-3.20391	-3.63448	-3.35753	-2.49121	-2.97353	-3.64451	-3.1167	-2.33842	-2.38888	-3.07883	-2.60204	-0.983864	0.035986	0.0694765	-0.220637	0.581479	0.811832	0.339874	0.401985	0.983555
FGGY	ENSG00000172456.18	chr1	59296638	59810647	514010	+	0.191339	-0.344006	-0.188797	0.139223	-0.0505601	-0.987384	-1.1717	-0.772612	-1.55058	-1.12057	-0.343843	-0.211656	-0.0631041	-0.192397	-0.20275	-0.0916713	-0.0342967	-0.365727	-0.163898	-1.14725	4.22536e-06	4.65081e-05	-0.165549	0.281311	0.591748	-0.169069	0.310495	0.967761
HOOK1	ENSG00000134709.12	chr1	59814786	59876322	61537	+	3.54072	3.29608	3.58649	3.41316	3.45911	3.57948	3.43262	3.55237	3.39791	3.49059	3.56794	3.40417	3.19148	3.34594	3.37738	3.62082	3.64233	3.53538	3.59951	-0.0330577	0.707776	0.776833	-0.0899837	0.314867	0.626387	0.0896781	0.351546	0.974593
CYP2J2	ENSG00000134716.11	chr1	59893308	59926773	33466	-	1.80697	1.56951	1.3062	1.94894	1.65791	2.18536	1.97099	2.10705	2.03009	2.07337	2.32507	2.30131	1.68393	2.02376	2.08352	1.63006	1.75292	1.64761	1.67686	0.351288	0.030692	0.0606953	0.414897	0.0125534	0.143617	-0.036917	0.828407	0.993346
LINC01748	ENSG00000226476.6	chr1	60515716	60640507	124792	-	-3.48414	-4.01419	-4.33993	-0.499756	-3.0845	-6.92224	-5.69166	-1.65845	-3.42044	-4.4232	-2.14495	-5.60264	-3.08119	-3.2476	-3.5191	-4.95917	-0.938894	-2.13703	-2.67836	-2.05114	0.198818	0.284608	-0.431051	0.723584	0.885606	0.334362	0.774529	0.992919
NFIA	ENSG00000162599.17	chr1	60865259	61462788	597530	+	2.11134	1.98005	2.23855	2.33989	2.16746	1.42353	1.34372	1.28752	1.07378	1.28214	2.1835	2.31042	2.01887	2.0758	2.14715	2.23065	2.22615	2.11477	2.19052	-0.95168	2.52138e-08	1.22048e-06	-0.0291147	0.764631	0.904827	-0.0286807	0.784653	0.992919
TM2D1	ENSG00000162604.12	chr1	61681046	61725423	44378	-	1.71064	1.85006	1.81904	1.88027	1.815	1.95058	1.86035	1.86432	1.73201	1.85182	1.92359	1.8309	2.01339	1.94568	1.92839	1.96175	1.9395	1.73032	1.87719	-0.021817	0.807402	0.8576	0.10941	0.22773	0.534787	0.0155094	0.872596	0.997377
PATJ	ENSG00000132849.21	chr1	61742477	62178675	436199	+	3.77447	3.63266	3.60013	3.58706	3.64858	3.2586	3.2782	3.09015	3.24212	3.21727	3.4885	3.48388	3.60601	3.82534	3.60093	3.62494	3.64262	3.58058	3.61605	-0.496135	5.0504e-05	0.000320293	-0.0551216	0.552328	0.796456	-0.0831172	0.408984	0.983555
USP1	ENSG00000162607.13	chr1	62436297	62451804	15508	+	3.62985	3.63171	3.83726	3.5521	3.66273	3.48988	3.6557	3.55185	3.11556	3.45325	3.58115	3.68493	3.0674	3.213	3.38662	3.68851	3.7	3.64873	3.67908	-0.271093	0.0521842	0.0940699	-0.284232	0.0431645	0.254837	-0.0340553	0.809044	0.992919
DOCK7	ENSG00000116641.18	chr1	62454298	62688386	234089	-	1.47086	1.33207	1.50985	1.59385	1.47666	1.00164	0.928853	0.962202	0.572181	0.866219	1.59481	1.63458	1.61648	1.56962	1.60387	1.49321	1.60679	1.44215	1.51405	-0.673426	1.60322e-06	2.27893e-05	0.119932	0.201045	0.503262	-0.0130526	0.895025	0.997916
AC103923.1	ENSG00000235545.1	chr1	62688482	62710694	22213	+	0.334811	0.321465	0.681313	0.57875	0.479084	-0.184915	-0.491722	0.00985694	0.0915106	-0.143817	0.302343	0.19118	-0.245067	0.469121	0.179394	0.333699	-0.0754424	0.181523	0.146593	-0.737229	0.00621138	0.0162621	-0.33117	0.15273	0.449399	-0.384776	0.134647	0.926648
ATG4C	ENSG00000125703.15	chr1	62784132	62865516	81385	+	0.756803	0.836142	0.822481	0.483464	0.724722	0.735471	0.747658	0.148457	0.180306	0.452973	1.02411	1.23357	0.897654	0.963059	1.0296	0.610532	0.980009	0.599487	0.73001	-0.330468	0.077383	0.130752	0.29504	0.0873388	0.347634	-0.0559753	0.764077	0.992919
ALG6	ENSG00000088035.18	chr1	63367575	63438553	70979	+	0.620398	0.397062	0.799106	0.776833	0.64835	1.12588	1.21583	1.3137	0.760462	1.10397	0.885248	1.25823	0.773878	0.554168	0.86788	0.504196	0.534005	0.441374	0.493192	0.407712	0.0151168	0.0338019	0.224386	0.161527	0.460439	-0.200778	0.266587	0.963609
ITGB3BP	ENSG00000142856.17	chr1	63440770	63593721	152952	-	2.3101	2.11956	2.19857	1.72185	2.08752	2.00137	2.27038	1.90398	1.60941	1.94629	1.82625	2.33063	1.49623	1.56845	1.80539	2.11496	2.05909	1.84662	2.00689	-0.20656	0.254875	0.347826	-0.300322	0.108207	0.384542	-0.139199	0.471824	0.983555
EFCAB7	ENSG00000203965.13	chr1	63523372	63572693	49322	+	1.1792	1.03664	1.05044	0.840968	1.02681	0.00498452	0.614066	0.321146	-0.134125	0.201518	0.991454	1.6347	1.20895	1.32362	1.28968	1.25198	1.06783	0.882147	1.06732	-0.897461	0.000116336	0.000627811	0.244823	0.134856	0.42348	-0.0144696	0.934358	0.998327
PGM1	ENSG00000079739.17	chr1	63593411	63660245	66835	+	3.45198	3.46689	3.39322	3.29321	3.40133	3.56611	3.58692	3.41556	3.58781	3.5391	2.90944	2.58518	2.9868	2.88911	2.84263	3.34064	3.35937	3.38982	3.36328	0.0723711	0.434264	0.530541	-0.56916	1.52511e-05	0.00487235	-0.090743	0.369867	0.97981
ROR1	ENSG00000185483.12	chr1	63774017	64181498	407482	+	1.25443	0.846691	1.00031	1.45144	1.13822	0.0535057	-0.425794	0.179657	-0.0596738	-0.0630762	0.485967	1.0737	1.36677	0.780443	0.92672	1.09829	1.21079	1.27878	1.19595	-1.28355	8.80964e-06	8.26463e-05	-0.215955	0.236983	0.545873	0.00743369	0.968644	0.998327
ROR1-AS1	ENSG00000223949.8	chr1	64094379	64171342	76964	-	-1.42972	-0.851232	-1.5144	-2.53616	-1.58288	-1.56769	-1.03626	-2.49114	-1.8182	-1.72832	-1.4446	-2.85561	-2.23607	-2.18262	-2.17972	-1.82678	-2.49312	-2.03435	-2.11809	-0.224407	0.578253	0.663627	-0.683397	0.12656	0.413662	-0.644985	0.183231	0.947534
UBE2U	ENSG00000177414.13	chr1	64203627	64267368	63742	+	-3.84655	-3.26114	-2.4335	-0.961535	-2.62568	-3.84655	-3.84655	-3.22145	-2.18013	-3.27367	-2.57424	-2.04197	-1.97228	-1.44606	-2.00864	-3.27789	-2.184	-2.8165	-2.75946	-1.07693	0.306764	0.402727	1.30846	0.124226	0.411009	0.190057	0.846883	0.994953
CACHD1	ENSG00000158966.16	chr1	64470129	64693058	222930	+	-2.40029	-2.97179	-4.09444	-1.14764	-2.65354	-1.74678	-1.14861	-0.966972	-2.2785	-1.53522	-1.50221	-2.78369	-1.81093	-3.24056	-2.33435	-2.30182	-1.54247	-2.9218	-2.25536	1.17201	0.046111	0.084968	0.403403	0.504374	0.767584	0.401394	0.534091	0.986647
RAVER2	ENSG00000162437.14	chr1	64745095	64833232	88138	+	2.79973	2.53189	2.68148	2.61349	2.65665	2.33133	2.24358	2.47146	2.31807	2.34111	2.98849	3.18757	2.59787	2.63301	2.85174	2.98605	2.93675	2.67158	2.86479	-0.383839	0.00535	0.0143803	0.186328	0.127537	0.414133	0.156511	0.229837	0.963609
JAK1	ENSG00000162434.13	chr1	64833229	65067754	234526	-	3.41757	3.11843	3.2239	3.03027	3.19754	3.34707	3.38148	3.29194	3.30973	3.33255	3.58267	3.4206	3.38567	3.42706	3.454	2.92354	2.99844	3.21964	3.04721	0.070437	0.44646	0.542279	0.24876	0.0140841	0.15164	-0.201188	0.0554516	0.91812
AK4	ENSG00000162433.15	chr1	65147549	65232145	84597	+	3.73822	3.96442	3.4678	3.59781	3.69206	3.44485	3.42909	3.33792	3.65535	3.4668	3.3991	3.17333	3.59979	3.72978	3.4755	3.60535	3.68903	3.96442	3.75293	-0.290789	0.0450289	0.0833224	-0.225609	0.110905	0.389355	0.00965961	0.947442	0.998327
DNAJC6	ENSG00000116675.16	chr1	65248219	65415871	167653	+	-2.79546	-2.95858	-3.48011	-3.00018	-3.05858	-0.457002	-0.411319	-0.587141	-1.40473	-0.715047	-2.20002	-2.77048	-3.10435	-2.43157	-2.62661	-2.56332	-2.96887	-2.25347	-2.59522	2.42339	1.44563e-06	2.12585e-05	0.440061	0.270023	0.581697	0.450086	0.293366	0.96671
LEPR	ENSG00000116678.20	chr1	65420652	65641559	220908	+	0.54409	0.58645	0.279123	0.0414063	0.362767	1.0885	1.19606	0.679709	0.863349	0.956904	0.945063	1.1279	0.631515	0.806208	0.87767	0.140806	0.0216754	-0.17845	-0.00532271	0.527172	0.00257842	0.00787891	0.495972	0.00411883	0.0863209	-0.431819	0.0263241	0.864946
DNAI4	ENSG00000152763.17	chr1	66812885	66924856	111972	-	-0.0696915	0.916627	0.639816	0.07462	0.390343	0.700418	0.853426	0.712826	0.572035	0.709676	-0.296647	0.387459	0.334943	0.422788	0.212136	0.288956	0.12026	0.17189	0.193702	0.272281	0.190396	0.274674	-0.186623	0.386405	0.684484	-0.237222	0.317663	0.969724
MIER1	ENSG00000198160.15	chr1	66924895	66988619	63725	+	3.11928	3.21092	3.20587	3.1248	3.16522	3.20686	3.30856	2.95658	3.1077	3.14493	3.32695	3.19726	2.93094	3.26048	3.17891	3.23416	3.18795	3.16668	3.19626	-0.0843105	0.380325	0.477517	0.00524792	0.955872	0.983182	-0.019663	0.847968	0.994953
SLC35D1	ENSG00000116704.8	chr1	66999350	67054148	54799	-	2.78563	2.80103	2.99851	2.94698	2.88304	2.92879	3.0482	3.39751	3.51277	3.22182	2.61677	2.74359	2.55098	2.65046	2.64045	2.54396	2.91637	2.93803	2.79945	0.274508	0.0389271	0.0741099	-0.249944	0.0616967	0.297061	-0.134589	0.329974	0.969801
IL23R	ENSG00000162594.16	chr1	67138907	67259979	121073	+	-1.21424	-1.00725	-1.12473	-1.13485	-1.12027	-1.741	-1.15103	-1.22449	-0.110927	-1.05686	-1.55653	-1.40788	-1.34677	-1.47846	-1.44741	-1.30469	-1.22662	-1.20609	-1.2458	-0.0299758	0.916573	0.940341	-0.359212	0.244541	0.553585	-0.183922	0.568242	0.989313
SERBP1	ENSG00000142864.15	chr1	67407810	67430415	22606	-	4.62781	4.55609	4.62257	4.6786	4.62127	4.70461	4.68724	4.81015	4.62372	4.70643	4.60241	4.40703	4.44472	4.59705	4.5128	4.64544	4.72074	4.73142	4.6992	0.0202392	0.777159	0.832712	-0.116559	0.116257	0.399005	0.0270488	0.726242	0.992919
GADD45A	ENSG00000116717.13	chr1	67685201	67688334	3134	+	1.66041	1.99493	1.49865	1.69	1.711	3.07847	3.41985	3.61268	3.36632	3.36933	1.88717	1.14905	1.34699	1.37152	1.43868	1.08319	1.38839	1.25305	1.24155	1.60196	1.1839e-08	7.17018e-07	-0.285189	0.133169	0.421769	-0.537512	0.0181505	0.848319
GNG12	ENSG00000172380.6	chr1	67701475	67833467	131993	-	4.98777	5.25919	5.06196	5.0232	5.08303	5.16429	5.18811	5.17355	5.32098	5.21173	4.94675	4.92744	5.15758	5.41832	5.11252	5.14259	5.11917	5.21517	5.15898	0.0640227	0.555698	0.644222	0.021824	0.839943	0.937231	0.0249979	0.830378	0.993369
GNG12-AS1	ENSG00000232284.7	chr1	67832303	68202987	370685	+	-2.04737	-2.17519	-2.64824	-2.26425	-2.28376	-2.52019	-2.30481	-2.49936	-3.36582	-2.67255	-2.65599	-2.95669	-2.2035	-1.58739	-2.35089	-1.89714	-2.50122	-1.80268	-2.06701	-0.53508	0.200519	0.286561	-0.139212	0.719017	0.883685	0.187127	0.642958	0.989756
DIRAS3	ENSG00000162595.7	chr1	68045886	68051631	5746	-	-0.813116	-1.83237	-0.966603	-1.11832	-1.1826	0.110023	-0.893845	0.355876	-0.991413	-0.35484	-1.26739	-2.00624	-1.3406	-1.60284	-1.55427	-0.524855	-0.652208	-0.951146	-0.709403	0.828985	0.0365302	0.0703359	-0.428482	0.329613	0.641354	0.474742	0.260929	0.963609
WLS	ENSG00000116729.14	chr1	68098473	68233120	134648	-	2.73811	2.64438	2.45749	2.86118	2.67529	2.78751	2.64768	2.9075	2.82461	2.79183	2.50242	2.66542	2.79014	2.80173	2.68993	2.57048	2.49692	2.6586	2.57533	0.0496471	0.621212	0.70242	0.00413628	0.967171	0.986992	-0.151549	0.181159	0.944523
DEPDC1	ENSG00000024526.17	chr1	68474152	68497221	23070	-	2.06284	2.15773	2.17638	1.91311	2.07752	0.312336	0.382798	0.755475	-0.325517	0.281273	0.654135	1.36691	1.3011	1.7012	1.25584	1.31568	2.11555	1.44777	1.62633	-1.86906	9.77387e-07	1.6054e-05	-0.847234	0.00107915	0.0477644	-0.51357	0.0360435	0.908054
LRRC40	ENSG00000066557.6	chr1	70144805	70205579	60775	-	2.10858	2.0412	2.30092	2.26129	2.178	2.00845	2.15793	1.74828	1.47556	1.84756	2.10669	2.31474	1.93329	1.83963	2.04859	2.18256	2.37271	2.13763	2.23097	-0.379327	0.0181439	0.0394255	-0.131002	0.364905	0.668693	0.0062464	0.967314	0.998327
SRSF11	ENSG00000116754.13	chr1	70205682	70253052	47371	+	3.90185	3.62601	3.84136	3.73404	3.77581	4.13415	4.14635	3.9936	4.17243	4.11163	3.92515	3.87039	3.6328	3.95456	3.84573	3.70667	3.86678	3.66187	3.74511	0.271274	0.00905804	0.022124	0.0621348	0.50591	0.768697	-0.081525	0.420332	0.983555
ANKRD13C	ENSG00000118454.13	chr1	70258999	70354734	95736	-	2.36116	2.59914	2.5875	2.10952	2.41433	2.3838	2.3901	2.42066	2.26113	2.36392	2.51443	2.55653	2.18486	2.40409	2.41498	2.57776	2.47167	2.25994	2.43646	-0.115532	0.323963	0.420553	-0.0101746	0.929345	0.97381	-0.0290773	0.815235	0.992919
HHLA3	ENSG00000197568.14	chr1	70354805	70385339	30535	+	-0.00136429	0.444017	0.882295	-0.263479	0.265367	0.349086	0.455977	0.373301	1.06606	0.561107	0.365729	0.867967	0.230377	0.0778609	0.385483	-0.492586	0.238973	0.552398	0.099595	0.249516	0.423912	0.520032	0.133411	0.672639	0.861116	-0.237115	0.513608	0.985965
CTH	ENSG00000116761.12	chr1	70411218	70439851	28634	+	-1.04962	-0.594752	-0.579808	-1.89941	-1.0309	-0.0144336	0.166091	0.545384	0.12252	0.20489	-0.36376	-0.995384	-1.00062	-1.45643	-0.954049	-0.962341	-1.13884	-1.87012	-1.32377	1.23053	0.000838377	0.00312259	0.081427	0.814712	0.925268	-0.378355	0.355704	0.975193
ZRANB2	ENSG00000132485.14	chr1	71063291	71081289	17999	-	4.0891	4.05072	3.92864	4.10805	4.04413	4.16502	4.19519	4.14845	3.95973	4.1171	4.16085	4.20297	4.16973	4.28917	4.20568	4.25426	4.06947	4.07489	4.13287	0.00844458	0.912886	0.937386	0.153373	0.0603974	0.295536	0.0379891	0.64967	0.989756
ZRANB2-AS2	ENSG00000229956.11	chr1	71081324	71489976	408653	+	-3.26389	-3.05483	-3.20339	-3.14166	-3.16594	-3.86539	-4.66463	-4.06319	-4.30464	-4.22447	-4.47208	-3.54499	-3.31936	-3.31504	-3.66287	-2.82246	-3.17283	-2.94998	-2.98175	-1.22925	0.00102807	0.00369348	-0.562004	0.0588644	0.291561	0.152832	0.579984	0.989313
LRRIQ3	ENSG00000162620.16	chr1	74026015	74198187	172173	-	-3.95445	-3.09801	-3.657	-3.105	-3.45361	-4.58127	-3.06674	-3.41588	-3.41309	-3.61925	-3.9939	-3.51745	-3.77747	-3.20781	-3.62416	-4.547	-3.83913	-4.74126	-4.3758	-0.259525	0.530802	0.621507	-0.197947	0.629611	0.839884	-1.15542	0.0370665	0.908054
FPGT-TNNI3K	ENSG00000259030.7	chr1	74198235	74544393	346159	+	-1.6095	-1.60155	-2.09064	-1.5447	-1.7116	-1.32946	-0.984178	-1.05278	-0.697927	-1.01609	-2.18422	-2.32469	-2.07912	-1.65825	-2.06157	-2.11254	-1.95692	-2.08982	-2.05309	0.633529	0.00311772	0.00918003	-0.390319	0.0778739	0.329411	-0.414308	0.0875194	0.91812
CRYZ	ENSG00000116791.14	chr1	74705482	74733408	27927	-	3.13662	3.14979	3.12105	2.95414	3.0904	2.6615	2.55376	2.77969	2.73958	2.68363	2.15178	2.2214	2.70219	2.85326	2.48215	3.04474	2.9262	2.89338	2.95477	-0.47681	0.00247704	0.00762567	-0.625426	0.000270897	0.0233905	-0.18787	0.203463	0.95765
TYW3	ENSG00000162623.16	chr1	74733152	74766678	33527	+	2.085	2.09774	2.0116	1.93987	2.03355	1.22417	1.62483	1.57038	1.452	1.46784	1.76431	1.85452	1.65615	1.88174	1.78918	1.86862	2.03704	2.09349	1.99972	-0.637431	1.19983e-05	0.000105742	-0.260526	0.0177548	0.169326	-0.0901067	0.404785	0.983555
SLC44A5	ENSG00000137968.16	chr1	75202131	75611116	408986	-	-5.62354	-4.30081	-5.62354	-1.9667	-4.37865	-5.62354	-5.62354	-1.34266	-4.22809	-4.20446	-2.99357	-4.62548	-4.4013	-3.22304	-3.81085	-5.62354	-2.27241	-2.40061	-3.43219	0.0784924	0.963389	0.97393	1.39044	0.370542	0.673469	1.32181	0.421676	0.983555
ACADM	ENSG00000117054.14	chr1	75724347	75787575	63229	+	1.66925	1.35996	1.49844	2.14788	1.66888	1.72796	1.66367	2.37408	2.09799	1.96593	1.57338	2.02248	1.7133	1.72839	1.75939	1.71897	1.78848	1.73957	1.74901	0.231583	0.184758	0.268146	0.0882046	0.610153	0.82812	0.0362835	0.846646	0.994953
RABGGTB	ENSG00000137955.16	chr1	75786197	75795086	8890	+	3.27751	3.16429	3.4089	3.2996	3.28758	4.03764	3.99793	4.00195	4.02411	4.01541	3.62087	3.35086	3.51768	3.39147	3.47022	3.38242	3.4386	3.29684	3.37262	0.664755	2.26634e-07	5.72363e-06	0.176018	0.0386739	0.243215	0.0348854	0.685827	0.992919
MSH4	ENSG00000057468.7	chr1	75796882	75913242	116361	+	-2.16538	-3.09185	-2.56468	-2.18068	-2.50065	-0.160482	-0.503218	0.502241	1.24812	0.271664	-1.29413	-1.15769	-2.01497	-2.43134	-1.72453	-2.25861	-2.41766	-2.63286	-2.43637	2.89911	3.54245e-05	0.00024208	0.892978	0.152523	0.449164	0.0382749	0.95752	0.998327
AC092813.1	ENSG00000225605.3	chr1	75926454	76019356	92903	+	-3.52299	-4.03674	-4.03674	-2.92484	-3.63033	-2.77502	-2.80617	-1.35345	-0.75919	-1.92346	-2.76443	-3.03868	-3.50631	-2.98714	-3.07414	-3.46808	-4.03674	-4.03674	-3.84719	2.63236	0.00348452	0.0100651	1.19782	0.17837	0.478963	-0.484397	0.655417	0.989756
ST6GALNAC3	ENSG00000184005.11	chr1	76074746	76634603	559858	+	-2.12089	-3.64785	-3.90362	-1.44433	-2.77917	-2.99972	-2.95405	-2.39097	-3.55429	-2.97475	-1.85287	-2.01506	-1.93371	-2.64494	-2.11165	-2.34033	-2.25459	-3.18411	-2.59301	-0.256992	0.624252	0.705021	0.754163	0.117243	0.400418	0.176424	0.741807	0.992919
PIGK	ENSG00000142892.15	chr1	77088989	77219430	130442	-	2.51664	2.39637	2.57156	2.30277	2.44684	2.4155	2.49827	2.55867	2.40615	2.46964	2.0437	2.29594	2.25394	2.29492	2.22213	2.47052	2.59579	2.46061	2.50897	-0.0430038	0.633882	0.71369	-0.236995	0.0178741	0.16995	0.00912011	0.925224	0.998327
ZZZ3	ENSG00000036549.13	chr1	77562416	77683419	121004	-	2.95079	2.87713	3.04647	2.92431	2.94968	2.46102	2.48484	2.38454	2.28661	2.40425	3.01646	2.85651	2.86542	2.94643	2.9212	3.00207	2.9028	2.87104	2.9253	-0.609558	4.12733e-07	8.63227e-06	-0.0364996	0.626673	0.837937	-0.0748788	0.360776	0.977512
USP33	ENSG00000077254.14	chr1	77695987	77759852	63866	-	3.27272	3.41874	3.32787	3.1929	3.30306	3.58565	3.58467	3.50291	3.48179	3.53876	3.56071	3.61131	3.25125	3.45886	3.47053	3.23763	3.34315	3.21648	3.26575	0.171223	0.050595	0.0917825	0.159105	0.0672197	0.309438	-0.0887504	0.327728	0.969801
MIGA1	ENSG00000180488.15	chr1	77779624	77879539	99916	+	1.5572	1.72055	1.64039	1.57495	1.62327	1.3779	1.35339	1.56956	1.52897	1.45745	1.67136	1.85737	1.65104	1.55992	1.68492	1.7427	1.75117	1.75339	1.74909	-0.233057	0.00885522	0.0217199	0.0547499	0.487156	0.757828	0.0756248	0.376459	0.981461
NEXN	ENSG00000162614.19	chr1	77888513	77943895	55383	+	-1.37296	-2.1165	-1.52234	-2.35076	-1.84064	-1.45678	-1.40404	-1.84309	-1.00439	-1.42707	-2.86228	-2.21415	-2.26547	-2.33426	-2.41904	-1.77002	-2.11071	-2.15908	-2.01327	0.354204	0.21927	0.307748	-0.678768	0.0500895	0.27238	-0.252172	0.454283	0.983555
FUBP1	ENSG00000162613.17	chr1	77944055	77979110	35056	-	3.99113	4.05724	4.03023	3.92971	4.00208	3.74982	3.76529	3.75794	3.6077	3.72019	3.99848	3.9636	4.02883	4.19741	4.04708	4.16268	4.13428	4.06612	4.12103	-0.346868	0.000268265	0.00122917	0.0370789	0.626506	0.837937	0.0681021	0.411224	0.983555
GIPC2	ENSG00000137960.6	chr1	77979542	78138444	158903	+	2.99212	2.97786	3.02539	3.29562	3.07275	2.67271	2.54482	2.94489	2.82321	2.74641	2.16347	2.47217	2.78898	3.01865	2.61082	2.91826	3.13234	2.93644	2.99568	-0.39254	0.0199384	0.0425058	-0.474573	0.00685479	0.106308	-0.12619	0.447112	0.983555
IFI44L	ENSG00000137959.16	chr1	78619922	78646145	26224	+	2.07299	2.07124	2.33365	2.1121	2.14749	2.30692	1.68025	0.0391083	1.21315	1.30986	0.0274025	1.7105	-0.216305	-0.0188239	0.375692	2.39429	1.46573	-0.497951	1.12069	-0.884849	0.0989531	0.160269	-1.79201	0.00517639	0.0944353	-1.06886	0.0752028	0.91812
IFI44	ENSG00000137965.11	chr1	78649796	78664078	14283	+	4.95591	5.30039	5.24839	4.76653	5.0678	5.33534	5.11116	4.37158	4.70774	4.88146	4.21106	5.17922	4.2673	4.52378	4.54534	5.27134	5.05129	4.72734	5.01666	-0.248624	0.282291	0.376791	-0.533847	0.0307103	0.217854	-0.101805	0.67824	0.992919
LINC01781	ENSG00000234184.6	chr1	80535755	80646791	111037	+	2.19037	2.23853	2.38205	0.809247	1.90505	1.20083	0.849647	1.05489	1.28865	1.09851	2.0065	2.10608	1.0972	1.90939	1.77979	2.12697	2.17612	1.60375	1.96894	-0.931914	0.0158707	0.035186	-0.176191	0.577994	0.809771	-0.00923479	0.97801	0.998327
LINC01725	ENSG00000233008.6	chr1	83575776	83861023	285248	-	-4.32622	-5.01831	-4.02186	-3.71915	-4.27139	-4.36309	-4.2708	-3.69577	-3.6929	-4.00564	-4.66646	-4.60708	-4.28246	-3.61235	-4.29209	-4.83196	-3.69781	-4.75407	-4.42795	0.259659	0.535168	0.625243	-0.02353	0.956515	0.983328	-0.229812	0.634892	0.989313
TTLL7	ENSG00000137941.17	chr1	83865024	83999150	134127	-	1.02366	1.61715	1.95608	1.55496	1.53796	2.00504	1.88282	1.62608	1.65977	1.79343	1.1458	1.49624	1.17085	1.31861	1.28287	1.44778	1.49201	1.26566	1.40182	0.207166	0.207206	0.294308	-0.254547	0.136303	0.42538	-0.175516	0.330935	0.969811
PRKACB	ENSG00000142875.19	chr1	84078062	84238498	160437	+	4.12016	3.81662	3.95317	3.64484	3.8837	2.80334	2.75147	3.02909	3.33644	2.98009	3.05237	3.63025	3.7016	4.03574	3.60499	4.0341	4.04407	4.0785	4.05222	-0.972484	5.08115e-05	0.000321605	-0.288411	0.120082	0.404142	0.11757	0.543541	0.986647
SAMD13	ENSG00000203943.9	chr1	84298366	84389957	91592	+	0.348749	-0.242937	0.135324	0.427388	0.167131	-2.49499	-3.03814	-1.93583	-1.63006	-2.27476	-0.00930432	0.0675448	0.0767343	0.568389	0.175841	-0.0557024	0.182206	-0.155551	-0.00968254	-2.73659	4.07463e-07	8.5782e-06	-0.0105522	0.960387	0.98483	-0.234068	0.334147	0.971927
RPF1	ENSG00000117133.11	chr1	84479259	84498352	19094	+	3.15932	3.06639	3.10816	2.92063	3.06362	3.16552	3.02147	3.33649	2.92163	3.11128	3.32667	3.2204	3.04217	3.1811	3.19258	3.32233	3.21248	3.23522	3.25668	-0.0202746	0.834825	0.878911	0.116881	0.235188	0.544099	0.140385	0.188669	0.947897
AL359762.3	ENSG00000285851.1	chr1	84498350	84556688	58339	-	-0.435594	-0.348222	-0.612556	-0.805029	-0.55035	0.289531	0.945992	0.474059	0.394542	0.526031	-0.151308	-0.112152	-0.269437	-0.495716	-0.257153	-1.11637	-0.765077	-0.695195	-0.858882	1.0474	6.9485e-05	0.000416682	0.291051	0.192347	0.494077	-0.399033	0.138928	0.926648
SPATA1	ENSG00000122432.18	chr1	84506300	84566194	59895	+	-2.66614	-2.74303	-2.23869	-2.72559	-2.59336	-1.03251	-2.03359	-1.00189	-0.558693	-1.15667	-1.97022	-2.06942	-2.50826	-3.4153	-2.4908	-2.64693	-1.96502	-4.03597	-2.88264	1.48163	0.0055163	0.0147598	0.122809	0.822115	0.928978	-0.459359	0.476527	0.983555
CTBS	ENSG00000117151.13	chr1	84549611	84574480	24870	-	1.06989	1.21077	1.09272	0.943262	1.07916	1.77327	1.77306	1.62117	1.71967	1.72179	0.98788	0.885109	1.22378	1.19262	1.07235	1.16613	1.06596	0.955025	1.06237	0.580927	3.271e-05	0.000227546	-0.0184542	0.865587	0.947575	-0.0686518	0.565471	0.989313
SSX2IP	ENSG00000117155.17	chr1	84643706	84690803	47098	-	1.9064	2.0302	2.29613	1.72936	1.99052	2.3923	2.35758	2.34954	1.91148	2.25273	1.9794	1.9903	1.38624	1.36136	1.67932	1.7851	1.91514	1.79683	1.83236	0.202318	0.202512	0.288957	-0.317073	0.0604506	0.295536	-0.20951	0.232891	0.963609
MCOLN2	ENSG00000153898.13	chr1	84925583	84997113	71531	-	-2.47372	-2.05009	-1.53211	-1.09482	-1.78769	-1.59446	-1.64217	-1.1207	-2.33252	-1.67246	-2.64638	-2.0545	-1.65504	-3.37041	-2.43159	-2.33256	-1.40054	-1.89316	-1.87542	0.129211	0.758491	0.817471	-0.677152	0.164285	0.46368	-0.104754	0.824094	0.992919
DNAI3	ENSG00000162643.13	chr1	84999147	85133138	133992	+	-1.8194	0.148391	0.775322	-1.03969	-0.483845	0.130695	0.15624	-0.619796	-2.0291	-0.59049	-2.10571	-1.55156	-1.92071	-2.049	-1.90675	-0.73925	-0.925992	-1.02692	-0.897388	-0.0661954	0.9006	0.928351	-1.45073	0.0404831	0.248957	-0.405312	0.506907	0.984912
MCOLN3	ENSG00000055732.13	chr1	85018082	85048500	30419	-	-0.785007	-1.14025	-0.303097	-0.442069	-0.667605	-1.06601	-1.48621	-0.628336	-0.852035	-1.00815	-2.18766	-1.4144	-1.57168	-1.39422	-1.64199	-1.38556	-0.857501	0.0765105	-0.722185	-0.411876	0.187058	0.271053	-1.00985	0.00726849	0.108413	-0.102271	0.747787	0.992919
SYDE2	ENSG00000097096.9	chr1	85156889	85201016	44128	-	1.24277	1.2179	1.29435	1.28732	1.26059	1.58665	1.57278	1.90359	1.85593	1.72974	1.10868	1.23728	0.925342	0.849706	1.03025	1.26334	1.1386	1.26312	1.22169	0.4036	0.000758575	0.00287517	-0.236805	0.0358559	0.234975	-0.0871038	0.441992	0.983555
C1orf52	ENSG00000162642.14	chr1	85249953	85259672	9720	-	1.86117	1.69354	1.66195	1.59975	1.7041	2.20645	2.29783	2.28076	2.3602	2.28631	1.99487	1.6967	1.63621	1.55353	1.72033	1.838	1.65644	1.96036	1.81827	0.51377	0.000155022	0.000786431	0.00481369	0.965594	0.985963	0.0590655	0.624303	0.989313
BCL10	ENSG00000142867.14	chr1	85265776	85276632	10857	-	3.48661	3.84249	3.59171	3.18217	3.52575	3.49512	3.46574	3.52066	3.27045	3.43799	3.56315	3.25897	3.42513	3.67988	3.48178	3.33223	3.40581	3.55808	3.43204	-0.153598	0.23896	0.329984	-0.055378	0.664274	0.856903	-0.147251	0.294745	0.967344
AL078459.1	ENSG00000223653.6	chr1	85276388	85448124	171737	+	-2.41708	-2.22093	-2.51208	-2.88167	-2.50794	-1.27311	-1.04761	-1.06733	-0.859741	-1.06195	-2.29504	-3.41752	-3.18278	-2.23029	-2.78141	-2.9396	-2.96206	-2.3636	-2.75509	1.47499	8.02986e-05	0.000465157	-0.369717	0.300925	0.61308	-0.35114	0.365832	0.979298
DDAH1	ENSG00000153904.21	chr1	85318481	85578363	259883	-	4.97378	4.8893	5.06687	4.88007	4.9525	5.01658	4.86589	5.15328	5.09976	5.03388	4.70829	4.88001	4.92608	5.06786	4.89556	4.94134	4.90735	5.07711	4.97527	0.0168921	0.856288	0.89472	-0.0648478	0.48971	0.759381	-0.02814	0.780005	0.992919
ZNHIT6	ENSG00000117174.11	chr1	85649417	85708433	59017	-	1.90597	1.79227	2.18335	1.91687	1.94961	1.15572	1.29407	1.57569	1.17622	1.30043	1.9878	1.93779	1.81807	1.90501	1.91217	1.92308	1.88786	1.92946	1.91347	-0.715257	3.5728e-06	4.09845e-05	-0.0427907	0.667715	0.858843	-0.0833685	0.444652	0.983555
LINC02795	ENSG00000285210.1	chr1	86288704	86320711	32008	-	-3.60516	-4.49699	-4.49699	-2.76467	-3.84095	-0.592195	-1.46455	-1.39391	0.142072	-0.827145	-2.96726	-2.6924	-3.96656	-3.87877	-3.37625	-3.5215	-4.49699	-3.89192	-3.97014	4.0827	7.96745e-05	0.00046259	1.00073	0.301097	0.613169	-0.0881663	0.938435	0.998327
ODF2L	ENSG00000122417.15	chr1	86346824	86396342	49519	-	2.33107	2.35511	2.28286	2.16486	2.28347	2.8795	2.89372	2.79801	2.9251	2.87408	2.2181	2.35651	2.36413	2.49672	2.35886	2.43258	2.31305	2.25965	2.33509	0.525707	7.7585e-06	7.48836e-05	0.0653786	0.437069	0.724142	0.000153901	0.998639	0.999476
CLCA1	ENSG00000016490.16	chr1	86468368	86500259	31892	+	0.852285	2.93544	3.02648	7.58822	3.60061	1.37436	1.98976	6.26858	6.75784	4.09763	1.74559	1.51038	6.59967	6.76367	4.15483	1.25609	-0.193327	4.93022	1.99766	0.472318	0.773313	0.82918	0.604552	0.712023	0.881766	-1.5944	0.455241	0.983555
CLCA4-AS1	ENSG00000236915.2	chr1	86571181	86696311	125131	-	-1.30057	-1.83546	-1.83923	-2.25678	-1.80801	-1.80675	-1.4705	-1.41252	-0.554709	-1.31112	-1.32574	-1.17708	-1.86377	-2.17517	-1.63544	-2.13903	-1.86745	-1.19861	-1.73503	0.430453	0.256858	0.349597	0.160331	0.679218	0.864785	-0.0104475	0.980494	0.998658
SH3GLB1	ENSG00000097033.14	chr1	86704570	86748184	43615	+	4.12736	4.26083	4.08149	4.04282	4.12812	4.14658	4.22018	4.15233	4.14991	4.16725	4.09613	3.93072	3.9866	4.23669	4.06253	4.13031	4.1974	4.09057	4.13942	-0.0256535	0.752569	0.812528	-0.0736281	0.37085	0.673644	-0.0395495	0.653163	0.989756
SELENOF	ENSG00000183291.17	chr1	86862445	86914424	51980	-	5.1665	5.28601	5.15703	5.10313	5.17817	5.33675	5.41395	5.4028	5.34133	5.37371	5.06375	5.01884	5.0678	5.34399	5.12359	5.21909	5.27607	5.05872	5.18463	0.130786	0.144677	0.21916	-0.0636162	0.467347	0.744553	-0.0447246	0.634559	0.989313
HS2ST1	ENSG00000153936.17	chr1	86914635	87109982	195348	+	1.98625	2.11761	2.05204	2.08851	2.0611	2.30668	2.38686	2.1924	2.23635	2.28058	2.3387	2.32496	1.99186	2.09102	2.18664	2.05554	2.12376	2.04999	2.07643	0.158527	0.0789225	0.132861	0.119083	0.17907	0.479487	-0.0347107	0.712603	0.992919
LMO4	ENSG00000143013.13	chr1	87328880	87348923	20044	+	4.99879	4.66516	5.04323	5.19932	4.97662	4.20131	4.07965	4.31466	4.22811	4.20593	4.73344	5.07145	4.99801	5.31942	5.03058	5.32455	5.13984	5.32137	5.26192	-0.836548	4.98214e-06	5.25507e-05	0.0461958	0.717164	0.883192	0.233873	0.10375	0.923897
PKN2-AS1	ENSG00000237505.8	chr1	87620803	88685204	1064402	-	-4.31067	-4.02339	-3.98783	-3.9289	-4.0627	-4.78348	-4.4547	-3.92149	-4.22149	-4.34529	-4.91929	-5.02747	-4.58	-4.03275	-4.63988	-4.74206	-4.34325	-4.16607	-4.41713	-0.386935	0.214073	0.302124	-0.67529	0.0461261	0.262472	-0.443396	0.199442	0.955848
PKN2	ENSG00000065243.20	chr1	88684222	88836255	152034	+	4.08345	4.00518	4.01905	3.89465	4.00058	3.89215	3.98649	3.66986	3.63275	3.79531	3.89083	3.96199	3.81456	4.00037	3.91694	4.10686	3.99243	3.89093	3.99674	-0.269959	0.00953188	0.0230915	-0.0918051	0.331667	0.642926	-0.0547483	0.588054	0.989313
GTF2B	ENSG00000137947.12	chr1	88852633	88891944	39312	-	2.7438	2.86211	2.88254	2.59617	2.77115	3.58035	3.62565	3.66748	3.65825	3.63293	3.02634	2.81096	2.73635	2.75267	2.83158	2.83164	2.76405	2.85297	2.81622	0.799229	5.56594e-08	2.16592e-06	0.052734	0.561133	0.800795	-0.00598497	0.951444	0.998327
KYAT3	ENSG00000137944.18	chr1	88935773	88992953	57181	-	3.14869	3.10749	3.14253	2.91801	3.07918	3.52674	3.25767	3.35308	3.36526	3.37569	2.83607	3.0118	2.98508	3.15348	2.99661	3.12835	3.27765	3.18463	3.19688	0.230313	0.029924	0.0593878	-0.0984897	0.336689	0.64646	0.0624958	0.564248	0.988444
GBP3	ENSG00000117226.12	chr1	89006679	89022894	16216	-	2.52237	2.63786	2.4643	2.24493	2.46737	1.42439	1.82263	1.37937	1.78678	1.60329	2.32112	2.3424	2.34457	2.74054	2.43716	2.39915	2.2947	2.14146	2.27843	-0.937105	5.22158e-06	5.45152e-05	-0.0487433	0.710493	0.880639	-0.243955	0.105909	0.926648
GBP1	ENSG00000117228.10	chr1	89052319	89065230	12912	-	1.74088	1.77927	1.89775	1.58579	1.75092	1.40411	1.43504	1.48082	1.31218	1.40804	2.08051	1.96535	1.44557	1.90216	1.8484	2.02733	1.66481	1.73386	1.80867	-0.408947	0.00692574	0.0178143	0.085307	0.508315	0.77037	0.0108442	0.938155	0.998327
GBP2	ENSG00000162645.13	chr1	89106132	89150456	44325	-	3.17466	3.22608	2.49974	2.70925	2.90243	3.33004	3.43511	2.99638	3.61901	3.34513	3.18029	3.30954	3.15121	3.71935	3.3401	3.34637	3.03675	3.06172	3.14828	0.37385	0.0493274	0.0898837	0.424045	0.0281413	0.209445	0.191298	0.330115	0.969801
GBP4	ENSG00000162654.9	chr1	89181144	89198942	17799	-	1.85453	2.71823	2.53865	2.19003	2.32536	2.21565	2.01979	1.82883	1.43957	1.87596	2.08139	2.71303	1.77916	2.00999	2.14589	2.62827	2.43441	1.89012	2.3176	-0.499741	0.0453429	0.0837215	-0.18369	0.426264	0.715423	-0.0496297	0.839837	0.994704
AC099063.4	ENSG00000284734.1	chr1	89198714	89207040	8327	+	-1.13596	-0.946716	-0.82095	-2.53639	-1.36001	-1.5569	-1.19183	-1.23183	-1.22914	-1.30243	-1.90019	-1.6512	-0.985555	-1.40192	-1.48472	-0.691465	-1.38824	-0.689698	-0.923135	0.00635457	0.98838	0.99359	-0.158623	0.722921	0.885428	0.468725	0.302108	0.967761
GBP6	ENSG00000183347.15	chr1	89364059	89388160	24102	+	-2.91852	-2.87346	-4.12014	-3.46415	-3.34407	-2.47591	-2.62659	-2.64043	-2.63768	-2.59515	-3.92415	-4.1984	-4.27906	-3.54574	-3.98684	-3.904	-3.53392	-3.34637	-3.59476	0.819566	0.033961	0.0661063	-0.938192	0.0449843	0.259177	-0.401308	0.376445	0.981461
GBP1P1	ENSG00000225492.6	chr1	89407679	89426243	18565	+	-1.48841	-1.3938	-0.982754	-1.43539	-1.32509	-1.29096	-0.883642	-1.09922	-1.0963	-1.09253	-1.36764	-1.62057	-1.18264	-0.721441	-1.22307	-0.854653	-1.29594	-1.24371	-1.13143	0.205795	0.452179	0.547819	0.0990504	0.719514	0.883973	0.184044	0.535599	0.986647
AL596214.1	ENSG00000286548.1	chr1	89427533	89525472	97940	-	-1.39868	-1.52239	-1.6141	-1.36318	-1.47459	-2.31057	-2.74635	-2.50804	-1.85601	-2.35524	-2.10266	-1.5273	-1.91093	-2.2756	-1.95412	-1.04381	-1.37329	-1.19692	-1.20467	-1.02165	0.000417341	0.00175792	-0.513004	0.0287737	0.210957	0.232693	0.280684	0.96671
LRRC8B	ENSG00000197147.15	chr1	89524829	89597861	73033	+	2.67996	2.82319	2.91899	2.64647	2.76715	2.64423	2.6347	2.84096	2.50529	2.6563	2.88941	2.65631	2.50271	2.27621	2.58116	2.66281	2.67434	2.80014	2.71243	-0.175179	0.121825	0.189924	-0.191963	0.0926987	0.359769	-0.105375	0.376341	0.981461
LRRC8C-DT	ENSG00000231999.7	chr1	89581291	89632916	51626	-	-3.4294	-3.8488	-2.89034	-3.03288	-3.30035	-4.30929	-3.87536	-3.99433	-4.13122	-4.07755	-2.87278	-2.38411	-2.95236	-3.46465	-2.91847	-3.34661	-2.98614	-3.10412	-3.14562	-0.904819	0.0139329	0.0315801	0.438101	0.127715	0.414133	0.13832	0.657232	0.989756
ZNF326	ENSG00000162664.17	chr1	89995110	90035533	40424	+	2.24999	2.39365	2.30338	2.24628	2.29832	2.59367	2.70838	2.61107	2.76417	2.66932	2.11234	1.93618	2.10093	2.27652	2.10649	2.23348	2.3195	2.18766	2.24688	0.306645	0.00219118	0.00690363	-0.201528	0.0310731	0.219383	-0.102777	0.280073	0.96671
LINC02609	ENSG00000233593.10	chr1	90769086	90851658	82573	-	-6.29804	-4.64083	-3.77506	-4.47136	-4.79632	-3.51125	-3.49314	-4.1285	-3.90052	-3.75835	-4.87408	-5.22942	-5.58956	-5.16107	-5.21353	-5.25961	-4.7248	-4.9617	-4.98204	1.39331	0.0156576	0.0347618	-0.315034	0.617532	0.832974	-0.0491408	0.940791	0.998327
ZNF644	ENSG00000122482.21	chr1	90915298	91022272	106975	-	3.62483	3.41223	3.56857	3.49764	3.52582	3.03115	3.19739	3.11055	2.68856	3.00691	3.62119	3.62647	3.33791	3.63479	3.55509	3.48486	3.56825	3.41215	3.48842	-0.583037	3.71028e-05	0.000251265	0.0209211	0.841205	0.937231	-0.0885141	0.437213	0.983555
CDC7	ENSG00000097046.13	chr1	91500851	91525764	24914	+	1.04991	1.1395	1.47035	1.05397	1.17843	0.742503	0.913781	1.04057	0.568301	0.816289	1.73055	1.73474	0.541273	0.323078	1.08241	1.38313	1.69843	1.19674	1.4261	-0.4221	0.142182	0.216011	-0.0888836	0.739943	0.892471	0.202637	0.471453	0.983555
TGFBR3	ENSG00000069702.11	chr1	91680343	91906335	225993	-	1.27333	0.69399	0.892455	1.19519	1.01374	0.772699	0.725175	0.594023	0.27892	0.592705	1.13802	1.27598	1.34682	1.13651	1.22433	1.172	0.957954	0.81664	0.982199	-0.483774	0.00396396	0.011202	0.201591	0.155107	0.452743	-0.0831911	0.587296	0.989313
EPHX4	ENSG00000172031.7	chr1	92029985	92063538	33554	+	1.79982	1.8964	1.48303	1.78782	1.74177	1.25407	1.46395	1.54637	1.83818	1.52564	0.758009	1.21543	1.78158	1.44897	1.301	2.14375	1.72937	2.24235	2.03849	-0.298947	0.152444	0.229024	-0.464174	0.0371194	0.239228	0.248091	0.237884	0.963609
BTBD8	ENSG00000189195.15	chr1	92080305	92184725	104421	+	0.866768	0.659019	0.38496	0.644084	0.638708	-0.128946	0.268646	-0.390474	0.249977	-0.000199169	0.46586	1.18166	0.819195	1.11788	0.896149	0.786359	0.692258	0.23935	0.572656	-0.716112	0.00262237	0.00797697	0.233125	0.218087	0.524058	-0.124905	0.550019	0.986647
GLMN	ENSG00000174842.17	chr1	92246402	92298987	52586	-	1.62597	1.51425	2.00399	1.44402	1.64706	2.48231	2.23717	2.38812	2.33793	2.36138	1.83417	1.78136	1.18146	1.40663	1.5509	1.4419	1.48621	1.43171	1.45327	0.65879	0.000231417	0.00109367	-0.103099	0.503785	0.767285	-0.244227	0.16281	0.926927
RPAP2	ENSG00000122484.9	chr1	92299059	92402056	102998	+	1.11654	0.75196	1.09675	0.809435	0.943671	1.80282	1.81126	1.90722	1.94451	1.86645	1.22952	1.17459	0.781782	1.0059	1.04795	1.21494	1.18381	1.12346	1.17407	0.857421	2.9022e-07	6.80498e-06	0.0934955	0.386203	0.684242	0.17822	0.133917	0.926648
EVI5	ENSG00000067208.14	chr1	92508696	92792404	283709	-	3.0674	2.86357	3.11133	2.92924	2.99288	2.85692	2.98339	2.6883	2.59672	2.78133	2.85045	2.91395	2.97138	3.19378	2.98239	2.79129	3.04712	2.98307	2.9405	-0.275007	0.023454	0.0485453	-0.0195883	0.860004	0.944937	-0.104103	0.391969	0.983555
RPL5	ENSG00000122406.14	chr1	92832013	92841924	9912	+	6.66451	6.41375	6.31504	6.65884	6.51303	6.784	6.8453	6.93344	6.92941	6.87303	6.63322	6.2137	6.49421	6.70019	6.51033	6.47148	6.49218	6.5977	6.52045	0.296141	0.0141614	0.0320299	-0.0098745	0.927665	0.973024	-0.042872	0.715426	0.992919
DIPK1A	ENSG00000154511.12	chr1	92832737	92961522	128786	-	1.81747	1.48165	1.60548	1.44862	1.5883	1.12377	0.992413	1.17671	1.09146	1.09609	1.72175	1.90747	1.46454	1.78526	1.71975	1.05547	1.64609	1.12006	1.27387	-0.573449	0.00131209	0.00453536	0.11065	0.42893	0.718088	-0.385997	0.026145	0.864946
MTF2	ENSG00000143033.18	chr1	93079235	93139079	59845	+	2.16689	2.10712	2.15249	2.13908	2.1414	2.322	2.34482	2.11325	1.9984	2.19462	2.24695	2.22019	1.8117	2.15494	2.10845	2.10645	2.24169	2.0944	2.14752	-0.00677048	0.948999	0.963552	-0.0440393	0.679255	0.864785	-0.0460427	0.689798	0.992919
TMED5	ENSG00000117500.13	chr1	93149742	93180516	30775	-	3.13677	3.27561	3.26222	3.0506	3.1813	3.68147	3.54698	3.63793	3.5392	3.60139	3.34923	3.4065	3.11053	3.33504	3.30032	3.3449	3.26598	3.26159	3.29082	0.355612	0.000294903	0.00132184	0.110824	0.171252	0.471121	0.0586937	0.492691	0.984619
CCDC18	ENSG00000122483.17	chr1	93179919	93278730	98812	+	1.81773	1.67856	1.74614	1.53296	1.69385	1.10227	1.45473	1.60236	0.785844	1.2363	1.22299	1.59992	0.446972	1.10178	1.09292	1.50543	1.88063	1.42321	1.60309	-0.52487	0.0183605	0.0397675	-0.626104	0.00696194	0.107426	-0.150508	0.482351	0.983555
CCDC18-AS1	ENSG00000223745.8	chr1	93262186	93346025	83840	-	0.742284	0.28811	0.110734	0.511189	0.413079	0.0873543	0.204154	-0.0460059	0.441067	0.171643	0.274886	0.474112	0.638066	0.605393	0.498114	0.653008	0.350847	0.493801	0.499219	-0.323656	0.0578084	0.102346	0.062807	0.684371	0.867346	0.0280326	0.867323	0.997377
DR1	ENSG00000117505.13	chr1	93345907	93369493	23587	+	2.72687	2.72291	2.80472	2.81418	2.76717	2.30702	2.48739	2.47707	2.25492	2.3816	2.75825	2.66826	2.73178	2.93681	2.77378	2.65031	2.76008	2.74601	2.7188	-0.450046	4.53438e-05	0.000293243	-0.00160934	0.984351	0.994115	-0.0992004	0.273118	0.965735
FNBP1L	ENSG00000137942.17	chr1	93448131	93554661	106531	+	4.01014	3.81138	3.76613	3.8637	3.86284	3.56811	3.63528	3.35446	3.12602	3.42096	4.11378	4.18477	3.83882	4.25079	4.09704	3.80421	3.81284	3.92394	3.84699	-0.50573	0.000364375	0.00157415	0.225883	0.0600072	0.294695	-0.0671618	0.585907	0.989313
BCAR3	ENSG00000137936.18	chr1	93561741	93847150	285410	-	1.08381	1.3245	0.577727	1.2363	1.05558	-0.117326	0.217017	-0.0742734	0.0597682	0.0212963	0.720513	0.807039	1.22184	1.15792	0.976829	0.87856	0.916964	0.950986	0.915504	-1.11174	9.07528e-06	8.46136e-05	-0.0949295	0.54711	0.793403	-0.197634	0.260722	0.963609
BCAR3-AS1	ENSG00000224093.5	chr1	93592199	93605573	13375	+	1.73894	1.50941	1.49575	1.78428	1.63209	1.07495	0.797724	1.17885	1.22657	1.06952	1.35861	1.61595	1.98507	2.06803	1.75691	1.71711	1.62043	1.66255	1.6667	-0.648818	0.00226553	0.00708374	0.109075	0.511312	0.772255	-0.0161663	0.929163	0.998327
DNTTIP2	ENSG00000067334.14	chr1	93866284	93879918	13635	-	2.6314	2.37287	2.66195	1.96532	2.40789	1.87478	2.20216	2.15686	1.96232	2.04903	2.66533	2.60722	2.04181	2.56723	2.4704	2.27408	2.58449	2.26	2.37286	-0.428441	0.0174397	0.0381157	0.0475711	0.766902	0.906129	-0.0923402	0.598485	0.989313
GCLM	ENSG00000023909.10	chr1	93885199	93909456	24258	-	2.12593	2.67518	2.7258	1.95068	2.3694	2.34524	2.42255	2.37725	2.5666	2.42791	2.60901	2.23169	2.31707	2.37179	2.38239	2.32055	2.27584	2.11847	2.23829	-0.00544627	0.971299	0.980352	0.00724809	0.961837	0.985323	-0.180116	0.28787	0.96671
ARHGAP29	ENSG00000137962.13	chr1	94148988	94275068	126081	-	1.9396	1.37667	1.36441	1.21225	1.47323	2.76885	2.63321	2.6227	2.38208	2.60171	1.93367	1.95385	1.63113	1.74022	1.81472	1.94785	1.81267	1.58166	1.78073	1.05981	8.6884e-07	1.50033e-05	0.328608	0.0301632	0.215838	0.252215	0.110672	0.926648
ABCD3	ENSG00000117528.14	chr1	94418389	94518666	100278	+	3.46657	3.41393	3.47619	3.53217	3.47222	4.1907	4.22219	4.14745	4.08596	4.16158	3.90719	3.66116	3.47308	3.61782	3.66481	3.46682	3.52276	3.53721	3.50893	0.6252	6.3564e-07	1.20323e-05	0.184903	0.0325411	0.225145	-0.0140579	0.871383	0.997377
F3	ENSG00000117525.14	chr1	94529173	94541759	12587	-	5.03173	5.69922	4.88711	4.39372	5.00295	4.98395	4.66568	5.09936	4.79402	4.88575	5.07449	4.42642	4.5947	4.73817	4.70845	4.84546	4.84361	5.19584	4.96163	-0.183453	0.383833	0.481071	-0.304067	0.157733	0.45528	-0.093515	0.67813	0.992919
SLC44A3-AS1	ENSG00000224081.9	chr1	94613814	94855426	241613	-	0.152401	0.159877	0.205566	0.218902	0.184186	-0.245685	-0.620085	-0.315117	-0.425475	-0.40159	-0.0415596	0.1866	0.267753	0.230653	0.160862	0.393933	0.446724	0.640635	0.493764	-0.656268	3.5516e-05	0.000242507	-0.031684	0.773262	0.909363	0.261865	0.0346207	0.908054
SLC44A3	ENSG00000143036.17	chr1	94820342	94895246	74905	+	3.00817	2.81615	2.9854	2.92999	2.93493	2.65312	2.68734	2.89899	2.6968	2.73406	2.53129	2.84257	2.76396	2.98306	2.78022	3.07287	3.31537	3.04188	3.14337	-0.268589	0.025072	0.0513916	-0.16911	0.136683	0.42538	0.155946	0.189343	0.949348
CNN3	ENSG00000117519.16	chr1	94896949	94927223	30275	-	0.220706	1.18561	1.48255	1.05094	0.984952	1.85529	2.0157	1.23965	1.58044	1.67277	1.42687	2.06681	1.43187	0.799588	1.43128	1.35186	0.795938	0.822315	0.990037	0.683532	0.0281934	0.0565957	0.492698	0.107856	0.383968	0.000981273	0.99768	0.999476
ALG14	ENSG00000172339.10	chr1	94974405	95072951	98547	-	-0.192767	0.0583453	0.194809	0.324409	0.0961992	-0.829272	-0.760559	-0.647175	-0.273588	-0.627648	-0.892994	-0.937598	-0.265686	0.189704	-0.476643	-0.0384586	0.242255	0.428628	0.210808	-0.792675	0.00298768	0.00886453	-0.588115	0.0170367	0.167085	0.0749366	0.73941	0.992919
TLCD4-RWDD3	ENSG00000271092.5	chr1	95117923	95247225	129303	+	-1.94205	-2.13169	-1.49782	-2.20769	-1.94481	-2.42209	-1.88965	-0.836925	-1.52086	-1.66738	-1.83473	-1.7731	-2.06574	-2.28928	-1.99071	-2.38782	-2.88143	-2.58209	-2.61711	0.22209	0.574727	0.66075	-0.0577364	0.887818	0.957339	-0.921317	0.0802622	0.91812
AC092802.1	ENSG00000226026.6	chr1	95161676	95233982	72307	-	-2.85013	-2.67186	-2.88183	-3.03019	-2.8585	-3.25947	-4.07058	-2.73295	-3.59941	-3.4156	-3.05715	-2.99777	-2.0565	-2.92108	-2.75813	-3.03179	-3.10453	-3.14476	-3.0937	-0.836373	0.0574149	0.10179	0.10349	0.781115	0.911669	-0.342083	0.428299	0.983555
AC092802.4	ENSG00000287919.1	chr1	95282233	95287702	5470	+	-4.4152	-4.4152	-4.4152	-4.4152	-4.4152	-2.32381	-1.95874	-1.85916	-1.3092	-1.86273	-4.4152	-3.83153	-4.4152	-4.4152	-4.26928	-4.4152	-3.79092	-4.4152	-4.20711	4.22834	6.38371e-07	1.20498e-05	0.312936	0.655935	0.853026	0.483846	0.524998	0.986647
PTBP2	ENSG00000117569.19	chr1	96721665	96823738	102074	+	1.11382	1.05186	1.07867	1.24404	1.1221	0.00314318	-0.159289	0.142331	-0.32425	-0.0845164	1.03817	1.08848	1.11544	1.12014	1.09056	1.16444	1.27577	0.803612	1.08127	-1.27421	5.86101e-09	4.43183e-07	-0.0390394	0.708957	0.880212	-0.090889	0.427504	0.983555
DPYD	ENSG00000188641.14	chr1	97077743	97995000	917258	-	1.91294	2.3021	2.03211	2.18049	2.10691	2.02982	2.26881	1.79385	2.0757	2.04204	1.25398	1.40795	1.9793	2.41623	1.76436	2.26974	2.03975	1.64464	1.98471	-0.123883	0.564519	0.651809	-0.358522	0.113563	0.394569	-0.168303	0.473555	0.983555
SNX7	ENSG00000162627.17	chr1	98661701	98760500	98800	+	3.9347	4.01052	4.0571	3.92676	3.98227	3.98593	4.08634	4.06082	4.04369	4.04419	4.0555	4.18963	3.99438	4.00603	4.06139	3.99818	4.04098	4.10672	4.04863	-0.00167959	0.981318	0.988201	0.0717452	0.323351	0.635415	0.0159638	0.837144	0.993948
FRRS1	ENSG00000156869.14	chr1	99703970	99766635	62666	-	1.35753	1.76061	1.64116	1.30248	1.51544	1.58015	1.50983	1.56732	1.59773	1.56376	1.24946	1.26367	1.37233	1.05899	1.23611	1.51066	1.51726	1.79624	1.60805	-0.0158755	0.885387	0.916885	-0.28447	0.0207336	0.183169	0.0422946	0.72241	0.992919
AGL	ENSG00000162688.17	chr1	99850361	99924023	73663	+	2.74902	2.7379	2.92353	2.68429	2.77368	2.85034	2.83976	2.92303	2.90518	2.87958	2.85817	2.92449	2.65233	2.83897	2.81849	2.85658	2.9947	2.87669	2.90932	0.0414381	0.597199	0.680543	0.0365962	0.640583	0.845029	0.0849585	0.321203	0.969724
AC118553.2	ENSG00000283761.1	chr1	99970011	100083321	113311	+	-2.17626	-2.40709	-1.5497	-2.13251	-2.06639	-2.06482	-2.11359	-1.86478	-2.21818	-2.06534	-2.66107	-2.1773	-2.64353	-2.71233	-2.54856	-1.49775	-1.9991	-2.04949	-1.84878	-0.0461553	0.850849	0.890792	-0.519484	0.0626147	0.299683	0.208965	0.421686	0.983555
SASS6	ENSG00000156876.10	chr1	100083563	100132955	49393	-	1.78434	1.83746	2.17241	1.54952	1.83593	1.15081	0.84293	1.11132	-0.0605995	0.761116	1.49814	1.87708	1.26599	1.03251	1.41843	1.86921	1.87664	1.8149	1.85359	-1.13422	0.000116445	0.000627869	-0.423514	0.0549189	0.283611	-0.031869	0.882778	0.997777
TRMT13	ENSG00000122435.10	chr1	100133150	100150498	17349	+	2.27202	1.9966	2.30681	2.16973	2.18629	1.86038	1.57813	1.47495	1.55447	1.61698	2.27159	2.30212	1.92889	2.19466	2.17432	2.28805	2.24279	2.10919	2.21335	-0.633217	5.44055e-05	0.000340808	-0.0227012	0.838789	0.936988	-0.0228479	0.85013	0.994993
LRRC39	ENSG00000122477.13	chr1	100148448	100178273	29826	-	-0.772414	-0.713507	-0.925901	-0.6832	-0.773755	0.869774	0.794092	1.08163	1.44033	1.04646	-0.715779	-0.506727	-1.20205	-1.17922	-0.900946	-0.836579	-0.333835	-1.45434	-0.874919	1.82975	1.53964e-06	2.20325e-05	-0.15151	0.625948	0.837503	-0.175683	0.604805	0.989313
DBT	ENSG00000137992.14	chr1	100186919	100249834	62916	-	1.07051	1.03014	1.06463	0.922229	1.02188	1.40025	1.15942	1.23455	1.21511	1.25234	0.867645	1.17655	1.05711	0.743569	0.961219	1.04601	1.21709	1.10783	1.12364	0.16566	0.1031	0.165809	-0.0682485	0.494546	0.761874	0.0479173	0.653305	0.989756
RTCA-AS1	ENSG00000224616.3	chr1	100251528	100266179	14652	-	-0.945381	-0.867667	-1.02118	-1.06331	-0.974386	-0.101061	-0.437101	-0.522038	0.0905766	-0.242406	-1.12871	-1.0702	-1.06883	-1.29394	-1.14042	-1.25575	-0.612841	-1.15	-1.0062	0.670223	0.000845991	0.00314545	-0.178386	0.33871	0.64784	-0.0975106	0.622361	0.989313
RTCA	ENSG00000137996.13	chr1	100266216	100292769	26554	+	3.03255	3.20934	3.00748	2.95603	3.05135	2.7372	2.70061	2.75425	2.58629	2.69459	2.63551	2.89697	2.90778	3.17776	2.90451	3.00608	3.09439	2.95181	3.01743	-0.423218	0.00132117	0.00455934	-0.162844	0.146942	0.440273	-0.0874247	0.458793	0.983555
CDC14A	ENSG00000079335.20	chr1	100345001	100520277	175277	+	0.00271768	-0.115173	-0.0825645	0.213158	0.00453462	1.14688	1.12881	1.2133	0.742607	1.0579	-0.0948188	0.0393679	-0.0436047	-0.0056474	-0.0261757	-0.0471113	0.183199	0.155535	0.0972075	1.00863	3.70841e-07	8.07321e-06	-0.0375816	0.785494	0.913439	0.0432574	0.770353	0.992919
EXTL2	ENSG00000162694.14	chr1	100872372	100895179	22808	-	2.0506	1.9933	2.00031	2.03453	2.01968	2.0441	2.11481	2.17597	2.2544	2.14732	2.08268	2.275	1.98656	1.97467	2.07973	1.94868	2.28493	2.29474	2.17612	0.0607158	0.544898	0.634118	0.0516825	0.606771	0.826415	0.101765	0.35118	0.974534
SLC30A7	ENSG00000162695.12	chr1	100896076	100981757	85682	+	3.89894	3.73433	3.92688	3.55632	3.77912	3.54669	3.63133	3.55706	3.63541	3.59262	3.47214	3.57622	3.49366	3.73119	3.5683	3.61595	3.86775	3.64041	3.70804	-0.251338	0.0208657	0.0440878	-0.219036	0.0401691	0.248101	-0.121911	0.26676	0.963609
DPH5	ENSG00000117543.21	chr1	100989623	101026088	36466	-	1.46807	1.3813	1.52647	1.48063	1.46412	0.532189	0.631519	1.13054	0.60046	0.723676	1.69143	1.59685	1.40206	1.52295	1.55332	1.55194	1.41956	1.46218	1.47789	-0.821002	8.815e-06	8.26463e-05	0.082918	0.479581	0.751527	-0.0332782	0.795002	0.992919
AC093157.1	ENSG00000233184.7	chr1	101025844	101090513	64670	+	-0.609523	-0.501674	-0.317526	-0.43013	-0.464713	-0.171851	-0.00703312	0.245595	0.047458	0.0285424	0.223495	0.159621	-0.200577	-0.367946	-0.0463515	-0.211369	-0.215585	-0.0128003	-0.146585	0.43816	0.00602971	0.0158808	0.428668	0.0071425	0.107426	0.278967	0.0856513	0.91812
RNPC3	ENSG00000185946.16	chr1	103525691	103555239	29549	+	2.40256	2.16013	2.10048	2.34638	2.25239	2.66414	2.74773	2.80967	2.65051	2.71801	2.49269	2.44033	2.17776	2.56103	2.41795	2.1245	2.29706	2.15977	2.19378	0.40002	0.000550012	0.00220886	0.153062	0.123514	0.409757	-0.113179	0.290457	0.96671
AMY2B	ENSG00000240038.6	chr1	103553815	103579534	25720	+	0.00289467	0.0225614	-0.871658	0.145939	-0.175066	0.979689	1.01643	1.48608	1.60381	1.2715	-0.355548	-0.573573	-0.580241	-0.420767	-0.482532	0.18623	-0.0884452	-0.230332	-0.0441825	1.3731	2.35206e-06	3.03299e-05	-0.33404	0.161205	0.459728	0.0752922	0.751945	0.992919
PRMT6	ENSG00000198890.9	chr1	107056674	107067636	10963	+	0.169971	-0.130618	0.0354928	0.464523	0.134843	-1.0526	-1.97662	-0.54787	-1.27406	-1.21279	-0.144757	0.0598675	0.239553	-0.0142711	0.0350981	-0.00484055	0.311328	-0.12167	0.0616056	-1.47775	2.05486e-05	0.000159242	-0.102417	0.619877	0.833832	-0.123791	0.582544	0.989313
VAV3	ENSG00000134215.16	chr1	107571161	107965180	394020	-	-4.64638	-4.51477	-3.12748	-2.64703	-3.73391	-5.8375	-5.8375	-3.7487	-4.44205	-4.96644	-3.44615	-4.83944	-3.79818	-3.29776	-3.84538	-4.28531	-3.57745	-1.97482	-3.27919	-2.1865	0.0475353	0.0872277	-0.0430327	0.956585	0.983328	0.568757	0.475908	0.983555
SLC25A24	ENSG00000085491.17	chr1	108134043	108200849	66807	-	3.98252	4.20576	4.02666	3.88206	4.02425	3.72612	3.64999	3.77175	3.76742	3.72882	3.75479	3.73637	3.97524	4.08836	3.88869	4.08653	4.01587	3.99679	4.03306	-0.360671	0.00141388	0.00482972	-0.14398	0.143672	0.4346	-0.0421673	0.68225	0.992919
FAM102B	ENSG00000162636.16	chr1	108560089	108644900	84812	+	2.24566	2.12988	2.22878	2.32093	2.23131	2.60743	2.58649	2.5401	2.22599	2.49	2.22304	2.2206	2.01634	2.09861	2.13965	1.97166	1.91541	1.91029	1.93245	0.196944	0.0363715	0.0701128	-0.0994194	0.271097	0.582538	-0.349324	0.00216648	0.683835
HENMT1	ENSG00000162639.16	chr1	108648290	108661526	13237	-	2.10787	1.954	2.18541	2.35005	2.14933	1.44754	1.31474	1.84572	1.76641	1.5936	2.2552	2.28833	2.19936	2.20696	2.23746	2.35511	2.42895	2.28758	2.35721	-0.631242	0.000111259	0.000606818	0.0869636	0.459548	0.74027	0.164586	0.199861	0.955848
PRPF38B	ENSG00000134186.12	chr1	108692310	108702928	10619	+	3.2603	3.05345	3.18939	3.14053	3.16092	3.29684	3.37737	3.41529	3.2118	3.32532	3.43772	3.28087	3.24604	3.17324	3.28447	3.28615	3.26555	3.21624	3.25598	0.0998055	0.192001	0.276585	0.115674	0.13397	0.422612	0.0440167	0.586382	0.989313
FNDC7	ENSG00000143107.10	chr1	108712908	108742749	29842	+	-4.59602	-4.59602	-4.59602	-4.59602	-4.59602	-2.35494	-2.54567	-0.787047	-1.02661	-1.67857	-2.65831	-4.01235	-4.06559	-3.54642	-3.57067	-4.02736	-3.97175	-4.59602	-4.19838	4.58668	2.27725e-05	0.000172008	2.21288	0.0243386	0.19732	1.01351	0.351325	0.974593
STXBP3	ENSG00000116266.11	chr1	108746674	108809523	62850	+	3.2111	3.23904	3.23967	3.01662	3.17661	3.94009	3.97293	3.89251	3.83991	3.91136	3.4728	3.47458	3.08112	3.30318	3.33292	3.08528	3.23668	3.04391	3.12196	0.670279	1.25729e-06	1.92372e-05	0.147183	0.121807	0.407587	-0.107103	0.290947	0.96671
GPSM2	ENSG00000121957.15	chr1	108875350	108934545	59196	+	1.14163	1.19709	1.19714	1.05346	1.14733	1.1487	1.18884	1.20603	0.360163	0.975933	0.706935	0.86068	0.601582	0.911772	0.770242	0.85354	1.2169	0.852265	0.974236	-0.231459	0.151701	0.228123	-0.389645	0.0231408	0.19323	-0.226959	0.192126	0.953652
WDR47	ENSG00000085433.16	chr1	108970214	109042113	71900	-	1.19546	1.24543	1.34648	1.62368	1.35276	3.20504	3.19287	2.99769	2.94326	3.08472	1.57847	1.35033	1.46623	1.5681	1.49078	1.31341	1.33097	1.35476	1.33305	1.68876	3.25723e-11	1.90137e-08	0.139807	0.254567	0.563605	-0.061057	0.647504	0.989756
TAF13	ENSG00000197780.10	chr1	109062486	109076003	13518	-	3.56003	3.73628	3.89266	3.17637	3.59134	3.98694	3.76117	4.18922	3.99137	3.98218	4.10214	3.8174	3.61929	3.68636	3.8063	3.67095	3.60161	3.69166	3.65474	0.32218	0.032739	0.0640397	0.206838	0.157167	0.454888	0.01102	0.943645	0.998327
TMEM167B	ENSG00000215717.7	chr1	109090764	109096934	6171	+	2.52061	2.57632	2.46575	2.8276	2.59757	2.1218	2.14288	2.12751	2.29237	2.17114	2.6109	2.29348	2.60903	2.73073	2.56104	2.42388	2.43713	2.52753	2.46285	-0.491272	0.000377393	0.00161999	-0.0429403	0.689536	0.869507	-0.183004	0.133999	0.926648
C1orf194	ENSG00000179902.13	chr1	109105951	109113857	7907	-	-1.61333	0.197099	0.458399	-0.625281	-0.395778	-1.17216	-0.807089	-1.87015	-2.63728	-1.62167	-1.73382	-1.94395	-1.57568	-1.01719	-1.56766	-1.30048	-2.20497	-1.90563	-1.8037	-1.46293	0.0280209	0.056355	-1.33951	0.0376569	0.240905	-1.66278	0.0295	0.898941
ELAPOR1	ENSG00000116299.17	chr1	109113679	109206781	93103	+	-0.71703	-1.30983	-1.21799	1.73216	-0.378174	-0.500774	-0.928516	0.829803	0.350935	-0.0621381	0.255971	1.00197	1.60101	0.893479	0.938106	-0.335062	0.042181	0.597187	0.101435	0.272927	0.629387	0.709629	1.37415	0.0157094	0.160088	0.479065	0.426511	0.983555
SARS1	ENSG00000031698.13	chr1	109213918	109238182	24265	+	3.54206	3.40132	3.19825	3.27071	3.35308	3.4934	3.48649	3.50775	3.60817	3.52395	3.43832	3.41191	3.17959	3.4299	3.36493	3.33473	3.23497	3.33869	3.3028	0.101828	0.244503	0.336113	-0.00184795	0.982869	0.99352	-0.104929	0.271789	0.964394
SORT1	ENSG00000134243.12	chr1	109309568	109397918	88351	-	3.27484	3.42868	3.38666	3.67348	3.44091	3.72204	3.74125	3.86318	3.8376	3.79102	3.42322	3.50379	3.71034	3.76783	3.6013	3.61223	3.45501	3.70823	3.59182	0.285929	0.0120854	0.0280573	0.152672	0.150258	0.445734	0.100375	0.371262	0.97981
PSMA5	ENSG00000143106.13	chr1	109399042	109426448	27407	-	3.00689	3.25989	3.17025	3.02864	3.11642	3.22267	3.2163	3.32943	3.28513	3.26338	2.94234	2.88755	2.99334	3.00378	2.95676	3.15271	3.19458	3.17501	3.1741	0.0824722	0.274783	0.369277	-0.168102	0.0362588	0.236516	0.00707567	0.929785	0.998327
CYB561D1	ENSG00000174151.15	chr1	109494052	109502932	8881	+	0.109739	0.0790561	0.19246	0.844513	0.306442	0.0234576	0.190607	0.16149	0.10049	0.119011	0.0111618	0.438205	0.42174	0.157842	0.257237	0.417038	0.0784287	0.0891627	0.194877	-0.236684	0.180039	0.262609	-0.0393671	0.814658	0.925268	-0.140907	0.450281	0.983555
GNAI3	ENSG00000065135.12	chr1	109548615	109600195	51581	+	3.23437	3.2717	3.40625	3.17066	3.27075	3.3445	3.46736	3.56882	3.26499	3.41142	3.39037	3.25483	3.1984	3.43888	3.32062	3.27081	3.40605	3.28798	3.32161	0.076156	0.384967	0.481925	0.0417046	0.631454	0.840779	-3.41883e-05	0.999709	0.999994
AMPD2	ENSG00000116337.19	chr1	109616104	109632053	15950	+	1.40919	1.47659	0.938146	1.83463	1.41464	0.478217	0.56917	0.882726	1.26288	0.798248	1.15044	1.04769	1.6737	1.01287	1.22117	1.56388	1.31224	1.62433	1.50015	-0.695709	0.00299468	0.0088796	-0.195463	0.320593	0.632818	0.0374945	0.855523	0.996716
GSTM4	ENSG00000168765.17	chr1	109656099	109674836	18738	+	0.421448	0.348011	0.45449	1.01238	0.559081	0.43601	0.231343	0.758701	0.413594	0.459912	0.338468	0.182428	0.593909	0.442596	0.38935	0.712945	0.581089	0.491198	0.595077	-0.157647	0.323519	0.420105	-0.165831	0.301883	0.613895	0.000914929	0.995653	0.999476
GSTM2	ENSG00000213366.13	chr1	109668022	109709551	41530	+	-0.983826	-1.17824	-0.967894	-0.698432	-0.957098	-1.0463	-1.07926	-0.427184	-0.869574	-0.855578	-0.566365	-1.25367	-1.01867	-1.39054	-1.05731	-0.423992	-0.957735	-0.758912	-0.713546	0.0363229	0.854575	0.893521	-0.0910921	0.653741	0.851752	0.213545	0.318169	0.969724
GSTM3	ENSG00000134202.11	chr1	109733932	109741038	7107	-	2.68869	2.55978	2.21697	2.73317	2.54965	3.94649	3.76531	3.99079	4.00989	3.92812	3.83329	3.45398	3.15891	3.28181	3.432	2.8892	3.01447	3.13068	3.01145	1.31308	2.35016e-08	1.16101e-06	0.873891	5.41165e-06	0.00372987	0.40801	0.0118881	0.810968
EPS8L3	ENSG00000198758.11	chr1	109750080	109764027	13948	-	4.81464	4.87713	4.32332	4.83397	4.71226	4.26914	4.32393	4.36477	4.7324	4.42256	4.79404	4.64772	4.88232	4.817	4.78527	4.86735	4.71695	4.88655	4.82362	-0.356027	0.00987285	0.023751	0.0645808	0.601722	0.824086	0.0602311	0.651849	0.989756
CSF1	ENSG00000184371.14	chr1	109910242	109930992	20751	+	-1.5674	-0.963838	-0.823044	-0.290637	-0.91123	-2.12678	-1.91447	-2.44903	-3.2661	-2.4391	-1.15128	-0.273733	-0.688416	-0.979318	-0.773187	-0.850153	-0.723808	-0.874387	-0.816116	-1.62863	0.000407196	0.00172358	0.177288	0.527065	0.782091	0.0896951	0.769074	0.992919
AHCYL1	ENSG00000168710.18	chr1	109984765	110023742	38978	+	3.97067	4.24009	4.12431	3.9022	4.05932	4.22365	4.20327	4.16316	4.34451	4.23365	4.08366	4.00064	3.93905	4.17747	4.05021	3.97328	3.99294	3.99739	3.98787	0.109532	0.217507	0.305811	-0.017689	0.838527	0.936837	-0.122623	0.202976	0.95765
STRIP1	ENSG00000143093.15	chr1	110031577	110074641	43065	+	1.10651	1.17872	1.1606	1.28198	1.18195	1.23883	1.16041	1.07213	1.32453	1.19897	1.28626	1.42729	1.16597	1.10974	1.24732	1.34907	1.10813	1.30684	1.25468	-0.0445407	0.644899	0.723036	0.0618214	0.5206	0.777722	0.0280145	0.787601	0.992919
KCNC4	ENSG00000116396.15	chr1	110210314	110283100	72787	+	0.833987	0.391941	0.370253	0.499246	0.523857	-0.0258901	0.163745	-0.00542103	-0.403324	-0.0677226	1.04626	0.910182	1.13322	0.503904	0.898391	0.741428	0.578679	0.776699	0.698935	-0.657399	0.000391374	0.00166768	0.365641	0.0184736	0.172949	0.120378	0.440043	0.983555
RBM15	ENSG00000162775.16	chr1	110338506	110346681	8176	+	2.15039	2.16705	2.20398	2.46154	2.24574	2.57411	2.46062	2.64595	2.49414	2.5437	2.29481	2.20091	1.92914	1.81783	2.06067	2.3174	2.48087	2.16191	2.32006	0.238997	0.0371292	0.0713051	-0.186002	0.106522	0.381645	0.027489	0.815187	0.992919
LAMTOR5-AS1	ENSG00000224699.9	chr1	110347116	110443817	96702	+	-1.47415	-1.90073	-1.3767	-1.514	-1.5664	-1.72843	-1.6516	-1.12308	-1.38343	-1.47163	-1.33649	-1.27617	-1.86349	-2.07724	-1.63835	-1.63347	-1.16021	-1.44283	-1.41217	0.0240834	0.905987	0.932476	-0.071713	0.730065	0.889286	0.102761	0.640478	0.989756
SLC16A4	ENSG00000168679.18	chr1	110362851	110391082	28232	-	2.84633	3.20089	3.09156	2.19085	2.83241	2.83846	2.57714	2.46916	3.21433	2.77478	2.16955	2.67886	2.8444	2.73824	2.60776	2.9131	2.59243	2.97205	2.82586	-0.134039	0.54103	0.630823	-0.244167	0.277076	0.587776	-0.062282	0.791542	0.992919
LAMTOR5	ENSG00000134248.14	chr1	110401249	110407942	6694	-	2.63461	2.89605	2.33233	2.69696	2.63999	2.84465	3.03051	3.01113	2.91223	2.94963	2.83228	2.87522	2.77175	3.08702	2.89157	2.76563	2.79662	2.97441	2.84556	0.243218	0.0475618	0.0872638	0.235984	0.0541575	0.28153	0.151116	0.239552	0.963609
LRIF1	ENSG00000121931.16	chr1	110947190	110963965	16776	-	2.455	2.62134	2.8673	1.9839	2.48188	3.37935	3.61318	3.24404	3.43627	3.41821	2.67937	2.65834	2.12064	2.63325	2.5229	2.35918	2.5421	2.33231	2.41119	0.874332	5.00225e-05	0.000317871	0.0254484	0.881761	0.955241	-0.126368	0.504582	0.984619
DRAM2	ENSG00000156171.15	chr1	111117163	111140203	23041	-	3.13696	3.17373	3.02162	2.95634	3.07216	3.08342	3.04511	3.01666	3.15921	3.0761	2.73987	2.72108	2.86648	2.90019	2.8069	3.2479	3.25541	3.07788	3.19373	-0.0643774	0.458062	0.553518	-0.279011	0.00511302	0.0942598	0.0679478	0.465633	0.983555
CEPT1	ENSG00000134255.14	chr1	111139627	111185104	45478	+	1.9722	2.01743	2.10919	1.93447	2.00833	1.97305	2.1136	1.71501	1.86928	1.91774	2.34229	2.20927	2.11715	2.15335	2.20552	2.10359	1.94595	2.0258	2.02511	-0.151401	0.123045	0.191568	0.190461	0.0535325	0.280251	-0.0323955	0.750349	0.992919
DENND2D	ENSG00000162777.17	chr1	111185969	111204535	18567	-	2.3325	2.59978	2.35948	2.38686	2.41966	0.9263	0.796589	0.867758	1.11917	0.927454	2.24522	2.4178	2.55107	2.61363	2.45693	2.43786	2.38981	2.44178	2.42315	-1.56741	1.83304e-10	4.93766e-08	0.0273559	0.781056	0.911669	-0.0471414	0.659973	0.989948
PGBP	ENSG00000227179.6	chr1	111382860	111391819	8960	-	-3.4099	-2.82449	-3.4099	-3.4099	-3.26355	-1.67451	-2.48562	-1.14799	-0.498626	-1.45169	-2.85229	-3.4099	-3.4099	-3.4099	-3.2705	-3.4099	-3.4099	-3.4099	-3.4099	3.0369	0.000436688	0.00182546	-0.0823474	0.924498	0.971479	-0.439759	0.640525	0.989756
OVGP1	ENSG00000085465.13	chr1	111414319	111427735	13417	-	-0.192897	-0.300583	-0.255587	-0.144889	-0.223489	1.33981	1.35281	1.87979	1.93597	1.6271	-0.251305	-0.0960545	0.0593568	0.217589	-0.0176034	-0.303849	0.267435	0.00251116	-0.0113011	1.81906	1.04189e-07	3.31202e-06	0.199298	0.406823	0.699032	0.160933	0.53538	0.986647
AL390195.1	ENSG00000243960.1	chr1	111438638	111441364	2727	-	-0.0386025	-0.751496	0.704037	0.343162	0.064275	1.01095	1.27089	1.94499	1.36079	1.3969	0.0821671	-0.296242	-0.194733	-0.212766	-0.155393	0.204324	0.348501	-0.117791	0.145011	1.39707	0.00032944	0.00145274	-0.212746	0.572882	0.80715	0.0811846	0.835766	0.993604
WDR77	ENSG00000116455.14	chr1	111439890	111449256	9367	-	2.12529	2.17023	2.1801	2.70335	2.29474	2.32599	2.27902	2.76743	2.44034	2.4532	2.22427	2.09468	2.28978	1.80087	2.1024	2.33246	2.21216	2.40032	2.31498	0.100231	0.482999	0.577277	-0.18327	0.221508	0.52877	-0.0184762	0.905681	0.997916
ATP5PB	ENSG00000116459.11	chr1	111448864	111462773	13910	+	4.44818	4.42884	4.45953	4.42359	4.44003	4.3053	4.42114	4.53492	4.50486	4.44156	4.05983	4.01087	4.07146	4.28644	4.10715	4.3478	4.52292	4.53916	4.46996	-0.0637164	0.446554	0.542341	-0.342676	0.000717506	0.0383994	-0.0213324	0.811957	0.992919
C1orf162	ENSG00000143110.12	chr1	111473792	111478512	4721	+	-3.9235	-3.43659	-2.52206	-3.32536	-3.30188	-1.82247	-1.18501	-0.520747	0.10415	-0.856019	-3.16494	-2.63267	-2.74939	-2.55955	-2.77664	-2.66505	-2.02272	-1.80255	-2.16344	2.95915	0.000148784	0.000761155	0.83089	0.254775	0.563605	1.54999	0.0414197	0.914166
RAP1A	ENSG00000116473.14	chr1	111542218	111716691	174474	+	2.87848	2.79874	2.84138	2.81768	2.83407	3.08432	3.12622	3.10274	3.14342	3.11417	2.99999	2.96506	2.90188	3.23474	3.02542	2.67942	2.93096	2.76518	2.79185	0.215501	0.0219928	0.0460731	0.18105	0.0493327	0.270917	-0.0952644	0.322278	0.969724
INKA2	ENSG00000197852.12	chr1	111680630	111755824	75195	-	-1.53597	-1.68946	-2.04957	-1.98807	-1.81577	0.549271	0.716953	0.492948	0.201361	0.490133	-1.33216	-1.29105	-1.52047	-2.16405	-1.57693	-1.5622	-1.53696	-1.78223	-1.62713	2.29252	4.5409e-09	3.86854e-07	0.235652	0.343732	0.652294	0.127902	0.634933	0.989313
DDX20	ENSG00000064703.12	chr1	111755245	111768000	12756	+	0.919891	0.573714	1.10657	0.807122	0.851825	0.558295	0.526023	0.337466	0.237979	0.414941	1.13255	1.08535	0.865661	0.865486	0.987262	1.04028	1.25621	1.11668	1.13772	-0.49635	0.00191499	0.00618209	0.13226	0.305073	0.61627	0.237446	0.0938849	0.922051
KCND3	ENSG00000171385.10	chr1	111770662	111989668	219007	-	0.95307	0.527895	-0.452829	0.666397	0.423633	0.838704	1.64003	0.0489588	1.66232	1.0475	0.283975	-0.729125	0.565612	0.623084	0.185886	0.785078	0.566574	0.275243	0.542298	0.545563	0.162487	0.241669	-0.27453	0.506693	0.76928	0.0489549	0.909254	0.998327
LINC01750	ENSG00000231437.3	chr1	111989770	111998842	9073	+	-4.29864	-3.48967	-4.17611	-3.3572	-3.8304	-3.55068	-3.58182	-4.1873	-3.75088	-3.76767	-2.07645	-3.4928	-3.12453	-2.93469	-2.90712	-2.68079	-2.92207	-2.76755	-2.79014	0.120972	0.828744	0.874166	1.34775	0.0145841	0.154025	1.48096	0.0110509	0.810968
CTTNBP2NL	ENSG00000143079.15	chr1	112396214	112463456	67243	+	3.17649	3.26089	2.90921	2.88652	3.05828	3.11153	3.21595	3.12313	3.15418	3.1512	3.17213	3.20114	3.00778	3.29286	3.16848	3.27778	3.16221	3.09021	3.17673	0.0265462	0.777259	0.832712	0.0995815	0.296008	0.607172	0.066061	0.516809	0.986486
WNT2B	ENSG00000134245.18	chr1	112466541	112530165	63625	+	-2.85294	-2.84153	-3.00232	-3.31822	-3.00375	-1.46781	-1.81717	-1.78433	-1.03684	-1.52654	-3.21408	-4.1414	-4.03989	-2.6995	-3.52371	-3.32016	-3.40837	-3.37473	-3.36775	1.44736	6.54228e-05	0.000397735	-0.624532	0.0889641	0.351212	-0.454779	0.236225	0.963609
ST7L	ENSG00000007341.19	chr1	112523514	112620825	97312	-	0.418938	0.270949	0.38799	0.63501	0.428222	0.52624	0.326066	0.620062	0.549271	0.50541	0.566067	0.508249	0.335899	0.337356	0.436893	0.40631	0.429491	0.522277	0.452693	0.0140364	0.892054	0.921623	0.0059082	0.954597	0.983182	-0.0223857	0.842826	0.994953
CAPZA1	ENSG00000116489.13	chr1	112619805	112671616	51812	+	5.4947	5.66538	5.52854	5.25879	5.48685	5.50829	5.46095	5.37545	5.37047	5.42879	5.40538	5.39859	5.27602	5.69228	5.44307	5.67273	5.66469	5.64604	5.66116	-0.122818	0.233921	0.324251	-0.0511272	0.613772	0.830478	0.123765	0.266167	0.963609
MOV10	ENSG00000155363.18	chr1	112673141	112700746	27606	+	1.65992	1.99937	1.85216	1.94885	1.86507	1.99272	1.81097	2.02698	1.88781	1.92962	1.94287	2.0498	1.99579	1.77486	1.94083	2.11912	1.94325	2.10261	2.055	0.00418953	0.963789	0.974156	0.0746986	0.4215	0.710634	0.14575	0.153895	0.926927
RHOC	ENSG00000155366.17	chr1	112701127	112707434	6308	-	3.02635	3.427	3.01962	2.86217	3.08378	3.4472	3.31892	3.61561	3.98381	3.59138	3.35928	3.1901	3.15864	3.38605	3.27352	3.25124	3.07422	3.556	3.29382	0.43774	0.0084692	0.02095	0.177827	0.24565	0.554917	0.157475	0.338406	0.971981
LINC01357	ENSG00000224167.2	chr1	112849821	112877871	28051	+	-0.0189965	-0.312627	0.191713	0.249391	0.0273702	-1.11772	-0.937699	-1.24223	-0.741162	-1.0097	-0.120041	-0.638535	0.21658	-0.389261	-0.232814	-0.504015	0.162595	-0.785527	-0.375649	-1.31429	0.00215174	0.00681128	-0.287949	0.37276	0.674812	-0.521727	0.159744	0.926927
SLC16A1	ENSG00000155380.12	chr1	112911847	112957013	45167	-	4.15589	4.18855	3.91877	4.40072	4.16598	4.17314	3.94797	4.43195	4.30169	4.21369	4.63664	4.24482	4.37136	4.46176	4.42864	4.31058	4.3253	4.42548	4.35379	-0.0171939	0.878072	0.911008	0.254897	0.0344192	0.231045	0.137174	0.266231	0.963609
SLC16A1-AS1	ENSG00000226419.8	chr1	112956415	113047055	90641	+	-0.842673	-1.00189	-1.16535	-0.776974	-0.946721	-2.33701	-2.22663	-2.19905	-2.93673	-2.42485	-0.305815	-0.816188	-0.954127	-1.02928	-0.776352	-0.810782	-0.725262	-0.766749	-0.767598	-1.57393	9.13219e-07	1.55393e-05	0.167259	0.307228	0.618835	0.126307	0.473914	0.983555
LRIG2	ENSG00000198799.12	chr1	113073198	113132260	59063	+	1.62039	1.48827	1.58968	1.69931	1.59941	1.85419	1.86386	1.66319	1.77614	1.78934	1.68535	1.60685	1.50269	1.49996	1.57371	1.70857	1.65577	1.67966	1.68133	0.127969	0.112222	0.177838	-0.032495	0.677749	0.863764	0.032459	0.700075	0.992919
MAGI3	ENSG00000081026.19	chr1	113390515	113685923	295409	+	2.78806	2.85798	2.78675	2.85352	2.82158	2.65815	2.73423	2.57356	2.63361	2.64989	2.42033	2.52098	2.69736	2.78405	2.60568	2.65597	2.57718	2.81906	2.68407	-0.235873	0.020141	0.0428397	-0.225375	0.0254242	0.200765	-0.188323	0.0748479	0.91812
PHTF1	ENSG00000116793.16	chr1	113696831	113759489	62659	-	1.42121	1.77591	1.84941	1.44275	1.62232	1.79224	1.64215	1.70277	1.30924	1.6116	1.33053	1.52115	1.31059	1.51054	1.4182	1.75144	1.63471	1.54794	1.6447	-0.0671658	0.59073	0.674796	-0.212916	0.105283	0.380236	-0.0233903	0.861896	0.997377
RSBN1	ENSG00000081019.13	chr1	113761832	113812476	50645	-	1.66385	1.53014	1.44869	1.69073	1.58335	1.83318	1.99583	1.73611	1.43697	1.75052	1.84412	1.74198	1.47661	1.92894	1.74791	1.45608	1.65695	1.54513	1.55272	0.108539	0.393178	0.489852	0.151192	0.238166	0.546869	-0.0852229	0.540702	0.986647
PTPN22	ENSG00000134242.16	chr1	113813811	113871753	57943	-	1.10786	1.86395	0.879387	0.920363	1.19289	2.17508	2.24315	1.7135	2.36617	2.12447	0.780305	0.704301	0.578124	0.958704	0.755359	0.768179	0.894529	0.168508	0.610405	0.865403	0.000536963	0.00216326	-0.467523	0.0578854	0.290085	-0.650846	0.0223565	0.850803
BCL2L15	ENSG00000188761.13	chr1	113876816	113887581	10766	-	3.22811	3.73202	3.32603	3.33689	3.40576	3.13398	3.50324	2.67255	2.99887	3.07716	2.75454	2.89657	3.22055	3.35756	3.0573	3.40538	3.43493	3.11658	3.31896	-0.392615	0.0399153	0.0756118	-0.357878	0.0583349	0.290515	-0.137934	0.476711	0.983555
AP4B1	ENSG00000134262.13	chr1	113894194	113905201	11008	-	1.75996	2.12185	1.78146	2.05596	1.92981	2.27433	2.33171	1.80492	2.19628	2.15181	2.16549	2.04227	1.79851	1.60309	1.90234	1.77014	1.9064	1.63571	1.77075	0.165593	0.248632	0.340763	-0.0286323	0.841093	0.937231	-0.208734	0.196267	0.955302
DCLRE1B	ENSG00000118655.7	chr1	113905213	113914086	8874	+	0.474554	0.290754	0.81083	0.398441	0.493645	0.488323	0.938136	0.461078	0.174134	0.515418	0.641913	0.690907	0.023549	-0.740543	0.153957	0.759416	0.716026	0.767669	0.747704	-0.0234626	0.924024	0.946617	-0.331664	0.208597	0.511633	0.21349	0.414024	0.983555
HIPK1	ENSG00000163349.22	chr1	113929324	113977869	48546	+	3.30679	3.66363	3.55567	3.38447	3.47764	3.62824	3.71125	3.54298	3.3583	3.56019	3.55546	3.4871	3.13273	3.1462	3.33037	3.42989	3.26684	3.18409	3.29361	0.0177496	0.874718	0.90893	-0.155432	0.179851	0.479863	-0.235048	0.0673455	0.91812
OLFML3	ENSG00000116774.12	chr1	113979391	114035572	56182	+	-4.46462	-3.87921	-3.82833	-2.73231	-3.72612	-2.22354	-3.23405	-1.78133	-1.55335	-2.19806	-3.90701	-3.88095	-3.54721	-3.08337	-3.60464	-2.50155	-2.5743	-3.1067	-2.72752	2.33479	0.00341588	0.00990056	0.470155	0.559969	0.800251	1.77626	0.0306741	0.905275
TRIM33	ENSG00000197323.12	chr1	114392790	114511203	118414	-	3.1054	3.17974	3.05094	3.07211	3.10205	3.50942	3.50731	3.39874	3.28919	3.42616	3.17826	3.05525	2.86131	3.06133	3.03904	3.23919	3.16573	3.04166	3.14886	0.259529	0.00484831	0.0132815	-0.0715455	0.382289	0.682206	-0.00414499	0.962147	0.998327
BCAS2	ENSG00000116752.6	chr1	114567557	114581629	14073	-	3.48099	3.56148	3.54074	3.50109	3.52107	4.03987	4.00646	4.36317	4.11606	4.13139	3.94851	3.81123	3.43325	3.7565	3.73737	3.72999	3.78497	3.61915	3.71137	0.546737	9.31228e-05	0.000526556	0.207792	0.0743252	0.323943	0.141073	0.250782	0.963609
DENND2C	ENSG00000175984.15	chr1	114582848	114670422	87575	-	-0.926995	-1.43093	-1.25666	-1.56711	-1.29542	-0.203418	0.0651419	0.234241	-0.125592	-0.00740671	-0.749952	-1.33862	-1.11577	-1.06411	-1.06711	-1.15117	-0.992811	-1.51657	-1.22018	1.23184	3.35416e-06	3.90016e-05	0.21065	0.302023	0.613895	0.00735145	0.973702	0.998327
NRAS	ENSG00000213281.5	chr1	114704469	114716771	12303	-	4.26456	4.46775	4.47973	4.19866	4.35267	3.85589	3.79114	3.94393	3.99885	3.89745	4.00246	4.15428	4.24446	4.39967	4.20022	4.43236	4.47309	4.4976	4.46769	-0.521174	6.31106e-05	0.000385696	-0.161284	0.114936	0.396916	0.064179	0.547121	0.986647
CSDE1	ENSG00000009307.16	chr1	114716913	114758676	41764	-	5.20676	4.79697	5.01057	4.98162	4.99898	4.91697	4.97393	5.09034	5.07936	5.01515	4.89163	4.86127	4.87397	5.21965	4.96163	4.68403	4.97445	4.89753	4.852	-0.0479015	0.660259	0.735931	-0.0443962	0.683536	0.867119	-0.197196	0.10643	0.926648
SIKE1	ENSG00000052723.12	chr1	114769479	114780685	11207	-	2.61428	2.45381	2.81789	2.51692	2.60073	3.19733	3.19664	3.29146	3.17753	3.21574	2.80044	2.7164	2.45759	2.49729	2.61793	2.53941	2.70575	2.4887	2.57795	0.552742	2.07941e-05	0.000160755	0.0108623	0.910553	0.965698	-0.0736079	0.487174	0.984619
TSPAN2	ENSG00000134198.10	chr1	115048011	115089503	41493	-	-0.742009	-1.03778	-1.28292	-1.15061	-1.05333	-1.37225	-1.55682	-2.323	-2.47493	-1.93175	-1.17239	-1.74285	-0.69047	-0.324695	-0.9826	-0.538333	0.0148467	-0.68361	-0.402365	-1.01752	0.0177132	0.0386538	0.0286432	0.931374	0.97452	0.604223	0.0838307	0.91812
VANGL1	ENSG00000173218.15	chr1	115641970	115698224	56255	+	1.91553	1.89472	1.90958	1.90853	1.90709	2.22262	2.15668	1.99916	1.84487	2.05583	1.67504	1.88127	1.79866	1.60977	1.74118	1.92932	1.94618	1.91655	1.93068	0.0878048	0.332639	0.429439	-0.173401	0.0699068	0.315889	-0.0273637	0.778814	0.992919
SLC22A15	ENSG00000163393.13	chr1	115976513	116070054	93542	+	0.166143	-0.0630467	-0.317145	0.855724	0.160419	-0.163469	0.0189219	-0.084117	0.289069	0.0151013	0.560767	0.715508	0.803746	0.772388	0.713102	0.351524	-0.424253	0.712831	0.213367	-0.208952	0.407872	0.504658	0.55907	0.0248612	0.199061	0.0201722	0.939173	0.998327
MAB21L3	ENSG00000173212.4	chr1	116111755	116135240	23486	+	-1.41522	-0.67026	-2.22933	-1.67734	-1.49804	-2.93612	-3.18842	-2.58272	-2.25237	-2.73991	-2.28017	-1.67491	-1.02151	-0.826076	-1.45067	-2.38901	-2.41147	-1.29593	-2.03214	-1.55527	0.0075485	0.0190675	-0.00627165	0.987892	0.995109	-0.679078	0.187229	0.947534
ATP1A1	ENSG00000163399.16	chr1	116372668	116410261	37594	+	5.93187	5.9999	5.94501	6.16138	6.00954	6.27136	6.20355	6.33648	6.45413	6.31638	5.93674	5.84911	6.05388	6.10103	5.98519	6.10429	5.91152	6.12159	6.0458	0.242049	0.0149538	0.0335185	-0.0327844	0.715486	0.882877	-0.015626	0.871964	0.997377
ATP1A1-AS1	ENSG00000203865.11	chr1	116378437	116421301	42865	-	-2.07839	-2.3461	-2.10081	-1.48265	-2.00199	-1.59823	-1.17779	-1.62504	-1.12519	-1.38156	-2.50051	-2.31544	-1.87949	-2.1166	-2.20301	-2.22466	-2.39065	-2.2551	-2.29014	0.586194	0.00992459	0.023862	-0.201236	0.376288	0.677789	-0.330202	0.198214	0.955848
LINC01762	ENSG00000233154.6	chr1	116423724	116478842	55119	-	-1.78521	-1.19709	-2.37012	-1.1449	-1.62433	0.512376	0.711611	-0.0311277	1.06091	0.563443	-2.03508	-3.78317	-1.46146	-2.13244	-2.35304	-1.36407	-2.72459	-1.93307	-2.00725	2.35335	0.000310728	0.00138066	-1.18572	0.130629	0.417746	-0.516088	0.499654	0.984619
AL390066.1	ENSG00000224950.2	chr1	116493016	116499212	6197	-	-0.381272	-0.215854	-0.511271	-0.653814	-0.440553	0.684507	0.0731853	1.09249	0.778057	0.65706	-0.20536	-0.420007	-0.330256	-0.273145	-0.307192	-0.692823	-0.256987	0.0944898	-0.285107	1.04952	0.000425631	0.00178978	0.121132	0.651814	0.850662	0.0919934	0.751799	0.992919
CD58	ENSG00000116815.16	chr1	116514534	116571039	56506	-	4.20338	4.06817	3.99922	3.64929	3.98002	3.9217	3.8457	3.78879	3.89004	3.86156	4.01705	4.05059	3.95183	4.42297	4.11061	4.11589	4.19962	4.19824	4.17125	-0.190649	0.141359	0.21494	0.11009	0.376243	0.677789	0.132471	0.325422	0.969801
IGSF3	ENSG00000143061.18	chr1	116574399	116667755	93357	-	1.67162	1.88686	1.6094	1.69395	1.71546	1.83717	1.61131	1.66149	1.89336	1.75083	1.42724	1.58729	1.6507	1.61609	1.57033	1.76374	1.50137	1.76549	1.67687	-0.0315832	0.753091	0.81268	-0.156028	0.137417	0.426124	-0.0885731	0.422541	0.983555
PTGFRN	ENSG00000134247.10	chr1	116909916	116990353	80438	+	3.08216	3.34777	3.2538	3.31064	3.24859	3.25875	3.11809	3.15467	3.06138	3.14822	3.19137	3.2202	3.1569	3.04951	3.1545	3.34245	3.12789	3.36329	3.27788	-0.163776	0.0541417	0.0970509	-0.100972	0.217974	0.523937	-0.0201106	0.815878	0.992919
CD101	ENSG00000134256.12	chr1	117001750	117036476	34727	+	-1.525	-1.51148	-1.52322	-1.31616	-1.46896	-0.679599	-0.881613	-0.664949	-0.703829	-0.732497	-2.38942	-2.44875	-2.24227	-1.91319	-2.24841	-1.42653	-1.63253	-1.76492	-1.60799	0.716242	0.00107963	0.00384305	-0.875103	0.00124596	0.0502276	-0.190655	0.399956	0.983555
AL445231.1	ENSG00000236137.1	chr1	117025482	117059490	34009	-	-1.52904	-0.342736	-1.64195	-0.934746	-1.11212	-1.20837	-0.89649	-0.825847	-1.37014	-1.07521	-1.67354	-1.1249	-1.88961	-0.84321	-1.38281	-0.581276	-0.364699	-1.17799	-0.707988	-0.00298717	0.993539	0.995893	-0.336182	0.388316	0.685021	0.408016	0.288837	0.96671
TTF2	ENSG00000116830.12	chr1	117060326	117107453	47128	+	1.46569	1.28829	1.72096	1.47538	1.48758	0.819576	0.894349	0.869511	0.435761	0.754799	1.53447	1.62862	1.08765	0.988529	1.30982	1.29248	1.78161	1.54717	1.54042	-0.791929	0.000124557	0.000660464	-0.180758	0.245135	0.554144	0.00132527	0.993497	0.999476
TRIM45	ENSG00000134253.10	chr1	117111060	117122587	11528	-	-1.13711	-1.63474	-1.63885	-1.03555	-1.36156	-0.638103	-0.784139	-0.557147	-0.588055	-0.641861	-0.368622	0.00937015	-0.673117	-0.915928	-0.487074	-1.61691	-1.13017	-1.28533	-1.34414	0.680937	0.00924396	0.0224707	0.906074	0.00100019	0.0462381	-0.0450863	0.870872	0.997377
VTCN1	ENSG00000134258.17	chr1	117143587	117210960	67374	-	2.08717	1.54354	1.0872	2.20956	1.73187	1.28781	1.10115	1.52641	1.80063	1.429	1.38477	1.45224	2.23648	2.3183	1.84795	1.92395	1.93957	1.70186	1.85512	-0.393615	0.161286	0.240087	0.0916868	0.723444	0.885532	0.0642394	0.819276	0.992919
MAN1A2	ENSG00000198162.12	chr1	117367449	117528872	161424	+	3.16306	3.09077	3.13231	3.12111	3.12681	3.47623	3.44305	3.33296	3.39754	3.41245	3.42315	3.31498	3.25388	3.44654	3.35963	3.1375	3.29529	3.27017	3.23432	0.221124	0.00728072	0.0185352	0.224874	0.00652802	0.103372	0.0565349	0.477933	0.983555
TENT5C	ENSG00000183508.5	chr1	117606048	117628389	22342	+	0.736292	0.510911	0.839024	1.20521	0.822858	3.12427	3.15184	3.26763	2.93788	3.12041	1.23733	1.17952	0.948957	0.828258	1.04852	0.0985991	0.733021	0.760922	0.530847	2.2566	4.17124e-11	1.97423e-08	0.234848	0.169151	0.468484	-0.344373	0.0876615	0.91812
GDAP2	ENSG00000196505.11	chr1	117863485	117929621	66137	-	2.22223	2.3006	2.33446	2.27617	2.28336	2.80271	2.90035	2.87182	2.82072	2.8489	2.33238	2.32369	2.22282	2.44229	2.33029	2.29736	2.32928	2.2816	2.30275	0.502411	1.49201e-06	2.15927e-05	0.0385785	0.581541	0.811832	-0.0309531	0.682475	0.992919
WDR3	ENSG00000065183.16	chr1	117929720	117966543	36824	+	1.56248	1.30834	1.52588	1.52897	1.48142	1.18752	1.18798	1.30268	1.07094	1.18728	1.72657	1.47387	1.35271	1.44695	1.50003	1.43172	1.65205	1.59381	1.55919	-0.358921	0.00160616	0.00535765	0.0110923	0.905982	0.963832	0.0255485	0.801428	0.992919
SPAG17	ENSG00000155761.14	chr1	117953590	118185228	231639	-	0.198435	0.690212	0.94854	0.205193	0.510595	0.421759	0.368442	-0.116388	-0.180847	0.123242	-0.553008	0.140245	0.158816	0.323049	0.0172752	0.351068	0.240559	0.0508062	0.214145	-0.433151	0.0608225	0.106956	-0.50641	0.0326919	0.225776	-0.339062	0.163023	0.926927
TBX15	ENSG00000092607.15	chr1	118883046	118989556	106511	-	-0.239212	0.0837881	-0.162412	-0.295111	-0.153237	-1.53696	-0.564217	-2.99864	-1.7312	-1.70775	-1.21136	-0.447307	-0.443846	0.0733883	-0.507281	0.0344325	-0.304481	-1.03159	-0.433881	-1.673	0.00121096	0.00423852	-0.396149	0.263752	0.573896	-0.334573	0.381569	0.981461
WARS2	ENSG00000116874.12	chr1	119031216	119140654	109439	-	2.09475	1.58742	1.92116	1.84698	1.86258	1.40309	1.32428	1.49542	0.994029	1.3042	1.66964	1.66783	1.73943	1.8562	1.73328	1.67466	2.09082	1.87428	1.87992	-0.62753	0.0003693	0.00159059	-0.14552	0.288751	0.599796	-0.0427478	0.767724	0.992919
WARS2-AS1	ENSG00000231365.6	chr1	119140391	119275973	135583	+	0.650225	0.579336	0.548286	0.507194	0.57126	1.19197	1.17079	1.26882	1.19026	1.20546	0.920586	0.975666	0.600286	0.56291	0.764862	0.820326	0.790924	0.565307	0.725519	0.568854	1.9373e-05	0.000151975	0.18492	0.0776426	0.329228	0.101684	0.355255	0.975193
ZNF697	ENSG00000143067.5	chr1	119619377	119648266	28890	-	-1.26967	-1.31788	-1.22048	-0.717859	-1.13147	0.868879	0.746688	0.905713	0.736473	0.814438	-0.15497	-0.569526	-1.18398	-1.22698	-0.783864	-1.36572	-1.34047	-0.899668	-1.20195	1.93758	5.30684e-08	2.08604e-06	0.372631	0.130777	0.417904	-0.111467	0.685112	0.992919
PHGDH	ENSG00000092621.13	chr1	119648411	119744218	95808	+	1.26629	1.10478	0.979705	1.3179	1.16717	1.72214	1.45518	1.64216	1.05497	1.46861	1.30338	1.0996	0.99383	0.649753	1.01164	1.21746	1.33422	0.994348	1.18201	0.241001	0.116796	0.183697	-0.159733	0.303544	0.615223	-0.0385448	0.813866	0.992919
HMGCS2	ENSG00000134240.12	chr1	119748002	119768905	20904	-	2.5578	1.3178	2.19478	3.82713	2.47438	0.0673743	-0.826064	2.11937	2.86912	1.05745	2.19718	2.64032	3.50875	4.07595	3.10555	1.61265	2.64452	3.39361	2.55026	-1.57781	0.0551428	0.0984863	0.635448	0.302197	0.61391	0.033512	0.961204	0.998327
REG4	ENSG00000134193.15	chr1	119794017	119811580	17564	-	3.08849	1.94795	2.65594	4.39729	3.02242	1.24735	0.677799	4.47649	4.70803	2.77742	1.09675	1.90733	3.88637	4.80049	2.92273	1.47811	3.12602	5.19837	3.2675	-0.362659	0.726723	0.792253	-0.11878	0.907462	0.964363	0.19338	0.858269	0.997039
NOTCH2	ENSG00000134250.20	chr1	119911553	120100779	189227	-	2.66972	2.61843	2.88229	2.44785	2.65457	2.73067	2.72099	2.42705	2.60082	2.61988	2.70594	2.72346	2.49234	2.5927	2.62861	2.42271	2.58016	2.46588	2.48959	-0.0996943	0.338136	0.435019	-0.0340043	0.740704	0.893004	-0.216013	0.064917	0.91812
SEC22B	ENSG00000265808.4	chr1	120150898	120176520	25623	-	2.83773	2.8497	2.76547	2.84219	2.82377	3.3481	3.32113	3.43601	3.46865	3.39347	3.08818	2.93503	2.86793	3.03761	2.98219	2.96593	2.93585	3.08223	2.99467	0.50535	1.49109e-06	2.15927e-05	0.150114	0.0437308	0.256273	0.120069	0.124662	0.926648
AC244669.1	ENSG00000223804.5	chr1	120267334	120341871	74538	-	2.72953	2.84044	3.0869	2.539	2.79897	1.56833	1.84258	1.48899	1.75606	1.66399	2.53081	2.89234	2.48623	2.60994	2.62983	2.66925	2.85588	2.46672	2.66395	-1.21709	1.72875e-06	2.41085e-05	-0.18163	0.223429	0.530411	-0.188049	0.246193	0.963609
NBPF8	ENSG00000270231.4	chr1	120419850	120467739	47890	+	2.93886	3.09942	3.36774	3.12447	3.13262	3.24473	3.0673	3.0688	3.22733	3.15204	3.32674	3.24495	3.26633	3.17906	3.25427	3.02142	3.00103	3.01919	3.01388	-0.0428988	0.633635	0.713474	0.116582	0.203719	0.506618	-0.167372	0.100315	0.923109
AC241952.1	ENSG00000275131.3	chr1	120489860	120701289	211430	-	1.17934	0.963442	1.26205	1.40334	1.20204	2.40318	2.44105	2.47517	2.32601	2.41135	1.24037	1.37704	1.34736	1.10343	1.26705	1.57268	1.35764	1.43634	1.45555	1.15371	1.25964e-09	1.69442e-07	0.0644564	0.522585	0.779259	0.210564	0.0629494	0.91812
NBPF26	ENSG00000273136.7	chr1	120723949	120842110	118162	+	3.61493	4.089	3.91635	3.65519	3.81887	3.80756	4.04293	3.9056	3.73008	3.87154	3.3323	4.10756	3.80293	3.70044	3.73581	3.89997	3.13603	3.83807	3.62469	-0.0120415	0.945671	0.961165	-0.0914075	0.606595	0.826415	-0.244555	0.212322	0.960209
LINC00623	ENSG00000226067.7	chr1	120913184	121009291	96108	+	0.755963	0.720462	0.704062	1.32368	0.876043	-0.12152	0.0892333	-0.19215	-0.0232049	-0.0619104	0.549423	0.556214	0.791221	0.605355	0.625553	1.03106	0.741713	1.0862	0.952991	-1.01416	3.17254e-05	0.000222798	-0.250241	0.134773	0.42348	0.0440133	0.794081	0.992919
AC244453.3	ENSG00000234998.1	chr1	121087528	121116676	29149	-	-0.953154	-0.52225	-0.431934	-1.18446	-0.77295	0.531714	0.205375	0.838316	1.34935	0.731188	-1.28737	-1.84498	-1.31455	-1.84498	-1.57297	-1.84498	-1.2207	-1.84498	-1.63689	1.86889	0.000720114	0.00275107	-1.64543	0.020711	0.183169	-1.89212	0.0185817	0.848319
FAM72B	ENSG00000188610.12	chr1	121167646	121185539	17894	-	0.637643	0.561424	0.552442	0.0968735	0.462096	-0.620173	-1.1262	-0.505024	-1.65789	-0.977322	-0.36301	0.155027	-0.207965	-0.347721	-0.190917	-0.156894	0.564675	0.102662	0.170148	-1.57178	1.63312e-05	0.000133097	-0.694664	0.00684213	0.106242	-0.375652	0.126749	0.926648
SRGAP2C	ENSG00000171943.12	chr1	121184811	121392874	208064	+	3.20353	3.04077	3.06517	3.06727	3.09418	3.43346	3.44122	3.35462	2.94059	3.29247	2.82821	3.08955	2.89536	3.04203	2.96379	3.0367	2.98564	2.89386	2.97207	0.134298	0.215535	0.303573	-0.140202	0.19929	0.501621	-0.173661	0.144944	0.926648
EMBP1	ENSG00000231752.6	chr1	121519112	121575702	56591	+	1.33585	1.89431	1.88115	1.82159	1.73323	1.12959	1.41016	1.56222	1.71111	1.45327	1.49235	1.32561	1.63485	2.01567	1.61712	1.83517	2.29603	1.56832	1.89984	-0.341601	0.0940029	0.153732	-0.119835	0.533457	0.785516	0.124567	0.54112	0.986647
AC239800.1	ENSG00000223779.6	chr1	143745249	143760669	15421	+	0.0391771	-0.764839	-1.07998	0.228337	-0.394327	-0.674455	-1.06792	-1.10168	-1.70432	-1.13709	-0.0298979	-0.598935	-0.726523	-0.0991322	-0.363622	0.0982893	-0.505797	-0.131134	-0.179547	-0.977879	0.0381194	0.0729342	0.0139737	0.971183	0.988196	0.210585	0.608294	0.989313
LINC02591	ENSG00000263590.2	chr1	143790010	143797108	7099	+	0.253234	0.729975	0.594839	0.360316	0.484591	-0.28774	-0.509315	-0.961969	-0.658139	-0.604291	0.314012	0.295602	0.692585	0.228505	0.382676	0.679945	0.495464	0.357743	0.51105	-1.15881	9.61586e-06	8.82767e-05	-0.0994566	0.535425	0.786369	-0.0150561	0.929944	0.998327
H2BP2	ENSG00000234571.2	chr1	143875171	143904650	29480	-	-2.86177	-3.19819	-2.56431	-2.66607	-2.82258	0.674992	1.20618	0.411649	1.36044	0.913314	-3.06879	-2.68767	-3.31863	-3.62525	-3.17509	-3.71404	-2.32519	-3.64858	-3.22927	3.9301	5.11344e-08	2.07443e-06	-0.433517	0.462334	0.741881	-0.602152	0.362153	0.978449
H3-2	ENSG00000273213.3	chr1	143894544	143905966	11423	-	-0.337254	-0.119369	0.420311	0.00963527	-0.00666919	1.67358	1.88079	1.78458	1.7657	1.77616	-0.541537	-0.957187	-0.531281	-0.691319	-0.680331	-0.477254	-0.891627	-0.504519	-0.624466	1.76596	2.36129e-09	2.58075e-07	-0.678737	0.00287162	0.0719537	-0.660368	0.00663957	0.7783
FAM72C	ENSG00000263513.5	chr1	143955364	143971965	16602	-	0.861042	0.810411	0.618842	0.430317	0.680153	-0.0941783	-0.985531	-0.200749	-1.15624	-0.609175	0.275474	0.734975	-0.0437287	0.0940657	0.265197	0.142388	0.96567	0.380588	0.496215	-1.42478	0.000101165	0.00056208	-0.453962	0.0744145	0.324131	-0.26785	0.304208	0.967761
SRGAP2D	ENSG00000270872.2	chr1	143975087	144068350	93264	+	4.00212	4.01416	4.02573	3.67449	3.92913	4.29705	4.5472	4.4035	3.98533	4.30827	3.867	4.05303	3.84403	3.92488	3.92224	4.03467	4.05221	3.95542	4.0141	0.317322	0.0161133	0.035668	-0.0220249	0.858597	0.94456	0.0294451	0.825165	0.993291
LINC02802	ENSG00000232527.8	chr1	144227029	144250326	23298	-	-0.782751	-0.320181	-0.338522	0.409764	-0.257922	0.586495	0.251728	0.322371	-0.886244	0.0685878	0.0539594	0.675198	0.157653	0.211107	0.274479	-0.0156344	0.491766	0.44222	0.306117	0.363913	0.358424	0.456341	0.629478	0.110652	0.389099	0.618367	0.141683	0.926648
NBPF15	ENSG00000266338.6	chr1	144421386	144461674	40289	-	2.63567	2.67514	2.87817	2.64616	2.70879	2.934	2.81756	2.69783	2.72131	2.79268	3.08935	3.13579	2.82717	2.87347	2.98145	2.87845	2.63621	2.85067	2.78844	0.023311	0.8092	0.858868	0.267322	0.0116854	0.139559	0.0323099	0.757276	0.992919
SRGAP2B	ENSG00000196369.11	chr1	144887265	145095528	208264	-	3.16356	3.23149	3.22396	3.16436	3.19584	3.64105	3.71477	3.55555	3.21525	3.53165	2.98437	3.25187	3.0603	3.09352	3.09751	3.16028	3.18553	2.97841	3.10807	0.272271	0.0148415	0.0333144	-0.106854	0.30266	0.614309	-0.138761	0.219308	0.961529
FAM72D	ENSG00000215784.6	chr1	145095974	145112696	16723	+	0.893156	0.588973	0.512536	0.088317	0.520746	-0.296222	-0.992959	-0.181073	-1.33394	-0.701048	0.13447	0.681776	-0.158005	-0.0657494	0.148123	-0.162505	0.796773	0.36639	0.333553	-1.36523	0.000458243	0.0018988	-0.41989	0.136456	0.42538	-0.284438	0.334757	0.971927
LINC01145	ENSG00000272419.6	chr1	145164099	145216058	51960	-	1.27062	1.64887	1.71546	1.49271	1.53191	0.502824	0.324468	0.117925	0.346083	0.322825	1.31025	1.56379	1.59058	1.24412	1.42719	1.71947	1.46006	1.26697	1.48217	-1.27234	2.17174e-07	5.55082e-06	-0.102622	0.43909	0.725831	-0.0897878	0.530793	0.986647
NBPF20	ENSG00000162825.16	chr1	145289900	145405778	115879	-	2.44868	2.75188	2.68005	2.7611	2.66043	3.02163	2.83128	3.10818	3.3726	3.08342	2.86095	2.93371	2.75163	2.43318	2.74487	2.65648	2.23189	2.59668	2.49502	0.358825	0.0123289	0.028516	0.0759375	0.558375	0.799852	-0.216678	0.133546	0.926648
NBPF25P	ENSG00000272150.5	chr1	145572345	145607858	35514	-	2.24676	2.03921	2.33061	2.41294	2.25738	2.5602	2.23999	2.46452	2.50979	2.44362	2.29766	2.52197	2.29259	2.38211	2.37358	2.29418	2.1809	2.36879	2.28129	0.125208	0.236828	0.32762	0.111369	0.291813	0.602456	-0.0213324	0.851314	0.995144
GPR89A	ENSG00000117262.19	chr1	145607988	145670650	62663	+	2.17139	2.20503	2.33734	2.29837	2.25303	3.23606	3.20511	3.21232	3.15015	3.20091	2.2312	2.15971	2.23232	2.27537	2.22465	2.25857	2.4053	2.29141	2.31843	0.88922	1.36571e-09	1.76287e-07	-0.0342437	0.656629	0.853086	0.0166698	0.840561	0.994704
PDZK1	ENSG00000174827.14	chr1	145670852	145708148	37297	-	0.590739	-0.277499	-0.232503	0.174327	0.0637658	-0.515304	-0.565119	0.641795	1.34703	0.2271	-0.96192	-0.82285	-1.2591	-0.0165235	-0.765097	-0.116035	-0.0409261	0.709563	0.184201	0.0291581	0.941845	0.958801	-0.935567	0.056506	0.287342	0.0496958	0.909151	0.998327
RNF115	ENSG00000265491.5	chr1	145738868	145824095	85228	-	0.676218	0.565765	0.683671	0.953714	0.719842	1.36998	1.31337	1.34644	1.26179	1.3229	0.762098	0.991032	0.875029	0.992324	0.905121	0.859591	0.717384	0.705648	0.760875	0.546883	2.14253e-05	0.000164342	0.180244	0.0756961	0.326577	-0.00302597	0.97724	0.998327
POLR3C	ENSG00000186141.9	chr1	145824088	145844402	20315	+	1.60112	1.47575	1.59326	1.60061	1.56768	1.41546	1.61346	1.80091	1.18781	1.50441	1.3774	1.5124	1.22613	1.69312	1.45226	1.61096	1.91035	1.34465	1.62199	-0.125189	0.397723	0.494454	-0.131702	0.375032	0.676694	0.00152332	0.992251	0.999476
PIAS3	ENSG00000131788.16	chr1	145848522	145859836	11315	-	2.00654	2.11238	1.91446	2.27583	2.0773	2.99397	3.09941	3.00769	2.70055	2.9504	2.37699	2.33654	2.23045	2.17659	2.28014	2.09264	2.14769	2.17461	2.13831	0.817002	2.42727e-07	6.03466e-06	0.199238	0.0628916	0.300221	0.0122757	0.912108	0.998327
PEX11B	ENSG00000131779.11	chr1	145911350	145918717	7368	-	2.2578	2.5283	2.2427	2.29596	2.33119	1.89251	1.79882	1.95069	1.65382	1.82396	2.07552	2.3345	2.28278	2.64183	2.33366	2.51492	2.57368	2.36475	2.48445	-0.577096	0.000711825	0.00272592	-0.0158344	0.903827	0.962735	0.102902	0.466399	0.983555
RBM8A	ENSG00000265241.7	chr1	145917714	145927678	9965	-	2.77087	2.87941	2.68906	2.81181	2.78779	3.35694	3.38406	3.53872	3.59234	3.46802	2.73702	2.59571	2.67413	2.74002	2.68672	2.90367	2.76523	2.96205	2.87699	0.615533	5.35178e-07	1.04572e-05	-0.110455	0.180541	0.480791	0.0386972	0.65382	0.989756
LIX1L	ENSG00000271601.4	chr1	145933423	145958017	24595	-	0.241638	0.708573	0.369599	-0.808216	0.127899	0.164679	0.788828	0.338793	-0.264496	0.256951	0.883321	0.937911	0.438289	0.522461	0.695496	-0.0822296	-0.0212853	-0.207476	-0.103664	0.0615235	0.826784	0.872746	0.548664	0.0524394	0.278406	-0.31	0.342527	0.972514
TXNIP	ENSG00000265972.6	chr1	145992435	145996579	4145	-	6.35517	6.1306	6.13607	6.5735	6.29883	7.47415	7.73869	7.41471	7.53626	7.54095	6.2095	6.63626	6.84769	7.04439	6.68446	6.41709	6.21342	6.59295	6.40782	1.17667	1.7677e-06	2.44295e-05	0.378651	0.0299671	0.215135	0.0576126	0.740338	0.992919
LINC01719	ENSG00000233396.8	chr1	146052566	146061948	9383	+	0.0977076	-0.2424	-0.0759864	-0.238354	-0.114758	0.369746	0.133095	0.315113	0.386382	0.301084	0.267338	0.248043	-0.000328731	0.0289114	0.135991	-0.032681	0.347227	0.168967	0.161171	0.347326	0.0223487	0.0466887	0.239402	0.105393	0.380236	0.215849	0.171897	0.932326
NBPF10	ENSG00000271425.9	chr1	146064711	146229000	164290	-	2.95121	2.76049	2.86253	2.7973	2.84288	3.14641	3.16248	3.07516	3.30641	3.17262	2.86871	2.9949	2.94368	2.99393	2.9503	3.04113	2.74298	3.0931	2.95907	0.265253	0.00802092	0.0200586	0.099467	0.272969	0.584381	0.0653719	0.499513	0.984619
SEC22B4P	ENSG00000277406.2	chr1	146321214	146401647	80434	-	2.73305	2.49225	2.76606	2.51207	2.62586	2.74552	2.85722	2.89928	2.59842	2.77511	2.77211	2.7238	2.58795	2.71547	2.69983	2.56025	2.46305	2.83307	2.61879	0.0863502	0.461196	0.556527	0.0623842	0.594541	0.820125	-0.0601398	0.640602	0.989756
HYDIN2	ENSG00000276975.3	chr1	146472566	146914294	441729	+	-1.19139	-1.5844	-1.13005	-1.3279	-1.30844	-2.39994	-2.50395	-1.74709	-1.59918	-2.06254	-3.14333	-2.33165	-1.63201	-1.23208	-2.08477	-1.10269	-1.13833	-1.07343	-1.10481	-0.856428	0.0132281	0.0302131	-0.825341	0.016168	0.162348	0.156118	0.600831	0.989313
NBPF12	ENSG00000268043.7	chr1	146938744	146996202	57459	+	2.73257	2.58842	2.68613	2.90603	2.72829	3.2463	2.91782	3.12226	3.18586	3.11806	3.08574	3.01867	3.04514	2.88126	3.0077	2.60977	2.61019	2.74032	2.65343	0.326558	0.00157611	0.00527944	0.273682	0.00583386	0.0983874	-0.124804	0.204201	0.95765
AC244394.2	ENSG00000227242.4	chr1	147019656	147056593	36938	-	-2.61161	-3.80272	-1.22041	-2.34752	-2.49557	-1.18793	-1.75237	-1.11943	-1.24394	-1.32592	-2.27299	-1.99814	-2.32897	-2.75312	-2.3383	-2.03052	-2.14017	-3.19766	-2.45611	1.73207	0.0137777	0.0312837	0.53657	0.452965	0.7356	0.278995	0.72275	0.992919
NBPF13P	ENSG00000283342.1	chr1	147099482	147124285	24804	-	-4.03192	-4.03192	-3.39563	-4.03192	-3.87285	-1.94053	-2.33399	-2.63852	-1.02	-1.98326	-3.47431	-4.03192	-3.50149	-4.03192	-3.75991	-4.03192	-3.40764	-4.03192	-3.82383	3.21707	0.000168339	0.000840312	0.335253	0.686133	0.868188	0.0885617	0.922198	0.998327
PRKAB2	ENSG00000131791.8	chr1	147155106	147172550	17445	-	2.72899	2.42007	2.3565	2.66484	2.5426	2.54199	2.67077	2.76826	3.14997	2.78275	2.45647	2.63681	2.69384	2.90151	2.67216	2.26479	2.38352	2.60484	2.41772	0.169164	0.236816	0.32762	0.115937	0.41378	0.703806	-0.180283	0.254315	0.963609
AC242426.2	ENSG00000237188.5	chr1	147172755	147295734	122980	+	-3.01974	-2.6947	-2.73072	-3.28539	-2.93264	-3.49979	-3.78712	-4.39259	-2.59855	-3.56951	-2.91242	-2.32054	-3.32983	-2.77133	-2.83353	-3.05463	-2.75765	-3.1676	-2.99329	-0.970754	0.0526753	0.0948615	0.0839221	0.839755	0.937143	-0.129252	0.780234	0.992919
FMO5	ENSG00000131781.13	chr1	147175351	147243050	67700	-	2.13326	1.89475	1.43726	2.61669	2.02049	1.55398	1.64015	2.12552	3.01569	2.08383	1.36749	1.65608	2.12655	2.34527	1.87385	1.68212	1.90451	2.05655	1.88106	-0.0179846	0.952609	0.966449	-0.162333	0.59812	0.822433	-0.193206	0.564689	0.98865
LINC00624	ENSG00000278811.4	chr1	147258885	147517875	258991	-	-4.00569	-4.44387	-4.80825	-3.71223	-4.24251	-3.92663	-3.74661	-4.05114	-2.53326	-3.56441	-4.88693	-4.86087	-4.2223	-4.06329	-4.50835	-4.46905	-4.0526	-4.08662	-4.20276	0.826158	0.123813	0.19267	-0.467268	0.433837	0.722088	0.0233473	0.969349	0.998327
BCL9	ENSG00000116128.11	chr1	147541501	147626216	84716	+	0.646571	0.253111	0.571125	0.876957	0.586941	0.458636	0.375686	0.461865	0.0722355	0.342106	0.986757	0.650725	0.740052	0.35994	0.684368	0.605749	0.990602	0.820268	0.80554	-0.301474	0.0769818	0.130177	0.104069	0.505477	0.768367	0.17019	0.314176	0.968249
ACP6	ENSG00000162836.12	chr1	147629652	147670524	40873	-	0.207266	0.243208	0.322869	0.442741	0.304021	0.147525	-0.0844501	0.170861	-0.157372	0.0191412	0.668128	0.454843	0.438399	0.237596	0.449742	0.448242	0.643668	0.744976	0.612295	-0.344801	0.00771445	0.0194252	0.148237	0.189381	0.490394	0.262144	0.0373961	0.908054
GPR89B	ENSG00000188092.15	chr1	147928393	147993592	65200	+	2.3047	2.35443	2.44477	2.52928	2.40829	3.54197	3.53416	3.45789	3.43833	3.49309	2.40196	2.17672	2.34396	2.39014	2.32819	2.30734	2.44652	2.46664	2.40684	1.02714	8.53098e-10	1.35014e-07	-0.0850493	0.331535	0.642926	-0.0497942	0.594824	0.989313
PDZK1P1	ENSG00000215859.9	chr1	147993862	148014956	21095	-	-0.887486	-1.52263	-1.46398	-1.00229	-1.2191	-1.61512	-1.981	-0.735599	0.177797	-1.03848	-1.9187	-2.14861	-2.65835	-1.29738	-2.00576	-1.71971	-1.57329	-0.579974	-1.29099	0.049635	0.909186	0.934588	-0.914851	0.0846686	0.343359	-0.148977	0.761812	0.992919
LINC02804	ENSG00000274372.5	chr1	148013203	148025934	12732	+	-2.20386	-2.54028	-2.93554	-2.38392	-2.5159	1.05974	1.18546	1.06956	1.41348	1.18206	-1.71862	-2.54401	-2.30927	-4.34859	-2.73012	-1.68988	-2.26159	-1.97887	-1.97678	3.93407	2.62113e-07	6.38008e-06	-0.509129	0.450313	0.734161	0.599272	0.347015	0.972672
NBPF11	ENSG00000263956.6	chr1	148102046	148152322	50277	-	2.40006	2.33112	2.39224	2.53849	2.41548	2.84577	2.77998	2.864	2.89927	2.84725	2.50792	2.7153	2.43707	2.53389	2.54854	2.63414	2.40986	2.54106	2.52835	0.369315	0.000231329	0.00109365	0.125964	0.131612	0.419176	0.0654773	0.457661	0.983555
AC239809.3	ENSG00000227733.10	chr1	148159213	148255012	95800	-	-1.39941	-1.80187	-1.48792	-1.42246	-1.52792	-3.20964	-3.36172	-3.34214	-2.77192	-3.17136	-2.35301	-1.69147	-1.53966	-1.46837	-1.76313	-1.66377	-1.00215	-1.39131	-1.35241	-1.77296	5.28403e-06	5.50013e-05	-0.258111	0.234076	0.542878	0.117557	0.592785	0.989313
LINC01138	ENSG00000274020.4	chr1	148290889	148519604	228716	-	-0.122919	-0.2361	-0.369035	-0.71445	-0.360626	-0.935137	-0.945577	-1.2569	-1.02623	-1.04096	-0.278031	-0.186253	-0.566629	-0.385584	-0.354124	-0.114516	-0.303679	-0.165102	-0.194432	-0.769841	0.000153891	0.000782248	-0.0207509	0.885277	0.956617	0.104138	0.500302	0.984619
AC245100.4	ENSG00000231551.8	chr1	148402516	148432545	30030	+	-1.81321	-3.38121	-3.29089	-4.04342	-3.13218	-2.20329	-1.83917	-2.44203	-2.01784	-2.12558	-1.96799	-2.00678	-2.51652	-2.30344	-2.19868	-2.04523	-3.312	-2.85384	-2.73702	1.17681	0.0297025	0.059052	1.1381	0.0354271	0.233724	0.461563	0.429368	0.983555
NBPF14	ENSG00000270629.6	chr1	148531385	148679742	148358	-	3.55105	3.56025	3.57796	3.6491	3.58459	4.05665	3.81303	3.78956	3.96065	3.90497	3.59245	3.70782	3.57758	3.46921	3.58677	3.65582	3.5152	3.81962	3.66355	0.255556	0.00733199	0.0186496	-0.00611147	0.942278	0.97789	0.0278927	0.759967	0.992919
SEC22B3P	ENSG00000275140.1	chr1	148772640	148784594	11955	-	2.10497	2.15064	2.69884	2.49348	2.36198	2.72895	2.69923	2.72193	2.36885	2.62974	2.7688	2.37832	2.2195	2.08968	2.36407	2.23971	2.10609	2.58513	2.31031	0.238342	0.22913	0.318717	0.020835	0.916825	0.967953	-0.0828948	0.70649	0.992919
PDE4DIP	ENSG00000178104.19	chr1	148808181	149048286	240106	+	0.709258	0.59385	0.749727	0.861946	0.728695	2.03617	2.04904	1.94018	2.00803	2.00836	0.946589	0.894554	0.774462	0.685349	0.825238	1.14281	1.00043	0.964914	1.03605	1.21822	3.94638e-11	1.93964e-08	0.0909747	0.267256	0.57788	0.259092	0.00767293	0.7783
AC239804.1	ENSG00000254539.1	chr1	149048576	149051273	2698	+	-0.149214	-0.957532	-0.0558233	0.597383	-0.141296	0.784641	0.416792	0.732933	0.868161	0.700632	-0.374498	-0.0686852	-0.103109	0.319874	-0.0566046	0.43792	0.032378	-0.257555	0.0709145	0.896564	0.0128826	0.029556	0.111523	0.755161	0.901185	0.23774	0.53512	0.986647
NBPF9	ENSG00000269713.7	chr1	149054027	149103561	49535	-	2.44671	2.47403	2.42478	2.50618	2.46292	2.79438	2.62085	2.62946	2.67326	2.67949	2.64888	2.71462	2.65313	2.36944	2.59652	2.52436	2.50997	2.62447	2.55293	0.15271	0.0639402	0.111457	0.127125	0.117453	0.400782	0.0394707	0.641727	0.989756
AC245297.3	ENSG00000274265.5	chr1	149175748	149259987	84240	+	3.59897	3.70475	3.88452	3.33268	3.63023	2.62986	2.7353	2.3414	2.64266	2.5873	3.55072	3.81362	3.55001	3.70179	3.65404	3.56919	3.76255	3.5858	3.63918	-1.10796	1.29691e-07	3.87224e-06	0.014424	0.903706	0.962735	-0.0430212	0.739344	0.992919
AC245297.1	ENSG00000215861.6	chr1	149197992	149321732	123741	-	-2.12343	-1.69252	-1.93893	-1.90336	-1.91456	0.351947	0.16738	0.176123	-0.212184	0.120817	0.0805462	-0.69643	-2.48483	-1.13755	-1.05957	-2.03977	-1.95668	-1.9852	-1.99388	2.48413	0.000472037	0.00194398	1.01042	0.131147	0.418669	-0.15742	0.841573	0.994953
SEC22B2P	ENSG00000274423.1	chr1	149345661	149357612	11952	+	2.20494	2.12165	2.86164	2.43346	2.40542	2.84477	2.70676	2.80629	2.40968	2.69188	3.11097	2.41622	2.31584	2.05642	2.47486	2.31128	2.11363	2.62019	2.34836	0.255353	0.272263	0.3667	0.0931651	0.690631	0.870236	-0.0891016	0.731871	0.992919
LINC00869	ENSG00000277147.6	chr1	149606334	149705716	99383	+	-0.448878	-0.111816	-0.225851	-0.0542579	-0.210201	-1.12388	-1.07705	-1.66035	-1.21233	-1.2684	-0.319485	-0.46654	-0.117473	-0.243945	-0.286861	-0.125899	-0.216212	-0.178321	-0.173477	-1.12056	1.64621e-06	2.32452e-05	-0.0751462	0.578399	0.80979	-0.00286533	0.984206	0.999283
H2BC18	ENSG00000203814.6	chr1	149782689	149812373	29685	-	4.08198	4.39283	3.9976	4.63677	4.27729	4.57675	4.67057	4.47232	4.17428	4.47348	2.83435	3.17163	3.5344	3.29481	3.2088	3.79986	3.94561	3.77658	3.84068	0.13431	0.393861	0.490512	-1.07836	4.99559e-06	0.00372987	-0.487536	0.0106875	0.810968
H4C14	ENSG00000270882.2	chr1	149832659	149839767	7109	+	4.60847	4.85148	4.49144	5.52047	4.86797	5.21954	5.4773	5.1478	5.09752	5.23554	3.83181	4.19152	4.37842	4.18689	4.14716	4.15415	4.27729	4.15185	4.19443	0.307892	0.0959828	0.156381	-0.727496	0.000969395	0.0462381	-0.72313	0.00200355	0.683835
H4C15	ENSG00000270276.2	chr1	149854045	149861210	7166	-	4.5631	4.80274	4.45124	5.49635	4.82836	5.17442	5.43513	5.10761	5.04322	5.19009	3.77854	4.12972	4.32769	4.15533	4.09782	4.09786	4.24803	4.12884	4.15825	0.302196	0.106982	0.170806	-0.737338	0.000997801	0.0462381	-0.719783	0.00234946	0.683835
BOLA1	ENSG00000178096.9	chr1	149887890	149900798	12909	+	0.229342	-0.054722	0.265947	-0.152145	0.0721054	0.433616	0.859685	0.1774	1.12369	0.648597	0.615068	0.568441	0.325676	-0.179851	0.332334	0.345419	-0.164244	0.240071	0.140415	0.532596	0.0556839	0.0993002	0.271885	0.323972	0.636145	0.022905	0.939889	0.998327
SF3B4	ENSG00000143368.10	chr1	149923317	149927803	4487	-	3.20916	3.25834	3.224	3.27101	3.24063	3.44695	3.76605	3.66456	3.65391	3.63287	3.60156	3.48763	3.28845	3.12754	3.37629	3.20229	3.50086	3.34407	3.34907	0.33061	0.00657518	0.0170538	0.133152	0.234851	0.543787	0.0559227	0.640492	0.989756
MTMR11	ENSG00000014914.21	chr1	149928651	149936879	8229	-	4.33503	4.39181	3.95164	4.24768	4.23154	4.36919	4.3855	4.13321	4.66996	4.38946	4.19609	4.21751	4.31624	4.29921	4.25726	4.45471	4.13086	4.37086	4.31881	0.0926118	0.441434	0.53745	0.0169997	0.886661	0.956985	0.0361148	0.779398	0.992919
OTUD7B	ENSG00000264522.6	chr1	149937812	150010726	72915	-	1.27486	0.960078	1.24367	1.10993	1.14713	1.05639	0.989243	1.41285	1.1906	1.16227	1.03678	1.21662	1.1328	1.05967	1.11147	1.25909	1.13007	1.18961	1.19292	-0.0542572	0.585802	0.670605	-0.0449993	0.651173	0.850331	-0.00501517	0.962652	0.998327
AC244033.2	ENSG00000285184.3	chr1	150045660	150067701	22042	-	-0.85251	-1.00219	-1.67976	-1.92577	-1.36506	-0.481413	-1.19941	-0.341519	-0.236092	-0.56461	-0.93471	-0.860223	-0.841421	-1.72507	-1.09036	-1.27109	-1.06093	-0.897341	-1.07645	0.719168	0.0297358	0.0590969	0.261185	0.425446	0.714801	0.212415	0.547528	0.986647
VPS45	ENSG00000136631.15	chr1	150067279	150145329	78051	+	2.12125	2.17583	2.13569	2.21627	2.16226	1.7116	1.72748	1.76188	1.59071	1.69792	2.27028	2.49194	2.22427	2.41227	2.34969	2.38877	2.21309	2.246	2.28262	-0.528241	7.7856e-06	7.50884e-05	0.178924	0.0355683	0.234214	0.0722237	0.407166	0.983555
PLEKHO1	ENSG00000023902.14	chr1	150149183	150164720	15538	+	-2.64898	-2.99563	-2.86987	-3.96489	-3.11984	-2.14672	-2.83244	-2.19843	-2.89413	-2.51793	-2.18875	-2.79368	-3.50979	-3.45084	-2.98576	-2.65329	-3.43716	-2.83871	-2.97639	0.581664	0.153047	0.229741	0.114748	0.783742	0.912403	0.0983869	0.828241	0.993346
ANP32E	ENSG00000143401.15	chr1	150218417	150236156	17740	-	3.41043	3.65053	3.70066	3.24194	3.50089	3.27245	3.23596	3.38054	2.77314	3.16552	2.59825	2.91582	2.76711	2.72569	2.75171	3.31718	3.38086	3.11119	3.26975	-0.397636	0.00746706	0.0189192	-0.760593	3.25603e-05	0.00696634	-0.282977	0.0604644	0.91812
C1orf54	ENSG00000118292.9	chr1	150268200	150280916	12717	+	-0.599346	-0.0641176	-0.871058	-0.217582	-0.438026	-0.592686	-0.743374	-1.22445	-0.894098	-0.863651	-1.20797	-0.409714	-0.755476	-0.773509	-0.786666	-0.894144	-1.42292	-0.454746	-0.923936	-0.534608	0.11416	0.180305	-0.410705	0.210352	0.513288	-0.60055	0.1103	0.926648
MRPS21	ENSG00000266472.6	chr1	150293861	150308979	15119	+	3.03103	3.34277	2.98607	3.27503	3.15873	2.98975	2.77664	3.20657	3.21706	3.0475	3.2092	2.79152	2.99239	3.3181	3.0778	3.35758	3.62676	3.56096	3.5151	-0.181922	0.206103	0.293093	-0.0915033	0.51409	0.773526	0.306948	0.0467775	0.91812
PRPF3	ENSG00000117360.13	chr1	150321479	150353233	31755	+	2.54465	2.5374	2.58074	2.37341	2.50905	2.49512	2.59118	2.58975	2.39594	2.518	2.74434	2.87107	2.53285	2.63324	2.69538	2.55005	2.56575	2.62442	2.58007	-0.0558341	0.512684	0.604501	0.176714	0.0476059	0.266705	0.0186359	0.838434	0.994595
RPRD2	ENSG00000163125.15	chr1	150363091	150476566	113476	+	2.24776	2.14163	2.11327	2.29924	2.20048	1.67331	1.63808	1.64664	1.67888	1.65923	2.17623	2.08033	2.21032	2.25656	2.18086	2.23653	2.18869	2.20437	2.20986	-0.607536	3.40909e-07	7.62955e-06	-0.0285169	0.692868	0.871472	-0.0413295	0.597692	0.989313
TARS2	ENSG00000143374.17	chr1	150487364	150507609	20246	+	0.901403	0.971179	0.793921	1.02359	0.922523	0.0550074	-0.0805702	0.0718587	0.0982138	0.0361274	0.729307	0.882907	1.18482	0.729084	0.88153	1.1937	1.11722	0.830685	1.0472	-0.968875	4.99229e-06	5.25507e-05	-0.0440886	0.734361	0.890361	0.0775989	0.577	0.989313
ADAMTSL4-AS2	ENSG00000237781.3	chr1	150548562	150557724	9163	-	0.510886	0.206237	-0.966794	-0.215088	-0.11619	3.12046	3.08258	3.27412	3.26174	3.18472	-0.442129	0.201889	-0.340521	-0.502137	-0.270724	0.664078	0.0347021	0.128447	0.275742	3.42907	2.00002e-09	2.30255e-07	-0.226202	0.561485	0.800895	0.388287	0.325023	0.969758
MCL1	ENSG00000143384.14	chr1	150560895	150579738	18844	-	4.30052	4.50145	4.5597	4.22256	4.39606	5.15395	5.19866	5.33434	5.09869	5.19641	4.44569	4.41478	4.21995	4.39027	4.36767	4.41961	4.56222	4.33399	4.43861	0.735852	3.84464e-07	8.2296e-06	-0.036512	0.686857	0.868188	-0.00839498	0.93144	0.998327
ENSA	ENSG00000143420.19	chr1	150600851	150629612	28762	-	3.27014	3.29702	3.15721	3.30353	3.25698	3.40722	3.34825	3.39829	3.42197	3.39393	3.25628	3.27135	3.27448	3.38277	3.29622	3.43467	3.50082	3.4814	3.4723	0.0719326	0.292607	0.387565	0.0298827	0.657984	0.853297	0.164172	0.0348726	0.908054
GOLPH3L	ENSG00000143457.11	chr1	150646230	150697154	50925	-	3.85113	3.87498	3.99159	3.55916	3.81922	4.04296	4.05043	3.91904	3.86368	3.96903	3.752	3.82574	3.77743	3.97472	3.83247	3.89606	3.92657	3.93487	3.91917	0.085288	0.384472	0.481595	0.00253655	0.979178	0.992065	0.0478682	0.649201	0.989756
HORMAD1	ENSG00000143452.16	chr1	150698060	150720895	22836	-	-2.24069	-1.65257	-0.935699	-3.57813	-2.10177	-1.51809	-1.66878	-1.97674	-0.604641	-1.44206	-2.49055	-2.43406	-2.76489	-2.36094	-2.51261	-1.81955	-2.5761	-2.38855	-2.2614	0.758074	0.165748	0.245462	-0.453337	0.461407	0.741453	-0.153942	0.810549	0.992919
CTSS	ENSG00000163131.11	chr1	150730188	150765792	35605	-	4.23984	4.6514	4.40509	4.54918	4.46138	4.44759	4.41874	4.4819	4.76412	4.52809	3.86962	3.76886	4.01747	4.21342	3.96734	4.29334	3.95688	4.13973	4.12998	0.00202189	0.986734	0.992404	-0.503431	0.000703696	0.0381039	-0.381834	0.00962635	0.810968
CTSK	ENSG00000143387.14	chr1	150794880	150809577	14698	-	-0.807012	-0.895805	-0.880025	-0.771019	-0.838465	-0.00759199	-0.0104138	0.0798484	0.0260085	0.0219628	-1.0195	-0.860802	-0.890616	-1.02166	-0.948143	-1.00736	-0.80586	-0.722089	-0.845104	0.808146	1.0865e-06	1.73184e-05	-0.119416	0.328216	0.639957	-0.0614011	0.636802	0.989313
ARNT	ENSG00000143437.21	chr1	150809713	150876708	66996	-	1.89022	1.83191	1.72902	1.71188	1.79076	1.89968	1.75402	2.03679	1.84628	1.88419	2.29282	2.12351	1.8842	2.11225	2.1032	2.065	1.92458	1.88168	1.95709	0.0237679	0.800713	0.852054	0.300472	0.00449131	0.0901726	0.113571	0.271149	0.964394
SETDB1	ENSG00000143379.12	chr1	150926263	150964744	38482	+	1.28995	1.39139	1.29537	1.63875	1.40387	0.0937492	-0.0650189	0.165942	-0.250705	-0.0140084	1.26169	1.54563	1.4412	1.34095	1.39737	1.404	1.53849	1.53577	1.49275	-1.48707	1.22213e-09	1.66145e-07	-0.00974374	0.924112	0.971249	0.042	0.703815	0.992919
CERS2	ENSG00000143418.20	chr1	150960583	150975003	14421	-	2.55528	2.73374	2.67203	2.8355	2.69914	2.9535	2.90936	3.27548	2.99732	3.03391	3.06405	3.00249	3.01538	2.78405	2.96649	2.93467	2.80437	2.96061	2.89989	0.272865	0.00775951	0.0195118	0.265716	0.00925335	0.125263	0.154825	0.132378	0.926648
ANXA9	ENSG00000143412.10	chr1	150982249	150995634	13386	+	1.4973	0.974928	1.14594	1.61298	1.30779	0.905217	0.16806	1.44986	1.08945	0.903145	-0.627168	-0.000778862	0.781204	1.03752	0.297693	1.89549	1.77479	1.56653	1.7456	-0.50708	0.118695	0.186019	-1.08408	0.00544458	0.0957564	0.398363	0.197914	0.955848
MINDY1	ENSG00000143409.15	chr1	150996086	151008375	12290	-	1.73737	2.02284	1.66517	1.92221	1.8369	1.43433	1.50164	1.62539	1.90751	1.61722	1.8459	2.07056	2.04303	1.94677	1.97657	2.04257	1.70608	2.06245	1.93703	-0.292091	0.0333036	0.064985	0.133274	0.285313	0.595918	0.0545051	0.684186	0.992919
PRUNE1	ENSG00000143363.17	chr1	151008420	151035713	27294	+	1.22879	1.22029	1.17772	1.52848	1.28882	0.97417	0.4701	0.657504	0.934303	0.759019	1.27987	1.60806	1.25042	1.19718	1.33388	1.29063	1.25451	1.45445	1.3332	-0.601065	0.000699113	0.0026861	0.0429826	0.750228	0.898769	-0.000386722	0.9979	0.999476
CDC42SE1	ENSG00000197622.13	chr1	151050971	151070325	19355	-	2.99031	3.17261	2.89951	3.0885	3.03773	2.95277	2.89382	2.90998	2.87788	2.90861	3.00747	3.14026	3.14579	3.10282	3.09908	3.19586	3.08677	3.20839	3.16367	-0.193786	0.0202737	0.0430647	0.0527997	0.487329	0.757828	0.07574	0.358974	0.97676
GABPB2	ENSG00000143458.12	chr1	151070578	151125542	54965	+	0.987402	0.844233	0.679575	1.21595	0.93179	0.106202	0.145505	0.195344	-0.0495983	0.0993632	0.95805	1.0275	1.09298	1.16701	1.06138	1.04465	0.876379	0.856488	0.925839	-0.900267	9.71858e-07	1.6025e-05	0.120448	0.272376	0.583911	-0.0543354	0.647708	0.989756
SEMA6C	ENSG00000143434.16	chr1	151131685	151146664	14980	-	-3.36197	-4.50604	-5.50671	-2.14348	-3.87955	-0.931934	-1.19546	-0.72148	-0.557345	-0.851554	-2.49281	-2.26225	-2.74613	-3.85598	-2.83929	-3.37509	-3.09216	-2.99842	-3.15522	3.61086	3.20361e-05	0.000223955	1.56065	0.0440384	0.256971	1.14368	0.163979	0.926927
LYSMD1	ENSG00000163155.12	chr1	151159748	151165948	6201	-	-0.0825167	0.434257	0.339421	0.337702	0.257216	-1.68016	-2.2446	-1.02037	-0.660948	-1.40152	0.148687	-0.0891681	0.374063	0.155548	0.147282	0.301465	-0.0571233	-0.194602	0.0165799	-1.87358	1.46245e-05	0.000122388	-0.103787	0.658127	0.853297	-0.278021	0.296045	0.967344
TMOD4	ENSG00000163157.15	chr1	151169986	151176284	6299	-	-1.13657	-1.1489	-1.14045	-1.68572	-1.27791	-1.60939	-0.985708	-1.16717	-1.43133	-1.2984	-1.11453	-0.532034	-0.830812	-1.44998	-0.981837	-1.43137	-1.16916	-0.991973	-1.1975	-0.101087	0.744077	0.806204	0.3181	0.289006	0.600049	0.0220785	0.946745	0.998327
VPS72	ENSG00000163159.14	chr1	151176304	151195321	19018	-	2.59911	2.89452	2.61348	2.69828	2.70135	1.94525	1.89242	2.18537	2.16372	2.04669	2.87173	2.82522	2.61635	3.04458	2.83947	3.01488	2.87565	2.88797	2.92617	-0.732019	1.68594e-05	0.000136272	0.125561	0.270282	0.581867	0.178197	0.151536	0.926927
PIP5K1A	ENSG00000143398.20	chr1	151197949	151249536	51588	+	1.67293	1.59297	1.59037	1.62503	1.62032	1.32298	1.17791	1.46166	1.34601	1.32714	2.04157	1.83661	1.64263	1.91822	1.85976	1.68262	1.89628	1.47005	1.68298	-0.364174	0.00436882	0.0121659	0.228997	0.0430129	0.254591	0.0089157	0.939164	0.998327
PSMD4	ENSG00000159352.16	chr1	151254709	151267479	12771	+	2.98074	3.35676	3.11209	3.10236	3.13799	3.50507	3.4614	3.59775	3.51952	3.52093	3.29869	3.42987	3.16194	3.38858	3.31977	3.50103	3.30914	3.29669	3.36895	0.320341	0.00248537	0.00764761	0.173538	0.0725351	0.320095	0.18389	0.0775127	0.91812
ZNF687	ENSG00000143373.18	chr1	151281618	151292176	10559	+	0.470602	0.648194	0.517355	0.627842	0.565998	1.10909	1.09915	1.38789	1.2584	1.21363	0.497702	0.224917	0.42214	0.626856	0.442904	0.625715	0.59254	0.589297	0.602517	0.587284	3.60021e-05	0.000245371	-0.133167	0.251287	0.560348	-0.0104756	0.931353	0.998327
PI4KB	ENSG00000143393.16	chr1	151291797	151327715	35919	-	1.98921	1.9338	2.00777	2.06027	1.99776	2.11185	1.94076	2.07967	2.01188	2.03604	2.03582	2.0311	2.10441	1.77336	1.98617	2.16025	1.97867	2.08998	2.0763	-0.0248795	0.770531	0.826752	-0.0144665	0.865356	0.947575	0.0311229	0.735518	0.992919
SELENBP1	ENSG00000143416.21	chr1	151364304	151372707	8404	-	3.66964	3.81669	3.45659	4.17905	3.78049	4.30123	4.38142	4.42665	4.72302	4.45808	4.16049	4.15806	4.04303	3.91455	4.06903	4.10218	3.89176	4.08468	4.02621	0.615191	0.000151552	0.000772511	0.283531	0.0383814	0.242828	0.197838	0.164997	0.926927
POGZ	ENSG00000143442.22	chr1	151402724	151459494	56771	-	1.82835	1.69887	1.76932	1.94256	1.80977	1.17296	1.23312	1.33039	1.1176	1.21352	2.22908	2.24797	1.99702	1.85684	2.08273	1.85121	1.84202	1.87082	1.85468	-0.661379	1.53841e-06	2.20325e-05	0.268009	0.00611646	0.100127	-0.00478645	0.959603	0.998327
CGN	ENSG00000143375.15	chr1	151510510	151538692	28183	+	3.44392	3.36901	3.02013	3.44428	3.31933	3.31256	3.18373	3.29759	3.59338	3.34681	3.31223	3.19809	3.59614	3.51154	3.4045	3.40474	3.14986	3.53369	3.36276	-0.0390047	0.759413	0.818189	0.0761521	0.550987	0.795106	-0.00786962	0.954329	0.998327
TUFT1	ENSG00000143367.16	chr1	151540305	151583583	43279	+	2.22331	2.37681	1.73924	2.05836	2.09943	3.46463	3.37026	3.43153	3.59948	3.46647	2.20265	2.13312	2.12645	2.24995	2.17804	2.4065	2.02938	2.38331	2.27306	1.297	5.02796e-09	4.11066e-07	0.0596811	0.637454	0.844472	0.117877	0.391126	0.983555
SNX27	ENSG00000143376.14	chr1	151612006	151699091	87086	+	1.05966	0.944608	1.16427	0.95847	1.03175	0.709884	0.747588	0.612947	0.669988	0.685102	1.08516	1.12234	0.776656	0.92399	0.977037	0.829511	0.916134	0.910748	0.885464	-0.41065	0.000240111	0.00112601	-0.0634274	0.469347	0.746086	-0.198134	0.0501273	0.91812
MRPL9	ENSG00000143436.11	chr1	151759647	151763496	3850	-	2.6319	2.56474	2.67413	2.55385	2.60616	2.27176	2.35511	2.37035	2.23371	2.30773	2.48975	2.35796	2.57997	2.58621	2.50347	2.75343	2.76393	2.83826	2.78521	-0.365172	0.00172161	0.0056746	-0.113232	0.249037	0.558129	0.128942	0.214838	0.960209
TDRKH	ENSG00000182134.16	chr1	151770107	151791416	21310	-	-0.178282	-0.482465	-0.418188	-0.465089	-0.386006	0.975141	0.91339	1.04702	0.430904	0.841613	0.508016	0.407467	-0.19682	0.0638908	0.195638	0.0613367	0.335004	0.200952	0.199098	1.18129	6.22398e-06	6.22349e-05	0.574541	0.00802338	0.115747	0.532736	0.0191728	0.850803
TDRKH-AS1	ENSG00000203288.4	chr1	151790804	151794402	3599	+	-1.71986	-0.698186	-1.04569	-0.66169	-1.03136	-1.23437	-1.10836	-0.0556346	-0.894185	-0.823137	-1.41062	-0.461556	-0.600946	-1.28101	-0.938533	-0.87621	0.0305694	-1.11387	-0.653169	0.204944	0.651252	0.728306	0.150132	0.743078	0.893554	0.425079	0.377961	0.981461
RORC	ENSG00000143365.19	chr1	151806071	151831845	25775	-	0.224703	0.468249	-0.0675898	1.11086	0.434056	-0.662829	-1.0673	-0.831736	0.0153286	-0.636633	-0.687627	-0.216982	0.659018	0.330251	0.0211651	0.855882	0.659932	0.956112	0.823976	-1.15834	0.00214898	0.00680759	-0.419151	0.161908	0.460704	0.35728	0.223737	0.963484
C2CD4D-AS1	ENSG00000234614.1	chr1	151841877	151850385	8509	+	-0.335405	0.474903	-0.572577	-0.530423	-0.240875	-0.467715	0.470837	-0.592227	0.700468	0.0278408	-1.02685	-0.18104	0.336084	0.0881544	-0.195913	0.779449	0.56846	0.872873	0.740261	0.239911	0.631526	0.711789	-0.00286711	0.995539	0.997803	1.12689	0.0315234	0.907689
THEM4	ENSG00000159445.13	chr1	151870866	151909637	38772	-	-0.202061	-0.269564	-0.24228	0.121504	-0.1481	1.06117	0.928558	1.31359	1.08463	1.09699	0.630312	0.233455	-0.161431	-0.191558	0.127694	-0.0299029	-0.0502231	0.214666	0.0448466	1.19641	1.00109e-06	1.62637e-05	0.283949	0.114917	0.396916	0.151267	0.42999	0.983555
S100A10	ENSG00000197747.9	chr1	151982915	151993859	10945	-	7.32567	7.39075	7.46401	6.9155	7.27398	7.43622	7.33358	7.6413	7.36963	7.44518	7.19874	7.10458	7.25317	7.40877	7.24132	7.09361	7.25907	7.39575	7.24948	0.107035	0.379247	0.476399	-0.0401682	0.738391	0.891652	-0.0748811	0.565446	0.989313
S100A11	ENSG00000163191.6	chr1	152032506	152047907	15402	-	7.45555	8.05484	8.0543	7.3353	7.725	7.839	7.54558	7.81749	8.09315	7.8238	7.549	7.13826	7.54258	7.32163	7.38787	7.66253	7.33607	8.09683	7.69848	0.0342272	0.856375	0.89472	-0.345826	0.0810853	0.335554	-0.0778361	0.703358	0.992919
PGLYRP3	ENSG00000159527.3	chr1	153297862	153310718	12857	-	-0.393598	-0.875619	-1.51276	-0.701595	-0.870892	-0.957535	-1.31374	-2.57352	0.370795	-1.1185	-0.363951	-2.20056	-0.754057	-0.307246	-0.906453	-1.42641	-1.30829	-0.563909	-1.09954	-0.505575	0.46078	0.55613	-0.135205	0.835533	0.935291	-0.356248	0.626653	0.989313
S100A6	ENSG00000197956.10	chr1	153534599	153536244	1646	-	9.26959	9.42853	8.95732	8.66881	9.08106	9.21143	9.14501	9.3978	9.72533	9.36989	9.10739	8.98735	9.07302	9.22872	9.09912	9.31793	9.22386	9.64491	9.39556	0.228316	0.16344	0.242832	0.0130615	0.934163	0.97508	0.266196	0.134544	0.926648
S100A2	ENSG00000196754.13	chr1	153561108	153567890	6783	-	-0.980326	-2.0111	-1.68176	-0.602775	-1.31899	-1.35587	-1.26358	-0.913659	-0.793884	-1.08175	-1.08137	-1.27813	-1.40954	-1.19646	-1.24138	-0.732823	-0.589993	-0.846017	-0.722944	0.215802	0.539747	0.629615	0.0996191	0.779872	0.910947	0.653374	0.0824272	0.91812
BX470102.2	ENSG00000285867.1	chr1	153586813	153606283	19471	-	-2.23574	-1.82712	-1.92561	-2.1386	-2.03177	-0.118402	-0.652616	-0.0315636	0.262055	-0.135132	-1.53982	-1.46915	-1.61597	-2.09589	-1.68021	-2.86342	-2.08154	-3.01073	-2.6519	1.96197	3.72546e-06	4.20934e-05	0.401995	0.242513	0.551044	-0.801702	0.0770708	0.91812
S100A16	ENSG00000188643.11	chr1	153606886	153613145	6260	-	5.43705	5.5531	5.31157	5.06162	5.34083	5.35095	5.1638	5.49986	5.52124	5.38396	4.82921	4.73909	5.38531	5.33555	5.07229	5.57228	5.55855	5.79425	5.64169	-0.0238675	0.875788	0.909524	-0.279353	0.0829205	0.339755	0.248857	0.143498	0.926648
S100A13	ENSG00000189171.14	chr1	153618787	153631360	12574	-	2.07921	1.98298	1.96086	1.7536	1.94416	2.04061	2.12227	2.27552	2.28808	2.18162	2.1847	2.28067	2.19119	2.34636	2.25073	2.3893	2.34587	2.06122	2.26546	0.163121	0.172479	0.253404	0.290163	0.0206531	0.183169	0.267008	0.0442085	0.91812
CHTOP	ENSG00000160679.13	chr1	153633982	153646306	12325	+	2.61001	2.67292	2.43609	2.81271	2.63293	2.84127	2.8724	2.80884	2.75787	2.8201	3.01854	2.97258	2.92076	2.93161	2.96087	2.77816	2.89025	2.91192	2.86011	0.124552	0.128388	0.198725	0.321215	0.000725233	0.0384827	0.176662	0.0510475	0.91812
ILF2	ENSG00000143621.17	chr1	153661788	153671028	9241	-	3.91106	3.93277	3.93064	4.07801	3.96312	4.25894	4.10249	4.38514	4.30123	4.26195	4.0168	3.79328	3.68513	3.85567	3.83772	4.16288	4.12392	4.24261	4.17647	0.235228	0.0100078	0.0240079	-0.132756	0.1256	0.412183	0.164851	0.0774449	0.91812
INTS3	ENSG00000143624.14	chr1	153728050	153774808	46759	+	1.59196	1.22634	1.40293	1.53805	1.43982	0.491245	0.539263	0.169096	0.32536	0.381241	1.46439	1.73798	1.66158	1.57067	1.60865	1.5661	1.60682	1.53277	1.56856	-1.12354	2.89853e-08	1.34692e-06	0.159967	0.133563	0.42225	0.076963	0.494183	0.984619
GATAD2B	ENSG00000143614.10	chr1	153789030	153923360	134331	-	1.59608	1.18634	1.43869	1.20734	1.35712	1.53873	1.73951	1.45537	1.26481	1.49961	1.6705	1.67095	1.52401	1.2776	1.53576	1.08682	1.5484	1.40188	1.3457	0.078424	0.567872	0.655185	0.169187	0.224225	0.531091	-0.0720483	0.631655	0.989313
DENND4B	ENSG00000198837.10	chr1	153929501	153946718	17218	-	-0.361277	-0.1938	-0.428345	0.52693	-0.114123	-0.994045	-0.798941	-0.715607	-1.07904	-0.896907	0.0221299	0.0194955	0.311462	-0.496605	-0.0358795	0.255354	-0.0823688	0.250546	0.141177	-0.84224	0.00158845	0.00530688	0.102116	0.609969	0.82812	0.229435	0.288066	0.96671
CRTC2	ENSG00000160741.17	chr1	153947669	153958615	10947	-	1.23694	1.26092	0.898481	1.60527	1.2504	1.69679	1.74981	1.94274	1.78584	1.79379	1.50953	1.39813	1.27233	1.25613	1.35903	1.31394	1.37284	1.4114	1.36606	0.483666	0.000915427	0.00335386	0.105182	0.409099	0.699943	0.0671487	0.625387	0.989313
RPS27	ENSG00000177954.14	chr1	153990762	153992155	1394	+	7.33237	7.30597	6.95017	7.56323	7.28794	7.77952	7.88536	7.82872	7.88988	7.84587	7.58144	7.41728	7.44691	7.80821	7.56346	7.40534	7.56802	7.68465	7.55267	0.493521	0.000667767	0.00259295	0.268282	0.0357326	0.234647	0.21432	0.109076	0.926648
NUP210L	ENSG00000143552.9	chr1	153992685	154155116	162432	-	-4.63461	-3.71813	-3.61124	-3.56176	-3.88144	-3.02579	-3.06998	-1.83367	-1.55592	-2.37134	-4.56766	-3.72185	-3.83857	-4.90822	-4.25908	-4.23398	-3.43944	-4.92137	-4.19826	1.73683	0.00572085	0.0152306	-0.484368	0.490924	0.760181	-0.483661	0.527361	0.986647
TPM3	ENSG00000143549.21	chr1	154155304	154194648	39345	-	4.08933	4.34293	4.10557	3.90846	4.11157	4.41476	4.41567	4.51119	4.36916	4.4277	4.02791	4.0579	4.03933	4.31646	4.1104	4.23714	4.18567	4.30975	4.24418	0.251884	0.0167539	0.0368499	-0.0080581	0.93273	0.97452	0.0821992	0.430327	0.983555
C1orf43	ENSG00000143612.21	chr1	154206696	154220637	13942	-	4.38446	4.53792	4.47231	4.42055	4.45381	4.50043	4.42811	4.53261	4.69215	4.53833	4.38614	4.27443	4.38743	4.49999	4.387	4.46022	4.4436	4.62395	4.50925	0.0193825	0.813664	0.861959	-0.0754118	0.366224	0.669621	0.00480327	0.956894	0.998327
UBAP2L	ENSG00000143569.19	chr1	154220179	154271510	51332	+	2.6727	2.51562	2.6432	2.61766	2.61229	2.33781	2.46679	2.45285	2.23004	2.37187	2.87037	2.83964	2.71089	2.5679	2.7472	2.60423	2.81424	2.80001	2.73949	-0.304518	0.00233015	0.00723973	0.127936	0.142507	0.433905	0.0755418	0.412459	0.983555
IL6R	ENSG00000160712.13	chr1	154405193	154469450	64258	+	-0.308526	-0.507336	-0.559938	-0.107752	-0.370888	0.349883	0.307285	0.211638	0.305625	0.293608	-0.14036	-0.138618	-0.0570891	-0.205579	-0.135411	-0.247261	-0.904083	-0.0455435	-0.398962	0.613402	0.00108085	0.00384526	0.234648	0.164296	0.46368	-0.0704507	0.703317	0.992919
UBE2Q1	ENSG00000160714.10	chr1	154548577	154559028	10452	-	1.7912	1.31469	1.89353	1.28599	1.57135	0.875712	1.01091	0.471491	0.890456	0.812141	1.78256	1.64027	1.2228	1.96227	1.65198	1.04519	1.52945	1.30878	1.29447	-0.830214	0.000789198	0.00297245	0.0582028	0.752598	0.899584	-0.341815	0.117071	0.926648
ADAR	ENSG00000160710.17	chr1	154582057	154628013	45957	-	3.90231	4.11537	4.03572	4.14278	4.04905	3.93746	3.78862	3.74316	3.73401	3.80081	4.17645	4.21616	4.00829	3.9993	4.10005	4.25975	4.0811	4.0276	4.12282	-0.313766	0.00133725	0.00460116	0.0424955	0.60777	0.826948	0.0222784	0.802558	0.992919
PMVK	ENSG00000163344.6	chr1	154924740	154936719	11980	-	2.58937	2.35194	2.56647	2.42877	2.48413	2.5584	2.38447	2.773	2.41301	2.53222	2.17615	2.21475	2.33829	2.51633	2.31138	2.47222	2.42614	2.5131	2.47049	-0.0208038	0.873243	0.907619	-0.192655	0.162121	0.460812	-0.066806	0.6411	0.989756
PBXIP1	ENSG00000163346.17	chr1	154944076	154956123	12048	-	1.3717	1.22722	0.987437	1.77557	1.34048	1.24333	1.19025	1.50593	1.83507	1.44365	1.20353	1.6371	1.83054	1.93792	1.65227	1.5766	1.23296	1.34472	1.38476	0.0307077	0.877955	0.91096	0.302439	0.134882	0.42348	0.0013364	0.995114	0.999476
PYGO2	ENSG00000163348.4	chr1	154957026	154963853	6828	-	0.348161	0.225554	0.368846	0.726561	0.417281	1.05803	0.863343	0.987487	1.018	0.981715	0.896206	0.693529	0.691876	0.44296	0.681143	0.837585	0.729955	0.608588	0.725376	0.517651	0.00120198	0.00421056	0.276586	0.0585235	0.290899	0.274684	0.0791318	0.91812
SHC1	ENSG00000160691.19	chr1	154962298	154974395	12098	-	2.76849	2.88323	2.66865	2.90941	2.80745	2.80054	2.76946	2.84373	2.8598	2.81838	2.55448	2.40122	2.91608	2.63966	2.62786	2.82687	2.728	2.85511	2.80333	-0.0540647	0.597364	0.68067	-0.186392	0.0844847	0.343359	-0.0540279	0.626176	0.989313
CKS1B	ENSG00000173207.13	chr1	154974653	154979251	4599	+	2.55917	2.70122	2.55977	2.41075	2.55773	2.59293	2.7799	2.55779	2.49425	2.60622	1.73398	2.04918	2.03789	2.10102	1.98052	2.50429	2.67381	2.59873	2.59228	-0.0144576	0.89519	0.923793	-0.5977	8.9556e-05	0.0128867	-0.0212606	0.858481	0.997039
FLAD1	ENSG00000160688.19	chr1	154983338	154993111	9774	+	0.780774	0.968581	0.965433	1.19145	0.976559	0.901917	0.915997	1.49815	1.25213	1.14205	1.41779	1.31554	0.944666	1.02762	1.1764	1.24274	1.29794	1.3314	1.29069	0.102603	0.493234	0.587039	0.20567	0.175868	0.476096	0.276584	0.0943066	0.922051
ZBTB7B	ENSG00000160685.13	chr1	155002630	155018522	15893	+	1.67461	1.57142	1.31159	2.14042	1.67451	0.881325	0.784381	0.83585	1.33069	0.958062	1.46551	1.71681	1.98607	2.14206	1.82761	2.00127	1.64731	2.14014	1.92958	-0.791698	0.00127305	0.00442315	0.143435	0.446046	0.731804	0.212854	0.296503	0.967344
ADAM15	ENSG00000143537.14	chr1	155050566	155062775	12210	+	2.22536	2.73181	2.11537	3.24727	2.57995	2.94749	2.70239	3.18447	3.34879	3.04578	2.54211	2.26586	2.97571	2.52358	2.57681	2.80827	2.44666	2.9475	2.73414	0.406027	0.0773184	0.130677	-0.00216529	0.992214	0.996951	0.111988	0.639977	0.989756
EFNA1	ENSG00000169242.12	chr1	155127876	155134899	7024	+	3.71818	4.17358	2.83292	3.55806	3.57068	3.13351	3.02475	2.91613	3.8153	3.22242	3.47784	2.71427	3.44138	3.48592	3.27985	3.51548	3.00849	3.21473	3.24623	-0.433714	0.110117	0.175045	-0.312335	0.23729	0.545873	-0.383644	0.187358	0.947534
MUC1	ENSG00000185499.16	chr1	155185824	155192916	7093	-	5.14335	4.99104	5.17664	5.26255	5.14339	5.53159	5.58726	5.9419	5.58572	5.66162	5.03655	5.12299	5.71305	5.05924	5.23296	4.93475	5.14988	5.09931	5.06131	0.453792	0.0040766	0.0114746	0.0806217	0.558617	0.799885	-0.133101	0.373672	0.97981
THBS3-AS1	ENSG00000231064.7	chr1	155195004	155205495	10492	+	-0.0581521	0.374554	0.331221	0.292896	0.23513	0.332118	0.104468	-0.639628	-1.35932	-0.390589	-0.490341	-1.02613	0.293934	-0.0911278	-0.328416	0.141679	0.086386	-0.69261	-0.154848	-0.671668	0.0758468	0.128561	-0.583376	0.113308	0.39379	-0.441148	0.254602	0.963609
THBS3	ENSG00000169231.13	chr1	155195588	155209051	13464	-	-0.186338	0.0138829	-0.361556	0.120052	-0.10349	-0.209795	-0.37339	-0.605718	-0.360727	-0.387407	0.045053	0.176523	0.410785	0.00499817	0.15934	0.266276	0.0637498	0.128642	0.152889	-0.347953	0.0439748	0.0817031	0.268095	0.0879052	0.348825	0.217097	0.194362	0.955018
MTX1	ENSG00000173171.14	chr1	155208699	155213824	5126	+	1.02838	0.795812	0.907277	1.52003	1.06288	0.429286	0.434184	0.755102	0.458107	0.51917	0.895023	0.245755	0.691608	0.857099	0.672371	1.17705	1.1998	1.29616	1.22434	-0.611508	0.00312556	0.00919692	-0.396938	0.0341175	0.229709	0.122149	0.492204	0.984619
AC234582.1	ENSG00000236263.1	chr1	155211151	155213819	2669	-	0.247512	-0.566523	-0.73933	-1.49186	-0.637551	0.56818	0.417492	1.414	1.41704	0.954178	0.861521	0.429353	-0.278109	-0.771128	0.060409	0.130126	0.262166	0.482331	0.291541	1.78803	0.00284041	0.00851456	0.854483	0.142346	0.433779	1.09394	0.074984	0.91812
GBAP1	ENSG00000160766.14	chr1	155213821	155227422	13602	-	0.511178	0.747593	0.798845	0.798656	0.714068	1.2409	1.00825	1.15927	1.1988	1.15181	1.09022	1.1575	0.594752	0.699649	0.88553	1.04343	0.828426	0.97462	0.948826	0.387848	0.0112687	0.0265051	0.17633	0.222775	0.529542	0.200746	0.199082	0.955848
GBA	ENSG00000177628.16	chr1	155234452	155244699	10248	-	1.86024	2.4232	2.28946	2.46621	2.25977	2.48957	2.10281	2.56638	2.41347	2.39306	2.30056	2.37008	2.45883	2.32742	2.36422	2.77349	2.51223	2.77056	2.68543	0.0784362	0.561513	0.649433	0.110414	0.415953	0.705577	0.391836	0.012546	0.817595
SCAMP3	ENSG00000116521.11	chr1	155255979	155262430	6452	-	2.1059	2.20428	1.96706	2.20455	2.12045	2.42406	2.18205	2.71775	2.26356	2.39686	2.18436	2.14908	2.18987	2.05898	2.14557	2.38106	2.46459	2.62905	2.49157	0.210127	0.0803175	0.134908	0.0184716	0.87442	0.952131	0.321083	0.0168287	0.83612
CLK2	ENSG00000176444.19	chr1	155262868	155278491	15624	-	1.65198	1.93664	1.75067	2.14261	1.87048	2.41254	2.76388	2.57166	2.43	2.54452	2.491	2.1956	2.03609	2.14603	2.21718	2.10016	2.04257	1.98767	2.04347	0.624848	0.000101072	0.000562056	0.350286	0.0126025	0.143736	0.132957	0.348042	0.972809
HCN3	ENSG00000143630.10	chr1	155277463	155289848	12386	+	-0.840384	-1.05156	-1.45748	-0.992985	-1.0856	-0.690387	-1.02943	-0.942652	-1.48341	-1.03647	-1.60545	-1.59691	-1.12497	-2.16145	-1.62219	-1.24082	-1.19126	-1.09033	-1.17414	-0.0162825	0.944429	0.960514	-0.574907	0.0354996	0.234081	-0.158893	0.542553	0.986647
FDPS	ENSG00000160752.15	chr1	155308748	155320666	11919	+	3.64383	4.15242	3.59377	3.335	3.68125	3.62613	3.5441	3.77361	4.15368	3.77438	2.54573	2.55947	2.99822	2.99573	2.77479	3.84595	3.66523	3.80927	3.77348	0.0223723	0.894181	0.92308	-0.922782	7.25985e-05	0.0117435	0.0388213	0.831002	0.993369
RUSC1-AS1	ENSG00000225855.7	chr1	155316863	155324176	7314	-	-0.270382	-0.533154	-0.355399	-0.183867	-0.3357	-0.355995	-0.471102	-0.461774	-0.862746	-0.537904	0.202646	0.301348	-0.301485	-0.229656	-0.0067869	0.0767663	0.000608101	-0.772426	-0.231684	-0.264147	0.258475	0.351277	0.333332	0.130911	0.418124	0.0608399	0.798696	0.992919
RUSC1	ENSG00000160753.16	chr1	155320894	155331114	10221	+	1.00485	1.17719	1.07782	1.17926	1.10978	1.69928	1.60633	1.71287	1.51775	1.63406	1.23597	1.25239	0.992455	0.991042	1.11796	1.28339	1.41207	1.47643	1.39063	0.468198	0.000108537	0.000594649	0.0045338	0.962994	0.985434	0.233728	0.0351306	0.908054
ASH1L	ENSG00000116539.14	chr1	155335268	155563162	227895	-	3.44494	3.11693	3.4199	3.20542	3.2968	2.88826	2.9555	2.75399	2.65367	2.81285	3.34805	3.43272	3.2347	3.50285	3.37958	3.09824	3.36715	3.12637	3.19725	-0.548758	7.08476e-05	0.000421349	0.0752397	0.478378	0.750677	-0.150228	0.197695	0.955848
DAP3P1	ENSG00000225082.2	chr1	155586644	155602197	15554	+	0.876385	1.04939	0.991456	0.61074	0.881994	2.73763	3.15668	3.44995	2.99172	3.084	0.81614	1.04534	0.917749	0.952207	0.932858	-0.552906	-0.062995	-0.0915194	-0.235807	2.36455	1.66359e-07	4.59019e-06	0.0422725	0.900807	0.962164	-1.65521	0.00239207	0.683835
AL353807.3	ENSG00000246203.2	chr1	155614726	155660245	45520	-	-0.257649	-0.0440292	-0.108608	-0.44975	-0.215009	-0.141543	-0.118738	0.103613	0.143442	-0.00330642	0.270409	-0.209413	-0.544541	0.0472853	-0.109065	0.0520352	-0.602625	-0.067049	-0.205879	0.145844	0.499704	0.592917	0.0906607	0.67634	0.863	-0.0347204	0.884779	0.997777
YY1AP1	ENSG00000163374.19	chr1	155659443	155689000	29558	-	2.71868	2.87309	2.62241	2.7412	2.73885	2.92533	2.95936	2.93471	2.99942	2.9547	2.9524	2.86285	2.74923	2.89404	2.86463	2.88167	2.87639	2.99267	2.91691	0.150655	0.0543354	0.0973164	0.11625	0.129661	0.416105	0.126573	0.126807	0.926648
DAP3	ENSG00000132676.16	chr1	155687960	155739010	51051	+	2.83823	2.97971	2.96782	2.7209	2.87667	3.30207	3.32595	3.53185	3.37177	3.38291	3.13833	3.17193	2.89054	3.0316	3.0581	2.85592	3.0749	3.01713	2.98265	0.441444	0.000101136	0.00056208	0.172597	0.0650857	0.304874	0.0532988	0.581783	0.989313
GON4L	ENSG00000116580.18	chr1	155749662	155859400	109739	-	2.33183	2.41627	2.33379	2.47967	2.39039	2.44572	2.51198	2.5377	2.27648	2.44297	2.65016	2.62912	2.52268	2.46384	2.56645	2.58611	2.51068	2.53788	2.54489	-0.0111538	0.876221	0.909752	0.168883	0.0287391	0.210825	0.104403	0.188448	0.947897
SYT11	ENSG00000132718.9	chr1	155859567	155885199	25633	+	-0.410447	0.085649	-0.675704	0.278484	-0.180505	0.2862	-0.153656	-0.370609	-0.671732	-0.227449	1.01004	0.967129	1.16207	1.03983	1.04477	-0.015123	0.0179643	-0.0551671	-0.017442	-0.0868038	0.693525	0.764804	1.24475	6.18546e-06	0.003764	0.124439	0.592926	0.989313
RIT1	ENSG00000143622.11	chr1	155897808	155911404	13597	-	2.48051	2.53103	2.4968	2.19786	2.42655	2.66149	2.62794	2.54389	2.89283	2.68154	2.49316	2.42772	2.32449	2.52009	2.44136	2.27715	2.15987	2.08821	2.17508	0.185852	0.0822844	0.137542	0.000713405	0.994494	0.997587	-0.306034	0.0159724	0.828663
KHDC4	ENSG00000132680.11	chr1	155913045	155934413	21369	-	2.60004	2.66497	2.62804	2.65916	2.63805	2.86333	2.92991	2.86309	2.98096	2.90932	2.77289	2.69791	2.9096	2.60595	2.74659	2.76352	2.67394	2.67578	2.70441	0.207728	0.0144882	0.032636	0.103362	0.193919	0.495817	0.0168856	0.841	0.994921
ARHGEF2	ENSG00000116584.20	chr1	155946851	156007070	60220	-	1.8075	1.86627	1.3687	1.71711	1.68989	1.31699	1.42363	1.15315	1.67811	1.39297	1.44028	1.21255	1.7282	1.39757	1.44465	1.95014	1.72618	2.06624	1.91419	-0.369012	0.0188291	0.04059	-0.256548	0.0861697	0.346244	0.17027	0.265273	0.963609
AL355388.1	ENSG00000273002.1	chr1	155978799	155982986	4188	+	-3.18561	-1.37587	-2.16224	-2.34513	-2.26721	-3.12744	-3.54252	-3.45234	-4.07744	-3.54993	-2.54771	-2.08035	-2.20317	-2.69619	-2.38186	-1.53357	-2.41489	-1.56915	-1.8392	-2.04035	0.00603514	0.0158854	-0.0617957	0.903757	0.962735	0.575489	0.270795	0.964394
SSR2	ENSG00000163479.14	chr1	156009048	156020951	11904	-	2.06144	2.35093	2.03279	2.47758	2.23069	2.49522	2.55187	2.75201	2.55686	2.58899	2.34568	2.18158	2.39692	2.43861	2.3407	2.4204	2.50697	2.55134	2.4929	0.29711	0.00940687	0.0228233	0.104932	0.318085	0.630466	0.214809	0.066991	0.91812
UBQLN4	ENSG00000160803.8	chr1	156035299	156053798	18500	-	1.95921	1.96411	1.73701	2.04281	1.92579	2.00097	2.054	2.12108	2.22159	2.09941	2.31285	2.05888	2.26688	1.72518	2.09095	2.28701	2.05833	2.20992	2.18509	0.105777	0.385045	0.481928	0.165135	0.181316	0.481139	0.210824	0.116471	0.926648
LAMTOR2	ENSG00000116586.12	chr1	156054782	156058506	3725	+	1.23191	1.60943	0.931327	1.53184	1.32613	1.70978	1.58073	1.5624	1.84923	1.67553	1.9033	1.39628	1.37748	1.63665	1.57843	0.986679	1.11132	1.43238	1.17679	0.290784	0.12138	0.189415	0.248564	0.184251	0.484574	-0.208011	0.329284	0.969801
RAB25	ENSG00000132698.15	chr1	156061160	156070504	9345	+	4.15447	4.34553	3.98954	4.37905	4.21715	4.05366	4.14001	4.16361	4.2842	4.16037	4.03133	3.81845	4.32499	4.33838	4.12829	4.31361	4.21635	4.64306	4.39101	-0.122745	0.366667	0.464384	-0.0981895	0.468065	0.744974	0.124155	0.39139	0.983555
LMNA	ENSG00000160789.22	chr1	156082573	156140089	57517	+	3.26098	3.57995	3.15209	3.52531	3.37958	3.82364	3.63251	3.97147	3.83099	3.81465	3.18118	3.12262	3.31176	3.12748	3.18576	3.58857	3.29581	3.55823	3.48087	0.370853	0.00202421	0.00647008	-0.20183	0.0631824	0.300263	0.0507739	0.647492	0.989756
SEMA4A	ENSG00000196189.13	chr1	156147366	156177752	30387	+	-1.65506	-1.91919	-2.06775	-1.47985	-1.78046	-2.1773	-2.69535	-3.04449	-2.37155	-2.57217	-2.34421	-2.73118	-1.56705	-1.93706	-2.14487	-2.38013	-1.86623	-1.42343	-1.88993	-0.911138	0.0118729	0.0276313	-0.397944	0.198487	0.500882	-0.181901	0.568545	0.989313
SLC25A44	ENSG00000160785.13	chr1	156193932	156212796	18865	+	0.393949	0.650213	0.651995	0.567889	0.566011	1.25876	1.30969	1.54366	1.51365	1.40644	0.915056	0.790589	0.683127	0.696167	0.771235	0.62397	0.993136	1.04423	0.887111	0.783282	3.16216e-06	3.76601e-05	0.205615	0.101592	0.374782	0.273709	0.0464688	0.91812
PAQR6	ENSG00000160781.17	chr1	156243320	156248117	4798	-	-1.18715	-0.551995	-0.926338	-0.464647	-0.782533	0.0212546	0.0353823	0.263404	0.422392	0.185608	-0.299264	-0.989685	-1.13844	-1.52471	-0.988026	-1.44399	-1.03565	-1.00685	-1.16216	0.964685	0.00102626	0.00368906	-0.195275	0.493169	0.760952	-0.447199	0.175643	0.93914
SMG5	ENSG00000198952.8	chr1	156249224	156282825	33602	-	3.04745	3.17466	3.05364	3.1817	3.11436	3.25089	3.19888	3.45054	3.34837	3.31217	3.18491	3.10042	3.15171	2.79853	3.05889	3.19173	2.97023	3.21717	3.12638	0.133196	0.14755	0.222827	-0.0606395	0.501415	0.765809	-0.0372984	0.700534	0.992919
TMEM79	ENSG00000163472.19	chr1	156282935	156293185	10251	+	0.257957	0.160525	-0.141733	-0.00520124	0.0678867	0.11472	-0.132525	0.325797	0.718557	0.256637	-1.06022	-0.180061	0.353882	-0.0833095	-0.242428	-0.223424	-0.70713	0.270047	-0.220169	0.0984365	0.724769	0.790933	-0.350045	0.249107	0.558129	-0.357982	0.280542	0.96671
CCT3	ENSG00000163468.15	chr1	156308968	156367873	58906	-	4.78736	4.81075	4.83004	4.69354	4.78042	4.94992	4.88385	5.03148	4.96842	4.95842	4.73518	4.64747	4.57951	4.67477	4.65923	4.85307	4.8054	4.9531	4.87052	0.113369	0.100257	0.16197	-0.129446	0.0636941	0.30135	0.0392392	0.583803	0.989313
MEF2D	ENSG00000116604.18	chr1	156463727	156500779	37053	-	1.40785	1.43739	1.12669	1.47347	1.36135	1.60332	1.73342	1.77573	1.90231	1.75369	1.37433	1.19365	1.53091	1.44441	1.38582	1.25807	1.47296	1.40091	1.37731	0.324308	0.00735835	0.018698	0.0141956	0.89774	0.961335	-0.0399989	0.739883	0.992919
IQGAP3	ENSG00000183856.11	chr1	156525405	156572604	47200	-	2.50931	2.49891	2.45459	2.47349	2.48408	2.17985	2.08922	2.2185	1.11894	1.90163	1.8956	2.3673	1.76016	1.08931	1.77809	2.40904	2.78097	2.41717	2.53573	-0.640171	0.0119763	0.0278415	-0.708836	0.00665644	0.104757	-0.0018802	0.993714	0.999476
GPATCH4	ENSG00000160818.17	chr1	156594301	156601496	7196	-	1.52446	1.552	1.69816	1.34886	1.53087	0.653436	0.178524	0.732363	0.149613	0.428484	1.57905	1.11355	1.63127	1.25006	1.39348	1.62549	1.36261	1.70828	1.56546	-1.17973	2.17123e-06	2.85167e-05	-0.140796	0.344058	0.652543	-0.0140882	0.928466	0.998327
AL590666.2	ENSG00000229953.1	chr1	156646507	156661424	14918	-	1.26528	1.43257	1.21263	1.332	1.31062	0.798518	1.19349	1.18336	0.93311	1.02712	1.9059	1.47207	1.88318	1.10595	1.59178	1.51402	0.995543	1.61676	1.37544	-0.3658	0.138082	0.211121	0.302404	0.179643	0.479863	0.0236204	0.923366	0.998327
ISG20L2	ENSG00000143319.17	chr1	156721891	156728766	6876	-	1.86428	1.73384	1.74109	1.93612	1.81883	2.11747	2.01778	2.24948	1.60378	1.99713	2.26224	2.03351	1.86395	1.67257	1.95807	1.8486	2.02129	2.0351	1.96833	0.118775	0.382788	0.479855	0.136518	0.317798	0.630122	0.097612	0.506294	0.984769
RRNAD1	ENSG00000143303.12	chr1	156728442	156736960	8519	+	0.0087986	-0.23885	0.0649354	0.330744	0.041407	0.608225	0.386406	0.925132	0.484472	0.601059	0.914991	0.685704	0.559309	0.368857	0.632215	0.428089	0.669223	0.402479	0.49993	0.514127	0.00823032	0.0204741	0.6136	0.00228223	0.0664342	0.426328	0.0356024	0.908054
MRPL24	ENSG00000143314.12	chr1	156737303	156741590	4288	-	2.64761	2.51003	2.70271	2.71218	2.64313	2.2993	2.18321	2.3282	2.25922	2.26748	2.13055	1.953	2.33133	2.22421	2.15977	2.66437	2.50252	2.78856	2.65182	-0.44241	0.00108747	0.00386343	-0.493506	0.000454015	0.0299065	-0.0377518	0.74817	0.992919
HDGF	ENSG00000143321.19	chr1	156742109	156766925	24817	-	4.64623	5.012	4.66149	4.76628	4.7715	4.69192	4.69229	4.84306	4.8244	4.76292	4.15421	4.01764	4.48214	4.40518	4.26479	4.93059	4.84071	4.87365	4.88165	-0.073543	0.499805	0.592981	-0.515704	0.000185974	0.0188616	0.0592454	0.613531	0.989313
PRCC	ENSG00000143294.15	chr1	156750610	156800815	50206	+	1.88089	1.87789	1.7004	1.96827	1.85687	1.80617	1.82342	1.71471	1.54323	1.72188	2.13744	2.34664	2.01716	1.96713	2.11709	1.94583	2.19707	1.98408	2.04233	-0.196424	0.0861228	0.142967	0.253485	0.025776	0.201957	0.132138	0.258132	0.963609
SH2D2A	ENSG00000027869.12	chr1	156806243	156816848	10606	-	-2.14446	-2.48088	-3.21286	-1.65092	-2.37228	-4.28919	-3.36491	-2.89579	-2.39472	-3.23615	-2.18391	-2.70681	-1.84463	-2.41148	-2.28671	-2.32612	-1.49097	-2.07278	-1.96329	-1.54162	0.0327321	0.0640397	0.122413	0.824257	0.929471	0.447661	0.436771	0.983555
ARHGEF11	ENSG00000132694.19	chr1	156934840	157045742	110903	-	1.67948	1.71315	1.57743	1.8838	1.71346	2.13783	1.9755	2.23387	1.93665	2.07096	2.12414	2.01653	2.02499	1.44327	1.90223	1.95642	1.69018	1.98136	1.87599	0.295239	0.029833	0.0592717	0.188182	0.150653	0.445734	0.115049	0.407574	0.983555
ETV3	ENSG00000117036.12	chr1	157121191	157138474	17284	-	2.22152	2.34795	2.02646	2.13727	2.1833	2.46987	2.42772	2.46611	2.42837	2.44802	2.34211	2.07972	2.13322	2.18071	2.18394	2.23948	2.1007	2.23695	2.19237	0.198063	0.0247256	0.0507744	-0.0102463	0.900875	0.962164	-0.0438373	0.62456	0.989313
KIRREL1	ENSG00000183853.18	chr1	157993273	158100262	106990	+	-0.550588	-0.899452	-1.1874	-1.21458	-0.963006	-0.669351	-1.05141	-1.66427	-2.58891	-1.49349	-0.797694	-0.489504	-1.00159	-1.15078	-0.859893	-0.186342	-0.309116	-0.758035	-0.417831	-0.60208	0.0813239	0.136222	0.0755097	0.800961	0.920871	0.483687	0.12859	0.926648
IFI16	ENSG00000163565.19	chr1	158999968	159055155	55188	+	3.87717	3.84894	3.6976	3.67858	3.77557	3.39911	3.58563	2.95352	3.16527	3.27588	3.94457	4.11621	3.50176	3.95944	3.8805	4.13243	4.10387	3.50677	3.91436	-0.563188	0.00314389	0.00923934	0.0955151	0.559487	0.800098	0.0873532	0.620717	0.989313
AIM2	ENSG00000163568.15	chr1	159062484	159147096	84613	-	-2.04	-0.70342	-0.34693	-1.5341	-1.15611	-1.63345	-2.17661	-2.48114	-1.78321	-2.0186	-1.76926	-1.87744	-2.6523	-1.80076	-2.02494	-1.21583	-0.602063	-1.82969	-1.21586	-1.02999	0.0528581	0.095164	-1.01172	0.056259	0.286777	-0.0712869	0.881566	0.997777
AL590560.3	ENSG00000272668.2	chr1	159854870	159867685	12816	+	-1.76755	-1.67258	-1.85709	-1.42864	-1.68146	-2.98403	-3.12812	-3.91108	-3.24434	-3.31689	-1.35949	-1.31498	-1.32226	-1.46262	-1.36484	-1.52814	-1.6073	-1.42462	-1.52002	-1.83078	1.17631e-06	1.83128e-05	0.329068	0.0752936	0.325653	0.124625	0.525296	0.986647
CFAP45	ENSG00000213085.10	chr1	159872364	159900165	27802	-	-0.326254	0.961403	1.15862	-0.113893	0.419968	0.37297	0.0743287	-0.609788	-0.606723	-0.192303	-0.914461	-1.90557	-0.392462	-0.951811	-1.04108	-0.279127	0.140088	-0.606389	-0.248476	-0.645743	0.103779	0.166692	-1.5109	0.00314638	0.0743208	-0.719401	0.103199	0.923623
TAGLN2	ENSG00000158710.15	chr1	159918107	159925507	7401	-	6.32946	6.40077	5.9778	6.27168	6.24493	6.57801	6.61991	6.76678	6.6079	6.64315	6.37817	6.15332	6.45249	6.51706	6.37526	6.28788	6.37923	6.54325	6.40345	0.334255	0.00468243	0.012907	0.122991	0.243548	0.552316	0.108379	0.337773	0.971927
IGSF9	ENSG00000085552.17	chr1	159927039	159945613	18575	-	-0.218945	0.0837285	-0.672286	0.467754	-0.0849371	-0.820107	-1.3877	-0.971617	-0.582032	-0.940363	-0.0128448	-0.0162493	0.56757	0.362885	0.22534	-0.0891891	-0.339058	0.336901	-0.0304485	-0.945032	0.00257085	0.0078682	0.312186	0.184303	0.484612	0.0125956	0.960842	0.998327
LINC01133	ENSG00000224259.7	chr1	159958035	159984750	26716	+	3.01404	2.98767	2.75267	3.08591	2.96007	2.51987	2.26098	2.46466	2.75715	2.50066	2.49235	2.70034	3.16627	3.45281	2.95294	2.94657	2.86766	3.43675	3.08366	-0.532076	0.0145207	0.0326979	-0.0231734	0.903012	0.962735	0.0715311	0.726981	0.992919
AL121987.1	ENSG00000225279.2	chr1	160062461	160080769	18309	+	-1.88833	-2.72221	-2.30983	-2.61098	-2.38284	0.226112	-0.279916	-0.814473	-0.088871	-0.239287	-2.19315	-1.55597	-2.24912	-1.6491	-1.91183	-2.43041	-3.72288	-3.11781	-3.09037	2.48244	3.45448e-05	0.00023721	0.578891	0.273252	0.584381	-1.35843	0.0716552	0.91812
KCNJ9	ENSG00000162728.5	chr1	160081538	160090563	9026	+	-5.03949	-4.03882	-3.62644	-5.03949	-4.43606	-2.22039	-3.5564	-3.14745	-2.12822	-2.76311	-3.76718	-4.45582	-4.12208	-4.42127	-4.19159	-5.03949	-5.03949	-4.43442	-4.8378	2.64376	0.00141025	0.0048212	0.761573	0.349056	0.656354	-0.758601	0.452713	0.983555
IGSF8	ENSG00000162729.14	chr1	160091340	160098943	7604	-	0.778256	0.944227	0.473208	1.45404	0.912433	1.45232	1.14902	1.73872	1.51736	1.46436	1.35678	1.09667	1.12032	0.634518	1.05207	1.17898	0.523181	1.15862	0.953593	0.497326	0.0278603	0.0560839	0.155265	0.479904	0.75174	0.009506	0.968504	0.998327
PEA15	ENSG00000162734.13	chr1	160205380	160215376	9997	+	2.49676	2.28092	2.90796	1.47767	2.29083	2.42441	2.63963	2.31079	2.68498	2.51495	2.32164	1.8653	1.52701	2.03681	1.93769	1.74539	1.68973	1.77377	1.7363	0.151269	0.506698	0.599099	-0.378883	0.126982	0.414133	-0.61996	0.0327804	0.908054
COPA	ENSG00000122218.16	chr1	160288594	160343273	54680	-	4.28136	4.31492	4.23413	4.28108	4.27787	4.31089	4.26718	4.32634	4.34704	4.31286	3.93318	3.86728	4.25431	4.25522	4.0775	4.42381	4.41989	4.51693	4.45354	-0.0296981	0.751971	0.812088	-0.208489	0.0380785	0.242333	0.124924	0.228857	0.963609
NCSTN	ENSG00000162736.17	chr1	160343316	160358952	15637	+	2.82428	2.77759	2.59664	2.88636	2.77122	2.87808	2.86626	2.78476	2.93484	2.86598	2.8443	2.95564	2.75814	3.15108	2.92729	2.85471	2.98824	3.03588	2.95961	0.0294447	0.764558	0.822277	0.143213	0.155529	0.453313	0.135828	0.209578	0.957762
VANGL2	ENSG00000162738.6	chr1	160400564	160428670	28107	+	-2.98914	-1.68736	-1.729	-0.480581	-1.72152	-3.14795	-2.3566	-2.97258	-2.28303	-2.69004	-2.65309	-2.07059	-2.21935	-2.72232	-2.41634	-1.22631	-2.19975	-1.33319	-1.58642	-1.02846	0.0580252	0.102687	-0.652328	0.189832	0.491166	0.209633	0.651074	0.989756
SLAMF6	ENSG00000162739.14	chr1	160485030	160523262	38233	-	-2.28101	-1.96522	-1.71573	-1.92872	-1.97267	-2.5014	-2.37539	-3.03235	-2.33442	-2.56089	-2.0344	-0.84434	-1.12018	-0.944885	-1.23595	-0.224624	-1.41878	-1.28566	-0.976357	-0.754129	0.130343	0.201311	0.812407	0.0539555	0.28075	1.09331	0.0157158	0.828663
AL138930.1	ENSG00000234425.1	chr1	160537073	160571458	34386	+	2.19872	1.49536	1.99762	3.16407	2.21394	0.301546	-0.428367	0.595159	1.04299	0.377833	0.521424	1.32704	2.22393	2.42439	1.6242	2.7049	2.22275	2.78888	2.57217	-2.05568	0.00151161	0.00510118	-0.629596	0.152615	0.449164	0.350635	0.391057	0.983555
ITLN1	ENSG00000179914.5	chr1	160876540	160885180	8641	-	-1.14577	4.21056	3.68958	7.36562	3.53	1.89398	3.21296	5.306	6.60543	4.25459	-0.228828	0.495088	3.92167	4.58771	2.19391	-1.00179	-1.65534	3.84439	0.395753	0.843401	0.559404	0.647638	-1.19262	0.506049	0.768697	-3.12058	0.299526	0.967761
ITLN2	ENSG00000158764.7	chr1	160945025	160954809	9785	-	-3.17362	-0.779328	-1.24519	2.55872	-0.659856	-1.07259	-0.504744	0.816789	1.96982	0.302319	-2.41507	-2.105	-0.59076	-0.513501	-1.40608	-3.11871	-3.68738	-0.63519	-2.48043	1.30232	0.220836	0.309234	-0.506666	0.698008	0.874548	-2.31017	0.240887	0.963609
USF1	ENSG00000158773.14	chr1	161039251	161045977	6727	-	2.0609	2.37873	2.37256	2.49676	2.32724	2.49462	2.53595	2.71165	2.9328	2.66875	2.4594	2.63659	2.22419	2.42764	2.43695	2.59143	2.26979	2.46635	2.44252	0.283722	0.0414407	0.0779009	0.110659	0.408569	0.699943	0.0802245	0.579092	0.989313
ARHGAP30	ENSG00000186517.14	chr1	161046946	161069970	23025	-	-1.03117	-0.915099	-1.85216	-0.546916	-1.08633	-0.0859146	-1.03044	-0.495368	-0.0214506	-0.408293	-1.99186	-2.22465	-1.14796	-1.04646	-1.60273	-0.655769	-0.806773	-1.3462	-0.936247	0.619899	0.0678817	0.11705	-0.5684	0.143688	0.4346	0.106922	0.77345	0.992919
NECTIN4	ENSG00000143217.9	chr1	161070998	161089558	18561	-	1.71931	2.31979	1.60774	2.52736	2.04355	1.80624	1.45433	1.43402	1.52043	1.55375	1.85925	2.02571	2.46912	2.14572	2.12495	2.4117	1.94033	2.27796	2.21	-0.545183	0.0164232	0.0362598	0.0850538	0.66169	0.855238	0.131834	0.530329	0.986647
PFDN2	ENSG00000143256.5	chr1	161100556	161118055	17500	-	3.84552	3.96817	3.87677	3.78918	3.86991	3.84736	3.84153	4.15666	3.91455	3.94003	3.94922	3.97248	3.77031	4.07263	3.94116	4.12126	4.2075	3.92734	4.08536	0.00133646	0.990408	0.994524	0.0575277	0.604971	0.825689	0.164923	0.176317	0.940252
NIT1	ENSG00000158793.14	chr1	161118086	161125445	7360	+	0.769515	0.903597	0.500886	0.60386	0.694464	1.03007	0.897416	0.950882	1.12127	0.99991	0.807128	0.974417	0.929193	0.629491	0.835057	0.58307	0.5419	0.795537	0.640169	0.233987	0.0741739	0.126265	0.129991	0.3113	0.622942	-0.114992	0.420646	0.983555
DEDD	ENSG00000158796.17	chr1	161120974	161132688	11715	-	1.54233	1.34405	1.09026	1.48883	1.36637	0.845464	0.68768	1.02492	0.82262	0.845172	1.22148	1.58684	1.56731	1.59721	1.49321	1.57413	1.3346	1.57123	1.49332	-0.605728	0.000662751	0.00258004	0.108509	0.422216	0.711484	0.0731942	0.616536	0.989313
UFC1	ENSG00000143222.12	chr1	161152776	161158856	6081	+	3.3703	3.40547	3.29392	3.00807	3.26944	3.03007	3.05457	3.43088	3.37101	3.22163	2.52225	2.61557	3.02102	3.10243	2.81532	3.15048	3.44609	3.48388	3.36015	-0.125285	0.406378	0.503159	-0.475859	0.00649416	0.103181	0.0307075	0.847678	0.994953
USP21	ENSG00000143258.16	chr1	161159450	161165723	6274	+	0.542923	0.249903	0.194231	0.91584	0.475724	-0.619779	-0.74251	-0.52147	-0.813433	-0.674298	0.751541	0.639086	0.460879	0.462318	0.578456	0.640783	0.137393	0.620415	0.466197	-1.24326	8.91386e-06	8.35119e-05	0.101986	0.53426	0.786098	-0.0496343	0.783676	0.992919
B4GALT3	ENSG00000158850.15	chr1	161171310	161177968	6659	-	0.495419	0.658089	0.282496	0.774948	0.552738	1.1613	0.395603	0.941838	0.931651	0.857598	0.717697	0.667929	0.397477	0.593441	0.594136	0.764772	0.769345	0.844443	0.792853	0.240489	0.148392	0.223804	0.0331073	0.84134	0.937231	0.19451	0.276277	0.96588
NDUFS2	ENSG00000158864.13	chr1	161197104	161214723	17620	+	1.59942	1.71233	1.63353	1.7439	1.67229	1.21572	1.18284	1.52999	1.42842	1.33924	1.4602	1.49995	1.65408	1.49085	1.52627	1.60367	1.49619	1.81999	1.63995	-0.401776	0.000647	0.00252922	-0.152193	0.123447	0.409643	-0.0812325	0.432579	0.983555
SDHC	ENSG00000143252.16	chr1	161314381	161363206	48826	+	3.27272	3.57707	3.53275	3.68491	3.51686	3.49071	3.34173	3.50134	3.49064	3.4561	3.1503	3.20874	3.13966	3.18957	3.17207	3.48954	3.499	3.66707	3.55187	-0.119444	0.21034	0.297799	-0.348245	0.00185125	0.0590374	-0.00856401	0.93175	0.998327
AL592295.6	ENSG00000288670.1	chr1	161368022	161371964	3943	+	1.35098	1.15657	0.812362	1.61719	1.23427	1.26892	0.981843	1.22225	1.07567	1.13717	0.798075	0.728864	0.821581	0.8864	0.80873	1.46963	1.17175	1.38559	1.34232	-0.166921	0.315466	0.411698	-0.449741	0.0164711	0.163673	0.0618795	0.720738	0.992919
AL592295.3	ENSG00000283360.1	chr1	161403409	161470523	67115	-	-0.75789	-1.75518	-2.75585	-0.791173	-1.51502	-1.02046	-1.83157	-1.36245	-1.3604	-1.39372	0.491006	-0.299589	-0.881578	-0.216113	-0.226569	-2.75585	0.251115	0.296342	-0.736131	0.270257	0.801656	0.852915	1.79545	0.071115	0.318189	0.620195	0.577763	0.989313
DUSP12	ENSG00000081721.12	chr1	161749758	161757238	7481	+	1.24358	1.55553	1.46761	1.69168	1.4896	1.20315	1.42029	1.30529	1.11205	1.2602	1.45479	1.53252	1.58721	1.41772	1.49806	1.78066	1.66636	1.24929	1.56544	-0.281543	0.0824919	0.137782	0.0150177	0.919673	0.969679	0.0420873	0.793887	0.992919
ATF6	ENSG00000118217.6	chr1	161766320	161964070	197751	+	2.67251	2.84556	2.67438	2.72476	2.7293	2.72957	2.60326	2.67308	2.94146	2.73684	2.38654	2.2098	2.7722	2.7993	2.54196	2.93475	2.93415	2.83678	2.90189	-0.0582704	0.644555	0.722777	-0.197142	0.133055	0.421703	0.121994	0.373744	0.97981
NOS1AP	ENSG00000198929.13	chr1	162069691	162370475	300785	+	-0.44808	-0.918177	-0.627032	-0.850269	-0.710889	0.215139	0.133532	0.173619	-0.780424	-0.0645337	0.135571	-0.0876736	0.0503538	-0.187943	-0.0224232	-0.0715982	-0.00874982	-0.407926	-0.162758	0.597778	0.0116094	0.0271417	0.686922	0.00452946	0.0901726	0.496893	0.0444651	0.91812
UHMK1	ENSG00000152332.16	chr1	162497251	162529631	32381	+	3.64877	3.8811	3.82987	3.67365	3.75835	3.85197	3.7872	3.95915	3.78599	3.84607	3.92435	3.95107	3.59787	3.64099	3.77857	3.81265	3.63762	3.75224	3.73417	0.0228984	0.792909	0.845862	0.0120238	0.890248	0.95811	-0.0752925	0.427975	0.983555
UAP1	ENSG00000117143.13	chr1	162561506	162599842	38337	+	4.20191	4.10975	3.98573	4.19532	4.12318	4.64864	4.63418	4.63426	4.51415	4.60781	4.13849	4.09205	4.0377	4.19171	4.11499	4.12738	4.29877	4.31964	4.2486	0.420217	3.32237e-05	0.000230366	-0.0173392	0.818588	0.927117	0.073764	0.371326	0.97981
DDR2	ENSG00000162733.19	chr1	162631373	162787405	156033	+	-2.48249	-2.43952	-2.34691	-2.48507	-2.4385	-2.14523	-1.56899	-1.9366	-0.965511	-1.65408	-3.34497	-3.53724	-3.20155	-3.03075	-3.27863	-2.44278	-2.57922	-2.52732	-2.51644	0.736514	0.00654017	0.0169768	-0.911079	0.00714308	0.107426	-0.127752	0.660375	0.990117
HSD17B7	ENSG00000132196.15	chr1	162790702	162812817	22116	+	0.987504	1.40586	1.3232	1.07543	1.198	1.16642	0.934493	1.10033	1.33732	1.13464	0.407401	0.180781	1.08274	1.01095	0.670468	1.53353	1.45112	1.15587	1.38017	-0.128565	0.49007	0.584144	-0.540384	0.0123244	0.143154	0.139342	0.47851	0.983555
RGS5	ENSG00000143248.13	chr1	163111121	163321791	210671	-	-1.90609	-1.52493	-1.12763	0.656328	-0.975578	-1.98303	-1.93395	-1.22685	-2.59011	-1.93348	-3.06615	-2.69951	-1.81102	-1.60447	-2.29529	-2.04126	-2.13189	-2.39485	-2.18933	-0.983024	0.0637596	0.111188	-1.34056	0.021527	0.186001	-1.23773	0.0476464	0.91812
NUF2	ENSG00000143228.13	chr1	163266576	163355764	89189	+	1.48624	1.83048	1.40612	1.48353	1.55159	1.30094	1.3383	1.29241	0.353259	1.07123	1.21116	1.52636	1.05751	0.837108	1.15804	1.70911	2.06848	1.27154	1.68304	-0.537376	0.0259038	0.0527303	-0.404979	0.0784185	0.330729	0.0754333	0.736658	0.992919
PBX1	ENSG00000185630.19	chr1	164555584	164899296	343713	+	1.5568	0.970756	1.55536	1.64795	1.43272	1.05946	1.02302	1.03014	0.928965	1.0104	1.10049	1.59319	1.48176	1.7613	1.48419	1.3559	1.55683	1.48882	1.46718	-0.485623	0.00544708	0.0145991	0.0430644	0.776142	0.909826	-0.0155654	0.924256	0.998327
MGST3	ENSG00000143198.13	chr1	165631213	165661796	30584	+	2.4666	2.80821	2.46062	2.71922	2.61366	2.98405	2.82983	3.07292	3.09382	2.99515	2.4799	2.5614	2.64848	2.80956	2.62484	2.65766	2.59827	2.91133	2.72242	0.317454	0.00810799	0.0202284	0.00243933	0.981918	0.993266	0.0588647	0.613644	0.989313
ALDH9A1	ENSG00000143149.12	chr1	165662216	165698863	36648	-	2.85311	2.73322	2.94952	3.10528	2.91028	3.23767	3.17299	3.29889	3.12604	3.2089	3.2053	3.06995	2.86079	2.78632	2.98059	2.60078	2.79052	2.89228	2.76119	0.240078	0.030721	0.060715	0.0693362	0.508812	0.770671	-0.198028	0.100284	0.923109
TMCO1	ENSG00000143183.18	chr1	165724293	165827755	103463	-	3.39811	3.59858	3.4761	3.36901	3.46045	3.78019	3.6142	3.67951	3.78597	3.71497	3.55879	3.52455	3.28951	3.77661	3.53736	3.71765	3.60661	3.48203	3.60209	0.189809	0.0706187	0.121148	0.0673097	0.503099	0.766943	0.0910973	0.403209	0.983555
TMCO1-AS1	ENSG00000224358.1	chr1	165768929	165775176	6248	+	-0.634652	-0.749618	-0.126714	0.084198	-0.356696	-0.260632	-0.890117	-0.969672	-0.7952	-0.728905	0.0576877	0.4471	-0.0630248	-0.174594	0.0667923	-0.0317828	0.284222	0.11269	0.12171	-0.424897	0.127699	0.197898	0.469854	0.0629651	0.300263	0.478759	0.0758986	0.91812
UCK2	ENSG00000143179.16	chr1	165827614	165911618	84005	+	1.93119	1.8835	1.96433	2.20057	1.9949	1.51008	1.25294	1.60141	1.21744	1.39547	2.00842	1.85667	1.71644	1.64643	1.80699	1.96947	2.16528	2.16942	2.10139	-0.662762	1.24976e-05	0.00010892	-0.191042	0.0816937	0.336654	0.0579996	0.603094	0.989313
POGK	ENSG00000143157.12	chr1	166839447	166856359	16913	+	2.43841	2.21385	2.42297	2.28697	2.34055	1.7945	1.95018	1.96501	1.68507	1.84869	2.41581	2.36018	2.36753	2.4249	2.3921	2.27833	2.45942	2.54891	2.42889	-0.556936	1.12982e-05	0.000100683	0.0425482	0.628901	0.839509	0.0360124	0.704793	0.992919
TADA1	ENSG00000152382.6	chr1	166856510	166876264	19755	-	1.34014	0.889157	1.01598	1.39388	1.15979	0.805618	1.24953	0.931865	1.03964	1.00666	1.27134	1.28614	1.17396	1.20587	1.23433	1.52364	1.36324	1.2954	1.3941	-0.219621	0.141277	0.214882	0.0649606	0.642619	0.845058	0.187508	0.218533	0.961529
ILDR2	ENSG00000143195.13	chr1	166895711	166975540	79830	-	-4.49225	-4.30967	-4.65717	-4.00328	-4.36559	-5.25228	-4.31373	-3.27142	-3.57587	-4.10333	-4.03425	-4.96561	-5.54796	-5.11947	-4.91682	-5.21801	-4.08888	-4.26191	-4.52293	0.167143	0.736206	0.800066	-0.700284	0.219622	0.527053	-0.267658	0.641034	0.989756
GPA33	ENSG00000143167.12	chr1	167052836	167166479	113644	-	1.0071	0.740919	0.371287	1.49234	0.902912	0.731165	1.25062	1.27436	2.01828	1.31861	-0.518314	-1.07127	0.477563	1.06014	-0.0129697	0.258032	-0.132574	1.2036	0.44302	0.340207	0.361739	0.459554	-0.973638	0.0392235	0.245677	-0.518272	0.261183	0.963609
POU2F1	ENSG00000143190.23	chr1	167220876	167427345	206470	+	1.52022	1.67579	1.71445	1.73181	1.66057	1.18474	1.24869	1.10846	0.824716	1.09165	1.25828	1.32871	1.52437	1.63982	1.4378	1.66946	1.7208	1.51018	1.63348	-0.629366	3.60254e-05	0.000245399	-0.231345	0.0503548	0.272778	-0.0764403	0.524895	0.986647
CD247	ENSG00000198821.11	chr1	167430640	167518610	87971	-	-3.78951	-4.98063	-4.34433	-4.98063	-4.52378	-2.26007	-1.66197	-1.9716	-1.16858	-1.76555	-3.70831	-4.39696	-3.50687	-4.36241	-3.99364	-4.41196	-4.35635	-3.35573	-4.04135	3.83717	1.31302e-05	0.000112838	1.08856	0.157385	0.455107	0.925432	0.260088	0.963609
CREG1	ENSG00000143162.9	chr1	167529117	167553805	24689	-	3.65873	3.46887	3.36736	3.69268	3.54691	4.30774	4.36202	4.32402	4.06849	4.26557	4.18451	4.18329	4.12126	4.28913	4.19454	3.69221	3.75396	3.65765	3.70127	0.655101	1.34697e-06	2.01086e-05	0.639157	1.852e-06	0.00240314	0.102467	0.304429	0.967761
MPZL1	ENSG00000197965.12	chr1	167721192	167791919	70728	+	3.33627	3.13326	3.42607	2.93504	3.20766	3.10144	3.34473	3.07691	3.25519	3.19457	3.24292	3.14285	3.00747	3.13398	3.1318	3.04948	3.28907	3.13208	3.15688	-0.0784243	0.479904	0.574276	-0.0850971	0.444208	0.730007	-0.103196	0.392003	0.983555
ADCY10	ENSG00000143199.18	chr1	167809386	167914215	104830	-	-3.44216	-3.00081	-3.1447	-3.08987	-3.16938	0.763743	0.694005	1.28418	1.58806	1.0825	-2.49109	-2.88973	-3.02912	-3.70918	-3.02978	-3.16779	-3.0328	-3.54204	-3.24754	4.39192	3.26392e-09	3.08961e-07	0.175255	0.728997	0.888918	-0.130284	0.818893	0.992919
MPC2	ENSG00000143158.11	chr1	167916675	167937072	20398	-	3.65338	3.82823	3.9826	3.73578	3.8	4.16725	3.95675	4.3693	4.10105	4.14858	3.44062	3.63671	3.53675	3.74892	3.59075	3.92047	3.89637	3.8513	3.88938	0.286279	0.0101663	0.0243247	-0.218179	0.0458789	0.26215	0.0416056	0.703846	0.992919
DCAF6	ENSG00000143164.15	chr1	167935783	168075843	140061	+	4.11793	4.11851	3.95706	3.97832	4.04295	3.94209	3.97263	3.88852	3.99209	3.94883	3.6334	3.92845	4.02264	4.14738	3.93297	4.20428	4.19264	4.14337	4.18009	-0.159069	0.12658	0.196426	-0.118505	0.247346	0.557145	0.0862764	0.430115	0.983555
GPR161	ENSG00000143147.14	chr1	168079543	168137667	58125	-	-3.4853	-5.87152	-4.77107	-3.95991	-4.52195	-4.93902	-4.57205	-4.19502	-4.1924	-4.47462	-4.70884	-3.75977	-4.76906	-5.40733	-4.66125	-3.69186	-4.79438	-4.24052	-4.24225	0.0582998	0.925057	0.947315	-0.119251	0.851375	0.942174	0.389646	0.549737	0.986647
TIPRL	ENSG00000143155.13	chr1	168178962	168202109	23148	+	3.30549	3.30662	3.27619	2.94069	3.20725	3.11959	2.97645	3.14184	2.88483	3.03068	3.1954	3.25079	3.07914	3.17462	3.17499	3.21749	3.18843	3.17729	3.1944	-0.245082	0.0163999	0.0362272	-0.0457319	0.619584	0.833729	-0.0678739	0.498388	0.984619
SFT2D2	ENSG00000213064.10	chr1	168225938	168253021	27084	+	3.10376	3.32339	3.44668	3.42569	3.32488	3.30571	3.08202	3.49	3.30821	3.29649	3.25075	3.30911	3.3498	3.25427	3.29098	3.21226	3.26418	3.58925	3.35523	-0.0932921	0.372401	0.469926	-0.042158	0.683889	0.867264	-0.0206505	0.853182	0.995424
TBX19	ENSG00000143178.13	chr1	168280877	168314426	33550	+	-1.3505	-0.76766	-1.51642	-1.70773	-1.33558	0.41188	0.217209	0.146057	0.679128	0.363568	-1.11796	-1.09445	-1.2482	-1.64124	-1.27547	-1.55056	-1.14834	-1.32023	-1.33971	1.68192	8.33503e-07	1.45909e-05	0.0501963	0.847228	0.940391	-0.0765742	0.789969	0.992919
AL022100.1	ENSG00000227722.2	chr1	168317497	168376876	59380	+	-3.2014	-3.12975	-3.07887	-3.71516	-3.28129	-0.717125	-1.83028	-1.62636	-1.02907	-1.30071	-2.75638	-2.7171	-3.71516	-2.66556	-2.96355	-3.14649	-3.71516	-2.68511	-3.18225	2.87496	0.000351657	0.00153111	0.424822	0.583315	0.813221	0.0673656	0.937965	0.998327
AL023755.1	ENSG00000228697.4	chr1	168400829	168495685	94857	-	-0.624027	-0.296302	-0.0505636	-1.04377	-0.503665	-2.33192	-3.00212	-3.16043	-1.24043	-2.43373	-3.30438	-1.59657	-1.21143	-0.750577	-1.71574	-1.574	-1.78001	-0.952129	-1.43538	-2.18665	0.00108168	0.00384608	-1.35898	0.0107117	0.133938	-1.02675	0.0542529	0.91812
AL135926.1	ENSG00000285622.1	chr1	168695874	169103276	407403	-	-1.71978	-1.90942	-3.71774	-1.98542	-2.33309	-2.76773	-2.23464	-2.65793	-3.09147	-2.68794	-1.96964	-2.39813	-0.865528	-1.178	-1.60283	-2.42527	-2.65916	-0.759143	-1.94786	-0.429221	0.613832	0.695219	1.0683	0.156512	0.454457	0.558003	0.499805	0.984619
ATP1B1	ENSG00000143153.13	chr1	169105697	169132722	27026	+	7.81728	7.76646	7.46334	7.4683	7.62885	7.09845	7.28394	6.98006	7.3691	7.18289	7.78324	7.40494	7.86129	7.99968	7.76229	7.56197	7.58916	7.56671	7.57261	-0.509052	0.00128905	0.00446781	0.127717	0.348275	0.655983	-0.105253	0.469441	0.983555
NME7	ENSG00000143156.14	chr1	169132531	169367948	235418	-	0.908152	0.960342	1.10621	0.71734	0.923011	0.404634	0.328852	0.154408	-0.436452	0.112861	0.652736	0.869795	0.910028	1.0388	0.867839	0.926627	0.886888	0.69367	0.835728	-0.869507	8.1934e-05	0.000472915	-0.0693632	0.650506	0.850067	-0.13868	0.411801	0.983555
Z99758.1	ENSG00000235575.1	chr1	169310665	169322479	11815	+	-1.52619	-1.52619	-1.52619	-1.52619	-1.52619	0.974456	1.50624	1.48283	1.27688	1.3101	-0.253878	-0.206591	-1.52619	-1.52619	-0.878215	-1.52619	-1.52619	-1.52619	-1.52619	4.57209	9.5905e-07	1.59165e-05	1.33058	0.0868074	0.347278	-0.0444753	0.958539	0.998327
BLZF1	ENSG00000117475.14	chr1	169367970	169396540	28571	+	3.42813	3.56287	3.62578	3.24957	3.46659	3.31397	3.3092	3.35439	3.30293	3.32012	3.68345	3.79458	3.44203	3.7267	3.66169	3.57813	3.67609	3.57519	3.6098	-0.211987	0.0357705	0.0691336	0.185564	0.0584228	0.29082	0.0916674	0.366871	0.97981
CCDC181	ENSG00000117477.12	chr1	169394870	169460669	65800	-	-2.95632	-2.78331	-1.82325	-2.45726	-2.50503	-1.09508	-1.84479	-1.6797	-0.630558	-1.31253	-1.44582	-1.63584	-1.7846	-1.40589	-1.56804	-1.82823	-1.94732	-1.65301	-1.80952	1.27648	0.00207517	0.00660981	1.07221	0.0082454	0.11773	0.778133	0.0649854	0.91812
SLC19A2	ENSG00000117479.15	chr1	169463909	169485944	22036	-	2.31867	2.26482	2.30175	2.59222	2.36936	3.14877	3.11712	3.01424	3.14499	3.10628	2.51965	2.34087	2.64037	2.56141	2.51558	2.64461	2.44643	2.50815	2.53306	0.679172	2.10316e-06	2.79089e-05	0.142866	0.162111	0.460812	0.119096	0.27594	0.96588
F5	ENSG00000198734.12	chr1	169511951	169586588	74638	-	2.43023	1.41912	1.82473	1.8413	1.87885	1.75425	1.58769	1.95604	2.47789	1.94397	1.76959	1.99888	1.83316	2.35363	1.98882	1.89591	2.21451	2.61732	2.24258	-0.0139796	0.95126	0.96531	0.0897487	0.69426	0.872083	0.304462	0.222073	0.963134
C1orf112	ENSG00000000460.17	chr1	169662007	169854080	192074	+	0.562678	0.574115	1.02729	0.92436	0.772111	0.591871	0.692493	0.759357	-0.452009	0.397928	0.684158	0.842339	0.308799	0.382645	0.554485	1.11913	1.1298	1.06732	1.10541	-0.412703	0.0711652	0.121939	-0.213887	0.320347	0.632625	0.299362	0.179368	0.943859
SCYL3	ENSG00000000457.14	chr1	169849631	169894267	44637	-	1.65402	2.13252	2.04412	1.7484	1.89477	2.30195	2.2407	2.07604	2.20462	2.20583	1.91683	1.92417	1.6866	1.76762	1.82381	1.91701	1.74213	1.77939	1.81284	0.252612	0.030349	0.0601394	-0.0762483	0.493442	0.761282	-0.12806	0.295568	0.967344
KIFAP3	ENSG00000075945.13	chr1	169921326	170085208	163883	-	1.45286	1.35397	1.8062	1.24212	1.46379	0.999201	1.23442	0.971194	0.964181	1.04225	1.44048	1.51953	1.43609	1.5875	1.4959	1.05948	1.39958	1.49606	1.31837	-0.483174	0.00279827	0.00841986	0.0230107	0.861797	0.945638	-0.200452	0.184583	0.947534
GORAB	ENSG00000120370.13	chr1	170532131	170553834	21704	+	1.64103	1.14659	1.6064	1.7046	1.52466	1.60926	1.78104	1.72079	1.20273	1.57845	1.36839	1.55647	1.20816	1.63415	1.44179	1.48102	1.75447	1.44355	1.55968	-5.74593e-05	0.999708	0.999777	-0.0959968	0.547378	0.793403	-0.0155195	0.92753	0.998327
FMO4	ENSG00000076258.10	chr1	171314183	171342084	27902	+	0.989353	1.44182	0.959677	1.10539	1.12406	1.0292	1.04139	1.2432	1.7231	1.25922	1.15838	1.67049	1.44912	1.4818	1.43995	1.37858	1.33727	1.11875	1.2782	0.0588227	0.742158	0.805154	0.308153	0.0910132	0.356111	0.107032	0.580896	0.989313
PRRC2C	ENSG00000117523.16	chr1	171485551	171593511	107961	+	4.47408	4.34964	4.5066	4.14793	4.36956	4.08027	4.04814	4.03748	3.90298	4.01722	4.44819	4.39215	4.32294	4.41059	4.39347	4.42064	4.37627	4.45271	4.41654	-0.417	0.000115643	0.000625394	0.0166161	0.84368	0.938164	-0.00334855	0.970612	0.998327
VAMP4	ENSG00000117533.15	chr1	171700160	171742074	41915	-	1.54027	1.44295	1.24453	1.63488	1.46566	0.880073	0.994595	0.937816	1.06151	0.968499	1.2891	1.47804	1.4698	1.70528	1.48556	1.74144	1.62199	1.45211	1.60518	-0.569053	0.000243682	0.00113852	0.00431109	0.970362	0.98799	0.0894894	0.476347	0.983555
EEF1AKNMT	ENSG00000010165.20	chr1	171781660	171814023	32364	+	1.12932	0.915359	0.926435	1.13897	1.02752	0.762198	0.883414	1.042	0.719647	0.851815	1.15097	1.34742	1.01378	0.94456	1.11418	1.293	1.31566	1.25054	1.2864	-0.244536	0.0516349	0.0933142	0.078794	0.49269	0.760673	0.208782	0.0997638	0.923109
DNM3	ENSG00000197959.14	chr1	171841498	172418466	576969	+	-0.896681	-0.88409	-2.11976	-1.67804	-1.39464	-1.61455	-1.3928	-1.22708	-0.43288	-1.16683	-0.997606	-1.18874	-1.50613	-1.64845	-1.33523	-1.81744	-1.57816	-0.303191	-1.23293	0.10763	0.760884	0.819276	0.020168	0.955209	0.983182	0.0652251	0.865809	0.997377
PIGC	ENSG00000135845.10	chr1	172370189	172444086	73898	-	0.584312	0.636157	0.299656	0.977949	0.624519	-0.344052	-0.775371	-0.485913	-0.56543	-0.542692	0.672264	1.12613	0.628244	0.961613	0.847064	0.630895	0.473164	0.575015	0.559691	-1.25197	2.38242e-06	3.06287e-05	0.212816	0.159002	0.456844	-0.11086	0.504818	0.984619
SUCO	ENSG00000094975.14	chr1	172532349	172611833	79485	+	2.69351	2.8286	2.61074	2.63009	2.69074	3.24268	3.29951	3.21086	3.1669	3.22999	3.03879	2.9096	2.38097	2.69888	2.75706	2.73621	2.73906	2.65513	2.71013	0.474721	0.00034712	0.00151653	0.0569343	0.59833	0.822482	-0.0323989	0.781414	0.992919
PRDX6-AS1	ENSG00000203739.4	chr1	173417793	173489407	71615	-	-1.15782	-1.58546	-1.28451	-0.98261	-1.2526	-0.969645	-0.794387	-0.761276	-0.470792	-0.749025	-2.13475	-1.32728	-0.966104	-1.43983	-1.46699	-1.27686	-1.36899	-1.3171	-1.32098	0.456578	0.0644985	0.112277	-0.234732	0.365016	0.668751	-0.115818	0.673066	0.992919
PRDX6	ENSG00000117592.9	chr1	173477330	173488815	11486	+	4.58995	4.60084	4.67545	4.74396	4.65255	5.01837	4.83263	5.13731	5.04142	5.00743	4.77574	4.69418	4.55109	4.63636	4.66434	4.61608	4.67915	4.73262	4.67595	0.291147	0.00114896	0.0040526	0.00457804	0.951539	0.981573	-0.026752	0.743077	0.992919
SLC9C2	ENSG00000162753.13	chr1	173500460	173603072	102613	-	-2.92551	-1.93187	-2.49807	-1.66857	-2.256	-3.40106	-3.44053	-4.2656	-2.52233	-3.40738	-3.57731	-3.00658	-2.15572	-2.78567	-2.88132	-2.36858	-2.77132	-3.96749	-3.0358	-1.40086	0.017334	0.0379106	-0.68395	0.170247	0.469991	-0.915272	0.112541	0.926648
KLHL20	ENSG00000076321.11	chr1	173714941	173786692	71752	+	1.60575	1.63399	1.52797	1.74477	1.62812	2.13507	2.04427	2.20724	2.2003	2.14672	1.50722	1.66342	1.46421	1.64266	1.56938	1.66536	1.73237	1.5749	1.65754	0.456448	6.38872e-05	0.000389511	-0.069526	0.44879	0.733012	-0.0205155	0.834536	0.993604
CENPL	ENSG00000120334.15	chr1	173799550	173824720	25171	-	0.200794	0.422501	0.510003	0.249126	0.345606	0.54155	0.614983	0.507889	0.795853	0.615069	-0.415417	0.222748	-0.407597	-0.527678	-0.281986	-0.0280714	0.354922	0.332085	0.219645	0.211954	0.176976	0.258815	-0.642929	0.00149768	0.0534603	-0.179934	0.309834	0.967761
DARS2	ENSG00000117593.12	chr1	173824653	173858808	34156	+	1.12455	1.15458	1.30097	1.38425	1.24109	0.520264	0.538543	0.398148	0.226115	0.420767	0.965131	1.1324	1.21308	1.19256	1.12579	1.44841	1.52006	1.41202	1.46016	-0.878479	4.59023e-07	9.27608e-06	-0.1194	0.249125	0.558129	0.175037	0.115417	0.926648
GAS5	ENSG00000234741.8	chr1	173858559	173868882	10324	-	4.27514	4.05653	4.09438	4.46029	4.22159	4.89805	4.77729	4.79864	4.82111	4.82377	4.36852	4.27861	4.35583	4.25107	4.31351	4.28591	4.22824	4.45293	4.32236	0.538123	1.22294e-05	0.000107335	0.0842303	0.344695	0.65275	0.0502523	0.598127	0.989313
ZBTB37	ENSG00000185278.15	chr1	173868082	173903549	35468	+	-0.112844	0.00284479	0.0815707	0.0237825	-0.0011614	-0.617236	-0.663783	-0.813409	-1.26223	-0.839165	0.0835424	0.434986	-0.153391	-0.0828336	0.070576	0.0484353	-0.137145	-0.153182	-0.0806306	-0.893545	1.32719e-05	0.000113903	0.0672611	0.615772	0.831461	-0.124632	0.402657	0.983555
SERPINC1	ENSG00000117601.14	chr1	173903809	173917378	13570	-	-2.89462	-3.78645	-3.78645	-3.78645	-3.56349	0.509099	-0.835413	-0.0936761	0.883745	0.115939	-2.82767	-2.46685	-3.25602	-3.16823	-2.92969	-2.81096	-3.78645	-3.78645	-3.46129	5.08596	7.89256e-06	7.5948e-05	1.3819	0.164587	0.463854	0.14707	0.89908	0.997916
RC3H1	ENSG00000135870.12	chr1	173931084	174022357	91274	-	3.11263	3.14294	3.01786	2.99688	3.06758	3.78789	3.82123	3.66795	3.63517	3.72806	3.10114	3.09055	2.91148	3.11804	3.0553	3.07516	3.05754	2.9211	3.01793	0.595764	6.62487e-07	1.24316e-05	-0.0205918	0.788406	0.91533	-0.100743	0.234372	0.963609
RABGAP1L	ENSG00000152061.23	chr1	174159410	174995308	835899	+	3.13956	3.1331	3.21964	2.88093	3.09331	2.45201	2.53776	2.08177	2.38036	2.36297	2.66956	3.02975	2.94196	2.98761	2.90722	3.12045	3.07217	2.96727	3.0533	-0.795116	3.68491e-06	4.1709e-05	-0.194054	0.112374	0.392143	-0.0908393	0.477196	0.983555
CACYBP	ENSG00000116161.18	chr1	174999163	175012027	12865	+	2.74436	2.85298	3.03819	2.48818	2.78093	2.95389	3.19488	3.27205	2.88026	3.07527	3.00522	2.81982	2.47089	2.5346	2.70763	2.68115	2.70574	2.75611	2.71433	0.230843	0.0887073	0.146534	-0.081	0.541145	0.789542	-0.118516	0.412534	0.983555
MRPS14	ENSG00000120333.4	chr1	175010789	175023425	12637	-	2.39325	2.19689	2.30351	2.31278	2.30161	1.99047	1.96207	2.25619	1.98483	2.04839	2.43767	2.52293	2.22936	2.66607	2.46401	2.34214	2.52514	2.46355	2.44361	-0.324062	0.0101788	0.0243481	0.147002	0.185567	0.48571	0.0881344	0.457275	0.983555
KIAA0040	ENSG00000235750.10	chr1	175156986	175192999	36014	-	2.5487	2.70168	2.45012	2.09607	2.44914	2.42875	2.50315	2.61287	2.38221	2.48174	2.99203	2.63883	2.4483	2.80048	2.71991	2.74884	2.67751	2.52421	2.65019	-0.0386687	0.767303	0.824119	0.254863	0.0606129	0.295878	0.144608	0.308091	0.967761
LINC02803	ENSG00000227740.2	chr1	175904762	175921057	16296	-	-0.341924	-0.772124	-0.405312	-0.594382	-0.528435	0.317833	0.430761	-0.324249	-0.220729	0.0509039	-0.717066	-0.236045	-0.78809	-0.0587724	-0.449994	-0.275827	-0.972605	-0.724363	-0.657598	0.589717	0.0621533	0.108892	0.0490928	0.877448	0.954047	-0.192667	0.593191	0.989313
COP1	ENSG00000143207.21	chr1	175944831	176207286	262456	-	3.42232	3.32801	3.39128	3.22027	3.34047	2.84503	2.80565	2.74399	2.83731	2.808	3.20314	3.3051	3.265	3.48003	3.31332	3.49155	3.266	3.42932	3.39562	-0.599539	3.91221e-06	4.37012e-05	-0.0388226	0.654136	0.851852	0.00399666	0.965814	0.998327
AL591043.2	ENSG00000236021.2	chr1	176207648	176447919	240272	+	-2.31269	-1.90407	-2.79738	-2.07431	-2.27211	-2.47149	-2.3792	-2.15654	-1.9095	-2.22919	-2.96448	-2.90799	-2.39087	-2.17284	-2.60905	-2.1687	-3.05003	-1.75398	-2.32424	-0.0320648	0.93067	0.951671	-0.431183	0.276432	0.586896	-0.117599	0.773089	0.992919
SEC16B	ENSG00000120341.18	chr1	177923956	177984303	60348	-	-1.63901	-1.60225	-1.54058	-1.39837	-1.54505	-1.85958	-2.35014	-2.4982	-1.7842	-2.12303	-2.17386	-2.21116	-2.15126	-1.67199	-2.05207	-1.65033	-1.93713	-1.7956	-1.79435	-0.667918	0.00537949	0.0144452	-0.545774	0.0166396	0.164727	-0.29853	0.184996	0.947534
CRYZL2P-SEC16B	ENSG00000254154.8	chr1	177928788	178038007	109220	-	-0.699611	-0.634366	-0.367661	-0.25249	-0.488532	-1.17962	-1.47368	-1.43528	-1.36475	-1.36334	-1.13756	-0.773299	-0.783215	-1.11754	-0.952902	-0.544803	-0.257054	-0.731855	-0.511237	-0.943335	4.59045e-05	0.000295821	-0.463401	0.0102728	0.131507	-0.0618593	0.710818	0.992919
RASAL2	ENSG00000075391.17	chr1	178094104	178484147	390044	+	1.58927	1.49528	1.5693	1.19924	1.46327	0.986305	0.932675	0.644727	0.698806	0.815628	1.32676	1.45714	1.25977	1.44123	1.37123	1.74975	1.6819	1.40328	1.61165	-0.712368	1.38618e-05	0.000117654	-0.104378	0.365267	0.668949	0.095592	0.437833	0.983555
TEX35	ENSG00000240021.10	chr1	178513109	178548602	35494	+	-2.16592	-1.72181	-3.28508	-2.6305	-2.45083	-2.47029	-2.51448	-2.28764	-3.07647	-2.58722	-1.87514	-1.80446	-1.5412	-1.42255	-1.66084	-3.00787	-2.88394	-2.33623	-2.74268	-0.238595	0.534802	0.62493	0.842811	0.0217149	0.186493	-0.419805	0.333472	0.971927
RALGPS2	ENSG00000116191.17	chr1	178725147	178921841	196695	+	2.76606	2.59629	2.7649	2.43009	2.63934	2.38831	2.45622	2.29679	2.27099	2.35308	2.22976	2.55234	2.48059	2.70224	2.49123	2.52385	2.63801	2.48894	2.55027	-0.351415	0.00533291	0.0143382	-0.159484	0.161009	0.459568	-0.141684	0.244679	0.963609
FAM20B	ENSG00000116199.12	chr1	179025804	179076567	50764	+	3.54178	3.38238	3.39949	3.41077	3.43361	3.16536	3.19021	3.23379	3.26494	3.21357	3.62588	3.51787	3.53599	3.51882	3.54964	3.45234	3.58781	3.47226	3.50414	-0.286023	0.000532728	0.00214958	0.107615	0.121644	0.407255	0.0188779	0.794393	0.992919
TOR3A	ENSG00000186283.14	chr1	179082070	179098023	15954	+	1.28089	1.44209	1.29638	1.78462	1.45099	1.42231	1.42768	1.87649	1.4156	1.53552	1.61767	1.51882	1.19768	1.06774	1.35048	1.38149	1.65577	1.49941	1.51222	0.0265864	0.858836	0.896619	-0.0954022	0.532769	0.785516	0.0169959	0.916721	0.998327
ABL2	ENSG00000143322.21	chr1	179099330	179229684	130355	-	0.0555184	-0.618526	0.157422	-0.0806741	-0.121565	-0.408927	-0.659527	-0.646695	-0.426185	-0.535333	-0.0843371	-0.120198	-0.068867	-0.0376589	-0.0777653	-0.493204	-0.345678	-0.256057	-0.36498	-0.479768	0.00513181	0.0138763	0.0373028	0.79448	0.917919	-0.295861	0.080214	0.91812
SOAT1	ENSG00000057252.13	chr1	179293714	179358680	64967	+	2.60234	2.72836	3.0263	2.50966	2.71666	2.84618	2.6679	3.00014	2.49814	2.75309	2.22997	2.39675	2.41987	2.11475	2.29033	2.73803	2.93024	2.58857	2.75228	-0.0263687	0.836259	0.880131	-0.432237	0.00383793	0.0821523	-0.0145934	0.915731	0.998327
AXDND1	ENSG00000162779.22	chr1	179365720	179554735	189016	+	1.79024	1.96974	1.76305	1.79959	1.83066	0.708562	0.971765	1.07277	1.51077	1.06597	0.949931	1.18309	1.4413	1.94865	1.38074	1.67087	1.69935	1.93575	1.76866	-0.845136	0.000384048	0.00164359	-0.472994	0.0193566	0.178408	-0.114745	0.556764	0.986787
TDRD5	ENSG00000162782.16	chr1	179591613	179691272	99660	+	0.75551	0.701238	0.90057	1.06975	0.856766	-0.605768	-0.422041	-0.496348	0.0230476	-0.375277	1.18373	1.625	1.2323	0.889756	1.2327	0.869729	0.812668	1.02383	0.902075	-1.3224	2.79094e-06	3.43267e-05	0.386204	0.0200247	0.180823	0.00485554	0.977425	0.998327
LINC02818	ENSG00000231966.1	chr1	179829609	179836124	6516	-	-0.0273029	-0.880747	-0.829863	-0.354257	-0.523043	1.14863	1.39861	2.22662	1.72817	1.62551	0.0635743	0.33843	-0.548747	-0.847936	-0.24867	-0.89749	-0.841879	-0.861089	-0.866819	2.64761	2.70812e-05	0.000196967	0.379042	0.498543	0.764902	-0.645775	0.345752	0.972514
TOR1AIP2	ENSG00000169905.13	chr1	179839967	179877803	37837	-	2.56682	2.69304	2.54907	2.45046	2.56485	3.70469	3.68467	3.76006	3.78894	3.73459	3.07747	2.91722	2.61035	2.51899	2.78101	2.59546	2.59958	2.59231	2.59578	1.10579	3.73583e-09	3.45943e-07	0.208045	0.0444466	0.25799	-0.0199748	0.848602	0.99496
TOR1AIP1	ENSG00000143337.19	chr1	179882042	179920077	38036	+	2.70384	2.70358	2.58974	2.47541	2.61814	2.97839	2.86305	2.87815	2.53971	2.81482	2.81607	2.76619	2.43612	2.46068	2.61976	2.64999	2.84061	2.64851	2.71304	0.132361	0.238056	0.328948	-0.00912363	0.934358	0.97508	0.039369	0.742118	0.992919
CEP350	ENSG00000135837.16	chr1	179954773	180114875	160103	+	2.74588	2.68475	2.68492	2.66329	2.69471	3.25702	3.2763	3.05867	3.00885	3.15021	2.87557	2.82033	2.57933	2.88747	2.79068	2.78754	2.62856	2.66213	2.69274	0.390769	0.000342027	0.00149895	0.0877991	0.324052	0.636206	-0.0528551	0.578764	0.989313
QSOX1	ENSG00000116260.17	chr1	180154869	180204030	49162	+	4.58071	5.0111	4.31053	4.7777	4.67001	4.98137	4.86434	4.87629	5.49556	5.05439	4.40247	4.04303	4.92	4.34811	4.4284	4.74056	4.4628	4.93959	4.71432	0.320968	0.112868	0.178641	-0.250312	0.206001	0.508877	-0.00665804	0.97457	0.998327
ACBD6	ENSG00000230124.8	chr1	180269653	180502954	233302	-	1.33747	0.670608	0.990965	1.24935	1.0621	0.505597	0.378077	0.541965	0.45081	0.469112	1.01669	0.899904	1.08276	1.02646	1.00645	1.09013	1.0755	0.962711	1.04278	-0.665965	0.000115951	0.000626529	-0.0667339	0.597301	0.82201	-0.0728204	0.595312	0.989313
XPR1	ENSG00000143324.14	chr1	180632022	180890279	258258	+	2.47923	2.53522	2.55939	2.39684	2.49267	2.78112	2.66435	2.66681	2.58087	2.67329	2.8187	2.89971	2.79194	2.90673	2.85427	2.61261	2.63773	2.5589	2.60308	0.116637	0.119753	0.18731	0.353503	0.000128943	0.015545	0.0594359	0.450531	0.983555
AL162431.1	ENSG00000243155.1	chr1	180944042	180976482	32441	-	-1.44078	-1.78528	-2.13278	-1.25162	-1.65262	-1.42671	-1.5708	-1.56251	-1.44273	-1.50069	-3.6882	-1.92698	-1.48523	-3.1962	-2.57415	-2.4736	-1.05652	-1.73752	-1.75588	0.10403	0.823465	0.870466	-1.24934	0.0379775	0.242052	-0.218179	0.680347	0.992919
STX6	ENSG00000135823.14	chr1	180972712	181023121	50410	-	1.97017	1.91502	2.11007	2.2199	2.05379	2.24611	2.16427	2.34479	2.04115	2.19908	2.05711	1.95445	1.91509	1.98021	1.97672	2.16047	2.12301	2.09591	2.12646	0.0865725	0.319559	0.415934	-0.0812177	0.355347	0.66149	0.0270198	0.771968	0.992919
MR1	ENSG00000153029.14	chr1	181033425	181061938	28514	+	0.807441	1.03226	0.993589	0.755494	0.897196	-0.103589	-0.186539	-0.0889404	0.377349	-0.000429697	0.537812	0.911601	1.13358	0.869514	0.863127	1.12847	1.09095	1.06078	1.0934	-0.976945	5.88068e-06	5.98348e-05	-0.0417727	0.758741	0.902515	0.147433	0.315198	0.968249
CACNA1E	ENSG00000198216.12	chr1	181317690	181808084	490395	+	-4.64757	-4.8369	-6.08357	-4.52163	-5.02242	-6.20989	-5.46197	-5.49574	-4.24863	-5.35406	-5.4118	-6.57623	-5.47203	-6.1103	-5.89259	-5.19683	-5.26957	-4.79018	-5.08553	-0.559199	0.319691	0.416022	-1.17897	0.0651633	0.304874	-0.116657	0.838795	0.994614
GLUL	ENSG00000135821.19	chr1	182378098	182392206	14109	-	2.30833	2.00258	1.80566	2.62205	2.18465	3.10706	3.11352	3.26788	3.3495	3.20949	2.94654	2.9919	2.65727	2.6241	2.80495	2.49495	2.58985	2.32911	2.4713	0.96166	3.00169e-06	3.63933e-05	0.613523	0.000394809	0.0277213	0.236312	0.132801	0.926648
RNASEL	ENSG00000135828.11	chr1	182573634	182589256	15623	-	1.27038	1.52673	1.23673	0.969989	1.25096	1.37117	1.41721	1.26095	1.31772	1.34176	1.7346	1.8139	1.41785	1.51369	1.62001	1.4285	1.35732	1.57398	1.45326	0.0228122	0.849922	0.890158	0.356241	0.00706849	0.107426	0.146539	0.265531	0.963609
RGS16	ENSG00000143333.7	chr1	182598623	182604389	5767	-	-0.979955	-1.23508	-0.640912	-0.873024	-0.932243	-0.287263	-0.253241	-0.319738	-0.316646	-0.294222	-0.506419	-1.33272	-0.692181	-1.15053	-0.920464	-0.474757	-0.739618	-0.480808	-0.565061	0.629656	0.0118183	0.0275248	0.0273594	0.910575	0.965698	0.359742	0.164706	0.926927
NPL	ENSG00000135838.13	chr1	182789293	182830384	41092	+	-0.974112	-1.15257	-0.85616	-0.949585	-0.983106	0.682766	0.56382	0.652295	0.603482	0.625591	0.264322	0.139365	-0.985691	-0.730417	-0.328106	-0.870845	-1.04528	-0.582095	-0.832741	1.58595	4.39518e-06	4.78416e-05	0.671368	0.0177687	0.169326	0.110456	0.711598	0.992919
DHX9	ENSG00000135829.17	chr1	182839347	182887982	48636	+	4.28745	4.31975	4.35133	4.29971	4.31456	4.63645	4.67779	4.78078	4.63754	4.68314	4.55268	4.31767	4.25481	4.32202	4.3618	4.34752	4.33345	4.27646	4.31914	0.304027	0.00040741	0.00172358	0.0391381	0.574777	0.808174	-0.0463771	0.538471	0.986647
LAMC1	ENSG00000135862.6	chr1	183023420	183145592	122173	+	3.26962	3.11956	3.21432	2.70185	3.07634	3.11027	2.98284	2.92983	2.83513	2.96452	3.60447	3.62452	3.23665	3.0535	3.37978	3.67871	3.55788	3.35034	3.52898	-0.177499	0.214104	0.302124	0.294665	0.0463258	0.26272	0.400832	0.0150392	0.828663
LAMC2	ENSG00000058085.15	chr1	183186238	183245127	58890	+	4.90426	5.33244	4.74307	4.04057	4.75508	4.98729	4.89784	4.68476	5.31511	4.97125	4.81133	4.55915	4.82813	4.94783	4.78661	5.24502	4.92299	4.99678	5.05493	0.153501	0.466781	0.561622	0.0254321	0.903083	0.962735	0.250375	0.277238	0.96588
NMNAT2	ENSG00000157064.11	chr1	183248237	183418380	170144	-	0.628103	0.376898	0.50175	0.106003	0.403189	0.374042	0.222273	0.521608	0.473835	0.397939	0.767952	0.691623	0.75408	0.250886	0.616135	0.562221	0.689381	0.589397	0.613667	-0.0856451	0.541718	0.631306	0.204692	0.145258	0.437693	0.149218	0.319315	0.969724
AL354953.1	ENSG00000287929.1	chr1	183252263	183258968	6706	+	0.323402	0.778272	-0.156797	0.0181999	0.240769	1.89301	1.30767	1.80019	2.31635	1.82931	0.450018	0.217224	0.502169	0.0245554	0.298492	0.547731	0.234184	0.356111	0.379342	1.57737	2.32664e-05	0.000174605	0.0467958	0.883998	0.956205	0.0890333	0.796582	0.992919
SMG7	ENSG00000116698.21	chr1	183472216	183598246	126031	+	3.04312	3.00753	3.09128	2.73955	2.97037	2.53756	2.48207	2.44113	2.58759	2.51208	3.21842	3.19444	2.96046	3.05589	3.1073	2.99225	2.90713	3.01789	2.97243	-0.524725	1.63478e-05	0.000133148	0.128156	0.152508	0.449164	-0.0495263	0.599592	0.989313
NCF2	ENSG00000116701.15	chr1	183555562	183590876	35315	-	-1.7138	-0.610683	-1.13704	-2.0218	-1.37083	-2.59448	-1.94895	-2.85466	-1.71575	-2.27846	-2.98909	-2.06256	-1.2796	-0.905931	-1.8093	-2.09972	-1.24635	-1.2959	-1.54732	-1.1044	0.0531768	0.0956165	-0.554697	0.27183	0.583288	-0.260542	0.616656	0.989313
ARPC5	ENSG00000162704.16	chr1	183620846	183635783	14938	-	3.23787	3.39904	3.36363	3.19728	3.29946	3.5986	3.52267	3.62693	3.46371	3.55298	3.43987	3.52182	3.40371	3.41842	3.44595	3.38559	3.34732	3.42054	3.38448	0.188836	0.0126268	0.029072	0.138499	0.0560658	0.2867	0.0341259	0.644712	0.989756
RGL1	ENSG00000143344.16	chr1	183636085	183928532	292448	+	0.0618717	0.691369	0.781813	0.522304	0.514339	0.0480287	-0.0522517	-0.481558	-0.0887978	-0.143645	0.200214	0.427506	0.0274148	0.540026	0.29879	0.458006	0.306359	0.267201	0.343855	-0.707415	0.00146687	0.00498275	-0.218524	0.223864	0.530704	-0.202168	0.298202	0.967761
APOBEC4	ENSG00000173627.8	chr1	183646275	183653316	7042	-	-2.2998	-1.74296	-0.988	-2.47986	-1.87766	-4.44454	-4.44454	-3.38474	-2.77811	-3.76298	-3.88693	-3.86087	-2.97078	-1.77783	-3.1241	-1.58041	-2.18449	-2.22813	-1.99768	-3.09775	0.00143056	0.00488018	-1.73647	0.018484	0.172949	-0.144568	0.807209	0.992919
COLGALT2	ENSG00000198756.12	chr1	183929854	184037729	107876	-	-2.23507	-2.28791	-2.71345	-1.55851	-2.19874	-3.84161	-3.88264	-4.04095	-3.84167	-3.90172	-3.00593	-2.93639	-1.66856	-3.04163	-2.66313	-3.38913	-2.58187	-2.55742	-2.8428	-1.96434	0.000284559	0.00128585	-0.482207	0.16914	0.468484	-0.755123	0.066275	0.91812
TSEN15	ENSG00000198860.13	chr1	184051651	184123978	72328	+	1.09786	1.20248	1.16485	1.20887	1.16852	0.915771	1.03061	1.18176	0.961107	1.02231	1.45931	1.20122	1.11216	1.2903	1.26575	1.34311	1.51696	1.24451	1.36819	-0.210449	0.0378823	0.0725566	0.0905866	0.334399	0.644673	0.150203	0.144661	0.926648
C1orf21	ENSG00000116667.15	chr1	184387029	184629019	241991	+	2.12344	2.11048	1.88542	1.91101	2.00759	1.79355	2.00461	1.48954	2.19205	1.86994	1.61258	1.76621	1.91526	2.2083	1.87559	2.07813	2.02657	2.24388	2.11619	-0.205158	0.18888	0.273105	-0.146179	0.341884	0.650333	0.0554669	0.733556	0.992919
EDEM3	ENSG00000116406.19	chr1	184690237	184754907	64671	-	4.60409	4.82707	4.66022	4.60259	4.67349	4.57104	4.58294	4.61142	4.69238	4.61445	4.38313	4.40723	4.58644	4.60171	4.49463	4.62241	4.52367	4.67353	4.60653	-0.123751	0.148849	0.224414	-0.186878	0.0357603	0.234647	-0.117998	0.199021	0.955848
NIBAN1	ENSG00000135842.17	chr1	184790724	184974508	183785	-	1.40042	0.832577	0.848673	-0.276149	0.701379	1.28995	1.33423	1.36122	-0.0378123	0.986899	1.29526	1.53546	0.821272	0.851327	1.12583	0.990283	0.888047	0.683233	0.853855	0.205873	0.537714	0.627529	0.386724	0.247378	0.557145	0.0709607	0.845462	0.994953
RNF2	ENSG00000121481.11	chr1	185045526	185102603	57078	+	2.31788	2.20165	2.26349	1.95209	2.18378	2.08381	1.96135	1.80402	1.8073	1.91412	2.11727	2.08995	2.08181	1.91076	2.04995	1.96522	2.21884	2.03179	2.07195	-0.336912	0.00612437	0.0160771	-0.146057	0.183336	0.483419	-0.172021	0.151693	0.926927
TRMT1L	ENSG00000121486.12	chr1	185118101	185157072	38972	-	1.02793	0.654868	1.00041	0.754199	0.859352	0.0104811	0.402138	0.258648	0.0418726	0.178285	1.31009	1.57633	0.950354	1.04042	1.2193	0.905081	1.01795	0.735747	0.886258	-0.755373	0.000276385	0.00125781	0.350848	0.0261044	0.202581	-0.0285575	0.861811	0.997377
SWT1	ENSG00000116668.13	chr1	185157080	185291781	134702	+	1.47101	1.07467	1.14254	1.18558	1.21845	1.4535	1.49713	1.06517	1.40243	1.35456	1.31695	1.48725	1.11552	1.44351	1.3408	1.27133	1.34948	1.07708	1.23263	0.0696193	0.61421	0.695585	0.101193	0.464784	0.743413	-0.0456986	0.762985	0.992919
IVNS1ABP	ENSG00000116679.16	chr1	185296388	185317273	20886	-	3.80708	3.76337	3.62535	3.81124	3.75176	3.92382	3.91809	3.82101	3.99206	3.91374	3.68364	3.57436	3.62024	3.83599	3.67856	3.83024	3.86985	3.88476	3.86162	0.0973187	0.228686	0.318168	-0.081439	0.310385	0.622279	0.0590594	0.491904	0.984619
TPR	ENSG00000047410.14	chr1	186311652	186375693	64042	-	4.35288	4.1788	4.10894	3.91477	4.13885	4.39848	4.52774	4.3053	4.17351	4.35126	4.19497	4.14988	3.82845	4.21989	4.0983	4.24827	4.27901	4.08436	4.20388	0.148064	0.199497	0.285388	-0.0469369	0.676232	0.862949	0.0152906	0.899551	0.997916
ODR4	ENSG00000157181.16	chr1	186375838	186421378	45541	+	3.36221	3.41834	3.26754	3.08765	3.28394	3.47763	3.43149	3.57154	3.45882	3.48487	3.38968	3.35698	3.16677	3.35304	3.31662	3.36558	3.21007	3.14692	3.24086	0.133359	0.126751	0.196595	0.0206073	0.807632	0.923904	-0.0960705	0.304786	0.967761
PDC-AS1	ENSG00000229739.4	chr1	186423481	186521147	97667	+	-1.37565	-1.52596	-1.31149	-0.982823	-1.29898	0.324171	0.271121	0.417217	0.921599	0.483527	-1.04839	-1.024	-1.23798	-0.82287	-1.03331	-1.17873	-0.90949	-1.58971	-1.22598	1.75428	1.14402e-07	3.51953e-06	0.268501	0.247284	0.557145	0.0328885	0.896891	0.997916
PLA2G4A	ENSG00000116711.10	chr1	186828949	186988981	160033	+	2.98943	3.06959	3.25402	2.73143	3.01112	2.69493	2.50129	2.6558	2.15668	2.50217	3.3023	3.24025	2.79628	2.69034	3.00729	3.43405	3.25696	3.08089	3.2573	-0.571852	0.00221336	0.00695123	-0.00947995	0.950362	0.981064	0.197174	0.234407	0.963609
AL390957.1	ENSG00000285280.2	chr1	192167786	192957713	789928	-	-3.41369	-2.65932	-2.58246	-1.97089	-2.65659	-2.31254	-1.99316	-2.02353	-1.46033	-1.94739	-3.78883	-3.72268	-1.6867	-1.75172	-2.73748	-3.76054	-2.19646	-3.00314	-2.98671	0.722642	0.150126	0.226126	-0.0821685	0.878308	0.954657	-0.388596	0.528913	0.986647
RGS13	ENSG00000127074.15	chr1	192636138	192660311	24174	+	-5.53596	-4.95055	-4.89967	-2.01847	-4.35116	-5.53596	-5.53596	-4.91086	-4.47444	-5.1143	-4.97835	-5.53596	-3.21425	-3.65826	-4.34671	-5.53596	-4.91168	-4.93089	-5.12618	-1.14995	0.361481	0.459364	0.261297	0.808309	0.92409	-0.984426	0.469692	0.983555
RGS2	ENSG00000116741.8	chr1	192809039	192812275	3237	+	1.36402	2.00421	2.5429	2.9248	2.20898	3.16756	3.22842	3.91591	4.36575	3.66941	1.17341	1.13562	2.03049	3.22623	1.89144	1.62142	1.63657	2.56749	1.94183	1.43663	0.00243927	0.00753115	-0.315196	0.507667	0.769855	-0.27756	0.591256	0.989313
UCHL5	ENSG00000116750.14	chr1	193012250	193060080	47831	-	2.22893	2.18896	2.47755	2.06511	2.24014	2.22513	2.43306	2.35806	2.23285	2.31227	2.04229	1.87319	1.80601	1.93205	1.91338	1.86136	2.10018	2.16243	2.04133	0.00928288	0.927459	0.94903	-0.336161	0.00479868	0.0920227	-0.252114	0.0370478	0.908054
RO60	ENSG00000116747.13	chr1	193059454	193091777	32324	+	2.47608	2.41977	2.50472	2.32295	2.43088	2.84561	3.03049	2.81921	2.54246	2.80944	2.75425	2.65558	2.34429	2.3635	2.52941	2.28499	2.3892	2.27612	2.31677	0.315193	0.0090184	0.0220525	0.090528	0.408875	0.699943	-0.166379	0.172472	0.932326
GLRX2	ENSG00000023572.10	chr1	193090866	193106114	15249	-	0.922333	1.2563	1.07566	1.10236	1.08916	2.05724	2.00367	2.0682	2.25169	2.0952	0.868834	1.0152	0.996633	1.07853	0.9898	1.23061	1.42383	1.41021	1.35489	0.948477	3.5438e-08	1.58899e-06	-0.107155	0.32485	0.63689	0.218104	0.0657488	0.91812
CDC73	ENSG00000134371.14	chr1	193121983	193254815	132833	+	2.43673	2.42195	2.56748	2.29157	2.42943	2.42175	2.41601	2.42522	2.42498	2.42199	2.35505	2.28301	2.23105	2.32739	2.29912	2.24651	2.258	2.32996	2.27815	-0.072298	0.323427	0.420028	-0.139161	0.0680596	0.312058	-0.202719	0.018201	0.848319
LINC01031	ENSG00000232077.2	chr1	193304745	193365953	61209	+	-2.78951	-1.27905	-1.53844	-2.86873	-2.11893	-1.36584	-0.537667	-0.287855	0.086623	-0.526184	-2.70831	-2.66102	-1.31789	-1.90685	-2.14852	-2.20842	-2.92205	-1.47234	-2.20094	1.79818	0.00404414	0.0113958	-0.0102167	0.987517	0.995109	-0.110133	0.878233	0.997629
AL138778.1	ENSG00000286285.1	chr1	193457422	193465198	7777	+	-2.8416	-3.40048	-3.30048	-4.98634	-3.63223	-2.89495	-2.31133	-3.92654	-2.07506	-2.80197	-4.02756	-3.98828	-3.51258	-3.60509	-3.78338	-4.41767	-3.5944	-3.95628	-3.98945	1.10625	0.120379	0.188128	-0.109612	0.886957	0.956993	-0.502193	0.56863	0.989313
AL136456.1	ENSG00000227240.2	chr1	193473224	194198708	725485	+	-2.20312	-1.83366	-1.95611	-2.18677	-2.04492	-1.90658	-2.4114	-1.74993	-0.630049	-1.67449	-3.08436	-3.64197	-1.95411	-1.76427	-2.61118	-1.22287	-1.38193	-1.79187	-1.46556	0.333086	0.573892	0.660224	-1.116	0.125012	0.411751	0.684503	0.27362	0.96588
CFH	ENSG00000000971.16	chr1	196652043	196747504	95462	+	3.5493	4.14113	4.02778	2.01489	3.43328	4.24468	4.10732	2.59711	3.30018	3.56232	3.65381	3.89628	2.92873	3.05142	3.38256	4.15258	4.12795	2.7239	3.66814	0.0635132	0.89201	0.921623	-0.0605429	0.89712	0.960883	0.182207	0.71874	0.992919
CFHR3	ENSG00000116785.14	chr1	196774813	196795407	20595	+	-2.91487	-2.59908	-2.61742	-3.60441	-2.93395	-0.8342	-1.03621	-2.05059	-1.62876	-1.38744	-3.31151	-2.25558	-4.1422	-4.44139	-3.53767	-2.7771	-4.00103	-3.43471	-3.40428	1.6878	0.00251506	0.00771852	-0.887872	0.174938	0.475315	-0.650212	0.343453	0.972514
ASPM	ENSG00000066279.18	chr1	197084127	197146694	62568	-	3.34432	3.36057	3.37128	2.97599	3.26304	2.26181	2.35346	2.17143	1.36151	2.03705	1.95059	2.36112	2.3104	2.69272	2.32871	2.71622	3.2677	2.60194	2.86195	-1.28686	1.39548e-05	0.000118021	-0.94641	0.000314039	0.025725	-0.453305	0.0579631	0.91812
ZBTB41	ENSG00000177888.8	chr1	197153682	197201293	47612	-	2.36549	2.42517	2.48242	2.2271	2.37504	2.54723	2.59009	2.4488	2.27022	2.46408	2.67764	2.6567	2.19764	2.27575	2.45193	2.30769	2.28123	2.30652	2.29848	0.0259812	0.810759	0.86027	0.0689579	0.527014	0.782091	-0.127971	0.287381	0.96671
DENND1B	ENSG00000213047.13	chr1	197504748	197775696	270949	-	1.78989	2.09476	1.83873	1.83451	1.88947	0.735055	0.88525	0.778471	1.03606	0.858709	1.44216	1.60871	1.80437	1.96452	1.70494	1.94771	1.86836	1.94745	1.92117	-1.10014	7.98229e-08	2.74209e-06	-0.19556	0.101885	0.375214	-0.0189974	0.877293	0.99749
NEK7	ENSG00000151414.15	chr1	198156994	198322420	165427	+	3.87025	3.95411	3.81631	3.72441	3.84127	3.95837	3.93467	3.67568	3.81703	3.84644	3.55876	3.71995	3.63596	3.92127	3.70899	3.90667	3.74605	3.61519	3.75597	-0.0595711	0.564439	0.651809	-0.141884	0.180645	0.480791	-0.13646	0.230782	0.963609
MIR181A1HG	ENSG00000229989.4	chr1	198777861	198937471	159611	-	-1.44069	-1.64284	-1.3051	-1.6772	-1.51646	-0.881744	-1.08772	-0.731956	-1.03661	-0.934507	-1.08622	-1.01034	-1.96923	-2.22509	-1.57272	-1.49098	-1.43375	-1.48552	-1.47008	0.538431	0.0363682	0.0701128	-0.0636818	0.805758	0.923158	-0.00434467	0.987533	0.999476
NR5A2	ENSG00000116833.14	chr1	200027614	200177420	149807	+	1.26349	1.30265	1.23568	1.37506	1.29422	0.22554	0.380586	0.809918	1.49361	0.727414	1.38204	1.42093	1.61956	1.94827	1.5927	1.51437	1.21344	2.02431	1.58404	-0.654566	0.012581	0.0289893	0.287195	0.19871	0.501048	0.243183	0.310341	0.967761
LINC00862	ENSG00000203721.7	chr1	200253419	200400705	147287	-	-2.6458	-3.78986	-3.37749	-3.33533	-3.28712	0.0418732	-0.158844	0.0774001	1.01425	0.243671	-2.68526	-2.62362	-3.31678	-4.17231	-3.19949	-3.49807	-3.73196	-3.43262	-3.55422	3.8498	7.85328e-07	1.39833e-05	0.0583788	0.929507	0.97381	-0.424489	0.577288	0.989313
KIF14	ENSG00000118193.12	chr1	200551497	200620751	69255	-	1.92371	2.10285	2.13644	1.88731	2.01258	0.456663	0.394912	0.509413	-0.432159	0.232207	0.589953	1.16103	1.16585	1.27851	1.04884	1.41495	2.19815	1.3167	1.64327	-1.84319	4.84346e-07	9.58121e-06	-0.981846	0.00019304	0.019424	-0.427483	0.0594776	0.91812
DDX59	ENSG00000118197.14	chr1	200623896	200669907	46012	-	1.15223	0.914493	1.04866	1.23296	1.08709	0.721487	0.737738	0.448381	0.366068	0.568419	0.874518	1.14437	0.883003	1.14691	1.0122	1.0994	1.21364	0.856218	1.05642	-0.578899	0.00061696	0.00242888	-0.0887568	0.499335	0.765246	-0.0814805	0.566981	0.989313
CAMSAP2	ENSG00000118200.14	chr1	200739558	200860704	121147	+	2.32772	2.09885	2.52224	1.7505	2.17483	2.46473	2.57357	2.17499	2.10232	2.3289	2.48879	2.54221	2.00612	2.24104	2.31954	2.18297	2.1116	2.05644	2.117	0.0909779	0.570913	0.657922	0.132881	0.40994	0.700725	-0.11163	0.526215	0.986647
INAVA	ENSG00000163362.11	chr1	200891048	200915742	24695	+	3.39826	3.7046	3.41758	3.91332	3.60844	3.52692	3.41627	3.59873	3.74181	3.57093	3.49388	3.46391	3.84968	3.32282	3.53257	3.65919	3.31026	3.77584	3.58176	-0.101794	0.462997	0.558279	-0.0813813	0.556181	0.798498	-0.0754969	0.612916	0.989313
MROH3P	ENSG00000233217.2	chr1	200917460	200966668	49209	+	1.58768	1.52743	1.40943	1.18364	1.42704	2.66959	2.85152	2.7435	3.24837	2.87824	1.11684	1.07199	1.38949	1.35899	1.23433	1.42417	1.14491	1.6158	1.39496	1.38201	8.2876e-08	2.82419e-06	-0.215849	0.229835	0.536842	-0.0911409	0.629083	0.989313
KIF21B	ENSG00000116852.15	chr1	200969390	201023714	54325	-	-1.03869	-0.956939	-1.05251	-0.453674	-0.875453	-0.766098	-0.692665	-0.934627	-0.82541	-0.8047	-0.834921	-1.27296	-0.289886	-1.43387	-0.95791	-0.963204	-1.46155	-1.26707	-1.23061	0.0238805	0.911607	0.936449	-0.0601637	0.78309	0.912295	-0.391951	0.129144	0.926648
TMEM9	ENSG00000116857.17	chr1	201134772	201171574	36803	-	1.59978	1.60158	1.24118	1.9259	1.59211	1.83058	1.46945	1.5693	1.49306	1.5906	1.47025	1.47512	1.44741	1.46124	1.4635	1.72637	1.59253	1.99661	1.77184	-0.0627122	0.643266	0.721648	-0.137549	0.320477	0.632686	0.131931	0.36401	0.978825
PKP1	ENSG00000081277.13	chr1	201283452	201332993	49542	+	-4.16439	-5.60324	-4.19019	-3.87093	-4.45719	-4.08533	-4.67896	-3.93908	-4.54172	-4.31127	-3.66553	-3.28442	-3.91537	-3.95251	-3.70446	-3.32074	-3.34319	-2.74474	-3.13622	0.36928	0.564276	0.651802	1.25548	0.0459517	0.26215	1.89988	0.00474016	0.7783
LAD1	ENSG00000159166.15	chr1	201380833	201399915	19083	-	4.14464	4.47989	4.11498	4.47824	4.30444	3.88474	3.58475	3.99778	3.92424	3.84788	4.13761	3.96265	4.42198	4.23258	4.1887	4.68416	4.5284	4.70195	4.63817	-0.523221	0.000426063	0.00179101	-0.123132	0.30863	0.620123	0.284112	0.0379882	0.908054
CSRP1	ENSG00000159176.14	chr1	201483530	201509456	25927	-	1.42618	1.64024	1.51999	1.72171	1.57703	1.99973	1.95228	2.10329	1.84799	1.97582	1.50303	1.54021	1.62422	1.64429	1.57794	1.73935	1.72436	1.75719	1.7403	0.339062	0.000667667	0.00259295	-0.00473862	0.954733	0.983182	0.116307	0.205903	0.957762
AC096677.1	ENSG00000224536.2	chr1	201507241	201534784	27544	+	-1.42395	-1.76037	-1.88282	-0.930415	-1.49939	-1.64434	-3.03376	-1.67664	-1.67422	-2.00724	-1.46341	-0.986954	-0.905951	-1.32232	-1.16966	-0.442631	-1.15414	-1.94379	-1.18019	-0.820143	0.144277	0.218684	0.396782	0.406128	0.698977	0.335437	0.516515	0.986482
RPS10P7	ENSG00000223396.4	chr1	201518703	201584367	65665	+	-1.37179	-1.97593	-1.18022	-0.661326	-1.29732	-1.56398	-1.69724	-1.28743	-1.36768	-1.47908	-1.72734	-0.478196	-1.01794	-1.22649	-1.11249	-0.907154	-0.871407	-0.922417	-0.900326	-0.241121	0.474312	0.568916	0.213161	0.50209	0.766208	0.408343	0.228617	0.963609
NAV1	ENSG00000134369.15	chr1	201622885	201826969	204085	+	0.0432977	-0.0465288	-0.0805567	-0.231839	-0.0789066	-0.98807	-1.1598	-1.10312	-1.19881	-1.11245	-0.178446	0.157275	0.0773192	0.202049	0.0645491	-0.258443	-0.0301936	0.141087	-0.049183	-1.10778	1.26792e-07	3.8075e-06	0.127616	0.261764	0.571928	-0.0287339	0.814183	0.992919
IPO9	ENSG00000198700.10	chr1	201829149	201884291	55143	+	1.76708	1.85186	1.8233	1.80252	1.81119	2.16884	1.99994	2.27213	1.95126	2.09804	1.95031	2.04306	1.68515	1.61341	1.82298	1.87038	1.89466	2.07214	1.94573	0.223285	0.0289854	0.0578486	0.00518739	0.956627	0.983328	0.0840867	0.418023	0.983555
TIMM17A	ENSG00000134375.11	chr1	201955503	201970664	15162	+	2.58745	2.70773	2.71038	2.68017	2.67143	2.75432	2.73664	2.94656	2.90092	2.83461	2.56149	2.44273	2.26306	2.30808	2.39384	2.85286	2.94422	2.8928	2.89663	0.0988525	0.235109	0.325545	-0.284215	0.00340429	0.0771337	0.17661	0.0573049	0.91812
RNPEP	ENSG00000176393.11	chr1	201982372	202006147	23776	+	2.1894	2.10221	2.24848	2.62717	2.29181	2.54262	2.57602	2.82709	2.51236	2.61452	2.5348	2.60537	2.49582	2.27042	2.4766	2.16539	2.63318	2.55468	2.45108	0.267094	0.0513174	0.0928348	0.189016	0.158733	0.456844	0.112222	0.431556	0.983555
ELF3-AS1	ENSG00000234678.2	chr1	201995696	202010463	14768	-	-0.0222291	0.793893	0.142675	0.350688	0.316257	-0.170039	-0.122045	-0.40157	-0.601751	-0.323851	0.580277	0.481089	0.885808	0.569027	0.62905	0.31297	0.174402	0.432807	0.306726	-0.697524	0.0018104	0.00590482	0.319363	0.0700794	0.316301	-0.0519304	0.783958	0.992919
ARL8A	ENSG00000143862.8	chr1	202133404	202144743	11340	-	1.83962	1.98179	1.73467	2.04318	1.89981	1.44214	1.52677	1.60731	1.54252	1.52968	2.06536	1.76017	1.93753	2.05261	1.95392	2.21042	1.73213	2.10831	2.01695	-0.440083	0.00438264	0.0121911	0.0470154	0.712383	0.882036	0.0759144	0.582654	0.989313
LGR6	ENSG00000133067.17	chr1	202193901	202319781	125881	+	-3.51449	-3.1637	-2.72252	-1.50787	-2.72715	-2.78801	-2.05522	-3.07591	-3.49828	-2.85436	-3.89239	-3.84511	-2.97729	-5.16471	-3.96988	-2.20788	-4.54043	-2.79499	-3.1811	-0.0983328	0.882934	0.91479	-1.68559	0.0566682	0.287823	-0.581071	0.461841	0.983555
UBE2T	ENSG00000077152.11	chr1	202331657	202341980	10324	-	2.30469	2.50836	2.33643	1.70744	2.21423	1.92184	1.8132	2.21698	0.707364	1.66485	2.21375	2.57967	1.25092	1.07365	1.7795	2.09169	2.62041	2.17318	2.29509	-0.620872	0.077096	0.130336	-0.455225	0.176257	0.476493	0.0112804	0.973002	0.998327
PPP1R12B	ENSG00000077157.22	chr1	202348699	202592706	244008	+	1.44331	1.67342	1.4921	1.46815	1.51924	0.654663	0.722618	0.643066	0.855309	0.718914	0.726096	0.959343	1.14426	1.1933	1.00575	1.54084	1.22077	1.35388	1.37183	-0.867592	7.63998e-07	1.3693e-05	-0.524479	0.000199137	0.0195751	-0.197598	0.111007	0.926648
KDM5B	ENSG00000117139.18	chr1	202724495	202808487	83993	-	2.00082	2.01787	1.77697	1.97204	1.94193	1.85988	1.8427	1.72127	1.51388	1.73443	2.01305	2.00991	2.14018	2.15812	2.08032	2.0104	1.89306	1.98729	1.96358	-0.272078	0.00697513	0.017913	0.130258	0.157484	0.455211	-0.0293251	0.761301	0.992919
TUBA5P	ENSG00000214796.8	chr1	202851828	202861620	9793	-	-1.91641	-1.72453	-2.24606	-2.80073	-2.17193	-0.541168	-0.591573	0.102843	-0.33186	-0.34044	-1.90307	-1.83588	-3.3108	-3.48344	-2.6333	-2.98085	-2.64271	-1.31011	-2.31122	1.89924	0.00030806	0.00137024	-0.644482	0.253901	0.563006	-0.284427	0.621383	0.989313
ACTG1P25	ENSG00000234996.4	chr1	202861754	202875241	13488	+	-3.29133	-3.59775	-2.77011	-3.07126	-3.18262	-1.10335	-1.84979	-1.76671	-1.49707	-1.55423	-2.91085	-3.59949	-3.26575	-3.56494	-3.33526	-3.20768	-2.29283	-2.82524	-2.77525	2.10346	0.000132511	0.000693374	-0.232543	0.660574	0.854746	0.565059	0.287724	0.96671
RABIF	ENSG00000183155.5	chr1	202878282	202889149	10868	-	0.662642	0.0356435	0.821092	0.506437	0.506454	1.38829	1.47545	1.32591	1.06316	1.3132	1.25075	1.0732	0.716164	1.2677	1.07695	0.408641	0.929065	1.25631	0.864672	0.766789	0.00192559	0.00621235	0.567751	0.0161804	0.162348	0.307286	0.208106	0.957762
KLHL12	ENSG00000117153.16	chr1	202891116	202928636	37521	-	2.37666	2.21095	2.31698	2.38926	2.32346	2.8201	3.09935	3.08247	2.99195	2.99847	2.91903	2.88241	2.43552	2.43676	2.66843	2.48469	2.28911	2.45495	2.40958	0.613187	5.55236e-05	0.00034561	0.340603	0.00927691	0.125449	0.0378657	0.770794	0.992919
ADIPOR1	ENSG00000159346.13	chr1	202940826	202958572	17747	-	3.31623	3.45531	3.2349	3.44735	3.36345	3.87673	3.7965	3.76988	3.76846	3.80289	3.57199	3.48217	3.42582	3.66043	3.5351	3.42083	3.48499	3.61496	3.50693	0.376939	0.000237633	0.00111603	0.16253	0.0619484	0.297497	0.0926906	0.307222	0.967761
TMEM183A	ENSG00000163444.12	chr1	203007374	203024848	17475	+	2.8652	2.99082	3.03344	3.04336	2.9832	3.09643	3.12259	3.23542	3.13802	3.14812	2.883	2.79216	2.84845	2.96371	2.87183	2.93448	2.83272	3.02849	2.9319	0.103087	0.190344	0.274631	-0.118207	0.141577	0.432413	-0.0988714	0.249412	0.963609
PPFIA4	ENSG00000143847.15	chr1	203026498	203078740	52243	+	-1.25653	0.0206681	-3.80525	-1.9995	-1.76016	-0.565949	-0.542263	-1.7092	-1.17645	-0.998465	-1.52068	-3.34391	-1.65608	-1.53903	-2.01492	-2.70774	-4.16044	-1.90554	-2.92457	0.696495	0.266246	0.360037	-0.326481	0.639039	0.845029	-1.32973	0.157245	0.926927
BTG2	ENSG00000159388.6	chr1	203305491	203309602	4112	+	3.10936	3.2316	3.02019	3.66602	3.25679	3.71971	3.43308	3.80165	3.722	3.66911	3.26	3.38799	3.45696	3.536	3.41024	3.73352	3.59878	3.41235	3.58155	0.352352	0.0133054	0.0303624	0.149564	0.260726	0.570321	0.281872	0.0569065	0.91812
ATP2B4	ENSG00000058668.15	chr1	203626787	203744081	117295	+	3.00259	3.08267	2.94279	2.75124	2.94482	3.01595	2.99863	2.44823	2.71687	2.79492	3.19173	3.37393	3.45283	3.55782	3.39408	3.04679	2.9462	2.89908	2.96403	-0.214138	0.113347	0.179243	0.440737	0.00315857	0.0743341	-0.0323245	0.817518	0.992919
SNRPE	ENSG00000182004.13	chr1	203861599	203871152	9554	+	2.9463	2.85897	3.03554	3.06555	2.97659	2.51813	2.76907	2.98609	2.731	2.75107	2.75626	2.65766	2.87761	2.81987	2.77785	2.93717	3.15514	3.17363	3.08865	-0.291276	0.0154726	0.0344418	-0.20455	0.0736234	0.322357	0.062692	0.585913	0.989313
SOX13	ENSG00000143842.15	chr1	204073115	204127743	54629	+	0.603913	0.726454	0.286774	1.00496	0.655526	1.48607	1.28935	1.13908	1.27661	1.29778	0.541281	0.652029	0.835703	0.540309	0.64233	1.00402	0.769528	0.987034	0.920195	0.587509	0.000392043	0.00166997	-0.0163122	0.908262	0.964891	0.220661	0.152892	0.926927
GOLT1A	ENSG00000174567.8	chr1	204198163	204213988	15826	-	0.038573	-0.423579	-0.722684	0.0860037	-0.255422	-0.0983199	0.0227783	0.0934213	-0.0983853	-0.0201264	0.437712	-0.106129	0.534412	0.603235	0.367307	-0.590559	-0.211437	0.21327	-0.196242	0.189528	0.532241	0.622677	0.663448	0.0313754	0.2203	-0.00525984	0.987503	0.999476
PLEKHA6	ENSG00000143850.16	chr1	204218853	204377665	158813	-	2.95851	3.00467	2.84238	3.02537	2.95773	2.47559	2.41707	2.5706	2.56516	2.5071	2.91862	3.09056	3.36742	2.77191	3.03713	3.09772	2.89302	3.34117	3.11064	-0.516772	0.000378177	0.00162226	0.0720378	0.537272	0.787703	0.102288	0.419253	0.983555
PPP1R15B	ENSG00000158615.9	chr1	204403381	204411817	8437	-	3.80972	4.15482	4.05685	3.71319	3.93364	4.79249	4.75101	4.81663	4.57818	4.73458	3.98371	3.64973	3.66166	3.90161	3.79918	3.78833	3.80945	3.83829	3.81202	0.73661	2.50785e-06	3.17935e-05	-0.143162	0.187814	0.488627	-0.172848	0.144	0.926648
PIK3C2B	ENSG00000133056.13	chr1	204422628	204494724	72097	-	1.85784	2.16225	1.55958	2.40638	1.99651	1.69258	1.48421	1.57878	1.68165	1.60931	2.13333	2.24412	2.50194	2.11076	2.24754	2.16743	2.01715	2.12988	2.10482	-0.451697	0.00616852	0.0161731	0.247112	0.0929422	0.359933	0.0606087	0.692851	0.992919
MDM4	ENSG00000198625.13	chr1	204516379	204558120	41742	+	2.07958	1.81084	1.80155	2.19777	1.97243	1.16332	1.06015	0.930757	1.13392	1.07203	2.22066	2.27114	2.14279	2.01045	2.16126	2.25817	2.15327	2.00111	2.13752	-0.966669	7.4796e-08	2.61868e-06	0.181972	0.0805593	0.334394	0.115156	0.291765	0.96671
NFASC	ENSG00000163531.15	chr1	204828651	205022822	194172	+	-5.38127	-5.20826	-5.2662	-5.21448	-5.26755	-6.42923	-5.32887	-5.71507	-5.71281	-5.7965	-6.42046	-5.38214	-5.50496	-6.32963	-5.9093	-4.33531	-5.98729	-5.00951	-5.11071	-0.762894	0.13494	0.20716	-0.859746	0.100239	0.372835	0.135749	0.777831	0.992919
RBBP5	ENSG00000117222.14	chr1	205086142	205122015	35874	-	1.8981	1.79497	2.15951	1.99556	1.96203	2.78292	2.62961	2.76101	2.67451	2.71201	2.23168	2.1927	1.96694	1.81604	2.05184	2.21866	1.88322	2.19505	2.09898	0.694117	6.96327e-06	6.83963e-05	0.0908847	0.426131	0.715423	0.0954825	0.439194	0.983555
DSTYK	ENSG00000133059.17	chr1	205142505	205211702	69198	-	0.0925276	-0.511159	0.128453	0.103364	-0.0467036	0.432648	0.438237	0.412939	0.468414	0.43806	-0.156644	0.266469	0.0284749	-0.227932	-0.022408	-0.0235178	0.116862	-0.0742356	0.00636959	0.429471	0.00827212	0.020558	0.0230539	0.879019	0.954763	0.00543232	0.973642	0.998327
NUAK2	ENSG00000163545.11	chr1	205302063	205321745	19683	-	-1.68189	-1.72895	-1.59909	-0.0640918	-1.26851	-0.183842	-0.591954	0.164356	-0.293459	-0.226225	-1.34655	-2.03297	-1.36114	-1.55625	-1.57423	-2.31103	-1.54084	-2.22184	-2.02457	1.07544	0.00350359	0.0101021	-0.282108	0.458813	0.739702	-0.843772	0.0767019	0.91812
KLHDC8A	ENSG00000162873.15	chr1	205336061	205357090	21030	-	-4.32887	-4.84262	-4.84262	-4.18211	-4.54905	-2.60154	-2.27275	-2.58071	-1.8307	-2.32143	-3.57031	-3.84456	-4.31219	-4.2244	-3.98787	-3.55016	-4.84262	-4.84262	-4.4118	3.40761	3.20193e-05	0.000223955	1.19702	0.0997964	0.371816	0.125945	0.878924	0.997629
LEMD1	ENSG00000186007.10	chr1	205381378	205455954	74577	-	3.21885	3.65442	2.65855	2.88594	3.10444	3.60075	3.54064	3.08908	3.50218	3.43316	3.02047	2.87669	2.88291	3.48792	3.067	3.63201	3.42697	3.14079	3.39992	0.255636	0.223472	0.312445	-0.0745152	0.726181	0.886922	0.233703	0.30122	0.967761
CDK18	ENSG00000117266.16	chr1	205504596	205532793	28198	+	1.41109	1.60533	1.25904	1.55077	1.45656	1.78416	1.37192	1.31264	1.35085	1.45489	1.3615	1.34861	1.6754	1.11794	1.37586	1.63261	1.10145	1.60884	1.44763	-0.0624244	0.676913	0.75127	-0.0832525	0.580694	0.811536	-0.0551852	0.734113	0.992919
MFSD4A	ENSG00000174514.13	chr1	205568885	205602918	34034	+	-0.0928247	1.06159	-0.0168051	0.910705	0.465666	0.636038	0.601922	-0.279499	0.92087	0.469833	0.0454549	0.180719	0.417939	-0.0669026	0.144303	1.03406	0.268914	0.228797	0.51059	-0.0391052	0.895545	0.92396	-0.31008	0.322913	0.634968	0.0233212	0.942206	0.998327
ELK4	ENSG00000158711.14	chr1	205597556	205632011	34456	-	3.45336	3.26674	3.81928	3.0905	3.40747	3.07037	3.09573	3.26374	2.82959	3.06486	3.35079	3.62942	3.18678	3.08828	3.31382	3.46455	3.63335	3.21033	3.43608	-0.407643	0.0155556	0.0345989	-0.101825	0.5089	0.770671	-0.022239	0.893048	0.997916
SLC45A3	ENSG00000158715.6	chr1	205657851	205680509	22659	-	2.29686	2.70646	2.18446	2.6284	2.45404	0.724607	-0.0265821	0.630781	0.983762	0.578142	1.63361	1.87497	2.47041	2.10943	2.02211	2.53419	2.27687	2.97432	2.59513	-1.97329	5.69764e-07	1.09819e-05	-0.440152	0.044296	0.257417	0.0942054	0.656729	0.989756
NUCKS1	ENSG00000069275.13	chr1	205712822	205750182	37361	-	4.72025	4.60653	4.82717	4.7923	4.73656	4.60001	4.55223	4.63331	4.20522	4.49769	3.90821	3.89992	4.20177	4.15506	4.04124	4.73708	4.77471	4.62475	4.71218	-0.304416	0.0111398	0.0262455	-0.704244	5.54563e-06	0.00372987	-0.0755808	0.519615	0.986486
RAB29	ENSG00000117280.13	chr1	205767986	205775482	7497	-	1.58526	1.81615	1.88649	1.39843	1.67158	1.60253	1.52738	1.10085	1.22981	1.36514	1.44338	1.68484	1.61924	1.13997	1.47186	1.8756	1.89469	1.826	1.86543	-0.364098	0.0264844	0.0537895	-0.20294	0.185372	0.485624	0.144333	0.359473	0.97676
SLC41A1	ENSG00000133065.11	chr1	205789094	205813748	24655	-	0.485079	0.509549	0.411832	0.536795	0.485814	1.7249	1.80732	1.84571	1.27888	1.6642	1.46523	0.658432	0.657927	0.420312	0.800476	0.801443	0.784844	0.607	0.731096	1.12768	9.73193e-06	8.90862e-05	0.318759	0.113203	0.39379	0.197272	0.356561	0.975193
SLC26A9	ENSG00000174502.19	chr1	205913048	205943460	30413	-	0.555474	0.941166	0.825326	0.817798	0.784941	-0.777632	-0.829348	-1.76827	-0.821979	-1.04931	0.778305	0.927447	0.580656	-0.0439126	0.560624	1.14106	1.21491	0.757512	1.03783	-1.91894	1.26399e-06	1.92751e-05	-0.215261	0.290088	0.60101	0.211768	0.3115	0.967761
RAB7B	ENSG00000276600.5	chr1	205976740	206003461	26722	-	0.499388	0.238292	0.224442	0.358993	0.330279	0.390196	-0.245144	0.0956849	-0.0907152	0.0375056	0.949969	0.789584	1.02646	0.784215	0.887556	0.77349	0.470864	1.02817	0.757508	-0.37022	0.046031	0.0848817	0.556223	0.0022711	0.0664128	0.380593	0.0380027	0.908054
CTSE	ENSG00000196188.12	chr1	206008535	206023909	15375	-	7.09973	7.31447	7.12965	7.30485	7.21217	7.09043	6.81232	7.28224	7.46597	7.16274	6.83486	6.92591	7.16477	7.40692	7.08312	7.3057	7.30384	7.56344	7.391	-0.113096	0.43682	0.533053	-0.136595	0.349396	0.656616	0.12751	0.419041	0.983555
BX571818.1	ENSG00000285417.1	chr1	206035253	206062257	27005	+	2.64346	2.74066	2.5926	2.19038	2.54178	1.3861	1.2354	1.58435	0.737534	1.23585	2.11444	2.43338	2.26906	2.29324	2.27753	2.55819	2.44885	2.54443	2.51716	-1.39039	2.78428e-07	6.61758e-06	-0.286308	0.0603151	0.295536	-0.0835791	0.586252	0.989313
RHEX	ENSG00000263961.8	chr1	206053173	206102449	49277	+	-0.371655	0.0569365	-0.369877	-0.162817	-0.211853	-0.0385784	-1.18179	-0.648583	0.00344593	-0.466377	-2.00357	-1.2954	-1.42995	-1.35117	-1.52002	-0.404012	-0.479189	-0.793071	-0.558757	-0.359288	0.223231	0.312211	-1.48668	0.000478694	0.0308951	-0.419027	0.202332	0.957428
FAM72A	ENSG00000196550.10	chr1	206186179	206204414	18236	-	0.25042	0.303182	0.278884	-0.12617	0.176579	-1.17486	-1.22453	-0.920529	-1.61039	-1.23258	-0.240441	0.0151952	-0.763509	-0.547435	-0.384047	-0.235023	0.223469	-0.102733	-0.0380956	-1.53426	3.05681e-06	3.68403e-05	-0.596488	0.00600318	0.0994847	-0.286243	0.164787	0.926927
SRGAP2	ENSG00000266028.7	chr1	206203345	206464443	261099	+	2.13567	2.05121	2.01544	2.1078	2.07753	2.29273	2.2841	2.32032	1.94633	2.21087	1.95211	2.25822	1.99067	2.05488	2.06397	2.05486	2.1242	2.01841	2.06583	0.0691656	0.447059	0.542903	-0.0222687	0.805359	0.923099	-0.0630245	0.521407	0.986647
IKBKE	ENSG00000263528.8	chr1	206470476	206496889	26414	+	0.974931	1.17642	0.996647	1.32161	1.1174	-0.0121539	0.261308	-0.0776688	-0.0469107	0.0311437	1.21635	1.16047	1.22652	0.774432	1.09444	1.21001	1.06744	1.16759	1.14835	-1.15694	5.44527e-07	1.06075e-05	-0.0166203	0.894678	0.959612	-0.0110855	0.935021	0.998327
RASSF5	ENSG00000266094.8	chr1	206507531	206589448	81918	+	1.60544	1.41063	1.28993	1.84482	1.53771	1.58354	1.67452	1.69022	1.44183	1.59753	1.48611	1.497	1.77086	1.46583	1.55495	1.66806	1.60564	1.46839	1.5807	-0.0016455	0.988818	0.993717	0.0124906	0.915347	0.967375	-0.00604591	0.962157	0.998327
EIF2D	ENSG00000143486.16	chr1	206571292	206612465	41174	-	0.635945	0.472267	0.405081	0.616774	0.532517	0.31152	-0.0673622	0.201361	0.424183	0.217425	0.0665822	0.450526	0.335365	0.542456	0.348732	0.607412	0.908379	0.656043	0.723945	-0.391453	0.0107328	0.0254131	-0.203059	0.146515	0.439613	0.135696	0.343521	0.972514
DYRK3	ENSG00000143479.17	chr1	206635536	206684419	48884	+	-1.59803	-1.45101	-1.14603	-1.10302	-1.32452	1.27113	1.34303	1.31305	1.36995	1.32429	-0.417264	-0.531402	-0.993387	-1.56867	-0.87768	-1.13515	-1.34118	-1.21111	-1.22914	2.63185	1.18081e-10	3.6804e-08	0.481727	0.0356507	0.234593	0.0693219	0.775082	0.992919
MAPKAPK2	ENSG00000162889.11	chr1	206684905	206734281	49377	+	3.40168	3.17799	3.12366	3.39654	3.27497	3.41859	3.31273	3.49968	3.57627	3.45182	3.34053	3.22017	3.35417	3.29066	3.30138	3.17009	3.14152	3.42108	3.24423	0.109984	0.237429	0.328153	0.0175309	0.848039	0.940556	-0.0829335	0.4092	0.983555
PIGR	ENSG00000162896.6	chr1	206928522	206946466	17945	-	8.57386	9.01434	8.40779	9.0911	8.77177	9.18184	9.56864	9.05393	9.82186	9.40657	8.88168	8.43043	8.41445	8.29854	8.50628	8.69875	8.4387	8.96524	8.7009	0.569465	0.00861237	0.0212302	-0.275816	0.158283	0.455973	-0.123422	0.549351	0.986647
FCAMR	ENSG00000162897.16	chr1	206957965	206970625	12661	-	-3.35372	-2.62161	-2.08255	-2.45214	-2.6275	-3.27466	-2.4592	-3.12841	-2.89811	-2.9401	-2.27699	-2.47375	-3.31882	-3.14184	-2.80285	-2.37347	-3.40063	-2.28428	-2.68613	-0.384794	0.413893	0.510289	-0.173268	0.704014	0.877714	-0.0588229	0.904187	0.997916
C1orf116	ENSG00000182795.13	chr1	207018522	207032756	14235	-	3.77339	3.80565	3.76073	3.71203	3.76295	3.61623	3.46778	3.76037	3.86089	3.67632	3.96307	4.09354	4.24188	4.12567	4.10604	3.97372	3.8764	4.06905	3.97306	-0.152648	0.107024	0.170829	0.335165	0.00168518	0.0566708	0.159344	0.117181	0.926648
PFKFB2	ENSG00000123836.15	chr1	207034366	207081024	46659	+	2.5631	2.70263	2.76079	2.88425	2.72769	2.89121	2.7398	3.0823	3.12338	2.95917	2.6977	2.39486	2.51041	2.58758	2.54764	2.55102	2.52361	2.73822	2.60428	0.167609	0.106993	0.170806	-0.187221	0.0761043	0.326903	-0.173209	0.124115	0.926648
YOD1	ENSG00000180667.10	chr1	207043849	207052980	9132	-	2.09385	2.16072	2.22285	2.17058	2.162	2.7407	2.66317	2.8946	3.00705	2.82638	2.25159	1.84227	1.92199	2.11708	2.03323	2.07168	2.14474	2.0722	2.09621	0.601241	1.05036e-05	9.45912e-05	-0.136358	0.188738	0.489522	-0.115614	0.298079	0.967761
C4BPB	ENSG00000123843.13	chr1	207088860	207099993	11134	+	0.455952	1.62117	1.1137	0.368982	0.889952	0.443989	1.22232	0.489184	1.18564	0.835283	-0.516498	-0.69637	0.596498	0.891392	0.0687556	0.18796	0.3221	0.498303	0.336121	-0.115576	0.729845	0.794978	-0.862537	0.0314757	0.220762	-0.613621	0.132905	0.926648
C4BPA	ENSG00000123838.11	chr1	207104233	207144972	40740	+	-1.99498	0.0502745	-1.23619	-1.27875	-1.11491	-0.972384	0.332401	-1.58963	0.397266	-0.458086	-0.764466	-1.3694	-1.95122	-1.73319	-1.45457	-1.3161	-2.01288	-1.31433	-1.54777	0.673717	0.205264	0.292133	-0.346526	0.560893	0.800689	-0.480411	0.472411	0.983555
CD55	ENSG00000196352.16	chr1	207321532	207386804	65273	+	4.35208	5.02012	4.50168	3.543	4.35422	4.40795	5.15813	3.73306	4.53933	4.45962	4.49674	3.85127	3.93561	4.51337	4.19925	4.09838	4.01776	3.84537	3.98717	0.0401523	0.892845	0.922068	-0.163096	0.58574	0.814649	-0.418039	0.205789	0.957762
CD46	ENSG00000117335.20	chr1	207752054	207795513	43460	+	5.39408	5.58538	5.34954	5.26906	5.39951	5.82432	5.8108	5.51653	5.71902	5.71767	5.35698	5.31532	5.34084	5.45928	5.36811	5.50159	5.41025	5.24609	5.38597	0.253225	0.0174906	0.0382006	-0.0386181	0.690138	0.869923	-0.0641578	0.540729	0.986647
MIR29B2CHG	ENSG00000203709.12	chr1	207801518	207879115	77598	-	2.0033	1.88464	1.67661	2.26743	1.958	1.83733	1.7879	1.71404	1.76742	1.77667	2.05609	1.87943	2.36202	2.13343	2.10774	2.05099	1.90551	1.87548	1.94399	-0.245682	0.0542035	0.0971209	0.142326	0.243251	0.552138	-0.0642958	0.620638	0.989313
PLXNA2	ENSG00000076356.7	chr1	208022242	208244384	222143	-	1.64697	1.59036	1.5409	1.94733	1.68139	1.52899	1.30438	1.52955	1.58685	1.48744	1.23643	1.54476	1.86166	1.48726	1.53253	1.53972	1.31182	1.99487	1.61547	-0.259013	0.10045	0.16222	-0.154817	0.311118	0.622675	-0.114585	0.483963	0.983862
LAMB3	ENSG00000196878.15	chr1	209614870	209652425	37556	-	3.90683	4.52312	3.69679	3.92239	4.01228	3.68813	3.52883	3.41197	3.59909	3.557	4.36291	3.90285	4.08933	3.78916	4.03606	4.2386	3.69809	4.07312	4.00327	-0.521101	0.0051829	0.0139967	0.0156841	0.922947	0.970681	-0.0599704	0.732851	0.992919
C1orf74	ENSG00000162757.4	chr1	209779208	209784559	5352	-	0.212998	0.180191	0.0984213	-0.0326987	0.114728	0.692404	0.673104	0.751979	1.12247	0.80999	-0.029626	-0.0706411	-0.0220518	-0.294617	-0.104234	0.37013	0.219696	0.147244	0.24569	0.626485	0.000184747	0.000908379	-0.233866	0.123649	0.409886	0.0778969	0.610001	0.989313
IRF6	ENSG00000117595.12	chr1	209785617	209806175	20559	-	3.64057	3.71091	3.51217	3.84026	3.67598	4.38209	4.29223	4.3945	4.31618	4.34625	3.76768	3.76539	3.78297	3.97531	3.82284	3.77329	3.62709	3.76611	3.72216	0.606603	1.06996e-06	1.71557e-05	0.138684	0.103106	0.377315	-0.00406854	0.963239	0.998327
UTP25	ENSG00000117597.18	chr1	209827972	209857565	29594	+	1.644	1.43424	1.29943	1.63455	1.50306	0.7304	0.80529	0.745156	0.471408	0.688064	1.5654	1.50877	1.60094	1.73457	1.60242	1.79209	1.73176	1.469	1.66428	-0.881203	6.75059e-07	1.25817e-05	0.0874363	0.411764	0.702033	0.109177	0.344234	0.972514
SERTAD4	ENSG00000082497.12	chr1	210232796	210246631	13836	+	1.7444	1.47012	1.72776	1.65204	1.64858	1.04162	1.0408	0.728969	0.775678	0.896765	1.26536	1.26969	1.21236	1.42492	1.29308	1.29261	1.57049	0.838417	1.23384	-0.81514	3.13289e-05	0.000221067	-0.370058	0.0148556	0.155224	-0.471055	0.00620694	0.7783
HHAT	ENSG00000054392.13	chr1	210328252	210676296	348045	+	-1.21602	-1.57014	-2.04065	-1.54373	-1.59264	-1.549	-1.14957	-2.00791	-2.42313	-1.7824	-1.25704	-1.53442	-0.934235	-1.14799	-1.21842	-1.57742	-1.6863	-1.83801	-1.70058	-0.258148	0.360637	0.458611	0.361773	0.172534	0.472387	-0.181908	0.546491	0.986647
RCOR3	ENSG00000117625.14	chr1	211258377	211316385	58009	+	2.25911	2.07232	1.98393	2.31946	2.15871	1.61602	1.80047	1.47929	1.63584	1.63291	2.10344	2.37839	2.24902	2.30181	2.25816	2.18139	2.31687	2.10104	2.19977	-0.590205	2.79161e-05	0.000201548	0.0898544	0.375028	0.676694	-0.0110592	0.918924	0.998327
TRAF5	ENSG00000082512.15	chr1	211326615	211374946	48332	+	0.376763	0.50332	0.489192	0.514516	0.470948	-0.686816	-0.650357	-1.27393	-1.60045	-1.05289	0.53016	0.749109	0.974498	0.486056	0.684956	0.423911	0.455589	0.546399	0.475299	-1.58295	2.44223e-07	6.06004e-06	0.215732	0.160716	0.459049	-0.0435944	0.792578	0.992919
LINC00467	ENSG00000153363.13	chr1	211382736	211435570	52835	+	-0.77286	-0.904492	-0.48971	-0.855315	-0.755594	-0.796317	-0.407998	-0.767723	-0.106564	-0.519651	-0.578407	-0.617789	-0.390927	-0.25904	-0.461541	-0.641895	-0.442431	-0.535968	-0.540098	0.174989	0.341359	0.438635	0.291533	0.118013	0.401834	0.170536	0.39139	0.983555
SLC30A1	ENSG00000170385.10	chr1	211571568	211579161	7594	-	2.31715	2.3778	2.28959	2.65042	2.40874	4.00393	4.01498	3.89569	4.35536	4.06749	1.37259	1.16918	2.14238	2.15461	1.70969	2.45675	2.38786	1.91543	2.25335	1.60013	2.58982e-07	6.3159e-06	-0.711239	0.00351733	0.078356	-0.202407	0.364361	0.97901
NEK2	ENSG00000117650.13	chr1	211658657	211675630	16974	-	2.03039	1.95756	1.99178	1.723	1.92568	1.59582	1.55187	1.62576	0.299327	1.2682	0.342999	0.967704	0.878911	1.65775	0.961842	2.12084	2.35475	1.92809	2.13456	-0.715558	0.0148593	0.0333426	-1.01226	0.00189482	0.0596237	0.151684	0.562783	0.987777
LPGAT1	ENSG00000123684.13	chr1	211743457	211830763	87307	-	3.11183	3.30114	3.09003	2.99673	3.12493	3.24117	3.26387	2.9464	3.11144	3.14072	2.88234	2.87911	2.92428	3.04838	2.93353	3.23759	3.15505	2.94379	3.11214	-0.0488417	0.625426	0.705848	-0.200692	0.058127	0.290228	-0.0640001	0.554747	0.986787
INTS7	ENSG00000143493.13	chr1	211940399	212035557	95159	-	2.12249	2.11572	2.42843	1.94134	2.152	2.68954	2.77403	2.76875	2.17719	2.60238	2.75916	2.75933	1.86724	1.86517	2.31272	2.02058	2.3622	2.19341	2.19206	0.392845	0.0665817	0.11526	0.157345	0.448977	0.73313	-0.0128633	0.954519	0.998327
DTL	ENSG00000143476.18	chr1	212035553	212107400	71848	+	1.29704	1.51473	1.73763	1.24903	1.44961	1.47039	1.29222	1.69378	0.38925	1.21141	1.24173	1.32067	-0.00769226	-0.682741	0.467992	1.38352	1.95464	1.59192	1.64336	-0.289638	0.380705	0.477901	-0.977489	0.0134843	0.148913	0.142044	0.675171	0.992919
PPP2R5A	ENSG00000066027.12	chr1	212285410	212361853	76444	+	3.96624	4.0241	3.86646	3.86779	3.93115	3.94402	4.02273	3.89071	3.89913	3.93915	3.83337	3.99423	4.01206	4.15425	3.99848	4.1454	4.04534	3.9113	4.03402	-0.0569636	0.516256	0.607788	0.0577488	0.50978	0.771218	0.0516507	0.584511	0.989313
PACC1	ENSG00000065600.13	chr1	212363928	212414901	50974	-	-0.55462	-0.704302	-0.284961	-0.557193	-0.525269	0.636015	0.380831	0.923432	0.774341	0.678655	0.360409	0.0379747	-0.627799	-0.779054	-0.252117	-0.55921	-0.360344	-0.650221	-0.523259	1.17551	8.71769e-05	0.000497114	0.290729	0.259647	0.569216	-0.0450226	0.874868	0.997377
NENF	ENSG00000117691.10	chr1	212432920	212446379	13460	+	1.12204	1.27983	1.56498	1.76038	1.43181	2.06991	2.17063	1.95738	1.98083	2.04469	1.86012	1.75591	1.4834	1.34171	1.61029	1.40089	1.63747	1.90119	1.64651	0.59054	0.0033	0.0096324	0.202932	0.274769	0.585674	0.187321	0.349004	0.972809
ATF3	ENSG00000162772.17	chr1	212565334	212620777	55444	+	1.13497	1.3761	0.654756	0.843584	1.00235	2.19689	2.38605	2.50446	2.60879	2.42405	1.36083	0.642786	0.450663	0.712753	0.791759	1.11824	0.937481	0.8171	0.957605	1.34874	4.99783e-07	9.8713e-06	-0.235196	0.24141	0.549996	-0.107837	0.609216	0.989313
NSL1	ENSG00000117697.15	chr1	212726153	212791782	65630	-	0.327299	0.491997	0.345686	0.43515	0.400033	-0.346931	-0.602684	-0.537885	-0.836178	-0.58092	0.289378	0.353091	0.00591385	0.122607	0.192747	0.412889	0.50184	0.400358	0.438363	-1.0458	4.36682e-08	1.8478e-06	-0.216181	0.0436657	0.256273	-0.0119496	0.910781	0.998327
TATDN3	ENSG00000203705.11	chr1	212791828	212816830	25003	+	0.414284	0.123236	0.0854616	0.530468	0.288363	-0.419243	0.222742	-0.64495	-0.295334	-0.284196	0.507231	0.703096	0.622503	0.0357729	0.467151	0.429123	0.0999728	0.221583	0.250226	-0.641585	0.0067289	0.0173855	0.182634	0.338845	0.64784	-0.0860867	0.684414	0.992919
FLVCR1	ENSG00000162769.13	chr1	212858275	212899363	41089	+	1.25447	1.25076	1.34164	1.27664	1.28088	1.79038	1.64508	2.18977	1.70673	1.83299	1.136	0.675648	1.01284	0.264628	0.772278	1.11334	1.33901	1.39059	1.28098	0.488919	0.00393077	0.011118	-0.504908	0.00607767	0.0999742	-0.0521881	0.755924	0.992919
ANGEL2	ENSG00000174606.14	chr1	212992182	213015867	23686	-	1.40826	1.19508	1.45281	1.67858	1.43369	2.01607	1.87268	2.11311	1.94207	1.98599	1.69916	1.75266	1.67401	1.6878	1.70341	1.5665	1.56912	1.58579	1.5738	0.494621	5.47353e-05	0.000341534	0.267962	0.0104988	0.132805	0.0953811	0.360661	0.977505
RPS6KC1	ENSG00000136643.12	chr1	213051233	213274774	223542	+	2.00392	1.88252	2.26724	1.78568	1.98484	1.39316	1.16003	1.43657	0.980062	1.24245	2.03926	2.12887	1.82834	1.84712	1.9609	2.03169	2.08175	1.97629	2.02991	-0.807997	5.59546e-06	5.76648e-05	-0.0314671	0.785192	0.913341	-0.00558753	0.964236	0.998327
PROX1	ENSG00000117707.16	chr1	213983181	214041510	58330	+	-4.13009	-4.31973	-4.44218	-2.34414	-3.80904	-4.2037	-3.92925	-3.32781	-3.11612	-3.64422	-3.3921	-3.96114	-2.75906	-3.58831	-3.42515	-5.15256	-4.23772	-4.50315	-4.63114	0.165392	0.744336	0.806296	0.518596	0.298039	0.609669	-1.04847	0.123134	0.926648
SMYD2	ENSG00000143499.14	chr1	214281102	214337131	56030	+	1.82225	2.01484	1.92871	2.18527	1.98777	2.0246	1.83542	1.99802	1.67533	1.88334	1.82389	1.76056	1.90388	1.75769	1.81151	2.21643	2.03606	2.22326	2.15859	-0.160987	0.126277	0.195979	-0.177753	0.0949139	0.36369	0.128317	0.241522	0.963609
PTPN14	ENSG00000152104.12	chr1	214348700	214552449	203750	-	1.50873	1.47637	1.52849	1.48131	1.49873	0.814951	0.70829	0.885168	0.170312	0.64468	1.3845	1.51642	1.52154	1.36138	1.44596	1.66316	1.53007	1.46558	1.55294	-0.916252	6.34025e-07	1.20211e-05	-0.0605434	0.593554	0.820036	0.00389648	0.974488	0.998327
CENPF	ENSG00000117724.13	chr1	214603195	214664571	61377	+	3.76834	3.72144	3.81881	3.33132	3.65998	2.85957	2.77403	2.78715	1.80629	2.55676	2.32037	2.59113	2.97917	3.18104	2.76793	2.9811	3.50813	2.82897	3.10606	-1.16638	0.000142546	0.000735998	-0.901531	0.00143554	0.0526996	-0.605046	0.0293769	0.898941
KCTD3	ENSG00000136636.13	chr1	215567304	215621807	54504	+	4.26292	3.97639	4.10956	3.81641	4.04132	3.6172	3.73304	3.55981	3.76022	3.66757	3.81477	3.91278	3.79224	4.07713	3.89923	4.14523	4.1945	4.12501	4.15491	-0.439699	0.000478806	0.00196517	-0.151788	0.14977	0.445096	0.0620273	0.574262	0.989313
ESRRG	ENSG00000196482.18	chr1	216503246	217137755	634510	-	-0.966822	-1.83265	-1.14484	-1.48282	-1.35679	-2.42703	-2.97594	-3.5105	-2.4993	-2.85319	-1.79881	-1.58975	-1.62909	-1.32429	-1.58549	-1.46678	-1.50062	-1.29506	-1.42082	-1.63163	1.79519e-05	0.00014329	-0.261655	0.246984	0.556849	-0.125896	0.596124	0.989313
GPATCH2	ENSG00000092978.11	chr1	217426992	217631090	204099	-	2.17468	2.37454	2.35993	2.11915	2.25708	2.40057	2.4081	2.34855	2.1699	2.33178	2.27563	2.185	2.19948	2.27465	2.23369	2.4249	2.37695	2.12409	2.30864	0.0119627	0.896545	0.924768	-0.0318875	0.729985	0.889286	0.00135777	0.989122	0.999476
SPATA17	ENSG00000162814.11	chr1	217631324	217871696	240373	+	-0.912303	-0.0709555	0.160391	-0.630599	-0.363367	-0.62125	-0.800398	-1.3913	-1.75258	-1.14138	-1.46603	-1.76891	-1.13501	-0.905902	-1.31896	-0.380539	-0.100391	-1.18914	-0.556688	-0.815301	0.0219352	0.045996	-0.976716	0.00903735	0.124111	-0.228661	0.486898	0.984619
RRP15	ENSG00000067533.6	chr1	218285293	218337983	52691	+	1.97943	1.96517	1.90252	2.05667	1.97595	1.36217	1.19856	1.51032	1.21799	1.32226	1.77802	1.58924	1.82699	1.64282	1.70927	1.97336	2.14565	2.0703	2.0631	-0.721559	3.49615e-07	7.71308e-06	-0.273542	0.00502659	0.0935005	0.035532	0.695866	0.992919
TGFB2	ENSG00000092969.12	chr1	218345336	218444619	99284	+	-1.22555	-1.00948	-0.996858	-2.20212	-1.3585	-1.85227	-2.38271	-2.06657	-2.55343	-2.21375	-0.476697	-0.86864	-0.707634	-1.11485	-0.791955	-0.912427	-0.387691	-0.95375	-0.75129	-0.981859	0.00636421	0.0166066	0.571841	0.0383927	0.242828	0.552779	0.0589071	0.91812
LYPLAL1	ENSG00000143353.12	chr1	219173869	219212865	38997	+	2.25206	2.3835	2.4494	2.15636	2.31033	2.10919	2.03545	1.96618	2.03742	2.03706	2.20616	2.78884	2.44079	2.53208	2.49197	2.59109	2.53762	2.24157	2.45676	-0.337604	0.0201294	0.0428222	0.171224	0.188625	0.489348	0.0982427	0.48006	0.983555
AC096642.2	ENSG00000287676.1	chr1	219294982	219297668	2687	+	-0.486473	-0.898575	-0.79857	-0.752119	-0.733934	0.0162182	-0.0279687	-0.222522	0.318641	0.0210921	0.0311547	-1.16483	-1.2622	-1.43483	-0.957674	-1.50894	-1.42585	-1.12651	-1.35377	0.832505	0.0344084	0.0668346	-0.348075	0.409523	0.700293	-0.927325	0.0733956	0.91812
SLC30A10	ENSG00000196660.11	chr1	219685427	219958647	273221	-	-0.366431	0.452576	-0.92207	-1.01942	-0.463836	-0.0215077	-0.739495	-0.411155	0.391859	-0.195075	-1.06291	-1.44229	-0.457818	-0.88685	-0.962468	-1.15887	-1.64397	-0.560941	-1.12126	0.167051	0.600998	0.683827	-0.538181	0.137384	0.426124	-0.743773	0.0747061	0.91812
EPRS1	ENSG00000136628.18	chr1	219968600	220046530	77931	-	4.7792	4.65823	4.70686	4.5152	4.66487	4.47549	4.45539	4.53086	4.55112	4.50322	4.28816	4.34679	4.48824	4.65932	4.44563	4.64809	4.70995	4.79513	4.71773	-0.226276	0.0249422	0.0511534	-0.22716	0.0244539	0.197782	0.00229538	0.981768	0.998968
BPNT1	ENSG00000162813.18	chr1	220057482	220090462	32981	-	3.03339	3.27113	3.00482	3.00871	3.07951	3.28059	3.14522	3.55992	3.68834	3.41852	2.95751	3.08639	2.92785	2.98617	2.98948	3.17377	2.90837	3.3198	3.13398	0.268635	0.0341803	0.0664522	-0.100877	0.409038	0.699943	0.00413648	0.974595	0.998327
IARS2	ENSG00000067704.10	chr1	220094132	220148041	53910	+	4.0199	3.95658	3.93956	3.83011	3.93654	3.91966	3.9421	3.94145	4.01238	3.9539	3.87319	3.96993	3.98123	3.9789	3.95081	3.89145	3.85153	3.91958	3.88752	-0.0483105	0.485806	0.580039	0.0051915	0.939799	0.977192	-0.100711	0.188405	0.947897
RAB3GAP2	ENSG00000118873.16	chr1	220148293	220272453	124161	-	2.44058	2.48411	2.36211	2.54336	2.45754	2.13881	1.98359	2.01626	1.92833	2.01675	2.37357	2.41035	2.38297	2.52155	2.42211	2.5571	2.47431	2.43632	2.48924	-0.505236	3.53187e-06	4.06685e-05	-0.0442043	0.548689	0.794291	-0.0187388	0.81304	0.992919
C1orf115	ENSG00000162817.7	chr1	220690363	220699153	8791	+	1.02091	0.116011	0.666846	1.13735	0.735281	1.08678	1.32427	1.56962	1.62998	1.40266	1.54687	1.3291	0.918538	0.952823	1.18683	0.452137	0.741011	1.17303	0.788726	0.605956	0.0152739	0.0340637	0.456469	0.0619055	0.297497	-0.000842209	0.997454	0.999476
MTARC2	ENSG00000117791.16	chr1	220748225	220784815	36591	+	1.78134	1.50155	1.52881	2.3601	1.79295	2.25441	2.04776	2.1885	2.37399	2.21616	2.15694	2.14276	1.62665	1.81698	1.93583	1.48878	1.50901	1.74677	1.58152	0.368371	0.0407919	0.076919	0.144654	0.406413	0.698997	-0.256379	0.20362	0.95765
DUSP10	ENSG00000143507.18	chr1	221701424	221742089	40666	-	1.46037	1.36652	1.79804	1.15272	1.44441	1.74474	2.19831	2.00571	1.88972	1.95962	1.56883	1.41114	1.27201	1.42259	1.41864	1.4262	1.49075	1.34561	1.42085	0.458238	0.00429276	0.0119828	-0.0356427	0.809592	0.924701	-0.0753669	0.641385	0.989756
AL513314.2	ENSG00000276997.4	chr1	222477252	222504622	27371	-	0.399951	-0.0494357	0.257568	0.14828	0.189091	0.0252679	-0.192667	-0.0692442	0.283978	0.0118337	0.240454	0.314942	0.488811	-0.154764	0.222361	-0.358126	0.560197	0.174431	0.1255	-0.267247	0.278679	0.37314	0.0316253	0.892377	0.958737	-0.14339	0.582075	0.989313
AL592148.2	ENSG00000267305.2	chr1	222510169	222519732	9564	-	-0.102937	0.629177	0.144071	0.955234	0.406386	0.699293	-0.0586963	0.350255	-0.480266	0.127647	0.713601	0.777036	1.12094	0.858704	0.867571	0.589821	0.348537	1.09292	0.677093	-0.386502	0.369533	0.467274	0.590668	0.134843	0.42348	0.32223	0.450498	0.983555
TAF1A	ENSG00000143498.18	chr1	222557902	222589933	32032	-	1.35532	1.15954	1.47924	1.39836	1.34812	0.722794	0.887071	1.05759	0.639354	0.826703	1.57743	1.52962	1.26351	1.25392	1.40612	1.30941	2.01446	1.12814	1.484	-0.589346	0.00524904	0.0141556	0.0564537	0.741915	0.893304	0.0817869	0.658586	0.989756
MIA3	ENSG00000154305.18	chr1	222618097	222668007	49911	+	3.01822	2.62838	3.23268	3.03471	2.9785	3.4577	3.462	3.48667	3.35088	3.43931	3.36545	3.25819	2.97388	3.16859	3.19153	2.77766	3.08872	3.07442	2.98027	0.397201	0.00387056	0.0109867	0.205849	0.0997589	0.371816	-0.048904	0.706464	0.992919
AIDA	ENSG00000186063.13	chr1	222668013	222713210	45198	-	3.17704	3.12151	3.30804	2.83389	3.11012	3.26662	3.44248	3.25691	3.28228	3.31207	3.51964	3.59563	2.91768	3.30724	3.33505	2.7621	3.05336	2.82005	2.8785	0.136824	0.320701	0.417082	0.213892	0.127813	0.414133	-0.28731	0.0705353	0.91812
BROX	ENSG00000162819.12	chr1	222712553	222735196	22644	+	4.19106	4.11552	4.15865	4.0907	4.13898	3.833	3.95665	3.84507	3.93511	3.89246	4.06653	4.15036	4.05823	4.35976	4.15872	4.08918	4.16999	3.97082	4.07666	-0.311645	0.00183393	0.00596496	0.0111719	0.895126	0.959794	-0.113499	0.226364	0.963609
FAM177B	ENSG00000197520.10	chr1	222737207	222750805	13599	+	3.67976	3.81262	3.37692	3.43215	3.57536	2.70518	2.71605	2.23496	2.86913	2.63133	3.3593	3.56641	3.5799	3.97024	3.61896	3.652	3.48343	3.81922	3.65155	-1.01625	1.09547e-05	9.79637e-05	0.0247678	0.869965	0.950195	0.0207815	0.899008	0.997916
DISP1	ENSG00000154309.9	chr1	222815022	223005995	190974	+	0.00560759	-0.0198024	0.161766	0.0649417	0.0531282	0.530483	0.556874	0.563172	0.529648	0.545044	0.342818	0.346339	0.0599983	0.244721	0.248469	0.0470155	0.23611	0.263334	0.182153	0.434077	0.000178742	0.000883957	0.190036	0.0545964	0.282694	0.0798921	0.43695	0.983555
AL929091.1	ENSG00000287338.1	chr1	223091872	223103335	11464	-	-1.1773	-0.800182	-0.431026	-1.10812	-0.879155	-2.19885	-3.15726	-2.34703	-2.55298	-2.56403	-0.944039	0.04955	-0.371426	-0.507107	-0.443256	-0.648754	-0.924787	-0.570841	-0.714794	-1.86844	4.00241e-05	0.000265836	0.450075	0.0716835	0.319174	0.137313	0.60787	0.989313
TLR5	ENSG00000187554.14	chr1	223109404	223143248	33845	-	-0.763661	-0.98741	-0.398996	0.0340131	-0.529014	0.199356	0.473574	0.272925	-0.019655	0.23155	0.328881	0.121131	-0.279065	-1.15317	-0.245555	-0.240024	-0.467453	-0.469021	-0.392166	0.740252	0.0113908	0.0267438	0.326725	0.245781	0.555016	0.118629	0.697935	0.992919
SUSD4	ENSG00000143502.15	chr1	223220819	223364178	143360	-	-1.64907	-1.61058	-1.01215	-0.180852	-1.11316	-1.38465	-1.02228	-1.13264	-1.62736	-1.29173	-1.7494	-1.61536	-1.07233	-1.10512	-1.38556	-1.03405	-0.765506	-0.648018	-0.815859	-0.191143	0.542911	0.632324	-0.249443	0.4333	0.721921	0.306648	0.339524	0.972483
CAPN8	ENSG00000203697.12	chr1	223538007	223665723	127717	-	5.19105	5.17784	4.78626	5.16878	5.08098	5.06886	4.9729	5.03953	5.31895	5.10006	4.75476	4.75183	5.34078	5.2794	5.03169	5.20241	5.07658	5.47215	5.25038	-0.0448277	0.768635	0.825272	-0.056683	0.710068	0.880506	0.119018	0.473213	0.983555
CAPN2	ENSG00000162909.18	chr1	223701593	223776018	74426	+	5.25066	5.35527	5.10435	5.06389	5.19354	5.25061	5.16571	5.22996	5.4034	5.26242	5.10912	5.16936	5.41135	5.51312	5.30074	5.39011	5.23657	5.40075	5.34248	0.00524817	0.960364	0.971848	0.100529	0.348445	0.655983	0.0986183	0.393167	0.983555
TP53BP2	ENSG00000143514.17	chr1	223779893	223845954	66062	-	2.7818	2.59767	2.43277	2.71106	2.63082	2.78274	2.92217	2.66389	2.4328	2.7004	2.96629	2.6597	2.50126	2.82506	2.73808	2.64795	2.58572	2.6809	2.63819	0.00643145	0.956425	0.969396	0.0955474	0.420165	0.709978	-0.0457912	0.720691	0.992919
GTF2IP20	ENSG00000272645.3	chr1	223951394	223992594	41201	-	0.220055	-0.290578	0.233452	0.476208	0.159784	-0.11828	-0.000938111	-0.383907	-0.41255	-0.228919	0.421984	0.918912	0.273545	-0.282152	0.333072	-0.0903612	-0.00171236	0.514129	0.140685	-0.44263	0.0931713	0.152587	0.188006	0.42359	0.712526	-0.0644787	0.804462	0.992919
AC138393.1	ENSG00000185495.10	chr1	223992743	224010612	17870	+	1.94005	2.04151	2.17764	2.1419	2.07528	2.54432	2.7838	2.67861	2.67832	2.67126	2.12699	2.24244	1.92682	1.92056	2.0542	2.07124	1.96151	2.20363	2.07879	0.539987	3.0039e-05	0.00021309	-0.0230354	0.81752	0.926488	-0.0408479	0.706664	0.992919
AC138393.2	ENSG00000229930.1	chr1	224030704	224035056	4353	-	1.19959	1.37785	1.99069	1.69312	1.56531	1.87395	1.72986	1.47131	1.474	1.63728	1.4462	1.22176	1.49942	1.30122	1.36715	2.18091	2.32733	1.42457	1.9776	0.0604941	0.848189	0.888998	-0.204224	0.534975	0.786159	0.442622	0.185667	0.947534
FBXO28	ENSG00000143756.12	chr1	224114111	224162047	47937	+	2.6076	2.82037	2.67227	2.60219	2.67561	2.63499	2.55585	2.70839	2.42294	2.58054	2.73346	2.56724	2.50584	2.70396	2.62762	2.86419	2.70859	2.78653	2.78644	-0.15929	0.0723027	0.123672	-0.0575544	0.495112	0.761874	0.0608517	0.502166	0.984619
DEGS1	ENSG00000143753.13	chr1	224175756	224193441	17686	+	0.997242	1.4704	1.29604	1.16093	1.23115	2.70625	2.67949	2.65178	2.13632	2.54346	2.52242	2.29191	1.41959	1.22879	1.86568	1.33657	1.55434	1.33856	1.40983	1.27693	7.84184e-05	0.00045675	0.651149	0.0217493	0.186658	0.13438	0.651892	0.989756
NVL	ENSG00000143748.18	chr1	224227334	224330189	102856	-	1.92808	2.05059	1.98979	1.99939	1.99196	1.85865	1.80008	1.99147	1.87558	1.88144	1.96617	2.02107	1.84117	2.05142	1.96996	2.15115	1.9727	2.04925	2.0577	-0.175944	0.0449965	0.0832758	-0.0318193	0.696138	0.873219	0.0184765	0.833196	0.993534
CNIH4	ENSG00000143771.12	chr1	224356858	224379459	22602	+	2.27687	2.41996	2.26655	2.38235	2.33643	2.85627	2.58689	2.60477	2.79552	2.71086	2.40477	2.39087	2.44224	2.48493	2.4307	2.64868	2.25759	2.63495	2.51374	0.311666	0.00570697	0.0152031	0.0863541	0.396959	0.691862	0.130605	0.239736	0.963609
WDR26	ENSG00000162923.17	chr1	224385146	224437033	51888	-	3.12108	3.14786	3.06587	2.90422	3.05976	3.6952	3.74414	3.7016	3.72951	3.71761	3.26479	3.21991	3.11531	3.22042	3.20511	3.12945	3.16869	3.03671	3.11162	0.593286	2.68741e-07	6.4675e-06	0.137119	0.068338	0.312224	0.000685528	0.992897	0.999476
LBR	ENSG00000143815.15	chr1	225401502	225428925	27424	-	3.45957	3.572	3.53234	3.57889	3.5357	3.15634	3.15725	3.2368	2.87186	3.10556	3.09107	3.07456	3.21556	2.98387	3.09127	3.16225	3.21388	3.16428	3.18013	-0.493963	1.34359e-05	0.000115079	-0.451943	3.62358e-05	0.00735012	-0.406822	0.000239322	0.557677
ENAH	ENSG00000154380.17	chr1	225486835	225653142	166308	-	1.61018	1.32882	1.43119	1.78685	1.53926	1.61515	1.41032	1.93786	1.15939	1.53068	1.85718	1.85638	1.70056	1.64192	1.76401	1.69868	1.87169	1.62894	1.7331	-0.0717363	0.595655	0.679116	0.218689	0.115119	0.397	0.143791	0.326603	0.969801
SRP9	ENSG00000143742.14	chr1	225777813	225790468	12656	+	5.80142	5.91716	5.80447	5.85309	5.84404	5.94424	5.83928	5.82705	5.7663	5.84422	5.52624	5.69733	5.75129	5.8786	5.71336	5.88283	5.95723	5.91129	5.91712	-0.0647694	0.440912	0.537102	-0.138822	0.109514	0.387131	0.0222206	0.805019	0.992919
EPHX1	ENSG00000143819.12	chr1	225810092	225845563	35472	+	1.41466	1.33572	1.49489	1.81223	1.51437	2.71777	2.72548	3.03096	2.47548	2.73742	3.16488	3.1688	2.40676	2.37147	2.77797	1.65638	1.96811	1.82976	1.81808	1.18093	2.18372e-05	0.000166801	1.28109	8.05392e-06	0.00381189	0.262517	0.277807	0.96588
AL591895.1	ENSG00000242861.1	chr1	225840883	225846522	5640	-	3.22019	2.91325	2.55144	2.84579	2.88267	1.98534	2.53744	1.98227	2.71233	2.30434	2.79699	3.04257	3.47699	2.60008	2.97916	2.99906	3.36548	3.41919	3.26125	-0.6955	0.0166916	0.0367445	0.0845621	0.723276	0.885532	0.314412	0.218227	0.961529
TMEM63A	ENSG00000196187.12	chr1	225845536	225882380	36845	-	3.50794	3.16021	3.17495	3.62791	3.36775	2.68642	2.56134	2.42622	2.79016	2.61604	3.23914	3.6118	3.75735	3.35365	3.49048	3.57785	3.42132	3.68597	3.56171	-0.817368	1.39055e-05	0.000117837	0.114808	0.397539	0.692402	0.143309	0.329995	0.969801
SDE2	ENSG00000143751.10	chr1	225982702	225999343	16642	-	1.96263	2.07653	2.01675	2.28391	2.08495	2.19257	2.3451	2.3622	2.23811	2.2845	2.12314	1.97495	1.89537	2.11037	2.02596	1.82647	2.16152	2.2091	2.0657	0.14174	0.188856	0.273101	-0.0643687	0.549731	0.794745	-0.0690395	0.554176	0.986787
AL512343.2	ENSG00000272562.2	chr1	226045561	226061898	16338	-	-0.70249	-1.13269	-1.67802	-1.25278	-1.1915	0.170234	-0.0358255	-0.0268361	-0.162367	-0.0136989	-0.666153	-0.509177	-1.03545	-0.926507	-0.784322	-1.04935	-0.686854	-1.08493	-0.940376	1.21992	0.000249604	0.00116031	0.426037	0.152558	0.449164	0.206187	0.520865	0.986486
H3-3A	ENSG00000163041.13	chr1	226061851	226072019	10169	+	5.29917	5.16586	5.46119	5.18549	5.27793	5.58368	5.74595	5.69721	5.74074	5.6919	5.64377	5.48955	5.26554	5.32057	5.42986	4.97487	5.246	5.12529	5.11539	0.349394	0.00206905	0.00659527	0.143808	0.149695	0.445083	-0.213475	0.0533493	0.91812
ACBD3	ENSG00000182827.9	chr1	226144679	226186741	42063	-	4.15806	4.16519	4.15988	4.09675	4.14497	4.06799	4.08253	3.956	3.94668	4.0133	4.09886	4.09552	4.03217	4.25404	4.12015	4.40659	4.32225	4.31078	4.34654	-0.196093	0.0160107	0.0354563	-0.0339294	0.646671	0.846962	0.150899	0.0715455	0.91812
ACBD3-AS1	ENSG00000234478.1	chr1	226148003	226155071	7069	+	0.738994	1.10509	-0.652978	0.0987271	0.322458	0.845312	0.503844	-1.00623	-0.171562	0.0428422	0.0392518	-1.48236	-0.191757	0.00775287	-0.406777	0.065585	-0.175699	-1.03597	-0.382029	-0.425044	0.477917	0.572434	-1.00738	0.129479	0.416046	-0.955844	0.185027	0.947534
LIN9	ENSG00000183814.15	chr1	226231149	226309869	78721	-	1.37867	1.41308	1.38502	1.37895	1.38893	0.780238	0.509086	0.709697	0.740212	0.684808	1.11068	1.42343	0.979307	1.00991	1.13083	1.43877	1.65949	1.44702	1.5151	-0.778819	4.18183e-06	4.61881e-05	-0.269491	0.0234827	0.19423	0.0737816	0.520674	0.986486
PARP1	ENSG00000143799.14	chr1	226360210	226408154	47945	-	1.04233	1.10749	1.31157	1.42238	1.22094	1.57553	1.2803	1.72671	1.05867	1.4103	1.26427	1.18151	0.913088	0.685374	1.01106	1.19224	1.24376	1.12534	1.18711	0.13018	0.357743	0.455645	-0.211217	0.149705	0.445083	-0.0806719	0.598301	0.989313
ITPKB	ENSG00000143772.9	chr1	226631690	226739323	107634	-	-1.2444	-1.10946	-1.4723	-1.29234	-1.27963	-2.29123	-2.91841	-3.36672	-3.51864	-3.02375	-1.16308	-0.678412	-0.758604	-1.26374	-0.965961	-0.722639	-1.24718	-1.02548	-0.998434	-1.91875	6.57075e-06	6.51314e-05	0.314792	0.144071	0.43538	0.241239	0.295971	0.967344
CDC42BPA	ENSG00000143776.18	chr1	226989865	227318474	328610	-	4.3626	4.19397	4.13301	4.09463	4.19605	3.22476	3.32927	3.3629	3.48875	3.35142	3.8393	4.12796	4.38523	4.7033	4.26395	4.31189	4.35402	4.20767	4.29119	-0.908787	8.95621e-06	8.38472e-05	0.0619866	0.672177	0.861062	0.0451915	0.774697	0.992919
ZNF678	ENSG00000181450.18	chr1	227563543	227677443	113901	+	0.663348	1.0008	1.19812	0.75445	0.904179	0.978852	0.900758	0.904527	0.445772	0.807477	0.599812	0.80224	0.678133	0.746832	0.706754	0.826293	1.28873	0.871006	0.995342	-0.147947	0.328382	0.425296	-0.201971	0.190382	0.491791	0.0431218	0.786089	0.992919
SNAP47	ENSG00000143740.14	chr1	227728539	227781231	52693	+	0.0465015	0.109229	-0.201329	0.266954	0.0553386	0.516828	0.369536	0.619001	0.302417	0.451945	0.488348	0.576455	0.520512	0.216724	0.45051	0.147543	0.112722	0.427396	0.22922	0.337678	0.0163538	0.0361504	0.397049	0.00600366	0.0994847	0.125293	0.383026	0.981461
WNT9A	ENSG00000143816.8	chr1	227918656	227947932	29277	-	-4.07839	-4.38481	-4.97022	-2.20331	-3.90918	-3.70849	-4.97022	-3.07817	-2.55107	-3.57699	-4.97022	-4.38655	-3.09595	-3.92062	-4.09333	-3.67776	-4.97022	-3.94016	-4.19605	0.358705	0.734267	0.798366	-0.242	0.830521	0.932539	-0.362062	0.772768	0.992919
ARF1	ENSG00000143761.16	chr1	228082660	228099212	16553	+	5.38255	5.58206	5.3116	5.68276	5.48974	5.68792	5.59969	5.76438	5.65342	5.67635	5.19677	5.18317	5.44431	5.41703	5.31032	5.70006	5.55181	5.66403	5.63863	0.121764	0.207317	0.294357	-0.187824	0.0590911	0.291779	0.0977032	0.343198	0.972514
GUK1	ENSG00000143774.17	chr1	228139962	228148984	9023	+	3.23209	3.62866	3.07144	3.65577	3.39699	3.74768	3.59886	3.79395	3.86722	3.75193	3.21167	3.04715	3.46382	3.32943	3.26301	3.71203	3.24565	3.61052	3.52273	0.291091	0.0476175	0.087341	-0.141265	0.319137	0.631796	0.07752	0.606241	0.989313
GJC2	ENSG00000198835.4	chr1	228149930	228159826	9897	+	-1.27776	-2.49693	-2.39692	-1.58576	-1.93934	-3.13278	-2.85221	-3.02298	-2.68733	-2.92382	-2.55305	-2.5004	-2.04346	-3.03318	-2.53252	-2.11971	-1.99578	-3.47772	-2.53107	-1.38855	0.0179647	0.0390891	-0.764363	0.136861	0.425469	-0.889059	0.122071	0.926648
IBA57	ENSG00000181873.13	chr1	228165804	228182257	16454	+	-0.661499	-1.05506	-0.892558	-0.557091	-0.791552	0.290316	0.250687	0.574408	0.117865	0.308319	-0.474663	-1.005	-0.775666	-1.16232	-0.854414	-0.801685	-0.581156	-0.710308	-0.697716	1.04808	2.4825e-06	3.15666e-05	-0.0611664	0.716431	0.882911	0.0417274	0.816341	0.992919
OBSCN	ENSG00000154358.22	chr1	228208044	228378876	170833	+	-2.39821	-2.60094	-2.80747	-2.17969	-2.49658	-2.68791	-3.10428	-3.9938	-3.63562	-3.3554	-3.47278	-3.55049	-2.36539	-3.34754	-3.18405	-2.32334	-2.23088	-2.55813	-2.37078	-0.917544	0.00494828	0.013494	-0.697504	0.0211075	0.184611	0.0748914	0.78209	0.992919
TRIM11	ENSG00000154370.16	chr1	228393673	228406835	13163	-	0.215602	0.339801	0.262939	0.499274	0.329404	0.969253	0.485601	0.830533	0.95446	0.809962	0.60477	0.273246	0.471192	0.0422425	0.347863	0.736353	0.408402	0.551925	0.56556	0.420624	0.00676593	0.0174706	0.0244297	0.864667	0.94708	0.196784	0.207261	0.957762
AL139288.1	ENSG00000231563.2	chr1	228407365	228410870	3506	+	0.0734854	0.777101	-0.00927495	1.59302	0.608582	0.690318	0.53199	0.983931	-0.258046	0.487048	1.00259	0.657259	0.836107	-0.273744	0.555553	0.734237	0.756839	0.445245	0.64544	-0.15234	0.733399	0.797813	-0.00343331	0.993777	0.997446	0.0478319	0.919424	0.998327
RNF187	ENSG00000168159.14	chr1	228487382	228496188	8807	+	1.20006	1.39226	1.19961	1.93666	1.43215	1.90592	1.81144	1.67318	2.07089	1.86536	1.86161	1.66905	1.68112	1.62571	1.70937	1.65776	1.46205	1.88546	1.66843	0.385396	0.0212517	0.0447924	0.287595	0.0779529	0.329582	0.203368	0.239294	0.963609
RHOU	ENSG00000116574.6	chr1	228735479	228746664	11186	+	2.80595	2.71093	2.68014	3.30364	2.87516	2.63648	2.56539	2.67657	2.96841	2.71171	2.72918	2.92914	3.12968	3.23687	3.00622	2.82792	2.66632	2.8314	2.77522	-0.227575	0.136629	0.209276	0.125334	0.390998	0.686546	-0.145023	0.3688	0.97981
LINC02814	ENSG00000236975.2	chr1	229087114	229205428	118315	-	-1.11154	-1.42073	-1.81448	-0.697574	-1.26108	-2.85412	-3.24759	-2.38948	-2.85418	-2.83634	-1.56193	-2.04198	-0.464647	-0.899857	-1.24211	-1.66801	-1.13872	-1.19007	-1.33227	-1.85089	0.000880531	0.00325399	0.00619826	0.98568	0.994396	-0.136599	0.721594	0.992919
AL162595.1	ENSG00000177788.6	chr1	229256892	229271242	14351	-	0.26593	0.187635	0.313268	0.513471	0.320076	-0.817192	-0.616456	-0.585362	-1.07976	-0.774692	0.8793	0.899533	0.589505	0.662908	0.757811	0.494471	0.527919	0.609951	0.544114	-1.16333	1.69443e-07	4.61687e-06	0.438979	0.00099726	0.0462381	0.180395	0.155599	0.926927
RAB4A	ENSG00000168118.12	chr1	229271062	229305894	34833	+	3.27523	2.87214	3.26351	3.36511	3.194	3.23679	3.13276	3.24803	3.29207	3.22741	3.06696	3.08553	3.12962	3.20279	3.12122	3.19215	3.27713	3.16812	3.21246	-0.0299459	0.766015	0.823334	-0.0801469	0.431743	0.720643	-0.0306228	0.778891	0.992919
AL117350.1	ENSG00000237481.1	chr1	229319403	229323087	3685	+	0.566169	-0.00155941	0.611272	1.33228	0.62704	1.28219	0.858076	0.950024	1.24485	1.08379	0.510108	0.993878	0.527648	1.40929	0.860231	1.02309	1.02657	0.18373	0.744463	0.461978	0.181095	0.263909	0.250152	0.471429	0.746867	0.108826	0.77565	0.992919
CCSAP	ENSG00000154429.11	chr1	229321011	229343294	22284	-	0.373739	0.409801	0.641406	0.256092	0.42026	1.62927	1.81254	1.42127	0.94826	1.45284	-0.0519706	0.240283	-0.37045	-0.712347	-0.223621	0.303253	0.699153	0.264754	0.422387	0.990887	9.57583e-05	0.000538362	-0.652127	0.0117336	0.13962	-0.0519122	0.824176	0.992919
NUP133	ENSG00000069248.12	chr1	229440259	229508341	68083	-	2.31157	2.18683	2.14521	2.39698	2.26015	2.70302	2.79956	2.79679	2.66633	2.74143	2.5362	2.5757	2.28291	2.26586	2.41517	2.41694	2.58339	2.30669	2.43567	0.418522	0.000241939	0.00113292	0.148144	0.121005	0.406393	0.124141	0.2229	0.963134
ABCB10	ENSG00000135776.5	chr1	229516582	229558707	42126	-	2.00448	2.25224	2.11367	2.19664	2.14176	2.16333	2.33785	2.09331	2.23268	2.20679	2.39398	2.26956	1.75225	1.81608	2.05797	2.2198	1.90369	2.29177	2.13842	0.00605263	0.964087	0.974337	-0.0870696	0.523988	0.780187	-0.048057	0.743581	0.992919
TAF5L	ENSG00000135801.10	chr1	229593121	229626047	32927	-	1.59285	1.46813	1.77709	1.42505	1.56578	1.56028	1.64132	1.406	1.53342	1.53526	1.66223	1.6846	1.24491	1.53739	1.53228	1.53277	1.81598	1.65057	1.66644	-0.0922415	0.437471	0.533744	-0.0441851	0.707104	0.879636	0.0476691	0.705837	0.992919
URB2	ENSG00000135763.10	chr1	229626247	229660200	33954	+	0.758166	0.569531	0.785975	1.11393	0.8069	0.182224	-0.0592247	0.564731	0.0908483	0.194645	1.14775	0.740061	0.656285	0.452144	0.74906	0.977775	0.71233	0.874379	0.854828	-0.682039	0.000729137	0.00278055	-0.0516161	0.738973	0.891935	0.00901368	0.956822	0.998327
GALNT2	ENSG00000143641.10	chr1	230057990	230282122	224133	+	2.19327	2.47383	2.05604	2.36556	2.27218	2.40086	2.2692	2.36118	2.11142	2.28567	2.12783	2.07497	2.42059	2.22334	2.21168	2.28312	2.29698	2.39408	2.32473	-0.0498167	0.63525	0.714978	-0.0682945	0.517638	0.775849	0.00141487	0.990011	0.999476
COG2	ENSG00000135775.14	chr1	230642481	230693982	51502	+	1.30349	1.04002	1.11524	1.77148	1.30756	1.36056	1.5275	1.56018	1.33945	1.44692	1.66581	1.57539	1.43489	1.58331	1.56485	1.513	1.63325	1.65811	1.60145	0.0808595	0.522113	0.6133	0.254136	0.0543776	0.282191	0.247923	0.0791031	0.91812
CAPN9	ENSG00000135773.13	chr1	230747384	230802003	54620	+	1.94232	2.11772	2.13494	3.15218	2.33679	0.624412	0.0628941	1.32638	1.89477	0.977113	1.12972	1.95691	2.86723	2.84129	2.19879	2.44084	2.84783	2.95925	2.74931	-1.46008	0.00488197	0.0133505	-0.136666	0.721392	0.88454	0.38274	0.336892	0.971927
C1orf198	ENSG00000119280.17	chr1	230837119	230869589	32471	-	2.56897	2.88444	2.50904	2.79771	2.69004	2.85481	2.70608	2.82512	2.55873	2.73618	2.84265	2.57893	2.66178	2.70069	2.69601	2.9875	2.97564	2.81597	2.92637	-0.0159028	0.8712	0.906011	-0.000979507	0.992031	0.996946	0.187227	0.0885904	0.919656
TTC13	ENSG00000143643.13	chr1	230906243	230978875	72633	-	2.33684	2.47805	2.6788	3.05767	2.63784	2.78942	2.70902	2.9318	2.79474	2.80624	2.77162	2.80497	2.51905	2.73013	2.70644	2.35913	2.38867	2.66374	2.47051	0.114988	0.377354	0.474514	0.0709166	0.58479	0.814144	-0.207751	0.159513	0.926927
ARV1	ENSG00000173409.14	chr1	230978981	231000733	21753	+	1.89231	2.23085	2.19941	2.54979	2.21809	2.32733	2.16551	2.38186	2.05152	2.23155	2.18346	2.3915	1.97605	2.38036	2.23284	2.00393	1.98792	2.16267	2.0515	-0.0333685	0.813211	0.861717	0.0156765	0.911206	0.966012	-0.203393	0.206397	0.957762
C1orf131	ENSG00000143633.13	chr1	231223763	231241187	17425	-	1.51132	1.34468	1.5306	1.47426	1.46521	0.634419	0.925174	0.765967	0.679622	0.751295	1.52897	1.81047	1.47072	1.6108	1.60524	1.75062	1.76989	1.49334	1.67129	-0.781283	3.77517e-06	4.24765e-05	0.130475	0.225043	0.531948	0.15715	0.17791	0.942119
GNPAT	ENSG00000116906.13	chr1	231241207	231277973	36767	+	3.87155	3.63822	3.88194	3.80345	3.79879	3.63842	3.62438	3.66228	3.7272	3.66307	3.89925	4.07394	3.8254	3.89524	3.92346	4.09871	4.16198	3.94976	4.07015	-0.201084	0.0254878	0.0520718	0.116597	0.168005	0.46764	0.221028	0.0216876	0.850803
SPRTN	ENSG00000010072.16	chr1	231337104	231355023	17920	+	1.07298	0.905356	1.15586	1.01357	1.03694	1.52318	1.57223	1.63017	1.29619	1.50544	1.12801	1.14504	1.02201	1.19536	1.12261	1.20177	1.37118	1.04396	1.20564	0.410995	0.00108832	0.0038654	0.0763417	0.48502	0.756785	0.118498	0.318405	0.969724
TSNAX-DISC1	ENSG00000270106.6	chr1	231528653	231819244	290592	+	-3.39099	-4.4558	-3.96488	-3.3089	-3.78014	-1.74066	-1.59825	-1.54243	-1.53941	-1.60519	-2.78582	-3.45883	-4.1238	-3.1635	-3.38299	-3.48902	-4.41693	-3.41631	-3.77409	2.5934	1.98877e-05	0.000154777	0.527096	0.319913	0.632526	-0.0224745	0.970131	0.998327
DISC1	ENSG00000162946.23	chr1	231626790	232041272	414483	+	-1.19507	-0.717345	-0.930344	-1.38534	-1.05703	-1.75967	-1.54576	-2.19191	-1.7635	-1.81521	-2.06904	-1.5152	-0.957927	-1.10633	-1.41213	-0.643787	-1.07306	-1.60351	-1.10678	-0.831173	0.00805791	0.0201314	-0.379175	0.160327	0.458348	-0.0951942	0.729196	0.992919
SIPA1L2	ENSG00000116991.11	chr1	232397965	232630571	232607	-	3.37584	3.48356	2.61124	3.28513	3.18894	2.30551	2.48226	2.23455	2.29626	2.32965	2.7811	2.55167	3.16093	3.36365	2.96434	2.63921	2.47194	2.96768	2.69294	-0.925481	0.000202722	0.000980168	-0.235586	0.232659	0.541163	-0.548738	0.0174059	0.843456
NTPCR	ENSG00000135778.12	chr1	232950605	232983882	33278	+	0.565663	0.345349	0.580802	0.755294	0.561777	-0.612819	-0.539239	-0.396319	-0.469738	-0.504529	0.400436	0.583984	0.754961	0.684893	0.606068	0.713275	0.838621	0.692715	0.748204	-1.13642	3.65948e-08	1.62943e-06	0.0388001	0.713015	0.88231	0.138917	0.229613	0.963609
PCNX2	ENSG00000135749.19	chr1	232983435	233295725	312291	-	1.67229	1.52195	1.66666	1.34885	1.55244	1.61641	1.57483	1.59024	1.20455	1.49651	1.70177	1.61768	1.64987	1.42949	1.5997	1.68271	1.68985	1.64578	1.67278	-0.120199	0.251049	0.343401	0.0386601	0.704979	0.878491	0.0674491	0.542098	0.986647
MAP3K21	ENSG00000143674.11	chr1	233327724	233385148	57425	+	1.60921	1.64378	1.62561	1.92246	1.70026	2.39881	2.38348	2.39168	2.23306	2.35176	1.81661	1.71444	1.62434	1.57462	1.6825	1.84445	1.74931	1.87283	1.8222	0.593952	1.94273e-06	2.62711e-05	-0.0207103	0.810658	0.924854	0.0761334	0.41691	0.983555
KCNK1	ENSG00000135750.15	chr1	233614106	233672514	58409	+	3.34852	3.68208	3.25921	3.42245	3.42807	3.16704	3.29884	2.9297	2.97695	3.09313	3.27189	2.99718	3.27236	3.60042	3.28547	3.2983	3.12193	3.17326	3.19783	-0.397234	0.00762707	0.0192393	-0.155225	0.244474	0.553584	-0.281369	0.0622864	0.91812
AL355472.2	ENSG00000236358.1	chr1	234357006	234365828	8823	+	-0.0318914	-1.0967	0.233086	0.282564	-0.153236	0.0532805	-0.451535	-0.0179525	0.582418	0.0415527	0.709235	1.7067	0.505302	-0.300861	0.655093	-0.38965	0.732433	0.534297	0.29236	0.24218	0.69872	0.769272	1.0732	0.0778419	0.329411	0.565237	0.390086	0.983555
COA6	ENSG00000168275.16	chr1	234373456	234385080	11625	+	1.53527	1.63323	1.61281	1.21759	1.49972	0.928425	0.641352	0.678385	1.20291	0.862768	1.58824	1.57516	1.42553	1.27257	1.46537	1.70774	1.60839	1.4349	1.58368	-0.726459	0.000233771	0.00110113	-0.04529	0.752446	0.899584	0.0304993	0.843041	0.994953
TARBP1	ENSG00000059588.10	chr1	234391313	234479179	87867	-	2.00524	1.62818	1.83109	2.24532	1.92746	1.33414	1.21834	1.23082	1.09706	1.22009	2.25734	2.1482	2.06995	1.85867	2.08354	2.11337	2.25052	2.23502	2.19964	-0.769774	9.51945e-06	8.76434e-05	0.153533	0.193853	0.495805	0.223617	0.084876	0.91812
IRF2BP2	ENSG00000168264.10	chr1	234604269	234609525	5257	-	4.18148	3.76589	4.05388	4.11286	4.02853	3.10161	3.37611	2.98787	2.72538	3.04774	4.38398	4.24097	4.28249	3.89036	4.19945	3.77013	3.89775	3.68066	3.78285	-1.04229	8.71971e-07	1.50174e-05	0.163621	0.230076	0.537049	-0.297136	0.0535893	0.91812
AL391832.2	ENSG00000238005.4	chr1	234957342	234970062	12721	-	-0.775787	-0.759789	-1.01017	-0.691563	-0.809328	-1.85048	-1.89748	-2.43206	-2.58398	-2.191	-0.679721	-0.267267	-0.396648	0.000433556	-0.335801	-1.13935	-0.530171	-0.58272	-0.750748	-1.54733	5.86228e-05	0.000363105	0.468271	0.041193	0.250739	-0.00417364	0.986466	0.999476
TOMM20	ENSG00000173726.11	chr1	235109341	235128837	19497	-	4.72476	4.56537	4.72054	4.77036	4.69526	4.68462	4.74294	4.8357	4.75192	4.7538	4.59379	4.25177	4.57692	4.48055	4.47576	4.49985	4.7079	4.66367	4.62381	-0.00606114	0.945144	0.960935	-0.227499	0.0186088	0.173325	-0.122515	0.209877	0.957762
ARID4B	ENSG00000054267.22	chr1	235131634	235328219	196586	-	2.48258	2.40315	2.40806	2.34578	2.40989	2.58384	2.74485	2.45436	2.55788	2.58523	2.44057	2.51729	2.47356	2.58627	2.50442	2.6283	2.417	2.38352	2.47627	0.110863	0.206522	0.293532	0.0853994	0.325978	0.637831	0.0154914	0.867252	0.997377
AL357556.3	ENSG00000285053.1	chr1	235328570	235448952	120383	+	-2.22151	-2.88195	-2.51514	-2.70421	-2.5807	-2.26267	-2.56948	-2.43408	-1.84069	-2.27673	-2.24668	-2.53845	-2.89792	-2.1686	-2.46291	-1.99483	-2.33552	-1.89623	-2.07553	0.244932	0.400589	0.497389	0.0919616	0.755155	0.901185	0.498353	0.112569	0.926648
B3GALNT2	ENSG00000162885.14	chr1	235447190	235504452	57263	-	1.40582	1.55087	1.55621	1.48458	1.49937	2.27233	2.23239	2.32215	2.0939	2.23019	2.13535	1.9045	1.4104	1.24272	1.67324	1.60939	1.5392	1.50726	1.55195	0.670503	0.00016095	0.000810721	0.172173	0.237121	0.545873	0.00429275	0.977992	0.998327
LYST	ENSG00000143669.14	chr1	235661041	235883640	222600	-	1.78101	1.67869	1.83175	1.65174	1.7358	1.92618	1.83271	1.8688	1.79912	1.8567	1.75362	1.85284	1.86592	2.26669	1.93477	1.45993	1.48172	1.71899	1.55355	0.0563662	0.605599	0.688274	0.189924	0.0944491	0.363417	-0.233812	0.0617939	0.91812
[truncated: 11,475 more rows]

## Sheet: Mouse
Gene_symbol	Gene_ID	Chr	Start	End	Length	Strand	C1_0h_PDX_8_FPKM	C2_0h_PDX_9_FPKM	C2_0h_PDX_19_FPKM	C3_0h_PDX_13_FPKM	0h_mean_FPKM	C1_4h_PDX_5_FPKM	C1_4h_PDX_20_FPKM	C2_4h_PDX_10_FPKM	C3_4h_PDX_14_FPKM	4h_mean_FPKM	C1_12h_PDX_6_FPKM	C1_12h_PDX_21_FPKM	C2_12h_PDX_11_FPKM	C2_12h_PDX_23_FPKM	12h_mean_FPKM	C1_24h_PDX_7_FPKM	C1_24h_PDX_22_FPKM	C2_24h_PDX_12_FPKM	24h_mean_FPKM	4hvs0h_logFC	4hvs0h_P.Value	4hvs0h_adj.P.Val	12hvs0h_logFC	12hvs0h_P.Value	12hvs0h_adj.P.Val	24hvs0h_logFC	24hvs0h_P.Value	24hvs0h_adj.P.Val
[truncated: 11,653 more rows]
